# Supplementary material for: Genome-wide genotype-serum proteome mapping provides insights into the cross-ancestry differences in cardiometabolic disease susceptibility
Source: Nat Commun. 2023 Feb 16;14:896. doi: 10.1038/s41467-023-36491-3 (PMC9935862; doi:10.1038/s41467-023-36491-3)
Supplement: Supplementary file 2 — Supplementary Data 1 [file 41467_2023_36491_MOESM2_ESM.xlsx]

## Sheet: Sheet1
Supplementary Data 1 Characteristics of included studies
Characteristic Categories	Characteristic Items	GNHS	WEBIRTH
Cohort descriptives	City	Guangzhou, China	Hangzhou, China
	Participants [N]	2410	548
	Sub-cohort1	607	NA
	Sub-cohort2	457	NA
	Sub-cohort3	559	NA
	Sub-cohort4	857	NA
	Age [years]	63.4(6.4)	31.1(3.8)
	Sub-cohort1	64.5(6.9)	NA
	Sub-cohort2	62.9(5.7)	NA
	Sub-cohort3	63.8(6.3)	NA
	Sub-cohort4	62.7(12.7)	NA
	Sex [% women]	0.7	1
	Sub-cohort1	0.676157	NA
	Sub-cohort2	0.73523	NA
	Sub-cohort3	0.701252	NA
	Sub-cohort4	0.704784	NA
	Body Mass Index [kg/m2]	23.6(3.2)	22.3(3.9)(Pregestational)
	Sub-cohort1	23.9(3.6)	NA
	Sub-cohort2	23.9(3.2)	NA
	Sub-cohort3	23.4(2.9)	NA
	Sub-cohort4	23.4(5.1)	NA
	Gestational Week [weeks]	NA	26.3(2.2)
Proteome measurement	N proteins (Prevalence > 80% /all)	304/349	356/707
	N peptides (Prevalence > 80% /all)	1,298/1,537	1,994/3,591
Genotyping	Platform	Illumina ASA-750K
	Calling Algorithm	Illumina Genomestudio
QC filters before Imputation	Sample Call Rate	0.95	0.95
	SNP Call Rate	0.95	0.95
	HWE P-value	>10-5	>10-5
	MAF	0.05	0.01
Imputation	Phasing	SHAPEIT2
	Imputation Software	Minimac3
	Imputation Reference Ppanel	1000G Phase 3
Statistical analysis	Model	Additive
	Software	GCTA-MLMA
	Adjustments	Age, Sex, PC1, PC2, PC3, PC4, PC5	Age, Gestational Week, PC1, PC2, PC3, PC4, PC5
