# Supplementary material for: Genome-wide genotype-serum proteome mapping provides insights into the cross-ancestry differences in cardiometabolic disease susceptibility
Source: Nat Commun. 2023 Feb 16;14:896. doi: 10.1038/s41467-023-36491-3 (PMC9935862; doi:10.1038/s41467-023-36491-3)
Supplement: Supplementary file 3 — Supplementary Data 2 [file 41467_2023_36491_MOESM3_ESM.xlsx]

## Sheet: Sheet1
Supplementary Data 2 Information of proteins and peptides measured by DIA-MS
ID	UniProtKB ID	Protein-encoding gene	Sample size	Prevalence	Sequence of peptide
A0A075B6Q5.HV364	A0A075B6Q5	IGHV3-64	2410	0.973353	NULL
A0A0B4J1U7.HV601	A0A0B4J1U7	IGHV6-1	2410	0.609012	NULL
A0A0B4J1V6.HV373	A0A0B4J1V6	IGHV3-73	2410	0.703973	NULL
A0A0B4J1Y9.HV372	A0A0B4J1Y9	IGHV3-72	2410	0.296512	NULL
A0A0C4DH35.HV335	A0A0C4DH35	IGHV3-35	2410	0.988372	NULL
A0A0C4DH36.HV338	A0A0C4DH36	IGHV3-38	2410	0.98062	NULL
A0A0C4DH42.HV366	A0A0C4DH42	IGHV3-66	2410	0.91812	NULL
A0A0C4DH68.KV224	A0A0C4DH68	IGKV2-24	2410	0.967539	NULL
A0A0C4DH69.KV109	A0A0C4DH69	IGKV1-9	2410	0.698159	NULL
A0A0J9YVY3.HV741	A0A0J9YVY3	IGHV7-4-1	2410	0.99564	NULL
A6NDY0.EPAB2	A6NDY0	PABPN1L	2410	0.953488	NULL
A6NNL5.CO061	A6NNL5	C15orf61	2410	0.926841	NULL
O00748.EST2	O00748	CES2	2410	0.652616	NULL
O14559.RHG33	O14559	ARHGAP33	2410	0.90843	NULL
O14578.CTRO	O14578	CIT	2410	0.390988	NULL
O14791.APOL1	O14791	APOL1	2410	0.416182	NULL
O43347.MSI1H	O43347	MSI1	2410	0.840601	NULL
O43866.CD5L	O43866	CD5L	2410	0.995155	NULL
O43908.NKG2F	O43908	KLRC4	2410	0.246609	NULL
O60500.NPHN	O60500	NPHS1	2410	0.629845	NULL
O60667.FAIM3	O60667	FAIM3	2410	0.789729	NULL
O60674.JAK2	O60674	JAK2	2410	0.65407	NULL
O60890.OPHN1	O60890	OPHN1	2410	0.734496	NULL
O60909.B4GT2	O60909	B4GALT2	2410	0.868217	NULL
O75310.UDB11	O75310	UGT2B11	2410	0.688469	NULL
O75636.FCN3	O75636	FCN3	2410	0.988857	NULL
O75882.ATRN	O75882	ATRN	2410	0.968992	NULL
O94915.FRYL	O94915	FRYL	2410	0.970446	NULL
O94988.FA13A	O94988	FAM13A	2410	0.352713	NULL
O95445.APOM	O95445	APOM	2410	0.999516	NULL
O95954.FTCD	O95954	FTCD	2410	0.989826	NULL
P00450.CERU	P00450	CP	2410	1	NULL
P00734.THRB	P00734	F2	2410	1	NULL
P00736.C1R	P00736	C1R	2410	1	NULL
P00738.HPT	P00738	HP	2410	0.999516	NULL
P00740.FA9	P00740	F9	2410	0.99031	NULL
P00742.FA10	P00742	F10	2410	0.997093	NULL
P00747.PLMN	P00747	PLG	2410	1	NULL
P00748.FA12	P00748	F12	2410	0.998547	NULL
P00751.CFAB	P00751	CFB	2410	1	NULL
P01008.ANT3	P01008	SERPINC1	2410	0.999516	NULL
P01009.A1AT	P01009	SERPINA1	2410	1	NULL
P01011.AACT	P01011	SERPINA3	2410	1	NULL
P01019.ANGT	P01019	AGT	2410	1	NULL
P01023.A2MG	P01023	A2M	2410	1	NULL
P01024.CO3	P01024	C3	2410	1	NULL
P01031.CO5	P01031	C5	2410	1	NULL
P01042.KNG1	P01042	KNG1	2410	1	NULL
P01344.IGF2	P01344	IGF2	2410	0.881783	NULL
P01591.IGJ	P01591	IGJ	2410	1	NULL
P01619.KV320	P01619	IGKV3-20	2410	1	NULL
P01700.LV147	P01700	IGLV1-47	2410	1	NULL
P01714.LV319	P01714	IGLV3-19	2410	0.996124	NULL
P01766.HV313	P01766	IGHV3-13	2410	0.85126	NULL
P01824.HV439	P01824	IGHV4-39	2410	0.882752	NULL
P01834.IGKC	P01834	IGKC	2410	0.999031	NULL
P01859.IGHG2	P01859	IGHG2	2410	1	NULL
P01860.IGHG3	P01860	IGHG3	2410	1	NULL
P01861.IGHG4	P01861	IGHG4	2410	0.991764	NULL
P01871.IGHM	P01871	IGHM	2410	0.992733	NULL
P01876.IGHA1	P01876	IGHA1	2410	1	NULL
P02458.CO2A1	P02458	COL2A1	2410	0.647771	NULL
P02647.APOA1	P02647	APOA1	2410	1	NULL
P02649.APOE	P02649	APOE	2410	1	NULL
P02652.APOA2	P02652	APOA2	2410	1	NULL
P02654.APOC1	P02654	APOC1	2410	0.999516	NULL
P02655.APOC2	P02655	APOC2	2410	1	NULL
P02656.APOC3	P02656	APOC3	2410	1	NULL
P02671.FIBA	P02671	FGA	2410	0.999516	NULL
P02743.SAMP	P02743	APCS	2410	1	NULL
P02745.C1QA	P02745	C1QA	2410	1	NULL
P02746.C1QB	P02746	C1QB	2410	1	NULL
P02747.C1QC	P02747	C1QC	2410	1	NULL
P02748.CO9	P02748	C9	2410	0.999031	NULL
P02749.APOH	P02749	APOH	2410	1	NULL
P02750.A2GL	P02750	LRG1	2410	1	NULL
P02751.FINC	P02751	FN1	2410	1	NULL
P02753.RET4	P02753	RBP4	2410	0.999031	NULL
P02760.AMBP	P02760	AMBP	2410	1	NULL
P02763.A1AG1	P02763	ORM1	2410	1	NULL
P02765.FETUA	P02765	AHSG	2410	1	NULL
P02766.TTHY	P02766	TTR	2410	1	NULL
P02774.VTDB	P02774	GC	2410	1	NULL
P02775.CXCL7	P02775	PPBP	2410	1	NULL
P02776.PLF4	P02776	PF4	2410	0.866279	NULL
P02787.TRFE	P02787	TF	2410	1	NULL
P02790.HEMO	P02790	HPX	2410	1	NULL
P03952.KLKB1	P03952	KLKB1	2410	1	NULL
P04003.C4BPA	P04003	C4BPA	2410	1	NULL
P04004.VTNC	P04004	VTN	2410	1	NULL
P04070.PROC	P04070	PROC	2410	0.9375	NULL
P04114.APOB	P04114	APOB	2410	1	NULL
P04180.LCAT	P04180	LCAT	2410	0.988857	NULL
P04196.HRG	P04196	HRG	2410	1	NULL
P04217.A1BG	P04217	A1BG	2410	1	NULL
P04275.VWF	P04275	VWF	2410	0.853682	NULL
P04278.SHBG	P04278	SHBG	2410	0.886628	NULL
P05090.APOD	P05090	APOD	2410	1	NULL
P05155.IC1	P05155	SERPING1	2410	1	NULL
P05156.CFAI	P05156	CFI	2410	1	NULL
P05160.F13B	P05160	F13B	2410	0.993702	NULL
P05452.TETN	P05452	CLEC3B	2410	0.262597	NULL
P05543.THBG	P05543	SERPINA7	2410	0.41812	NULL
P05546.HEP2	P05546	SERPIND1	2410	1	NULL
P06276.CHLE	P06276	BCHE	2410	0.989826	NULL
P06312.KV401	P06312	IGKV4-1	2410	0.998547	NULL
P06396.GELS	P06396	GSN	2410	1	NULL
P06681.CO2	P06681	C2	2410	1	NULL
P06727.APOA4	P06727	APOA4	2410	1	NULL
P07225.PROS	P07225	PROS1	2410	0.998062	NULL
P07357.CO8A	P07357	C8A	2410	1	NULL
P07358.CO8B	P07358	C8B	2410	1	NULL
P07359.GP1BA	P07359	GP1BA	2410	0.450581	NULL
P07360.CO8G	P07360	C8G	2410	0.996124	NULL
P07996.TSP1	P07996	THBS1	2410	0.935078	NULL
P08185.CBG	P08185	SERPINA6	2410	0.999516	NULL
P08519.APOA	P08519	LPA	2410	0.637597	NULL
P08603.CFAH	P08603	CFH	2410	1	NULL
P08697.A2AP	P08697	SERPINF2	2410	1	NULL
P09871.C1S	P09871	C1S	2410	1	NULL
P0C0L4.CO4A	P0C0L4	C4A	2410	1	NULL
P0C0L5.CO4B	P0C0L5	C4B	2410	1	NULL
P0DJI8.SAA1	P0DJI8	SAA1	2410	0.452035	NULL
P0DJI9.SAA2	P0DJI9	SAA2	2410	0.463663	NULL
P0DOX2.IGA2	P0DOX2	NA	2410	0.999031	NULL
P0DOX3.IGD	P0DOX3	NA	2410	0.835271	NULL
P0DOX4.IGE	P0DOX4	NA	2410	0.988372	NULL
P0DOX5.IGG1	P0DOX5	NA	2410	0.999516	NULL
P0DOX7.IGK	P0DOX7	NA	2410	0.984496	NULL
P10515.ODP2	P10515	DLAT	2410	0.339632	NULL
P10643.CO7	P10643	C7	2410	1	NULL
P10909.CLUS	P10909	CLU	2410	1	NULL
P12259.FA5	P12259	F5	2410	0.951066	NULL
P13671.CO6	P13671	C6	2410	0.99564	NULL
P14151.LYAM1	P14151	SELL	2410	0.474806	NULL
P14410.SUIS	P14410	SI	2410	0.96657	NULL
P14621.ACYP2	P14621	ACYP2	2410	0.507267	NULL
P15169.CBPN	P15169	CPN1	2410	0.996124	NULL
P18428.LBP	P18428	LBP	2410	0.883721	NULL
P19652.A1AG2	P19652	ORM2	2410	0.992733	NULL
P19823.ITIH2	P19823	ITIH2	2410	1	NULL
P19827.ITIH1	P19827	ITIH1	2410	1	NULL
P20701.ITAL	P20701	ITGAL	2410	0.671027	NULL
P20742.PZP	P20742	PZP	2410	0.712209	NULL
P20851.C4BPB	P20851	C4BPB	2410	0.996609	NULL
P22352.GPX3	P22352	GPX3	2410	1	NULL
P22792.CPN2	P22792	CPN2	2410	1	NULL
P22891.PROZ	P22891	PROZ	2410	0.402616	NULL
P23142.FBLN1	P23142	FBLN1	2410	0.952035	NULL
P23942.PRPH2	P23942	PRPH2	2410	0.846899	NULL
P25311.ZA2G	P25311	AZGP1	2410	0.996124	NULL
P26440.IVD	P26440	IVD	2410	0.820736	NULL
P27169.PON1	P27169	PON1	2410	1	NULL
P27658.CO8A1	P27658	COL8A1	2410	0.23062	NULL
P27918.PROP	P27918	CFP	2410	0.878876	NULL
P29622.KAIN	P29622	SERPINA4	2410	0.999516	NULL
P30086.PEBP1	P30086	PEBP1	2410	0.804264	NULL
P30153.2AAA	P30153	PPP2R1A	2410	0.552326	NULL
P35251.RFC1	P35251	RFC1	2410	0.807171	NULL
P35542.SAA4	P35542	SAA4	2410	1	NULL
P35557.HXK4	P35557	GCK	2410	0.660368	NULL
P35858.ALS	P35858	IGFALS	2410	0.997578	NULL
P36952.SPB5	P36952	SERPINB5	2410	0.209787	NULL
P36955.PEDF	P36955	SERPINF1	2410	1	NULL
P36980.FHR2	P36980	CFHR2	2410	0.797481	NULL
P41180.CASR	P41180	CASR	2410	0.99031	NULL
P43251.BTD	P43251	BTD	2410	0.792636	NULL
P43652.AFAM	P43652	AFM	2410	1	NULL
P46937.YAP1	P46937	YAP1	2410	0.965116	NULL
P47989.XDH	P47989	XDH	2410	0.999516	NULL
P48167.GLRB	P48167	GLRB	2410	0.989826	NULL
P49247.RPIA	P49247	RPIA	2410	0.734981	NULL
P49406.RM19	P49406	MRPL19	2410	0.850775	NULL
P49908.SEPP1	P49908	SEPP1	2410	1	NULL
P50548.ERF	P50548	ERF	2410	0.604651	NULL
P51884.LUM	P51884	LUM	2410	0.997578	NULL
P55056.APOC4	P55056	APOC4	2410	0.414244	NULL
P55058.PLTP	P55058	PLTP	2410	0.550388	NULL
P55157.MTP	P55157	MTTP	2410	0.25969	NULL
P55884.EIF3B	P55884	EIF3B	2410	0.282461	NULL
P57771.RGS8	P57771	RGS8	2410	0.979651	NULL
P68871.HBB	P68871	HBB	2410	1	NULL
P69905.HBA	P69905	HBA2	2410	0.988857	NULL
P78411.IRX5	P78411	IRX5	2410	0.720446	NULL
P82930.RT34	P82930	MRPS34	2410	0.948643	NULL
Q03591.FHR1	Q03591	CFHR1	2410	0.974806	NULL
Q04725.TLE2	Q04725	TLE2	2410	0.866279	NULL
Q06033.ITIH3	Q06033	ITIH3	2410	1	NULL
Q06210.GFPT1	Q06210	GFPT1	2410	0.927326	NULL
Q12756.KIF1A	Q12756	KIF1A	2410	0.999031	NULL
Q13129.RLF	Q13129	RLF	2410	0.999516	NULL
Q13330.MTA1	Q13330	MTA1	2410	0.999516	NULL
Q13360.ZN177	Q13360	ZNF177	2410	0.693798	NULL
Q13790.APOF	Q13790	APOF	2410	0.998062	NULL
Q14147.DHX34	Q14147	DHX34	2410	0.998062	NULL
Q14197.ICT1	Q14197	ICT1	2410	0.516957	NULL
Q14254.FLOT2	Q14254	FLOT2	2410	0.852229	NULL
Q14520.HABP2	Q14520	HABP2	2410	0.993702	NULL
Q14573.ITPR3	Q14573	ITPR3	2410	0.921027	NULL
Q14587.ZN268	Q14587	ZNF268	2410	0.836725	NULL
Q14624.ITIH4	Q14624	ITIH4	2410	1	NULL
Q14693.LPIN1	Q14693	LPIN1	2410	1	NULL
Q14703.MBTP1	Q14703	MBTPS1	2410	0.846899	NULL
Q14997.PSME4	Q14997	PSME4	2410	0.969477	NULL
Q15034.HERC3	Q15034	HERC3	2410	0.828488	NULL
Q15059.BRD3	Q15059	BRD3	2410	0.282946	NULL
Q15848.ADIPO	Q15848	ADIPOQ	2410	0.549903	NULL
Q16610.ECM1	Q16610	ECM1	2410	0.797965	NULL
Q16637.SMN	Q16637	SMN2	2410	0.451066	NULL
Q16880.CGT	Q16880	UGT8	2410	0.722868	NULL
Q401N2.ZACN	Q401N2	ZACN	2410	0.618217	NULL
Q499Z4.ZN672	Q499Z4	ZNF672	2410	0.287791	NULL
Q4G0P3.HYDIN	Q4G0P3	HYDIN	2410	0.871609	NULL
Q5HYC2.K2026	Q5HYC2	KIAA2026	2410	0.854651	NULL
Q5HYI7.MTX3	Q5HYI7	MTX3	2410	0.824612	NULL
Q5JSL3.DOC11	Q5JSL3	DOCK11	2410	0.999031	NULL
Q5KSL6.DGKK	Q5KSL6	DGKK	2410	0.419574	NULL
Q5T011.SZT2	Q5T011	SZT2	2410	0.204457	NULL
Q5T1R4.ZEP3	Q5T1R4	HIVEP3	2410	0.559593	NULL
Q5TID7.CC181	Q5TID7	CCDC181	2410	0.991279	NULL
Q5U651.RAIN	Q5U651	RASIP1	2410	0.994186	NULL
Q5VT40.FA78B	Q5VT40	FAM78B	2410	0.344961	NULL
Q5VT97.SYDE2	Q5VT97	SYDE2	2410	0.934593	NULL
Q5VYM1.CI131	Q5VYM1	C9orf131	2410	0.872578	NULL
Q68DQ2.CRBG3	Q68DQ2	CRYBG3	2410	0.688469	NULL
Q6NUM9.RETST	Q6NUM9	RETSAT	2410	0.983527	NULL
Q6P3X3.TTC27	Q6P3X3	TTC27	2410	0.403585	NULL
Q6P9A1.ZN530	Q6P9A1	ZNF530	2410	0.4375	NULL
Q6YN16.HSDL2	Q6YN16	HSDL2	2410	0.920543	NULL
Q6ZMW3.EMAL6	Q6ZMW3	EML6	2410	0.950097	NULL
Q6ZN30.BNC2	Q6ZN30	BNC2	2410	0.859496	NULL
Q70EL2.UBP45	Q70EL2	USP45	2410	0.689438	NULL
Q7RTX0.TS1R3	Q7RTX0	TAS1R3	2410	0.66376	NULL
Q7Z304.MAMC2	Q7Z304	MAMDC2	2410	0.801841	NULL
Q7Z3G6.PRIC2	Q7Z3G6	PRICKLE2	2410	0.938469	NULL
Q7Z4Y8.AT5L2	Q7Z4Y8	ATP5L2	2410	0.203973	NULL
Q7Z6B7.SRGP1	Q7Z6B7	SRGAP1	2410	0.359496	NULL
Q86YV5.PRAG1	Q86YV5	SGK223	2410	0.537791	NULL
Q86Z02.HIPK1	Q86Z02	HIPK1	2410	0.578004	NULL
Q8IUG5.MY18B	Q8IUG5	MYO18B	2410	0.431686	NULL
Q8IVE3.PKHH2	Q8IVE3	PLEKHH2	2410	0.416182	NULL
Q8IVF7.FMNL3	Q8IVF7	FMNL3	2410	0.518895	NULL
Q8N3D4.EH1L1	Q8N3D4	EHBP1L1	2410	0.490795	NULL
Q8N5S9.KKCC1	Q8N5S9	CAMKK1	2410	0.234981	NULL
Q8N9W8.FA71D	Q8N9W8	FAM71D	2410	0.573159	NULL
Q8NCG5.CHST4	Q8NCG5	CHST4	2410	0.580426	NULL
Q8NCN5.PDPR	Q8NCN5	PDPR	2410	0.297481	NULL
Q8NEL0.CCD54	Q8NEL0	CCDC54	2410	0.574128	NULL
Q8NF99.ZN397	Q8NF99	ZNF397	2410	0.999031	NULL
Q8NFB2.T185A	Q8NFB2	TMEM185A	2410	0.647287	NULL
Q8NFI4.F10A5	Q8NFI4	ST13P5 FAM10A5	2410	0.91376	NULL
Q8NFW9.MYRIP	Q8NFW9	MYRIP	2410	0.295543	NULL
Q8NHJ6.LIRB4	Q8NHJ6	LILRB4	2410	0.664244	NULL
Q8TEW0.PARD3	Q8TEW0	PARD3	2410	0.989826	NULL
Q8TF30.WHAMM	Q8TF30	WHAMM	2410	0.508236	NULL
Q8WU76.SCFD2	Q8WU76	SCFD2	2410	0.536822	NULL
Q8WXI7.MUC16	Q8WXI7	MUC16 CA125	2410	0.991764	NULL
Q8WZ42.TITIN	Q8WZ42	TTN	2410	0.546996	NULL
Q92185.SIA8A	Q92185	ST8SIA1	2410	0.804264	NULL
Q92547.TOPB1	Q92547	TOPBP1	2410	0.359496	NULL
Q92616.GCN1	Q92616	GCN1L1	2410	0.993217	NULL
Q92835.SHIP1	Q92835	INPP5D	2410	0.903585	NULL
Q92854.SEM4D	Q92854	SEMA4D	2410	0.512597	NULL
Q92878.RAD50	Q92878	RAD50	2410	0.284399	NULL
Q92993.KAT5	Q92993	KAT5	2410	0.374516	NULL
Q96AP0.ACD	Q96AP0	ACD	2410	0.367248	NULL
Q96IG2.FXL20	Q96IG2	FBXL20	2410	0.687016	NULL
Q96IY4.CBPB2	Q96IY4	CPB2	2410	0.999516	NULL
Q96KN2.CNDP1	Q96KN2	CNDP1	2410	0.94186	NULL
Q96M94.KLH15	Q96M94	KLHL15	2410	0.700581	NULL
Q96PD5.PGRP2	Q96PD5	PGLYRP2	2410	1	NULL
Q96PU4.UHRF2	Q96PU4	UHRF2	2410	0.952519	NULL
Q96RW7.HMCN1	Q96RW7	HMCN1	2410	0.907946	NULL
Q99684.GFI1	Q99684	GFI1	2410	0.989341	NULL
Q9BRJ2.RM45	Q9BRJ2	MRPL45	2410	0.359981	NULL
Q9BUY5.ZN426	Q9BUY5	ZNF426	2410	0.230136	NULL
Q9BXT4.TDRD1	Q9BXT4	TDRD1	2410	0.481589	NULL
Q9BYX2.TBD2A	Q9BYX2	TBC1D2	2410	0.540213	NULL
Q9H095.IQCG	Q9H095	IQCG	2410	0.986919	NULL
Q9H0R1.AP5M1	Q9H0R1	AP5M1	2410	0.998062	NULL
Q9H1X3.DJC25	Q9H1X3	DNAJC25	2410	0.965116	NULL
Q9H239.MMP28	Q9H239	MMP28	2410	0.966085	NULL
Q9H3P2.NELFA	Q9H3P2	NELFA	2410	0.248547	NULL
Q9H5Q4.TFB2M	Q9H5Q4	TFB2M	2410	0.300872	NULL
Q9NQ66.PLCB1	Q9NQ66	PLCB1	2410	0.793605	NULL
Q9NQC8.IFT46	Q9NQC8	IFT46	2410	0.609981	NULL
Q9NRC6.SPTN5	Q9NRC6	SPTBN5	2410	0.960756	NULL
Q9NRC8.SIR7	Q9NRC8	SIRT7	2410	0.456395	NULL
Q9NRH1.YAED1	Q9NRH1	YAE1D1	2410	0.20688	NULL
Q9NS85.CAH10	Q9NS85	CA10	2410	0.458818	NULL
Q9NXL9.MCM9	Q9NXL9	MCM9	2410	0.850291	NULL
Q9NZ56.FMN2	Q9NZ56	FMN2	2410	0.761628	NULL
Q9NZP8.C1RL	Q9NZP8	C1RL	2410	0.855136	NULL
Q9P0L2.MARK1	Q9P0L2	MARK1	2410	0.627422	NULL
Q9P104.DOK5	Q9P104	DOK5	2410	0.320252	NULL
Q9P278.FNIP2	Q9P278	FNIP2	2410	0.970446	NULL
Q9P2T0.THEG	Q9P2T0	THEG	2410	0.835271	NULL
Q9P2X0.DPM3	Q9P2X0	DPM3	2410	0.944283	NULL
Q9UBF2.COPG2	Q9UBF2	COPG2	2410	0.611919	NULL
Q9UJ41.RABX5	Q9UJ41	RABGEF1	2410	0.253391	NULL
Q9UJQ1.LAMP5	Q9UJQ1	LAMP5	2410	0.443798	NULL
Q9UPR3.SMG5	Q9UPR3	SMG5	2410	0.560562	NULL
Q9Y2K6.UBP20	Q9Y2K6	USP20	2410	0.610465	NULL
Q9Y467.SALL2	Q9Y467	SALL2	2410	0.909399	NULL
P02766.TTHY_peptide	P02766	TTR	2392	1	AADDTWEPFASGK
P02790.HEMO_peptide	P02790	HPX	2392	0.523532	AAFICPGSSR
Q96RW7.HMCN1_peptide	Q96RW7	HMCN1	2392	0.898593	AAGNPVPVITWYKDNR
P02751.FINC_peptide	P02751	FN1	2392	0.486172	AAHEEICTTNEGVMYR
P04003.C4BPA_peptide	P04003	C4BPA	2392	0.24066	AAPMDITLTETR
P01023.A2MG_peptide	P01023	A2M	2392	0.996118	AAQVTIQSSGTFSSK
P10643.CO7_peptide	P10643	C7	2392	0.218826	AASGTQNNVLR
P04114.APOB_peptide	P04114	APOB	2392	0.983018	AASGTTGTYQEWK
P02649.APOE_peptide	P02649	APOE	2392	1	AATVGSLAGQPLQER
P01024.CO3_peptide	P01024	C3	2392	1	AAVYHHFISDGVR
Q8NCG5.CHST4_peptide	Q8NCG5	CHST4	2392	0.556526	ACRSYSHVVLK
P01008.ANT3_peptide	P01008	SERPINC1	2392	0.497331	ADGESCSASMMYQEGK
P01024.CO3_peptide.1	P01024	C3	2392	0.876759	ADIGCTPGSGK
P04196.HRG_peptide	P04196	HRG	2392	0.992722	ADLFYDVEALDLESPK
P02787.TRFE_peptide	P02787	TF	2392	0.99903	ADRDQYELLCLDNTR
Q14624.ITIH4_peptide	Q14624	ITIH4	2392	0.999515	AEAQAQYSAAVAK
P07360.CO8G_peptide	P07360	C8G	2392	0.967006	AEATTLHVAPQGTAMAVSTFR
P02656.APOC3_peptide	P02656	APOC3	2392	0.587579	AEDASLLSFMQGYMK
P19823.ITIH2_peptide	P19823	ITIH2	2392	0.998544	AEDHFSVIDFNQNIR
A0A075B6Q5.HV364_peptide	A0A075B6Q5	IGHV3-64	2392	0.768074	AEDMAVYYCAR
A0A0C4DH35.HV335_peptide	A0A0C4DH35	IGHV3-35	2392	0.997574	AEDTAVYYCVR
P00450.CERU_peptide	P00450	CP	2392	0.535177	AEEEHLGILGPQLHADVGDK
P02787.TRFE_peptide.1	P02787	TF	2392	0.209607	AEFYGSKEDPQTFYYAVAVVK
P14151.LYAM1_peptide	P14151	SELL	2392	0.465308	AEIEYLEK
P01024.CO3_peptide.2	P01024	C3	2392	0.766133	AELQCPQPAA
P0C0L5.CO4B_peptide	P0C0L5	C4B	2392	1	AEMADQAAAWLTR
P01023.A2MG_peptide.1	P01023	A2M	2392	0.509461	AFALAGNQDK
P02760.AMBP_peptide	P02760	AMBP	2392	0.998544	AFIQLWAFDAVK
Q96PD5.PGRP2_peptide	Q96PD5	PGLYRP2	2392	0.34886	AFLNGALDGVILGDYLSR
Q9BUY5.ZN426_peptide	Q9BUY5	ZNF426	2392	0.218826	AFNYSNSFQIHGR
Q6P9A1.ZN530_peptide	Q6P9A1	ZNF530	2392	0.415332	AFSCNIYLIHHQRFHTGER
P04114.APOB_peptide.1	P04114	APOB	2392	0.911208	AFTDLHLR
P01031.CO5_peptide	P01031	C5	2392	0.996118	AFTECCVVASQLR
P01024.CO3_peptide.3	P01024	C3	2392	0.999515	AGDFLEANYMNLQR
P01766.HV313_peptide	P01766	IGHV3-13	2392	0.847647	AGDTAVYYCAR
P19823.ITIH2_peptide.1	P19823	ITIH2	2392	0.603105	AGELEVFNGYFVHFFAPDNLDPIPK
P08603.CFAH_peptide	P08603	CFH	2392	0.99903	AGEQVTYTCATYYK
Q14624.ITIH4_peptide.1	Q14624	ITIH4	2392	1	AGFSWIEVTFK
P22792.CPN2_peptide	P22792	CPN2	2392	0.904901	AGGSWDLAVQER
P02749.APOH_peptide	P02749	APOH	2392	0.975255	AGILENGAVR
P00450.CERU_peptide.1	P00450	CP	2392	0.31441	AGLQAFFQVQECNK
Q8TF30.WHAMM_peptide	Q8TF30	WHAMM	2392	0.493935	AGPGEAALQELCGQLER
P04114.APOB_peptide.2	P04114	APOB	2392	0.99903	AHLDIAGSLEGHLR
P04275.VWF_peptide	P04275	VWF	2392	0.694808	AHLLSLVDVMQR
P07357.CO8A_peptide	P07357	C8A	2392	0.786026	AIDEDCSQYEPIPGSQK
P01023.A2MG_peptide.2	P01023	A2M	2392	1	AIGYLNTGYQR
P01024.CO3_peptide.4	P01024	C3	2392	0.277535	AKDQLTCNKFDLK
P02652.APOA2_peptide.1	P02652	APOA2	2392	0.417758	AKEPCVESLVSQYFQTVTDYGK
P02647.APOA1_peptide	P02647	APOA1	2392	1	AKPALEDLR
P07357.CO8A_peptide.1	P07357	C8A	2392	0.768074	ALDQYLMEFNACR
Q96KN2.CNDP1_peptide	Q96KN2	CNDP1	2392	0.725376	ALEQDLPVNIK
P02750.A2GL_peptide	P02750	LRG1	2392	0.556526	ALGHLDLSGNR
P20851.C4BPB_peptide	P20851	C4BPB	2392	0.985929	ALLAFQESK
P01023.A2MG_peptide.3	P01023	A2M	2392	1	ALLAYAFALAGNQDK
P01023.A2MG_peptide.4	P01023	A2M	2392	0.997089	ALLAYAFALAGNQDKR
P04114.APOB_peptide.3	P04114	APOB	2392	0.52984	ALNLPTLPEVK
O75636.FCN3_peptide	O75636	FCN3	2392	0.774867	ALPVFCDMDTEGGGWLVFQR
P01019.ANGT_peptide	P01019	AGT	2392	0.99903	ALQDQLVLVAAK
P02751.FINC_peptide.1	P02751	FN1	2392	0.592431	ALVCTCYGGSR
P01031.CO5_peptide.1	P01031	C5	2392	0.934498	ALVEGVDQLFTDYQIK
P04114.APOB_peptide.4	P04114	APOB	2392	0.954876	ALVEQGFTVPEIK
P06727.APOA4_peptide.1	P06727	APOA4	2392	0.999515	ALVQQMEQLR
P00450.CERU_peptide.2	P00450	CP	2392	1	ALYLQYTDETFR
P04114.APOB_peptide.5	P04114	APOB	2392	0.979136	ALYWVNGQVPDGVSK
P36955.PEDF_peptide	P36955	SERPINF1	2392	0.981562	ALYYDLISSPDIHGTYK
P07357.CO8A_peptide.2	P07357	C8A	2392	0.966036	AMAVEDIISR
P02790.HEMO_peptide.1	P02790	HPX	2392	0.83115	ANGPGLYLIHGPNLYCYSDVEK
P01008.ANT3_peptide.1	P01008	SERPINC1	2392	0.997574	ANRPFLVFIR
Q14624.ITIH4_peptide.2	Q14624	ITIH4	2392	0.980592	ANTVQEATFQMELPK
P06727.APOA4_peptide.2	P06727	APOA4	2392	0.451237	APLAEDVR
P01024.CO3_peptide.5	P01024	C3	2392	0.95245	APSTWLTAYVVK
P01023.A2MG_peptide.5	P01023	A2M	2392	0.480835	APVGHFYEPQAPSAEVEMTSY
P01024.CO3_peptide.6	P01024	C3	2392	0.648714	APVIHQEMIGGLR
O60890.OPHN1_peptide	O60890	OPHN1	2392	0.717128	AQEDTVAAMMNIK
P05156.CFAI_peptide	P05156	CFI	2392	0.997574	AQLGDLPWQVAIK
P06396.GELS_peptide	P06396	GSN	2392	0.98787	AQPVQVAEGSEPDGFWEALGGK
P08603.CFAH_peptide.1	P08603	CFH	2392	0.891315	AQTTVTCMENGWSPTPR
P01023.A2MG_peptide.6	P01023	A2M	2392	0.71082	AQWQSFQLEGGLK
Q5VT97.SYDE2_peptide	Q5VT97	SYDE2	2392	0.922853	ARAAAPTGLQPPGCKDHGCSSGSPFR
P25311.ZA2G_peptide	P25311	AZGP1	2392	0.955847	AREDIFMETLK
P02787.TRFE_peptide.2	P02787	TF	2392	0.718098	ASDLTWDNLK
P07225.PROS_peptide	P07225	PROS1	2392	0.827754	ASFTCTCKPGWQGEK
P01876.IGHA1_peptide	P01876	IGHA1	2392	0.533721	ASGDLYTTSSQLTLPATQCLAGK
P20742.PZP_peptide	P20742	PZP	2392	0.261524	ASPAFLASQNTK
P10909.CLUS_peptide	P10909	CLU	2392	0.997089	ASSIIDELFQDR
P05155.IC1_peptide	P05155	SERPING1	2392	0.8918	ASSNPNATSSSSQDPESLQDR
P02647.APOA1_peptide.1	P02647	APOA1	2392	1	ATEHLSTLSEK
P02749.APOH_peptide.1	P02749	APOH	2392	0.997089	ATFGCHDGYSLDGPEEIECTK
P04114.APOB_peptide.9	P04114	APOB	2392	1	ATGVLYDYVNK
P04114.APOB_peptide.10	P04114	APOB	2392	0.991266	ATLYALSHAVNNYHK
P00747.PLMN_peptide	P00747	PLG	2392	1	ATTVTGTPCQDWAAQEPHR
P02749.APOH_peptide.2	P02749	APOH	2392	0.962154	ATVVYQGER
P04217.A1BG_peptide.1	P04217	A1BG	2392	1	ATWSGAVLAGR
P04217.A1BG_peptide.2	P04217	A1BG	2392	0.967492	AVALGDGGHYTCR
P20742.PZP_peptide.1	P20742	PZP	2392	0.304706	AVGYLITGYQR
P06681.CO2_peptide	P06681	C2	2392	0.978651	AVISPGFDVFAK
P01011.AACT_peptide	P01011	SERPINA3	2392	0.239204	AVLDVFEEGTEASAATAV
P01011.AACT_peptide.1	P01011	SERPINA3	2392	1	AVLDVFEEGTEASAATAVK
P01023.A2MG_peptide.7	P01023	A2M	2392	0.979136	AVLPTGDVIGDSAK
P01009.A1AT_peptide	P01009	SERPINA1	2392	1	AVLTIDEK
P04114.APOB_peptide.11	P04114	APOB	2392	1	AVSMPSFSILGSDVR
P08603.CFAH_peptide.2	P08603	CFH	2392	1	AVYTCNEGYQLLGEINYR
P02671.FIBA_peptide.1	P02671	FGA	2392	0.241145	AWTADSGEGDFLAEGGGVR
P00450.CERU_peptide.3	P00450	CP	2392	0.366812	AYPLSIEPIGVR
P35542.SAA4_peptide	P35542	SAA4	2392	0.997574	AYWDIMISNHQNSNR
P01024.CO3_peptide.7	P01024	C3	2392	0.99903	AYYENSPQQVFSTEFEVK
P00450.CERU_peptide.4	P00450	CP	2392	0.246482	AYYSTVDQVK
P01024.CO3_peptide.9	P01024	C3	2392	0.987385	CAEENCFIQK
P01859.IGHG2_peptide	P01859	IGHG2	2392	0.918486	CCVECPPCPAPPVAGPSVFLFPPKPK
P02787.TRFE_peptide.3	P02787	TF	2392	0.998059	CDEWSVNSVGK
P04217.A1BG_peptide.3	P04217	A1BG	2392	0.997089	CEGPIPDVTFELLR
P08603.CFAH_peptide.3	P08603	CFH	2392	0.998059	CFEGFGIDGPAIAK
P04003.C4BPA_peptide.1	P04003	C4BPA	2392	0.996604	CHPGYKPTTDEPTTVICQK
P08603.CFAH_peptide.4	P08603	CFH	2392	0.988355	CLPVTAPENGK
P00748.FA12_peptide	P00748	F12	2392	0.411936	CLQDRPAPEDLTVVLGQER
P00751.CFAB_peptide	P00751	CFB	2392	0.996604	CLVNLIEK
P01042.KNG1_peptide	P01042	KNG1	2392	0.989811	CNAEVYVVPWEK
P08603.CFAH_peptide.5	P08603	CFH	2392	0.982533	CNMGYEYSER
P05090.APOD_peptide	P05090	APOD	2392	0.993692	CPNPPVQENFDVNK
P01042.KNG1_peptide.1	P01042	KNG1	2392	0.488113	CQPLGMISLMK
P02790.HEMO_peptide.3	P02790	HPX	2392	0.485687	CSPHLVLSALTSDNHGATY
P06681.CO2_peptide.1	P06681	C2	2392	0.619117	CSSNLVLTGSSER
P02787.TRFE_peptide.4	P02787	TF	2392	0.99903	CSTSSLLEACTFR
P13671.CO6_peptide	P13671	C6	2392	0.218341	CVCLLPPQCFK
P02652.APOA2_peptide.2	P02652	APOA2	2392	0.740902	CVESLVSQYFQTVTDYGK
P02760.AMBP_peptide.1	P02760	AMBP	2392	0.365842	CVLFPYGGCQGNGNK
P09871.C1S_peptide	P09871	C1S	2392	0.742843	CVPVCGVPR
P01591.IGJ_peptide	P01591	IGJ	2392	0.993207	CYTAVVPLVYGGETK
P02656.APOC3_peptide.2	P02656	APOC3	2392	1	DALSSVQESQVAQQAR
P01024.CO3_peptide.10	P01024	C3	2392	0.998544	DAPDHQELNLDVSLQLPSR
P01876.IGHA1_peptide.1	P01876	IGHA1	2392	1	DASGVTFTWTPSSGK
P04114.APOB_peptide.12	P04114	APOB	2392	0.851043	DAVEKPQEFTIVAFVK
P02787.TRFE_peptide.5	P02787	TF	2392	0.998059	DCHLAQVPSHTVVAR
P49908.SEPP1_peptide	P49908	SEPP1	2392	0.828239	DDFLIYDR
P01011.AACT_peptide.2	P01011	SERPINA3	2392	1	DEELSCTVVELK
P02647.APOA1_peptide.2	P02647	APOA1	2392	1	DEPPQSPWDR
P01024.CO3_peptide.11	P01024	C3	2392	1	DFDFVPPVVR
P06681.CO2_peptide.2	P06681	C2	2392	0.931587	DFHINLFR
P02671.FIBA_peptide.2	P02671	FGA	2392	0.869966	DFLAEGGGVR
P05155.IC1_peptide.1	P05155	SERPING1	2392	0.997574	DFTCVHQALK
P02787.TRFE_peptide.6	P02787	TF	2392	1	DGAGDVAFVK
P02750.A2GL_peptide.1	P02750	LRG1	2392	0.385735	DGFDISGNPWICDQNLSDLYR
P01031.CO5_peptide.2	P01031	C5	2392	0.933527	DGHVILQLNSIPSSDFLCVR
O60909.B4GT2_peptide	O60909	B4GALT2	2392	0.85444	DGIGSVRYQVLEVSR
P08603.CFAH_peptide.6	P08603	CFH	2392	0.998059	DGWSAQPTCIK
P22792.CPN2_peptide.1	P22792	CPN2	2392	0.918001	DHLGFQVTWPDESK
P04196.HRG_peptide.1	P04196	HRG	2392	0.678311	DHSHGPPLPQGPPPLLPM
P04196.HRG_peptide.2	P04196	HRG	2392	0.651625	DHSHGPPLPQGPPPLLPMSC
P00450.CERU_peptide.6	P00450	CP	2392	1	DIASGLIGPLIICK
P01024.CO3_peptide.12	P01024	C3	2392	0.996604	DICEEQVNSLPGSITK
P01008.ANT3_peptide.2	P01008	SERPINC1	2392	0.997089	DIPMNPMCIYR
P01042.KNG1_peptide.2	P01042	KNG1	2392	1	DIPTNSPELEETLTHTITK
A0A0C4DH69.KV109_peptide	A0A0C4DH69	IGKV1-9	2392	0.697234	DIQLTQSPSFLSASVGDR
P00751.CFAB_peptide.3	P00751	CFB	2392	0.992722	DISEVVTPR
P06312.KV401_peptide	P06312	IGKV4-1	2392	0.995148	DIVMTQSPDSLAVSLGER
Q8IVE3.PKHH2_peptide	Q8IVE3	PLEKHH2	2392	0.390587	DKPTEKLLFAMAK
P02647.APOA1_peptide.3	P02647	APOA1	2392	1	DLATVYVDVLK
P01876.IGHA1_peptide.2	P01876	IGHA1	2392	0.998059	DLCGCYSVSSVLPGCAEPWNHGK
P35858.ALS_peptide	P35858	IGFALS	2392	0.720524	DLHFLEELQLGHNR
O94988.FA13A_peptide	O94988	FAM13A	2392	0.331393	DLIKELPDTHYCLLK
P02751.FINC_peptide.3	P02751	FN1	2392	0.904901	DLQFVEVTDVK
Q9UJQ1.LAMP5_peptide	Q9UJQ1	LAMP5	2392	0.440078	DLQGRGVPSIDR
P35858.ALS_peptide.1	P35858	IGFALS	2392	0.239689	DLSEAHFAPC
P01023.A2MG_peptide.8	P01023	A2M	2392	0.914119	DLTGFPGPLNDQDNEDCINR
Q04725.TLE2_peptide	Q04725	TLE2	2392	0.846676	DLVDSPASLASSLGSPLPR
P00450.CERU_peptide.7	P00450	CP	2392	0.998544	DLYSGLIGPLIVCR
P49908.SEPP1_peptide.1	P49908	SEPP1	2392	0.718583	DMPASEDLQDLQK
P01023.A2MG_peptide.9	P01023	A2M	2392	0.990781	DMYSFLEDMGLK
P02753.RET4_peptide	P02753	RBP4	2392	0.926735	DPNGLPPEAQK
P01019.ANGT_peptide.3	P01019	AGT	2392	1	DPTFIPAPIQAK
P02745.C1QA_peptide	P02745	C1QA	2392	0.996118	DQPRPAFSAIR
P10909.CLUS_peptide.1	P10909	CLU	2392	0.998544	DQTVSDNELQEMSNQGSK
P02787.TRFE_peptide.7	P02787	TF	2392	0.995148	DQYELLCLDNTR
P02748.CO9_peptide	P02748	C9	2392	0.998059	DRDGNTLTYYR
P02787.TRFE_peptide.8	P02787	TF	2392	0.970888	DSAHGFLK
P10643.CO7_peptide.1	P10643	C7	2392	0.628821	DSCTLPASAEK
P01024.CO3_peptide.13	P01024	C3	2392	1	DSCVGSLVVK
P08697.A2AP_peptide	P08697	SERPINF2	2392	0.983018	DSFHLDEQFTVPVEMMQAR
P02671.FIBA_peptide.3	P02671	FGA	2392	0.942746	DSGEGDFLAEGGGVR
P02787.TRFE_peptide.9	P02787	TF	2392	1	DSGFQMNQLR
P02647.APOA1_peptide.4	P02647	APOA1	2392	0.999515	DSGRDYVSQFEGSALGK
P01024.CO3_peptide.14	P01024	C3	2392	0.251334	DSITTWEILAVSMSDK
P01024.CO3_peptide.15	P01024	C3	2392	0.995633	DSITTWEILAVSMSDKK
P02751.FINC_peptide.4	P02751	FN1	2392	0.395924	DSMIWDCTCIGAGR
P04196.HRG_peptide.3	P04196	HRG	2392	0.882581	DSPVLIDFFEDTER
Q8N9W8.FA71D_peptide	Q8N9W8	FAM71D	2392	0.559922	DTETLFKSLLTSPPAEK
Q96IY4.CBPB2_peptide	Q96IY4	CPB2	2392	0.984959	DTGTYGFLLPER
P02751.FINC_peptide.5	P02751	FN1	2392	0.804464	DTLTSRPAQGVVTTLENVSPPR
P08603.CFAH_peptide.7	P08603	CFH	2392	0.489083	DTSCVNPPTVQNAY
P08603.CFAH_peptide.8	P08603	CFH	2392	0.96458	DTSCVNPPTVQNAYIVSR
P01023.A2MG_peptide.10	P01023	A2M	2392	1	DTVIKPLLVEPEGLEK
P01024.CO3_peptide.16	P01024	C3	2392	0.685104	DTWVEHWPEEDECQDEENQK
P07225.PROS_peptide.1	P07225	PROS1	2392	0.984474	DVDECSLKPSICGTAVCK
P08603.CFAH_peptide.9	P08603	CFH	2392	0.980107	DVHLVPDR
P23142.FBLN1_peptide.1	P23142	FBLN1	2392	0.927705	DVLLEACCADGHR
P01871.IGHM_peptide	P01871	IGHM	2392	0.99903	DVMQGTDEHVVCK
P36952.SPB5_peptide	P36952	SERPINB5	2392	0.203785	DVPFGFQTVTSDVNKLSSFYSLK
P04004.VTNC_peptide.1	P04004	VTN	2392	1	DWHGVPGQVDAAMAGR
P01024.CO3_peptide.17	P01024	C3	2392	0.430374	DYAGVFSDAGLTFTSSSGQQTAQR
P02787.TRFE_peptide.10	P02787	TF	2392	0.998544	DYELLCLDGTR
P02787.TRFE_peptide.11	P02787	TF	2392	0.426492	DYELLCLDGTRK
Q06033.ITIH3_peptide	Q06033	ITIH3	2392	0.983018	DYIFGNYIER
P02647.APOA1_peptide.5	P02647	APOA1	2392	0.999515	DYVSQFEGSALGK
P02656.APOC3_peptide.3	P02656	APOC3	2392	0.362445	EAEDASLLSFMQGYMK
P00751.CFAB_peptide.4	P00751	CFB	2392	0.974284	EAGIPEFYDYDVALIK
P01024.CO3_peptide.18	P01024	C3	2392	0.898593	EALKLEEK
P35542.SAA4_peptide.1	P35542	SAA4	2392	1	EALQGVGDMGR
Q8NF99.ZN397_peptide	Q8NF99	ZNF397	2392	0.998544	EALSRLQELCYQWLMPELHTK
P04275.VWF_peptide.1	P04275	VWF	2392	0.569141	EAPDLVLQR
P49406.RM19_peptide	P49406	MRPL19	2392	0.838913	EAQKWNQPWLEFDMMR
Q03591.FHR1_peptide	Q03591	CFHR1	2392	0.918001	EATFCDFPK
O43866.CD5L_peptide	O43866	CD5L	2392	0.945172	EATLQDCPSGPWGK
P57771.RGS8_peptide	P57771	RGS8	2392	0.984959	EATRKNLQEPSLTCFDQAQGK
P08603.CFAH_peptide.10	P08603	CFH	2392	0.848617	ECDTDGWTNDIPICEVVK
P02774.VTDB_peptide.1	P02774	GC	2392	0.924309	EDFTSLSLVLYSR
P01024.CO3_peptide.20	P01024	C3	2392	0.652111	EDIPPADLSDQVPDTESETR
P02787.TRFE_peptide.12	P02787	TF	2392	1	EDPQTFYYAVAVVK
P02760.AMBP_peptide.2	P02760	AMBP	2392	0.901504	EDSCQLGYSAGPCMGMTSR
Q92854.SEM4D_peptide	Q92854	SEMA4D	2392	0.490539	EDSQRIDDLSARDK
P04003.C4BPA_peptide.3	P04003	C4BPA	2392	1	EDVYVVGTVLR
P04114.APOB_peptide.13	P04114	APOB	2392	0.807375	EEEMLENVSLVCPK
P04003.C4BPA_peptide.4	P04003	C4BPA	2392	0.979136	EEIIYECDK
Q15059.BRD3_peptide	Q15059	BRD3	2392	0.26492	EELAQEKK
P04114.APOB_peptide.14	P04114	APOB	2392	0.543911	EELCTMFIR
P08185.CBG_peptide.1	P08185	SERPINA6	2392	0.860747	EENFYVDETTVVK
P02751.FINC_peptide.7	P02751	FN1	2392	0.713246	EESPLLIGQQSTVSDVPR
P08603.CFAH_peptide.11	P08603	CFH	2392	0.75934	EFDHNSNIR
P02654.APOC1_peptide	P02654	APOC1	2392	1	EFGNTLEDK
P12259.FA5_peptide	P12259	F5	2392	0.916545	EFNPLVIVGLSK
P02787.TRFE_peptide.13	P02787	TF	2392	1	EFQLFSSPHGK
P02774.VTDB_peptide.2	P02774	GC	2392	0.641436	EFSHLGKEDFTSLSLVLYSR
P68871.HBB_peptide	P68871	HBB	2392	0.994178	EFTPPVQAAYQK
P02671.FIBA_peptide.4	P02671	FGA	2392	0.906841	EGDFLAEGGGVR
Q6ZN30.BNC2_peptide	Q6ZN30	BNC2	2392	0.84425	EGQAVAVPSSK
P05543.THBG_peptide	P05543	SERPINA7	2392	0.219311	EGQMESVEAAMSSK
P02787.TRFE_peptide.14	P02787	TF	2392	0.998544	EGTCPEAPTDECKPVK
P08603.CFAH_peptide.12	P08603	CFH	2392	0.996604	EGWIHTVCINGR
P02787.TRFE_peptide.15	P02787	TF	2392	1	EGYYGYTGAFR
P02765.FETUA_peptide	P02765	AHSG	2392	1	EHAVEGDCDFQLLK
P20851.C4BPB_peptide.1	P20851	C4BPB	2392	0.588549	EHCPELPPVDNSIFVAK
P02647.APOA1_peptide.6	P02647	APOA1	2392	0.918001	EHLSTLSEK
Q9NS85.CAH10_peptide	Q9NS85	CA10	2392	0.44687	EHLVNISGGPMTYSHR
Q06033.ITIH3_peptide.1	Q06033	ITIH3	2392	0.998544	EHLVQATPENLQEAR
P19652.A1AG2_peptide	P19652	ORM2	2392	0.639981	EHVAHLLFL
P29622.KAIN_peptide.1	P29622	SERPINA4	2392	0.224648	EIEEVLTPEMLMR
P06681.CO2_peptide.3	P06681	C2	2392	0.994178	EILNINQK
P10909.CLUS_peptide.2	P10909	CLU	2392	0.998059	EILSVDCSTNNPSQAK
P25311.ZA2G_peptide.2	P25311	AZGP1	2392	0.812712	EIPAWVPFDPAAQITK
P01619.KV320_peptide	P01619	IGKV3-20	2392	1	EIVLTQSPGTLSLSPGER
Q14624.ITIH4_peptide.3	Q14624	ITIH4	2392	0.996118	EKNGIDIYSLTVDSR
P10909.CLUS_peptide.3	P10909	CLU	2392	1	ELDESLQVAER
P01009.A1AT_peptide.1	P01009	SERPINA1	2392	0.83115	ELDRDTVFALVNYIFFK
O43866.CD5L_peptide.1	O43866	CD5L	2392	0.989326	ELGCGAASGTPSGILYEPPAEK
Q16610.ECM1_peptide	Q16610	ECM1	2392	0.770985	ELLALIQLER
P55056.APOC4_peptide	P55056	APOC4	2392	0.27802	ELLETVVNR
Q9P2X0.DPM3_peptide	Q9P2X0	DPM3	2392	0.933042	ELQSQIQEARADLARR
P00747.PLMN_peptide.1	P00747	PLG	2392	0.272683	ELRPWCFTTDPNK
P10643.CO7_peptide.2	P10643	C7	2392	0.999515	ELSHLPSLYDYSAYR
P01031.CO5_peptide.4	P01031	C5	2392	0.85638	ELSYYSLEDLNNK
Q9H1X3.DJC25_peptide	Q9H1X3	DNAJC25	2392	0.961669	ELWIKENYEVYKQEQEEELK
P27658.CO8A1_peptide	P27658	COL8A1	2392	0.213974	EMPHLQYGKEYPHLPQYMK
P06727.APOA4_peptide.4	P06727	APOA4	2392	1	ENADSLQASLRPHADELK
O60674.JAK2_peptide	O60674	JAK2	2392	0.641921	ENDQTPLAIYNSISYK
P01024.CO3_peptide.21	P01024	C3	2392	0.98787	ENEGFTVTAEGK
P01042.KNG1_peptide.3	P01042	KNG1	2392	0.994663	ENFLFLTPDCK
P00734.THRB_peptide	P00734	F2	2392	0.998544	ENLDRDIALMK
P02750.A2GL_peptide.2	P02750	LRG1	2392	0.997574	ENQLEVLEVSWLHGLK
P01031.CO5_peptide.5	P01031	C5	2392	0.862688	ENSQYQPIK
P02652.APOA2_peptide.3	P02652	APOA2	2392	0.942261	EPCVESLVSQYFQTVTDYGK
P00747.PLMN_peptide.2	P00747	PLG	2392	0.792819	EPLDDYVNTQGASLFSVTK
P02647.APOA1_peptide.7	P02647	APOA1	2392	0.42067	EPPQSPWDR
P10909.CLUS_peptide.4	P10909	CLU	2392	0.98787	EPQDTYHYLPFSLPHR
P01023.A2MG_peptide.11	P01023	A2M	2392	0.977196	EQAPHCICANGR
P04114.APOB_peptide.15	P04114	APOB	2392	1	EQHLFLPFSYK
P19652.A1AG2_peptide.1	P19652	ORM2	2392	0.995148	EQLGEFYEALDCLCIPR
P02763.A1AG1_peptide	P02763	ORM1	2392	0.995148	EQLGEFYEALDCLR
P01008.ANT3_peptide.3	P01008	SERPINC1	2392	0.979136	EQLQDMGLVDLFSPEK
P01011.AACT_peptide.5	P01011	SERPINA3	2392	1	EQLSLLDR
P00450.CERU_peptide.9	P00450	CP	2392	1	ERGPEEEHLGILGPVIWAEVGDTIR
P01871.IGHM_peptide.1	P01871	IGHM	2392	0.753033	ESDWLGQSMFTCR
P20851.C4BPB_peptide.2	P20851	C4BPB	2392	0.472586	ESGMTMEELK
P43652.AFAM_peptide	P43652	AFM	2392	1	ESLLNHFLYEVAR
P02655.APOC2_peptide.1	P02655	APOC2	2392	0.948569	ESLSSYWESAK
P02671.FIBA_peptide.5	P02671	FGA	2392	0.881611	ESSSHHPGIAEFPSR
P01031.CO5_peptide.6	P01031	C5	2392	0.984959	ESYSGVTLDPR
P00734.THRB_peptide.1	P00734	F2	2392	1	ETAASLLQAGYK
P19823.ITIH2_peptide.2	P19823	ITIH2	2392	0.657933	ETAVDGELVVLYDVK
P02647.APOA1_peptide.8	P02647	APOA1	2392	0.967977	ETEGLRQEMSK
Q14624.ITIH4_peptide.4	Q14624	ITIH4	2392	0.998544	ETLFSVMPGLK
P01023.A2MG_peptide.12	P01023	A2M	2392	0.991752	ETTFNSLLCPSGGEVSEELSLK
P00450.CERU_peptide.10	P00450	CP	2392	1	EVGPTNADPVCLAK
P02790.HEMO_peptide.5	P02790	HPX	2392	1	EVGTPHGIILDSVDAAFICPGSSR
P04114.APOB_peptide.16	P04114	APOB	2392	0.954876	EVGTVLSQVYSK
P01008.ANT3_peptide.4	P01008	SERPINC1	2392	0.99903	EVPLNTIIFMGR
A0A075B6Q5.HV364_peptide.1	A0A075B6Q5	IGHV3-64	2392	0.889859	EVQLVESGEGLVQPGGSLR
A0A0C4DH42.HV366_peptide	A0A0C4DH42	IGHV3-66	2392	0.912179	EVQLVESGGGLIQPGGSLR
A0A0B4J1V6.HV373_peptide	A0A0B4J1V6	IGHV3-73	2392	0.693353	EVQLVESGGGLVQPGGSLK
A0A0C4DH36.HV338_peptide	A0A0C4DH36	IGHV3-38	2392	0.981562	EVQLVESGGGLVQPR
P27169.PON1_peptide	P27169	PON1	2392	0.998059	EVQPVELPNCNLVK
P07358.CO8B_peptide.1	P07358	C8B	2392	0.923338	EVSSCHCAPCQGNGVPVLK
P02774.VTDB_peptide.3	P02774	GC	2392	0.967977	EVVSLTEACCAEGADPDCYDTR
P04114.APOB_peptide.17	P04114	APOB	2392	0.998544	EVYGFNPEGK
P02790.HEMO_peptide.6	P02790	HPX	2392	0.996604	EWFWDLATGTMK
P02760.AMBP_peptide.3	P02760	AMBP	2392	0.996604	EYCGVPGDGDEELLR
P02751.FINC_peptide.8	P02751	FN1	2392	0.885978	EYLGAICSCTCFGGQR
P04114.APOB_peptide.18	P04114	APOB	2392	0.647744	EYSGTIASEANTYLNSK
P00450.CERU_peptide.11	P00450	CP	2392	1	EYTDASFTNR
P00450.CERU_peptide.12	P00450	CP	2392	0.634643	EYTDASFTNRK
P01024.CO3_peptide.23	P01024	C3	2392	0.999515	EYVLPSFEVIVEPTEK
P05546.HEP2_peptide	P05546	SERPIND1	2392	0.712761	EYYFAEAQIADFSDPAFISK
Q14624.ITIH4_peptide.5	Q14624	ITIH4	2392	0.923338	FAHTVVTSR
P19827.ITIH1_peptide	P19827	ITIH1	2392	0.999515	FAHYVVTSQVVNTANEAR
Q13330.MTA1_peptide	Q13330	MTA1	2392	1	FAMKTRQAFYLHTTK
P01008.ANT3_peptide.5	P01008	SERPINC1	2392	0.997574	FATTFYQHLADSK
Q14520.HABP2_peptide	Q14520	HABP2	2392	0.597768	FCEIGSDDCYVGDGYSYR
P00736.C1R_peptide	P00736	C1R	2392	0.947113	FCGQLGSPLGNPPGK
P02787.TRFE_peptide.16	P02787	TF	2392	0.997089	FDEFFSEGCAPGSK
P02746.C1QB_peptide	P02746	C1QB	2392	0.995148	FDHVITNMNNNYEPR
P13671.CO6_peptide.1	P13671	C6	2392	0.789423	FDPCQCAPCPN
P08697.A2AP_peptide.1	P08697	SERPINF2	2392	0.656477	FDPSLTQR
P02790.HEMO_peptide.7	P02790	HPX	2392	0.99903	FDPVRGEVPPR
Q8WZ42.TITIN_peptide	Q8WZ42	TTN	2392	0.531781	FDSEKEGTGPIFIK
P27169.PON1_peptide.1	P27169	PON1	2392	0.271228	FDVSSFNPH
P02774.VTDB_peptide.4	P02774	GC	2392	0.691897	FEDCCQEK
P04004.VTNC_peptide.2	P04004	VTN	2392	1	FEDGVLDPDYPR
P01023.A2MG_peptide.13	P01023	A2M	2392	1	FEVQVTVPK
P19823.ITIH2_peptide.3	P19823	ITIH2	2392	0.688016	FFAPDNLDPIPK
P29622.KAIN_peptide.2	P29622	SERPINA4	2392	0.983018	FFSAQTNR
Q9H5Q4.TFB2M_peptide	Q9H5Q4	TFB2M	2392	0.292576	FGRIEVNMFIGEK
Q14197.ICT1_peptide	Q14197	ICT1	2392	0.491024	FHLATAEWIAEPVRQK
P02749.APOH_peptide.3	P02749	APOH	2392	0.777778	FICPLTGLWPINTLK
P02760.AMBP_peptide.4	P02760	AMBP	2392	0.752062	FIQLWAFDAVK
P48167.GLRB_peptide	P48167	GLRB	2392	0.997574	FIWQSGDPVQLEK
P02751.FINC_peptide.10	P02751	FN1	2392	0.997089	FLATTPNSLLVSWQPPR
P00751.CFAB_peptide.5	P00751	CFB	2392	0.997574	FLCTGGVSPYADPNTCR
P00751.CFAB_peptide.6	P00751	CFB	2392	0.313925	FLCTGGVSPYADPNTCRG
P01024.CO3_peptide.24	P01024	C3	2392	0.569141	FLDCCNYITELR
P55058.PLTP_peptide	P55058	PLTP	2392	0.540514	FLEQELETITIPDLR
P19823.ITIH2_peptide.4	P19823	ITIH2	2392	1	FLHVPDTFEGHFDGVPVISK
P26440.IVD_peptide	P26440	IVD	2392	0.803008	FLQEHLAPKAQEIDR
P22352.GPX3_peptide	P22352	GPX3	2392	0.991266	FLVGPDGIPIMR
P02774.VTDB_peptide.5	P02774	GC	2392	0.902475	FMPAAQLPELPDVELPTNK
P01019.ANGT_peptide.4	P01019	AGT	2392	0.999515	FMQAVTGWK
P04114.APOB_peptide.19	P04114	APOB	2392	1	FPEVDVLTK
P02774.VTDB_peptide.6	P02774	GC	2392	0.374575	FPSGTFEQVSQLVK
P04114.APOB_peptide.20	P04114	APOB	2392	0.731684	FQFPGKPGIYTR
P01031.CO5_peptide.7	P01031	C5	2392	0.999515	FQNSAILTIQPK
P05155.IC1_peptide.2	P05155	SERPING1	2392	0.999515	FQPTLLTLPR
Q96IY4.CBPB2_peptide.1	Q96IY4	CPB2	2392	0.977681	FQSGQVLAALPR
P02747.C1QC_peptide	P02747	C1QC	2392	0.999515	FQSVFTVTR
P02652.APOA2_peptide.4	P02652	APOA2	2392	0.957787	FQTVTDYGK
P01023.A2MG_peptide.14	P01023	A2M	2392	0.829209	FQVDNNNR
P01011.AACT_peptide.7	P01011	SERPINA3	2392	0.89277	FRDEELSCTVVELK
P04114.APOB_peptide.21	P04114	APOB	2392	0.582242	FRETLEDTR
P04003.C4BPA_peptide.5	P04003	C4BPA	2392	0.997089	FSAICQGDGTWSPR
P01031.CO5_peptide.8	P01031	C5	2392	0.66327	FSDASYQSINIPVTQNMVPSSR
Q9P104.DOK5_peptide	Q9P104	DOK5	2392	0.310529	FSDERAAYFRCYHK
P01023.A2MG_peptide.15	P01023	A2M	2392	1	FSGQLNSHGCFYQQVK
A0A0C4DH68.KV224_peptide.1	A0A0C4DH68	IGKV2-24	2392	0.966036	FSGSGAGTDFTLK
P29622.KAIN_peptide.3	P29622	SERPINA4	2392	0.862203	FSISGSYVLDQILPR
P00747.PLMN_peptide.3	P00747	PLG	2392	0.997574	FSPATHPSEGLEENYCR
P55157.MTP_peptide	P55157	MTTP	2392	0.255216	FSRSGSSSAYTGYIERSPR
Q14624.ITIH4_peptide.6	Q14624	ITIH4	2392	0.657448	FSSHVGGTLGQFYQEVLWGSPAASDDGR
P04114.APOB_peptide.23	P04114	APOB	2392	0.99903	FSVPAGIVIPSFQALTAR
P43652.AFAM_peptide.1	P43652	AFM	2392	0.993692	FTDSENVCQER
P02751.FINC_peptide.11	P02751	FN1	2392	0.415818	FTNIGPDTMR
P02751.FINC_peptide.12	P02751	FN1	2392	0.814168	FTQVTPTSLSAQWTPPNVQLTGYR
P04114.APOB_peptide.24	P04114	APOB	2392	0.477923	FVASHIANILNSEELDIQDLK
P08603.CFAH_peptide.14	P08603	CFH	2392	0.809801	FVCNSGYK
P02652.APOA2_peptide.5	P02652	APOA2	2392	0.804949	FVELGTQPAT
P02652.APOA2_peptide.6	P02652	APOA2	2392	0.983503	FVELGTQPATQ
P01024.CO3_peptide.26	P01024	C3	2392	0.921883	FVTVQATFGTQVVEK
P01591.IGJ_peptide.1	P01591	IGJ	2392	0.998544	FVYHLSDLCK
Q6ZMW3.EMAL6_peptide	Q6ZMW3	EML6	2392	0.945657	FWQQAGGGFTSKRGTFGSVGK
P01009.A1AT_peptide.2	P01009	SERPINA1	2392	0.998059	GADLSGVTEEAPLK
P02458.CO2A1_peptide	P02458	COL2A1	2392	0.617661	GAPGERGPSGLAGPK
P00450.CERU_peptide.13	P00450	CP	2392	1	GAYPLSIEPIGVR
P03952.KLKB1_peptide	P03952	KLKB1	2392	0.729258	GCLTQLYENAFFR
Q96PD5.PGRP2_peptide.3	Q96PD5	PGLYRP2	2392	0.98884	GCPDVQASLPDAK
P29622.KAIN_peptide.4	P29622	SERPINA4	2392	0.45803	GDATVFFILPNQGK
P01008.ANT3_peptide.6	P01008	SERPINC1	2392	0.977196	GDDITMVLILPKPEK
P09871.C1S_peptide.4	P09871	C1S	2392	0.820961	GDSGGAFAVQDPNDK
P00751.CFAB_peptide.7	P00751	CFB	2392	0.926735	GDSGGPLIVHK
P02751.FINC_peptide.13	P02751	FN1	2392	0.99903	GDSPASSKPISINYR
P01876.IGHA1_peptide.3	P01876	IGHA1	2392	0.91509	GDTFSCMVGHEALPLAFTQK
P07358.CO8B_peptide.2	P07358	C8B	2392	0.92819	GDYTLNNVHACAK
P47989.XDH_peptide	P47989	XDH	2392	0.999515	GEAGEMELFVSTQNTMKTQSFVAK
P02790.HEMO_peptide.9	P02790	HPX	2392	0.997574	GECQAEGVLFFQGDR
Q401N2.ZACN_peptide	Q401N2	ZACN	2392	0.587094	GEQREHGNPGPHPAEEPSRGVK
P13671.CO6_peptide.2	P13671	C6	2392	0.992722	GEVLDNSFTGGICK
P04196.HRG_peptide.5	P04196	HRG	2392	0.948569	GEVLPLPEANFPSFPLPHHK
P02649.APOE_peptide.1	P02649	APOE	2392	0.999515	GEVQAMLGQSTEELR
P02751.FINC_peptide.14	P02751	FN1	2392	0.995148	GEWTCIAYSQLR
P08603.CFAH_peptide.15	P08603	CFH	2392	0.774381	GEWVALNPLR
P12259.FA5_peptide.1	P12259	F5	2392	0.683164	GEYEEHLGILGPIIR
P55056.APOC4_peptide.1	P55056	APOC4	2392	0.255701	GFMQTYYDDHLR
P02751.FINC_peptide.15	P02751	FN1	2392	0.91606	GFNCESKPEAEETCFDK
P19827.ITIH1_peptide.1	P19827	ITIH1	2392	0.959243	GFSLDEATNLNGGLLR
P01859.IGHG2_peptide.1	P01859	IGHG2	2392	0.596798	GFYPSDISVEWESNGQPENNYK
P04196.HRG_peptide.6	P04196	HRG	2392	0.983988	GGEGTGYFVDFSVR
P10643.CO7_peptide.3	P10643	C7	2392	0.345949	GGGAGFISGLSYLELDNPAGNK
A6NDY0.EPAB2_peptide	A6NDY0	PABPN1L	2392	0.950024	GGLRGHPGSRGAPFPHSGLQGR
P13671.CO6_peptide.3	P13671	C6	2392	0.79573	GGNQLYCVK
P14410.SUIS_peptide	P14410	SI	2392	0.960213	GGYIIPIQEPDVTTTASRK
P02790.HEMO_peptide.10	P02790	HPX	2392	0.99903	GGYTLVSGYPK
P27169.PON1_peptide.2	P27169	PON1	2392	0.969432	GIETGSEDLEILPNGLAFISSGLK
P02790.HEMO_peptide.11	P02790	HPX	2392	0.721009	GIILDSVDAAFICPGSSR
P04114.APOB_peptide.25	P04114	APOB	2392	1	GIISALLVPPETEEAK
P01023.A2MG_peptide.16	P01023	A2M	2392	0.40854	GITYTPVSSTNEK
P01344.IGF2_peptide	P01344	IGF2	2392	0.880155	GIVEECCFR
P02775.CXCL7_peptide	P02775	PPBP	2392	0.999515	GKEESLDSDLYAELR
Q06210.GFPT1_peptide	Q06210	GFPT1	2392	0.913634	GKVKALDEEVHK
Q5HYC2.K2026_peptide	Q5HYC2	KIAA2026	2392	0.83018	GLCDFVYETQK
P02647.APOA1_peptide.10	P02647	APOA1	2392	0.937894	GLLPVLESFK
P00751.CFAB_peptide.8	P00751	CFB	2392	0.237263	GLVTYATYPK
P02746.C1QB_peptide.1	P02746	C1QB	2392	0.501698	GLYYFTYHASSR
Q06033.ITIH3_peptide.2	Q06033	ITIH3	2392	0.973799	GMTNINDGLLR
P04114.APOB_peptide.26	P04114	APOB	2392	0.31344	GMTRPLSTLISSSQSCQYTLDAK
P02751.FINC_peptide.16	P02751	FN1	2392	0.993692	GNLLQCICTGNGR
P04114.APOB_peptide.27	P04114	APOB	2392	0.998544	GNVATEISTER
Q14624.ITIH4_peptide.8	Q14624	ITIH4	2392	0.99903	GPDVLTATVSGK
P35542.SAA4_peptide.2	P35542	SAA4	2392	1	GPGGVWAAK
P02790.HEMO_peptide.12	P02790	HPX	2392	0.656477	GPGLYLIHGPNLYCYSDVEK
P05546.HEP2_peptide.2	P05546	SERPIND1	2392	1	GPLDQLEK
P01024.CO3_peptide.28	P01024	C3	2392	1	GQGTLSVVTMYHAK
P00734.THRB_peptide.2	P00734	F2	2392	0.57739	GQPSVLQVVNLPIVER
P00734.THRB_peptide.3	P00734	F2	2392	0.317807	GQPSVLQVVNLPIVERPVC
P00734.THRB_peptide.4	P00734	F2	2392	0.99903	GQPSVLQVVNLPIVERPVCK
P10643.CO7_peptide.4	P10643	C7	2392	0.942261	GQSISVTSIRPC
P22792.CPN2_peptide.2	P22792	CPN2	2392	0.969918	GQVVPALNEK
O43866.CD5L_peptide.2	O43866	CD5L	2392	0.295973	GQWGTVCDDGWDIK
P04004.VTNC_peptide.3	P04004	VTN	2392	0.99903	GQYCYELDEK
P00748.FA12_peptide.1	P00748	F12	2392	0.86754	GRPGPQPWCATTPNFDQDQR
P02774.VTDB_peptide.7	P02774	GC	2392	0.754973	GSCCTSASPTVCFLK
P02671.FIBA_peptide.6	P02671	FGA	2392	0.970403	GSESGIFTNTK
P19827.ITIH1_peptide.2	P19827	ITIH1	2392	0.990296	GSLVQASEANLQAAQDFVR
P02766.TTHY_peptide.2	P02766	TTR	2392	1	GSPAINVAVHVFR
P13671.CO6_peptide.4	P13671	C6	2392	0.217855	GSSFSVPIFYSSK
P0C0L5.CO4B_peptide.1	P0C0L5	C4B	2392	0.700146	GSSTWLTAFVLK
P01009.A1AT_peptide.3	P01009	SERPINA1	2392	0.737991	GTEAAGAMFLEAIPM
P01009.A1AT_peptide.4	P01009	SERPINA1	2392	1	GTEAAGAMFLEAIPMSIPPEVK
P68871.HBB_peptide.1	P68871	HBB	2392	0.971858	GTFATLSELHCDK
P02775.CXCL7_peptide.1	P02775	PPBP	2392	1	GTHCNQVEVIATLK
P07996.TSP1_peptide.1	P07996	THBS1	2392	0.930616	GTLLALER
P08519.APOA_peptide.1	P08519	LPA	2392	0.237749	GTLSTTITGR
P0DOX5.IGG1_peptide	P0DOX5	NA	2392	1	GTLVTVSSASTK
P02654.APOC1_peptide.1	P02654	APOC1	2392	0.512373	GTPDVSSALDK
P02751.FINC_peptide.18	P02751	FN1	2392	0.42261	GTSTSATLTGLTR
P0DOX2.IGA2_peptide	P0DOX2	NA	2392	0.994663	GTTVTVSSASPTSPK
P0DOX7.IGK_peptide	P0DOX7	NA	2392	0.984474	GTVAAPSVFIFPPSDEQLK
P08185.CBG_peptide.2	P08185	SERPINA6	2392	0.983988	GTWTQPFDLASTR
O43908.NKG2F_peptide	O43908	KLRC4	2392	0.234837	GTYSEVSLAQDPK
P04003.C4BPA_peptide.6	P04003	C4BPA	2392	0.997574	GVGWSHPLPQCEIVK
P03952.KLKB1_peptide.2	P03952	KLKB1	2392	0.936439	GVNVCQETCTK
P05155.IC1_peptide.3	P05155	SERPING1	2392	1	GVTSVSQIFHSPDLAIR
P02765.FETUA_peptide.1	P02765	AHSG	2392	0.952935	GVVSLGSPSGEVSHPR
O75882.ATRN_peptide.1	O75882	ATRN	2392	0.617661	HCETCISGFYGDPTNGGK
P07225.PROS_peptide.2	P07225	PROS1	2392	0.883066	HCLVTVEK
P35251.RFC1_peptide	P35251	RFC1	2392	0.780204	HDRIVQDLALHMSLR
P10909.CLUS_peptide.5	P10909	CLU	2392	0.427948	HFFFPK
P02647.APOA1_peptide.11	P02647	APOA1	2392	0.656477	HFWQQDEPPQSPWDR
P08603.CFAH_peptide.16	P08603	CFH	2392	0.883552	HGGLYHENMR
P02765.FETUA_peptide.2	P02765	AHSG	2392	1	HGPGLIYR
P01008.ANT3_peptide.7	P01008	SERPINC1	2392	0.984959	HGSPVDICTAK
P01008.ANT3_peptide.8	P01008	SERPINC1	2392	0.89277	HGSPVDICTAKPR
P04114.APOB_peptide.28	P04114	APOB	2392	0.746725	HINIDQFVR
P04114.APOB_peptide.29	P04114	APOB	2392	0.301795	HLDIAGSLEGHLR
P19823.ITIH2_peptide.5	P19823	ITIH2	2392	0.999515	HLEVDVWVIEPQGLR
Q14693.LPIN1_peptide	Q14693	LPIN1	2392	0.99903	HLGADGVYLDDLTDMDPEVAALYFPK
P01024.CO3_peptide.29	P01024	C3	2392	0.996604	HLIVTPSGCGE
P02774.VTDB_peptide.8	P02774	GC	2392	1	HLSLLTTLSNR
P01023.A2MG_peptide.17	P01023	A2M	2392	1	HNVYINGITYTPVSSTNEK
P02671.FIBA_peptide.7	P02671	FGA	2392	0.250364	HPDEAAFFDTASTGK
P01011.AACT_peptide.8	P01011	SERPINA3	2392	1	HPNSPLDEENLTQENQDR
P04196.HRG_peptide.7	P04196	HRG	2392	0.433285	HPNVFGFCR
Q9NRC6.SPTN5_peptide	Q9NRC6	SPTBN5	2392	0.949054	HQAVCVDLVR
P00734.THRB_peptide.5	P00734	F2	2392	0.997574	HQDFNSAVQLVENFCR
P04217.A1BG_peptide.5	P04217	A1BG	2392	1	HQFLLTGDTQGR
O95954.FTCD_peptide	O95954	FTCD	2392	0.993692	HQGEHPRMGALDVCPFIPVR
P02671.FIBA_peptide.8	P02671	FGA	2392	0.667152	HRHPDEAAFFDTASTGK
P05155.IC1_peptide.4	P05155	SERPING1	2392	0.993207	HRLEDMEQALSPSVFK
P00747.PLMN_peptide.4	P00747	PLG	2392	1	HSIFTPETNPR
P02787.TRFE_peptide.17	P02787	TF	2392	1	HSTIFENLANK
Q96PD5.PGRP2_peptide.4	Q96PD5	PGLYRP2	2392	0.993207	HTASAWLMSAPNSGPHNR
P02765.FETUA_peptide.3	P02765	AHSG	2392	1	HTFMGVVSLGSPSGEVSHPR
P02765.FETUA_peptide.4	P02765	AHSG	2392	1	HTLNQIDEVK
P02751.FINC_peptide.19	P02751	FN1	2392	0.997574	HTSVQTTSSGSGPFTDVR
P25311.ZA2G_peptide.4	P25311	AZGP1	2392	0.942261	HVEDVPAFQALGSLNDLQFFR
P19823.ITIH2_peptide.6	P19823	ITIH2	2392	0.50558	HVSFKPTVAQQR
P01023.A2MG_peptide.18	P01023	A2M	2392	1	HYDGSYSTFGER
P08185.CBG_peptide.3	P08185	SERPINA6	2392	0.261038	HYYESEVLAMNFQDWATASR
P04114.APOB_peptide.31	P04114	APOB	2392	0.993207	IADFELPTIIVPEQTIEIPSIK
P04114.APOB_peptide.32	P04114	APOB	2392	0.996604	IAELSATAQEIIK
Q9P278.FNIP2_peptide	Q9P278	FNIP2	2392	0.963125	IAEPVWLTMMSGTLEK
P04278.SHBG_peptide	P04278	SHBG	2392	0.86754	IALGGLLFPASNLR
P29622.KAIN_peptide.5	P29622	SERPINA4	2392	0.989326	IAPANADFAFR
P43652.AFAM_peptide.2	P43652	AFM	2392	0.997574	IAPQLSTEELVSLGEK
P01023.A2MG_peptide.19	P01023	A2M	2392	1	IAQWQSFQLEGGLK
Q8WU76.SCFD2_peptide	Q8WU76	SCFD2	2392	0.518195	IAVDELFTSLRDIAGAR
P02776.PLF4_peptide	P02776	PF4	2392	0.86754	ICLDLQAPLYK
P06727.APOA4_peptide.5	P06727	APOA4	2392	1	IDQNVEELK
P06727.APOA4_peptide.6	P06727	APOA4	2392	0.998059	IDQTVEELR
P06727.APOA4_peptide.7	P06727	APOA4	2392	0.789908	IDQTVEELRR
Q92993.KAT5_peptide	Q92993	KAT5	2392	0.354197	IDSKCLHFTPK
P01031.CO5_peptide.9	P01031	C5	2392	0.999515	IDTQDIEASHYR
P08603.CFAH_peptide.17	P08603	CFH	2392	1	IDVHLVPDR
P02787.TRFE_peptide.18	P02787	TF	2392	1	IECVSAETTEDCIAK
P01024.CO3_peptide.31	P01024	C3	2392	0.291606	IEDGSGEVVLSR
P04114.APOB_peptide.33	P04114	APOB	2392	0.949054	IEIPLPFGGK
P06276.CHLE_peptide.1	P06276	BCHE	2392	0.978166	IFFPGVSEFGK
P27169.PON1_peptide.3	P27169	PON1	2392	0.99903	IFFYDSENPPASEVLR
Q14624.ITIH4_peptide.9	Q14624	ITIH4	2392	0.201844	IFHNFMER
O43347.MSI1H_peptide	O43347	MSI1	2392	0.815138	IFVGGLSVNTTVEDVK
Q15848.ADIPO_peptide	Q15848	ADIPOQ	2392	0.540514	IFYNQQNHYDGSTGK
Q96IY4.CBPB2_peptide.2	Q96IY4	CPB2	2392	0.372149	IHIGSSFEK
P04114.APOB_peptide.35	P04114	APOB	2392	1	IHSGSFQSQVELSNDQEK
P01024.CO3_peptide.33	P01024	C3	2392	1	IHWESASLLR
Q4G0P3.HYDIN_peptide	Q4G0P3	HYDIN	2392	0.799612	IIFQTDK
P09871.C1S_peptide.5	P09871	C1S	2392	0.986414	IIGGSDADIK
P04114.APOB_peptide.36	P04114	APOB	2392	0.960699	IISDYHQQFR
Q9BRJ2.RM45_peptide	Q9BRJ2	MRPL45	2392	0.353712	IKDYDANFK
Q13129.RLF_peptide	Q13129	RLF	2392	0.999515	IKEEPPSEADPCIK
P04275.VWF_peptide.3	P04275	VWF	2392	0.60165	ILAGPAGDSNVVK
Q92616.GCN1_peptide	Q92616	GCN1L1	2392	0.991752	ILDVASLEVLNEVNR
P04114.APOB_peptide.37	P04114	APOB	2392	0.929161	ILGEELGFASLHDLQLLGK
P01024.CO3_peptide.34	P01024	C3	2392	1	ILLQGTPVAQMTEDAVDAER
P43251.BTD_peptide	P43251	BTD	2392	0.485201	ILSGDPYCEK
P02787.TRFE_peptide.19	P02787	TF	2392	1	IMNGEADAMSLDGGFVYIAGK
O94915.FRYL_peptide	O94915	FRYL	2392	0.972344	INHSSSLAR
P07357.CO8A_peptide.3	P07357	C8A	2392	0.978651	INVGGGLSGDHCK
P07358.CO8B_peptide.3	P07358	C8B	2392	0.687045	IPGIFELGISSQSDR
P01024.CO3_peptide.35	P01024	C3	2392	1	IPIEDGSGEVVLSR
Q9H095.IQCG_peptide	Q9H095	IQCG	2392	0.98787	IPSPLITEEGPNLPEIRHRGR
P05090.APOD_peptide.1	P05090	APOD	2392	0.808831	IPTTFENGR
P27169.PON1_peptide.4	P27169	PON1	2392	0.995148	IQNILTEEPK
Q9P2T0.THEG_peptide	Q9P2T0	THEG	2392	0.834061	IRDNFWSMPMSEVSQVSRAAQMAVPSSR
P20742.PZP_peptide.4	P20742	PZP	2392	0.350801	IREEGTDLEVTANR
P02748.CO9_peptide.2	P02748	C9	2392	0.998059	ISEGLPALEFPNE
Q96PU4.UHRF2_peptide	Q96PU4	UHRF2	2392	0.949539	ISKYAPEEGNRYDGIYK
P01024.CO3_peptide.37	P01024	C3	2392	1	ISLPESLKR
P36980.FHR2_peptide	P36980	CFHR2	2392	0.583697	ITCAEEGWSPTPK
P00734.THRB_peptide.6	P00734	F2	2392	0.974284	ITDNMFCAGYKPDEGK
P04114.APOB_peptide.39	P04114	APOB	2392	1	ITENDIQIALDDAK
P04114.APOB_peptide.40	P04114	APOB	2392	0.344008	ITEVALMGHLSCDTK
Q14624.ITIH4_peptide.11	Q14624	ITIH4	2392	0.991266	ITFELVYEELLK
P20851.C4BPB_peptide.3	P20851	C4BPB	2392	0.85444	ITFMCNDHYILK
P01023.A2MG_peptide.20	P01023	A2M	2392	0.917031	ITIALLEIPLTVTHPVVR
A0A0B4J1U7.HV601_peptide	A0A0B4J1U7	IGHV6-1	2392	0.597768	ITINPDTSK
P01009.A1AT_peptide.5	P01009	SERPINA1	2392	0.999515	ITPNLAEFAFSLYR
P02751.FINC_peptide.21	P02751	FN1	2392	0.775837	ITYGETGGNSPVQEFTVPGSK
P00734.THRB_peptide.7	P00734	F2	2392	0.973314	IVEGSDAEIGMSPWQVMLFR
P05156.CFAI_peptide.2	P05156	CFI	2392	0.979622	IVIEYVDR
P02743.SAMP_peptide	P02743	APCS	2392	1	IVLGQEQDSYGGK
P01619.KV320_peptide.1	P01619	IGKV3-20	2392	0.741873	IVLTQSPGTLSLSPGER
P04114.APOB_peptide.42	P04114	APOB	2392	0.871907	IVQILPWEQNEQVK
P08603.CFAH_peptide.18	P08603	CFH	2392	0.817564	IVSSAMEPDR
P08603.CFAH_peptide.19	P08603	CFH	2392	1	IVSSAMEPDREYHFGQAVR
P19827.ITIH1_peptide.3	P19827	ITIH1	2392	0.997574	IYEDHDATQQLQGFYSQVAK
P19823.ITIH2_peptide.7	P19823	ITIH2	2392	0.999515	IYGNQDTSSQLK
P04004.VTNC_peptide.4	P04004	VTN	2392	1	IYISGMAPR
P04004.VTNC_peptide.5	P04004	VTN	2392	0.371664	IYISGMAPRPSLAK
O60667.FAIM3_peptide	O60667	FAIM3	2392	0.770015	IYLCREMAGSGTCGTVVSTTNFIK
P02751.FINC_peptide.22	P02751	FN1	2392	0.998544	IYLYTLNDNAR
P01042.KNG1_peptide.4	P01042	KNG1	2392	0.989811	IYPTVNCQPLGMISLMK
P04114.APOB_peptide.43	P04114	APOB	2392	0.97574	IYSLWEHSTK
P02787.TRFE_peptide.20	P02787	TF	2392	0.99903	KASYLDCIR
P02787.TRFE_peptide.21	P02787	TF	2392	0.999515	KCSTSSLLEACTFR
P02787.TRFE_peptide.22	P02787	TF	2392	0.999515	KDSGFQMNQLR
P01023.A2MG_peptide.21	P01023	A2M	2392	1	KDTVIKPLLVEPEGLEK
P02760.AMBP_peptide.5	P02760	AMBP	2392	0.995633	KEDSCQLGYSAGPCMGMTSR
Q14520.HABP2_peptide.1	Q14520	HABP2	2392	0.568656	KEEFHEQSFR
P02652.APOA2_peptide.7	P02652	APOA2	2392	0.744299	KEPCVESLVSQYFQTVTDYGK
P02774.VTDB_peptide.9	P02774	GC	2392	0.998544	KFPSGTFEQVSQLVK
P01876.IGHA1_peptide.4	P01876	IGHA1	2392	0.6754	KGDTFSCMVGHEALPLAFTQK
P08603.CFAH_peptide.20	P08603	CFH	2392	1	KGEWVALNPLR
P07360.CO8G_peptide.1	P07360	C8G	2392	0.996604	KLDGICWQVR
P01009.A1AT_peptide.6	P01009	SERPINA1	2392	0.999515	KLSSWVLLMK
P04114.APOB_peptide.44	P04114	APOB	2392	0.999515	KLTISEQNIQR
P04003.C4BPA_peptide.7	P04003	C4BPA	2392	0.999515	KPDVSHGEMVSGFGPIYNYK
P02787.TRFE_peptide.23	P02787	TF	2392	0.934983	KPVEEYANCHLAR
P07357.CO8A_peptide.4	P07357	C8A	2392	0.626395	KPYNFLK
P01024.CO3_peptide.38	P01024	C3	2392	0.998059	KQELSEAEQATR
P02787.TRFE_peptide.24	P02787	TF	2392	1	KSASDLTWDNLK
P43652.AFAM_peptide.3	P43652	AFM	2392	0.244541	KSDVGFLPPFPTLDPEEK
P01024.CO3_peptide.39	P01024	C3	2392	1	KVEGTAFVIFGIQDGEQR
Q6YN16.HSDL2_peptide	Q6YN16	HSDL2	2392	0.904901	KVESTGAVPEFKEEK
P01024.CO3_peptide.40	P01024	C3	2392	0.998059	KVFLDCCNYITELR
P01024.CO3_peptide.41	P01024	C3	2392	1	KVLLDGVQNPR
P50548.ERF_peptide	P50548	ERF	2392	0.585638	KVRGEGPGEAGGPLTPR
P05156.CFAI_peptide.3	P05156	CFI	2392	0.956332	KVTYTSQEDLVEK
P01042.KNG1_peptide.5	P01042	KNG1	2392	0.85638	KYNSQNQSNNQFVLYR
P05155.IC1_peptide.5	P05155	SERPING1	2392	0.940805	KYPVAHFIDQTLK
P01023.A2MG_peptide.22	P01023	A2M	2392	0.993207	KYSDASDCHGEDSQAFCEK
P00734.THRB_peptide.8	P00734	F2	2392	0.978166	LAACLEGNCAEGLGTNYR
P18428.LBP_peptide	P18428	LBP	2392	0.820961	LAEGFPLPLLK
P35858.ALS_peptide.2	P35858	IGFALS	2392	0.958273	LAELPADALGPLQR
Q14624.ITIH4_peptide.12	Q14624	ITIH4	2392	1	LALDNGGLAR
P04114.APOB_peptide.45	P04114	APOB	2392	0.341097	LALWGEHTGQLYSK
P02787.TRFE_peptide.25	P02787	TF	2392	0.988355	LAPNNLKPVVAEFYGSK
P10515.ODP2_peptide	P10515	DLAT	2392	0.312955	LAVEKGIDLTQVKGTGPDGR
Q9UBF2.COPG2_peptide	Q9UBF2	COPG2	2392	0.590005	LAVSKMLNK
P01011.AACT_peptide.9	P01011	SERPINA3	2392	0.424551	LAVSQVVHK
P00734.THRB_peptide.10	P00734	F2	2392	0.99903	LAVTTHGLPCLAWASAQAK
P35858.ALS_peptide.3	P35858	IGFALS	2392	0.847162	LAYLQPALFSGLAELR
P43652.AFAM_peptide.4	P43652	AFM	2392	0.978651	LCFFYNK
P02787.TRFE_peptide.26	P02787	TF	2392	0.99903	LCMGSGLNLCEPNNK
P02751.FINC_peptide.23	P02751	FN1	2392	0.420184	LCQCLGFGSGHFR
P01024.CO3_peptide.42	P01024	C3	2392	0.614265	LCRDELCR
P19827.ITIH1_peptide.4	P19827	ITIH1	2392	1	LDAQASFLPK
P02790.HEMO_peptide.13	P02790	HPX	2392	0.25279	LDSVDAAFICPGSSR
P01011.AACT_peptide.10	P01011	SERPINA3	2392	0.237263	LDVFEEGTEASAATAVK
P05155.IC1_peptide.6	P05155	SERPING1	2392	0.992237	LEDMEQALSPSVFK
P00751.CFAB_peptide.9	P00751	CFB	2392	1	LEDSVTYHCSR
P02649.APOE_peptide.2	P02649	APOE	2392	0.933042	LEEQAQQIR
P04217.A1BG_peptide.6	P04217	A1BG	2392	0.284328	LELHVDGPPPRPQL
P04217.A1BG_peptide.7	P04217	A1BG	2392	0.997574	LELHVDGPPPRPQLR
P04180.LCAT_peptide	P04180	LCAT	2392	0.437166	LEPGQQEEYYR
P06727.APOA4_peptide.8	P06727	APOA4	2392	1	LEPYADQLR
P02746.C1QB_peptide.2	P02746	C1QB	2392	0.997574	LEQGENVFLQATDK
P04114.APOB_peptide.46	P04114	APOB	2392	0.572052	LEVANMQAELVAK
P35858.ALS_peptide.4	P35858	IGFALS	2392	0.930616	LEYLLLSR
P00736.C1R_peptide.2	P00736	C1R	2392	0.27802	LFGEVTSPLFPK
P00747.PLMN_peptide.5	P00747	PLG	2392	0.387191	LFLEPTRK
P05155.IC1_peptide.7	P05155	SERPING1	2392	0.80689	LFVLWDQQHK
P02649.APOE_peptide.3	P02649	APOE	2392	0.979136	LGADMEDVCGR
P04070.PROC_peptide	P04070	PROC	2392	0.755944	LGDDLLQCHPAVK
P06727.APOA4_peptide.9	P06727	APOA4	2392	1	LGEVNTYAGDLQK
P01009.A1AT_peptide.7	P01009	SERPINA1	2392	0.261524	LGMFNIQH
P01009.A1AT_peptide.8	P01009	SERPINA1	2392	1	LGMFNIQHCK
Q9NZP8.C1RL_peptide.1	Q9NZP8	C1RL	2392	0.839884	LGNFPWQAFTSIHGR
P08697.A2AP_peptide.2	P08697	SERPINF2	2392	0.999515	LGNQEPGGQTALK
P06727.APOA4_peptide.10	P06727	APOA4	2392	1	LGPHAGDVEGHLSFLEK
P02649.APOE_peptide.4	P02649	APOE	2392	1	LGPLVEQGR
P01042.KNG1_peptide.6	P01042	KNG1	2392	0.993692	LGQSLDCNAEVYVVPWEK
P07357.CO8A_peptide.5	P07357	C8A	2392	0.424066	LGSLGAACEQTQTEGAK
P02787.TRFE_peptide.27	P02787	TF	2392	0.731198	LGYEYVTAIR
P08603.CFAH_peptide.21	P08603	CFH	2392	0.828239	LGYVTADGETSGSITCGK
Q9H0R1.AP5M1_peptide	Q9H0R1	AP5M1	2392	0.996604	LHESVKNNFEFCEAHIPFYNR
Q9Y467.SALL2_peptide	Q9Y467	SALL2	2392	0.910723	LHYGQHGGERPFKCK
Q14520.HABP2_peptide.2	Q14520	HABP2	2392	0.993692	LIANTLCNSR
P10643.CO7_peptide.5	P10643	C7	2392	0.987385	LIDQYGTHYLQSGSLGGEYR
P02790.HEMO_peptide.14	P02790	HPX	2392	0.790878	LIHGPNLYCYSDVEK
Q06033.ITIH3_peptide.3	Q06033	ITIH3	2392	0.30034	LIQDAVTGLTVNGQITGDK
P20851.C4BPB_peptide.4	P20851	C4BPB	2392	0.875303	LIQEAPKPECEK
P00450.CERU_peptide.16	P00450	CP	2392	1	LISVDTEHSNIYLQNGPDR
P02753.RET4_peptide.1	P02753	RBP4	2392	0.995148	LIVHNGYCDGR
P02787.TRFE_peptide.28	P02787	TF	2392	0.99903	LKCDEWSVNSVGK
P01024.CO3_peptide.43	P01024	C3	2392	0.963125	LKGPLLNK
Q92547.TOPB1_peptide	Q92547	TOPBP1	2392	0.350801	LKPDDSGVNIAEAAAQNVYCLR
P46937.YAP1_peptide	P46937	YAP1	2392	0.961184	LKQQELLR
P02751.FINC_peptide.24	P02751	FN1	2392	0.996118	LLCQCLGFGSGHFR
P02647.APOA1_peptide.12	P02647	APOA1	2392	1	LLDNWDSVTSTFSK
P05155.IC1_peptide.8	P05155	SERPING1	2392	0.998544	LLDSLPSDTR
O75636.FCN3_peptide.2	O75636	FCN3	2392	0.968947	LLGEVDHYQLALGK
Q8NFI4.F10A5_peptide	Q8NFI4	ST13P5 FAM10A5	2392	0.917031	LLGHWEEAAHDLAFACK
P27169.PON1_peptide.5	P27169	PON1	2392	0.36099	LLIGTVFHK
P01023.A2MG_peptide.23	P01023	A2M	2392	1	LLIYAVLPTGDVIGDSAK
A6NNL5.CO061_peptide	A6NNL5	C15orf61	2392	0.908782	LLLCRPWASRAAAR
Q9NZ56.FMN2_peptide	Q9NZ56	FMN2	2392	0.752062	LLLQERVKEAEEVCR
P01023.A2MG_peptide.24	P01023	A2M	2392	1	LLLQQVSLPELPGEYSMK
P06727.APOA4_peptide.11	P06727	APOA4	2392	1	LLPHANEVSQK
P02790.HEMO_peptide.16	P02790	HPX	2392	0.997574	LLQDEFPGIPSPLDAAVECHR
P82930.RT34_peptide	P82930	MRPS34	2392	0.946628	LLQLLGR
P04114.APOB_peptide.47	P04114	APOB	2392	1	LLSGGNTLHLVSTTK
P07360.CO8G_peptide.2	P07360	C8G	2392	0.235808	LLVAVGSACR
P01024.CO3_peptide.44	P01024	C3	2392	0.999515	LMNIFLK
P04003.C4BPA_peptide.8	P04003	C4BPA	2392	0.732654	LMQCLPNPEDVK
P04114.APOB_peptide.48	P04114	APOB	2392	0.823387	LNDLNSVLVMPTFHVPFTDLQVPSCK
P06727.APOA4_peptide.12	P06727	APOA4	2392	1	LNHQLEGLTFQMK
P04003.C4BPA_peptide.9	P04003	C4BPA	2392	0.73411	LNNGEITQHR
P02774.VTDB_peptide.10	P02774	GC	2392	0.797186	LPDATPTELAK
Q14520.HABP2_peptide.3	Q14520	HABP2	2392	0.545366	LPGFDSCGK
P06727.APOA4_peptide.13	P06727	APOA4	2392	0.251334	LPHANEVSQK
P07358.CO8B_peptide.4	P07358	C8B	2392	0.571082	LPLEYSYGEYR
P43652.AFAM_peptide.5	P43652	AFM	2392	0.970888	LPNNVLQEK
P00751.CFAB_peptide.10	P00751	CFB	2392	0.61475	LPPTTTCQQQK
P04114.APOB_peptide.50	P04114	APOB	2392	0.896167	LPQQANDYLNSFNWER
P49908.SEPP1_peptide.2	P49908	SEPP1	2392	0.99903	LPTDSELAPR
P00736.C1R_peptide.3	P00736	C1R	2392	0.401262	LPVANPQACENWLR
P09871.C1S_peptide.6	P09871	C1S	2392	0.944687	LPVAPLRK
P04114.APOB_peptide.51	P04114	APOB	2392	0.858321	LPYTIITTPPLK
P01009.A1AT_peptide.9	P01009	SERPINA1	2392	1	LQHLENELTHDIITK
P08697.A2AP_peptide.3	P08697	SERPINF2	2392	0.991266	LQQVLHAGSGPCLPHLLSR
P02655.APOC2_peptide.2	P02655	APOC2	2392	0.550704	LRDLYSK
P02647.APOA1_peptide.14	P02647	APOA1	2392	0.979136	LREQLGPVTQEFWDNLEK
P00738.HPT_peptide	P00738	HP	2392	0.996604	LRTEGDGVYTLNNEK
P0DOX5.IGG1_peptide.1	P0DOX5	NA	2392	0.994178	LSCAASGFTFSR
P04003.C4BPA_peptide.10	P04003	C4BPA	2392	0.992237	LSCSYSHWSAPAPQCK
Q5U651.RAIN_peptide	Q5U651	RASIP1	2392	0.999515	LSGERKEGGSPR
P10643.CO7_peptide.6	P10643	C7	2392	0.959728	LSGNVLSYTFQVK
P01009.A1AT_peptide.10	P01009	SERPINA1	2392	1	LSITGTYDLK
P04003.C4BPA_peptide.11	P04003	C4BPA	2392	0.967006	LSLEIEQLELQR
Q5HYI7.MTX3_peptide	Q5HYI7	MTX3	2392	0.818049	LSLGGISPAGQETVDANLQK
P22792.CPN2_peptide.3	P22792	CPN2	2392	0.953906	LSNNALSGLPQGVFGK
P02647.APOA1_peptide.15	P02647	APOA1	2392	1	LSPLGEEMR
P02647.APOA1_peptide.16	P02647	APOA1	2392	0.524017	LSPLGEEMRDR
Q8N3D4.EH1L1_peptide	Q8N3D4	EHBP1L1	2392	0.460941	LSRQLSRR
P43251.BTD_peptide.1	P43251	BTD	2392	0.607472	LSSGLVTAALYGR
P00747.PLMN_peptide.6	P00747	PLG	2392	1	LSSPAVITDK
P02656.APOC3_peptide.4	P02656	APOC3	2392	0.32557	LSSVQESQVAQQAR
P01009.A1AT_peptide.11	P01009	SERPINA1	2392	1	LSSWVLLMK
P36955.PEDF_peptide.1	P36955	SERPINF1	2392	0.98884	LSYEGEVTK
P08603.CFAH_peptide.22	P08603	CFH	2392	1	LSYTCEGGFR
P01023.A2MG_peptide.25	P01023	A2M	2392	0.97574	LTAQPAPTSEDLTSATNIVK
Q8NEL0.CCD54_peptide	Q8NEL0	CCDC54	2392	0.548278	LTFVHGGK
P04114.APOB_peptide.53	P04114	APOB	2392	1	LTISEQNIQR
P04114.APOB_peptide.54	P04114	APOB	2392	0.819505	LTLDIQNK
O75882.ATRN_peptide.2	O75882	ATRN	2392	0.919457	LTLTPWVGLR
P07359.GP1BA_peptide	P07359	GP1BA	2392	0.439592	LTSLPLGALR
P01024.CO3_peptide.45	P01024	C3	2392	1	LVAYYTLIGASGQR
Q14573.ITPR3_peptide	Q14573	ITPR3	2392	0.901504	LVCDLITSTK
P04275.VWF_peptide.4	P04275	VWF	2392	0.374575	LVCPADNLR
P35557.HXK4_peptide	P35557	GCK	2392	0.650655	LVDENLLFHGEASEQLR
P00736.C1R_peptide.4	P00736	C1R	2392	0.928675	LVFQQFDLEPSEGCFYDYVK
O43866.CD5L_peptide.3	O43866	CD5L	2392	0.999515	LVGGDNLCSGR
P03952.KLKB1_peptide.3	P03952	KLKB1	2392	0.993207	LVGITSWGEGCAR
Q5VT40.FA78B_peptide	Q5VT40	FAM78B	2392	0.316836	LVGRTQQEQPR
P01023.A2MG_peptide.26	P01023	A2M	2392	0.999515	LVHVEEPHTETVR
P01876.IGHA1_peptide.5	P01876	IGHA1	2392	0.859777	LVQGFFPQEPLSVTWSESGQGVTAR
P06727.APOA4_peptide.15	P06727	APOA4	2392	0.727802	LVQQMEQLR
Q8IVF7.FMNL3_peptide	Q8IVF7	FMNL3	2392	0.479379	LVSQKDDVHVCILCLR
P36980.FHR2_peptide.1	P36980	CFHR2	2392	0.726832	LVYPSCEEK
Q9NXL9.MCM9_peptide	Q9NXL9	MCM9	2392	0.836972	LWSMEKMKTYFCLIR
P02790.HEMO_peptide.18	P02790	HPX	2392	0.960213	LYCYSDVEK
P01011.AACT_peptide.12	P01011	SERPINA3	2392	0.977681	LYGSEAFATDFQDSAAAK
P01009.A1AT_peptide.12	P01009	SERPINA1	2392	1	LYHSEAFTVNFGDTEEAK
P00450.CERU_peptide.17	P00450	CP	2392	0.581271	LYLQYTDETFR
P02790.HEMO_peptide.19	P02790	HPX	2392	0.671519	LYLVQGTQVY
P02790.HEMO_peptide.20	P02790	HPX	2392	0.98787	LYLVQGTQVYVFLTK
P04114.APOB_peptide.55	P04114	APOB	2392	0.898108	LYWVNGQVPDGVSK
P19823.ITIH2_peptide.8	P19823	ITIH2	2392	0.99903	MATTMIQSK
P01023.A2MG_peptide.27	P01023	A2M	2392	0.99903	MCPQLQQYEMHGPEGLR
P23142.FBLN1_peptide.2	P23142	FBLN1	2392	0.547792	MCVDVNECQR
P01011.AACT_peptide.13	P01011	SERPINA3	2392	0.948569	MEEVEAMLLPETLK
P00450.CERU_peptide.18	P00450	CP	2392	0.997089	MFTTAPDQVDKEDEDFQESNK
P02765.FETUA_peptide.5	P02765	AHSG	2392	0.499272	MGVVSLGSPSGEVSHPR
P00450.CERU_peptide.19	P00450	CP	2392	0.707909	MHSMNGFMYGNQPGLTMCK
P19823.ITIH2_peptide.9	P19823	ITIH2	2392	0.993692	MLADAPPQDPSCCSGALYYGSK
P10909.CLUS_peptide.6	P10909	CLU	2392	0.923338	MLDVMQDHFSR
P00742.FA10_peptide	P00742	F10	2392	0.774867	MLEVPYVDR
P00450.CERU_peptide.20	P00450	CP	2392	0.721494	MLLATEEQSPGEGDGNCVTR
P09871.C1S_peptide.7	P09871	C1S	2392	0.958273	MLTPEHVFIHPGWK
Q14624.ITIH4_peptide.14	Q14624	ITIH4	2392	0.348375	MNFRPGVLSSR
P08185.CBG_peptide.4	P08185	SERPINA6	2392	0.998544	MNTVIAALSR
P10643.CO7_peptide.7	P10643	C7	2392	0.564774	MPYECGPSLDVCAQDER
P29622.KAIN_peptide.6	P29622	SERPINA4	2392	0.304221	MREIEEVLTPEMLMR
P02654.APOC1_peptide.2	P02654	APOC1	2392	0.798641	MREWFSETFQK
P01031.CO5_peptide.10	P01031	C5	2392	0.930616	MSAVEGICTSESPVIDHQGTK
P01011.AACT_peptide.14	P01011	SERPINA3	2392	0.702572	MSLHHLTIPYFR
P14621.ACYP2_peptide	P14621	ACYP2	2392	0.492479	MSTAQSLKSVDYEVFGR
P30153.2AAA_peptide	P30153	PPP2R1A	2392	0.546337	MTTLFCINVLSEVCGQDITTK
P05090.APOD_peptide.2	P05090	APOD	2392	0.999515	MTVTDQVNCPK
P02751.FINC_peptide.25	P02751	FN1	2392	0.460941	MVDCTCLGEGSGR
P01591.IGJ_peptide.2	P01591	IGJ	2392	0.988355	MVETALTPDACYPD
P02787.TRFE_peptide.29	P02787	TF	2392	1	MYLGYEYVTAIR
P01024.CO3_peptide.47	P01024	C3	2392	0.209607	MYSIITPNILR
P00450.CERU_peptide.21	P00450	CP	2392	0.914119	MYSVNGYTFGSLPGLSMCAEDR
Q96IY4.CBPB2_peptide.3	Q96IY4	CPB2	2392	0.828724	NAIWIDCGIHAR
P01023.A2MG_peptide.28	P01023	A2M	2392	0.993207	NALFCLESAWK
P00740.FA9_peptide	P00740	F9	2392	0.678797	NCELDVTCNIK
P04003.C4BPA_peptide.12	P04003	C4BPA	2392	0.994178	NCGPPPTLSFAAPMDITLTETR
P08603.CFAH_peptide.23	P08603	CFH	2392	0.983018	NDFTWFK
P01008.ANT3_peptide.10	P01008	SERPINC1	2392	0.508006	NDNDNIFLSPLSISTAFAMTK
P01023.A2MG_peptide.29	P01023	A2M	2392	0.999515	NEDSLVFVQTDK
P00450.CERU_peptide.22	P00450	CP	2392	0.676371	NEGTYYSPNYNPQSR
P20742.PZP_peptide.5	P20742	PZP	2392	0.528384	NELIPLIYLENPR
Q8N5S9.KKCC1_peptide	Q8N5S9	CAMKK1	2392	0.215429	NEPVVFPEEPEISEELK
P02790.HEMO_peptide.21	P02790	HPX	2392	1	NFPSPVDAAFR
P04114.APOB_peptide.59	P04114	APOB	2392	0.305192	NFVASHIANILNSEELDIQDLK
Q14624.ITIH4_peptide.15	Q14624	ITIH4	2392	0.90393	NGIDIYSLTVDSR
P02790.HEMO_peptide.22	P02790	HPX	2392	0.810771	NGPGLYLIHGPNLYCYSDVEK
P04217.A1BG_peptide.8	P04217	A1BG	2392	1	NGVAQEPVHLDSPAIK
P04114.APOB_peptide.60	P04114	APOB	2392	0.934498	NHLQLEGLFFTNGEHTSK
P19827.ITIH1_peptide.5	P19827	ITIH1	2392	0.998544	NHMQYEIVIK
Q9BXT4.TDRD1_peptide	Q9BXT4	TDRD1	2392	0.460456	NIDLFPPCAIK
P00736.C1R_peptide.5	P00736	C1R	2392	0.995148	NIGEFCGK
P05090.APOD_peptide.3	P05090	APOD	2392	1	NILTSNNIDVK
P04114.APOB_peptide.61	P04114	APOB	2392	0.98787	NIQEYLSILTDPDGK
Q6P3X3.TTC27_peptide	Q6P3X3	TTC27	2392	0.386705	NKSSSQEAVQMLSSVR
P01011.AACT_peptide.15	P01011	SERPINA3	2392	1	NLAVSQVVHK
P20851.C4BPB_peptide.5	P20851	C4BPB	2392	0.60262	NLCEAMENFMQQLK
Q9UJ41.RABX5_peptide	Q9UJ41	RABGEF1	2392	0.242601	NLDLLSQLNER
P02787.TRFE_peptide.30	P02787	TF	2392	1	NLNEKDYELLCLDGTR
P04114.APOB_peptide.62	P04114	APOB	2392	1	NLQNNAEWVYQGAIR
P02751.FINC_peptide.26	P02751	FN1	2392	0.981562	NLQPASEYTVSLVAIK
Q6NUM9.RETST_peptide	Q6NUM9	RETSAT	2392	0.552159	NLYSDLKNLDSR
P00450.CERU_peptide.23	P00450	CP	2392	0.737506	NMATRPYSIHAHGVQTESSTVTPTLPGETLTYVWK
Q14624.ITIH4_peptide.16	Q14624	ITIH4	2392	0.786026	NMEQFQVSVSVAPNAK
P04114.APOB_peptide.63	P04114	APOB	2392	0.959243	NMEVSVATTTK
P00450.CERU_peptide.24	P00450	CP	2392	0.990781	NNEGTYYSPNYNPQSR
P55884.EIF3B_peptide	P55884	EIF3B	2392	0.277535	NNGKIELIK
P07225.PROS_peptide.3	P07225	PROS1	2392	0.502183	NNLELSTPLK
P01024.CO3_peptide.48	P01024	C3	2392	0.766618	NNNEKDMALTAFVLISLQEAK
P00747.PLMN_peptide.7	P00747	PLG	2392	0.996604	NPDADKGPWCFTTDPSVR
P08519.APOA_peptide.3	P08519	LPA	2392	0.590005	NPDAVAAPYCYTR
P00747.PLMN_peptide.8	P00747	PLG	2392	0.995633	NPDGDVGGPWCYTTNPR
P00734.THRB_peptide.11	P00734	F2	2392	0.61378	NPDSSTTGPWCYTTDPTVR
Q14624.ITIH4_peptide.17	Q14624	ITIH4	2392	1	NPLVWVHASPEHVVVTR
P05090.APOD_peptide.4	P05090	APOD	2392	0.997574	NPNLPPETVDSLK
P02747.C1QC_peptide.1	P02747	C1QC	2392	0.935953	NPQGDYDTSTGK
P08697.A2AP_peptide.4	P08697	SERPINF2	2392	0.932072	NQEQVSPLTLLK
P0DOX3.IGD_peptide	P0DOX3	NA	2392	0.828239	NQFSLNLR
Q8NFW9.MYRIP_peptide	Q8NFW9	MYRIP	2392	0.282872	NRLYELAMKMSEK
P01008.ANT3_peptide.11	P01008	SERPINC1	2392	0.679282	NRPFLVFIR
P22352.GPX3_peptide.1	P22352	GPX3	2392	0.946628	NSCPPTSELLGTSDR
P04114.APOB_peptide.64	P04114	APOB	2392	1	NSEEFAAAMSR
P01011.AACT_peptide.16	P01011	SERPINA3	2392	0.8918	NSPLDEENLTQENQDR
P08603.CFAH_peptide.24	P08603	CFH	2392	0.871907	NTEILTGSWSDQTYPEGTQAIYK
P02751.FINC_peptide.27	P02751	FN1	2392	0.696749	NTFAEVTGLSPGVTYYFK
P01024.CO3_peptide.49	P01024	C3	2392	0.998059	NTMILEICTR
Q14624.ITIH4_peptide.18	Q14624	ITIH4	2392	0.910723	NVHSGSTFFK
Q7Z304.MAMC2_peptide	Q7Z304	MAMDC2	2392	0.770985	NVHSILPQDHTFKSELGHYMYVDSVYVK
P06312.KV401_peptide.1	P06312	IGKV4-1	2392	0.987385	NYLAWYQQK
P05546.HEP2_peptide.3	P05546	SERPIND1	2392	1	NYNLVESLK
P09871.C1S_peptide.8	P09871	C1S	2392	0.893741	NYVDWIMK
P02751.FINC_peptide.28	P02751	FN1	2392	0.950509	PAQGVVTTLENVSPPR
P01023.A2MG_peptide.30	P01023	A2M	2392	0.233382	PDAELSASSVYNLLPEK
Q14703.MBTP1_peptide	Q14703	MBTPS1	2392	0.828724	PDIVTYGAGVRGSGVKGGCR
Q14624.ITIH4_peptide.19	Q14624	ITIH4	2392	0.225133	PEQGVEVTGQYER
P08603.CFAH_peptide.25	P08603	CFH	2392	0.479379	PGFTIVGPNSVQCYHFGLSPDLPICK
P00751.CFAB_peptide.11	P00751	CFB	2392	0.395439	PHDFENGEYWPR
P00751.CFAB_peptide.12	P00751	CFB	2392	0.988355	PICLPCTEGTTR
P30086.PEBP1_peptide	P30086	PEBP1	2392	0.774381	PLKCDEPILSNR
Q9UPR3.SMG5_peptide	Q9UPR3	SMG5	2392	0.544881	PLLSTLEESVVRICCIR
P06396.GELS_peptide.1	P06396	GSN	2392	0.828239	PNSMVVEHPEFLK
P02647.APOA1_peptide.17	P02647	APOA1	2392	0.468219	PPQSPWDR
P02751.FINC_peptide.29	P02751	FN1	2392	0.911693	PQAPITGYR
P00751.CFAB_peptide.13	P00751	CFB	2392	0.991266	PQGSCSLEGVEIK
P01023.A2MG_peptide.31	P01023	A2M	2392	0.908297	PQYMVLVPSLLHTETTEK
Q7Z3G6.PRIC2_peptide	Q7Z3G6	PRICKLE2	2392	0.924794	PRCAACDEIIFADECTEAEGRHWHMK
P19823.ITIH2_peptide.10	P19823	ITIH2	2392	0.360019	PSCCSGALYYGSK
Q8WXI7.MUC16_peptide	Q8WXI7	MUC16 CA125	2392	0.995633	PSGLPGSSSPTRSLMTGSR
Q15034.HERC3_peptide	Q15034	HERC3	2392	0.821931	PSIIQDTVTLCSYPFIFDAQAK
Q92835.SHIP1_peptide	Q92835	INPP5D	2392	0.8787	PSLIPPVTFEVK
Q96PD5.PGRP2_peptide.5	Q96PD5	PGLYRP2	2392	0.998544	PSLSHLLSQYYGAGVAR
Q14624.ITIH4_peptide.20	Q14624	ITIH4	2392	0.581756	PSLVPASAENVNK
P04003.C4BPA_peptide.13	P04003	C4BPA	2392	0.61378	PTKEDVYVVGTVLR
P04003.C4BPA_peptide.14	P04003	C4BPA	2392	0.337215	PTTDEPTTVICQK
P27169.PON1_peptide.6	P27169	PON1	2392	0.3246	PTVLELGITGSK
P0C0L4.CO4A_peptide.1	P0C0L4	C4A	2392	1	PVAFSVVPTAAAAVSLK
P01023.A2MG_peptide.32	P01023	A2M	2392	0.997089	PVPGHVTVSICR
Q9H239.MMP28_peptide	Q9H239	MMP28	2392	0.958758	PVWGLPQLCRAGGLPR
P04114.APOB_peptide.65	P04114	APOB	2392	0.367783	PWEQNEQVK
P00450.CERU_peptide.25	P00450	CP	2392	0.999515	PYTFHSHGITYYK
Q8NHJ6.LIRB4_peptide	Q8NHJ6	LILRB4	2392	0.639981	QADFQRPPGAAEPEPKDGGLQR
P04278.SHBG_peptide.1	P04278	SHBG	2392	0.357108	QAEISASAPTSLR
P19827.ITIH1_peptide.6	P19827	ITIH1	2392	0.983988	QAVDTAVDGVFIR
P01024.CO3_peptide.50	P01024	C3	2392	0.821446	QCQDLGAFTESMVVFGCPN
P01031.CO5_peptide.11	P01031	C5	2392	0.519651	QCTMFYSTSNIK
P02751.FINC_peptide.30	P02751	FN1	2392	0.92722	QDGHLWCSTTSNYEQDQK
P08697.A2AP_peptide.5	P08697	SERPINF2	2392	0.510432	QEDDLANINQWVK
P05543.THBG_peptide.1	P05543	SERPINA7	2392	0.30228	QEINSHVEMQTK
P01024.CO3_peptide.51	P01024	C3	2392	0.920427	QELSEAEQATR
P01876.IGHA1_peptide.6	P01876	IGHA1	2392	1	QEPSQGTTTFAVTSILR
P02671.FIBA_peptide.11	P02671	FGA	2392	0.962154	QFTSSTSYNR
P02790.HEMO_peptide.24	P02790	HPX	2392	0.998544	QGHNSVFLIK
P02647.APOA1_peptide.18	P02647	APOA1	2392	1	QGLLPVLESFK
Q9BYX2.TBD2A_peptide	Q9BYX2	TBC1D2	2392	0.513343	QIELDLNR
P25311.ZA2G_peptide.5	P25311	AZGP1	2392	0.873848	QKWEAEPVYVQR
P00747.PLMN_peptide.9	P00747	PLG	2392	0.996604	QLGAGSIEECAAK
Q14624.ITIH4_peptide.22	Q14624	ITIH4	2392	0.990296	QLGLPGPPDVPDHAAYHPFR
P00751.CFAB_peptide.14	P00751	CFB	2392	0.99903	QLNEINYEDHK
P01031.CO5_peptide.12	P01031	C5	2392	0.212033	QLPGGQNPVSYVYLEVVSK
P01824.HV439_peptide	P01824	IGHV4-39	2392	0.865114	QLQLQESGPGLVK
P19827.ITIH1_peptide.7	P19827	ITIH1	2392	0.319748	QLVHHFEIDVDIFEPQGISK
Q92878.RAD50_peptide	Q92878	RAD50	2392	0.268802	QMEKDNSELEEKMEK
P49908.SEPP1_peptide.3	P49908	SEPP1	2392	0.375061	QPPAWSIR
Q8TEW0.PARD3_peptide	Q8TEW0	PARD3	2392	0.993692	QPPSEGPSNYDSYKK
P01024.CO3_peptide.55	P01024	C3	2392	0.999515	QPSSAFAAFVK
P01024.CO3_peptide.56	P01024	C3	2392	0.887433	QPVPGQQMTLK
P02647.APOA1_peptide.19	P02647	APOA1	2392	0.536633	QPYLDDFQK
P01023.A2MG_peptide.33	P01023	A2M	2392	1	QQNAQGGFSSTQDTVVALHALSK
P02649.APOE_peptide.6	P02649	APOE	2392	0.840369	QQTEWQSGQR
P10909.CLUS_peptide.7	P10909	CLU	2392	0.990296	QQTHMLDVMQDHFSR
Q499Z4.ZN672_peptide	Q499Z4	ZNF672	2392	0.271713	QSALLFHQARAHPLGTTSDPAAPPHR
P00450.CERU_peptide.26	P00450	CP	2392	0.999515	QSEDSTFYLGER
Q12756.KIF1A_peptide	Q12756	KIF1A	2392	0.99903	QSGTAKISFDDQHFEK
P04003.C4BPA_peptide.15	P04003	C4BPA	2392	0.978166	QSSSYSFFK
P02747.C1QC_peptide.2	P02747	C1QC	2392	1	QTHQPPAPNSLIR
P04114.APOB_peptide.68	P04114	APOB	2392	0.969432	QTIIVVLENVQR
Q92185.SIA8A_peptide	Q92185	ST8SIA1	2392	0.79476	QTSRGAMAVLAWKFPR
Q96M94.KLH15_peptide	Q96M94	KLHL15	2392	0.682678	QVCVFDPSKEGTIEQR
P04114.APOB_peptide.69	P04114	APOB	2392	0.999515	QVFLYPEKDEPTYILNIK
P0DOX4.IGE_peptide	P0DOX4	NA	2392	0.985444	QVQLVQSGAEVR
A0A0J9YVY3.HV741_peptide	A0A0J9YVY3	IGHV7-4-1	2392	0.996604	QVQLVQSGSELK
P01042.KNG1_peptide.7	P01042	KNG1	2392	0.999515	QVVAGLNFR
Q14254.FLOT2_peptide	Q14254	FLOT2	2392	0.849588	QYVFGGWAWAWWCISDTQR
P19827.ITIH1_peptide.8	P19827	ITIH1	2392	1	QYYEGSEIVVAGR
P22891.PROZ_peptide.1	P22891	PROZ	2392	0.320718	RAPDLQDLPWQVK
P01024.CO3_peptide.58	P01024	C3	2392	0.987385	RAPSTWLTAYVVK
P05156.CFAI_peptide.4	P05156	CFI	2392	0.851528	RAQLGDLPWQVAIK
P04196.HRG_peptide.9	P04196	HRG	2392	0.983988	RDGYLFQLLR
Q8IUG5.MY18B_peptide	Q8IUG5	MYO18B	2392	0.40854	RDQSIVALGR
P08603.CFAH_peptide.26	P08603	CFH	2392	0.259098	RDTSCVNPPTVQNAYIVSR
P02654.APOC1_peptide.3	P02654	APOC1	2392	0.655507	REWFSETFQK
P04070.PROC_peptide.1	P04070	PROC	2392	0.846191	RGDSPWQVVLLDSK
P04114.APOB_peptide.70	P04114	APOB	2392	0.959728	RGIISALLVPPETEEAK
P0DJI9.SAA2_peptide	P0DJI9	SAA2	2392	0.453663	RGPGGAWAAEVISNAR
P0DJI8.SAA1_peptide.1	P0DJI8	SAA1	2392	0.387676	RGPGGVWAAEAISDAR
P01024.CO3_peptide.59	P01024	C3	2392	0.466279	RIPIEDGSGEVVLS
P01024.CO3_peptide.60	P01024	C3	2392	0.982048	RIPIEDGSGEVVLSR
Q14624.ITIH4_peptide.23	Q14624	ITIH4	2392	0.697234	RLDYQEGPPGVEISCWSVEL
P22792.CPN2_peptide.4	P22792	CPN2	2392	0.962639	RLFQPLTHLK
P01009.A1AT_peptide.13	P01009	SERPINA1	2392	0.972829	RLGMFNIQHCK
Q14624.ITIH4_peptide.24	Q14624	ITIH4	2392	0.978651	RLGVYELLLK
P07358.CO8B_peptide.5	P07358	C8B	2392	0.967492	RLPLEYSYGEYR
P02790.HEMO_peptide.25	P02790	HPX	2392	0.999515	RLWWLDLK
P01011.AACT_peptide.17	P01011	SERPINA3	2392	0.892285	RLYGSEAFATDFQDSAAAK
P07360.CO8G_peptide.3	P07360	C8G	2392	0.613295	RPASPISTIQPK
P02751.FINC_peptide.32	P02751	FN1	2392	0.262979	RPHETGGYMLECVCLGNGK
Q9Y2K6.UBP20_peptide	Q9Y2K6	USP20	2392	0.573508	RPSYVVPTSLSHGIK
P02748.CO9_peptide.3	P02748	C9	2392	0.998544	RPWNVASLIYETK
P19827.ITIH1_peptide.9	P19827	ITIH1	2392	0.531295	RQAVDTAVDGVFIR
O75636.FCN3_peptide.3	O75636	FCN3	2392	0.918001	RQDGSVDFFR
P00734.THRB_peptide.13	P00734	F2	2392	0.958758	RQECSIPVCGQDQVTVAMTPR
P00450.CERU_peptide.27	P00450	CP	2392	1	RQSEDSTFYLGER
P02774.VTDB_peptide.11	P02774	GC	2392	0.872392	RTHLPEVFLSK
P01834.IGKC_peptide	P01834	IGKC	2392	0.999515	RTVAAPSVFIFPPSDEQLK
P01008.ANT3_peptide.12	P01008	SERPINC1	2392	0.716157	RVAEGTQVLELPFK
P06727.APOA4_peptide.17	P06727	APOA4	2392	1	RVEPYGENFNK
P00747.PLMN_peptide.11	P00747	PLG	2392	0.742843	RWELCDIPR
P02766.TTHY_peptide.3	P02766	TTR	2392	0.308588	RYTIAALLSPYSYSTTAVVTNPKE
P02760.AMBP_peptide.7	P02760	AMBP	2392	0.486172	SAGPCMGMTSR
P02787.TRFE_peptide.31	P02787	TF	2392	0.994178	SAGWNIPIGLLYCDLPEPR
P04003.C4BPA_peptide.16	P04003	C4BPA	2392	0.427948	SAICQGDGTWSPR
O14559.RHG33_peptide	O14559	ARHGAP33	2392	0.899078	SAKSEESLSSQASGAGLQR
P19823.ITIH2_peptide.11	P19823	ITIH2	2392	0.34983	SALDMENFR
P00740.FA9_peptide.1	P00740	F9	2392	0.981562	SALVLQYLR
P04217.A1BG_peptide.9	P04217	A1BG	2392	0.491994	SAPVELILSDETLPAPEFSPEPESGR
P02787.TRFE_peptide.32	P02787	TF	2392	1	SASDLTWDNLK
P01023.A2MG_peptide.34	P01023	A2M	2392	1	SASNMAIVDVK
P68871.HBB_peptide.2	P68871	HBB	2392	0.99903	SAVTALWGK
P08603.CFAH_peptide.28	P08603	CFH	2392	0.997574	SCDIPVFMNAR
P08603.CFAH_peptide.29	P08603	CFH	2392	0.830665	SCDNPYIPNGDYSPLR
P00740.FA9_peptide.2	P00740	F9	2392	0.512858	SCEPAVPFPCGR
P02774.VTDB_peptide.12	P02774	GC	2392	0.997089	SCESNSPFPVHPGTAECCTK
P02749.APOH_peptide.4	P02749	APOH	2392	0.244056	SCNTGFYLNGADSAK
P20851.C4BPB_peptide.6	P20851	C4BPB	2392	0.906356	SDAEHCPELPPVDNSIFVAK
P07358.CO8B_peptide.6	P07358	C8B	2392	0.6754	SDLEVAHYK
P02787.TRFE_peptide.33	P02787	TF	2392	1	SDNCEDTPEAGYFAIAVVK
P43652.AFAM_peptide.6	P43652	AFM	2392	0.706453	SDVGFLPPFPTLDPEEK
O75882.ATRN_peptide.3	O75882	ATRN	2392	0.611354	SEAACLAAGPGIR
P02656.APOC3_peptide.5	P02656	APOC3	2392	0.9869	SEAEDASLLSFMQGYMK
Q5KSL6.DGKK_peptide	Q5KSL6	DGKK	2392	0.404658	SEDLDNLNLDHLHFTPESIR
P01024.CO3_peptide.61	P01024	C3	2392	1	SEETKENEGFTVTAEGK
P00734.THRB_peptide.14	P00734	F2	2392	0.997089	SEGSSVNLSPPLEQCVPDR
P00734.THRB_peptide.15	P00734	F2	2392	0.888404	SEGSSVNLSPPLEQCVPDRG
P01714.LV319_peptide	P01714	IGLV3-19	2392	0.996604	SELTQDPAVSVALGQTVR
P06727.APOA4_peptide.18	P06727	APOA4	2392	0.999515	SELTQQLNALFQDK
O14578.CTRO_peptide	O14578	CIT	2392	0.368753	SESVVSGLDSPAKTSSMEK
P13671.CO6_peptide.5	P13671	C6	2392	0.724891	SEYGAALAWEK
P07225.PROS_peptide.4	P07225	PROS1	2392	0.945657	SFQTGLFTAAR
P20701.ITAL_peptide	P20701	ITGAL	2392	0.647259	SFSPPRAGRHFGYR
P05160.F13B_peptide	P05160	F13B	2392	0.278506	SFYFPMSIDK
P00450.CERU_peptide.28	P00450	CP	2392	0.346919	SGAGTEDSACIPWAY
P00450.CERU_peptide.29	P00450	CP	2392	0.98884	SGAGTEDSACIPWAYYSTVDQVK
P02790.HEMO_peptide.26	P02790	HPX	2392	0.999515	SGAQATWTELPWPHEK
P02671.FIBA_peptide.12	P02671	FGA	2392	0.437652	SGEGDFLAEGGGVR
P01024.CO3_peptide.62	P01024	C3	2392	0.900534	SGIPIVTSPYQIHF
P01024.CO3_peptide.63	P01024	C3	2392	0.572052	SGIPIVTSPYQIHFT
P01024.CO3_peptide.64	P01024	C3	2392	1	SGIPIVTSPYQIHFTK
P01024.CO3_peptide.65	P01024	C3	2392	1	SGQSEDRQPVPGQQMTLK
P01024.CO3_peptide.66	P01024	C3	2392	0.973314	SGSDEVQVGQQR
P01700.LV147_peptide	P01700	IGLV1-47	2392	1	SGTSASLAISGLR
Q13790.APOF_peptide	Q13790	APOF	2392	0.99903	SGVQQLIQYYQDQK
P05160.F13B_peptide.1	P05160	F13B	2392	0.839398	SGYLLHGSNEITCNR
P01023.A2MG_peptide.35	P01023	A2M	2392	0.957302	SHGCFYQQVK
P04003.C4BPA_peptide.18	P04003	C4BPA	2392	0.740417	SHSTQTLTCNSDGEWVYNTFCIYK
P04004.VTNC_peptide.6	P04004	VTN	2392	1	SIAQYWLGCPAPGHL
P08603.CFAH_peptide.30	P08603	CFH	2392	0.999515	SIDVACHPGYALPK
P15169.CBPN_peptide	P15169	CPN1	2392	0.990296	SIPQVSPVR
P27918.PROP_peptide	P27918	CFP	2392	0.879185	SISCQEIPGQQSR
P08603.CFAH_peptide.31	P08603	CFH	2392	0.996604	SITCIHGVWTQLPQCVAIDK
P01024.CO3_peptide.68	P01024	C3	2392	0.998544	SITTDFIPSFR
P01023.A2MG_peptide.36	P01023	A2M	2392	0.983018	SIYKPGQTVK
P02787.TRFE_peptide.34	P02787	TF	2392	1	SKEFQLFSSPHGK
P06727.APOA4_peptide.19	P06727	APOA4	2392	0.99903	SLAELGGHLDQQVEEFR
P06727.APOA4_peptide.20	P06727	APOA4	2392	0.998544	SLAELGGHLDQQVEEFRR
P06727.APOA4_peptide.21	P06727	APOA4	2392	1	SLAPYAQDTQEK
P02787.TRFE_peptide.35	P02787	TF	2392	0.929646	SLDGGFVYIAGK
P05156.CFAI_peptide.5	P05156	CFI	2392	0.828239	SLECLHPGTK
P51884.LUM_peptide	P51884	LUM	2392	0.994663	SLEDLQLTHNK
P51884.LUM_peptide.1	P51884	LUM	2392	0.798641	SLEYLDLSFNQIAR
P01023.A2MG_peptide.37	P01023	A2M	2392	0.999515	SLFTDLEAENDVLHCVAFAVPK
P02774.VTDB_peptide.13	P02774	GC	2392	0.996604	SLGECCDVEDSTTCFNAKG
P02745.C1QA_peptide.1	P02745	C1QA	2392	0.994663	SLGFCDTTNK
P08603.CFAH_peptide.32	P08603	CFH	2392	0.847162	SLGNVIMVCR
P02765.FETUA_peptide.6	P02765	AHSG	2392	0.345463	SLGSPSGEVSHPR
P01011.AACT_peptide.18	P01011	SERPINA3	2392	0.69772	SLHHLTIPYFR
P07358.CO8B_peptide.7	P07358	C8B	2392	0.994663	SLMLHYEFLQR
Q06033.ITIH3_peptide.4	Q06033	ITIH3	2392	0.363901	SLPEGVANGIEVYSTK
Q96PD5.PGRP2_peptide.6	Q96PD5	PGLYRP2	2392	0.225133	SLPLLMDSVIQALAELEQK
P07360.CO8G_peptide.4	P07360	C8G	2392	0.981077	SLPVSDSVLSGFEQR
Q9P0L2.MARK1_peptide	Q9P0L2	MARK1	2392	0.610869	SMSTSGHPIKVTLPTIKDGSEAYR
P09871.C1S_peptide.9	P09871	C1S	2392	0.718583	SNALDIIFQTDLTGQK
Q5TID7.CC181_peptide	Q5TID7	CCDC181	2392	0.992237	SNHRTQSAHISPVTSTYCLSPR
P01024.CO3_peptide.70	P01024	C3	2392	1	SNLDEDIIAEENIVSR
P01024.CO3_peptide.71	P01024	C3	2392	0.96458	SNNYLHLSVLR
P02766.TTHY_peptide.4	P02766	TTR	2392	0.491994	SPAINVAVHVFR
P08603.CFAH_peptide.33	P08603	CFH	2392	1	SPDVINGSPISQK
Q14624.ITIH4_peptide.25	Q14624	ITIH4	2392	1	SPEQQETVLDGNLIIR
Q99684.GFI1_peptide	Q99684	GFI1	2392	0.986414	SPGPDYSLR
P02647.APOA1_peptide.20	P02647	APOA1	2392	0.575449	SPLGEEMR
P01024.CO3_peptide.72	P01024	C3	2392	0.884037	SPMYSIITPNILR
P00738.HPT_peptide.1	P00738	HP	2392	0.990296	SPVGVQPILNEHTFCAGMSK
P20851.C4BPB_peptide.7	P20851	C4BPB	2392	0.97574	SQCLEDHTWAPPFPICK
Q16637.SMN_peptide	Q16637	SMN2	2392	0.422125	SQKKNTAASLQQWK
P25311.ZA2G_peptide.6	P25311	AZGP1	2392	0.636099	SQPMGLWR
P78411.IRX5_peptide	P78411	IRX5	2392	0.703057	SQSQLDLCKDSPYELK
Q7Z6B7.SRGP1_peptide	Q7Z6B7	SRGAP1	2392	0.344978	SQYNTKLFNGDLETFVK
P07358.CO8B_peptide.8	P07358	C8B	2392	0.405143	SRCDCICPVGSQGLACEVSYR
P01024.CO3_peptide.73	P01024	C3	2392	0.994663	SSAFAAFVK
P19823.ITIH2_peptide.12	P19823	ITIH2	2392	1	SSALDMENFR
P01591.IGJ_peptide.3	P01591	IGJ	2392	1	SSEDPNEDIVER
P04180.LCAT_peptide.1	P04180	LCAT	2392	0.9869	SSGLVSNAPGVQIR
P10643.CO7_peptide.8	P10643	C7	2392	0.503154	SSGWHFVVK
P10909.CLUS_peptide.8	P10909	CLU	2392	0.380398	SSIIDELFQDR
P01024.CO3_peptide.74	P01024	C3	2392	1	SSLSVPYVIVPLK
Q5T1R4.ZEP3_peptide	Q5T1R4	HIVEP3	2392	0.539544	SSMESPKSSLYREPLSSHSEK
P08603.CFAH_peptide.35	P08603	CFH	2392	1	SSNLIILEEHLK
P09871.C1S_peptide.10	P09871	C1S	2392	0.99903	SSNNPHSPIVEEFQVPYNK
P02751.FINC_peptide.34	P02751	FN1	2392	0.892285	SSPVVIDASTAIDAPSNLR
P06312.KV401_peptide.2	P06312	IGKV4-1	2392	0.918971	SSQSVLYSSNNK
Q96AP0.ACD_peptide	Q96AP0	ACD	2392	0.355167	SSSQPSPAICSAPATLTPR
P02655.APOC2_peptide.3	P02655	APOC2	2392	0.775352	STAAMSTYTGIFTDQVLSVLK
Q03591.FHR1_peptide.2	Q03591	CFHR1	2392	0.354197	STDTSCVNPPTVQNAHILSR
Q14624.ITIH4_peptide.26	Q14624	ITIH4	2392	0.84328	STEATQWRPSLVPASAENVNK
P00751.CFAB_peptide.15	P00751	CFB	2392	1	STGSWSTLK
P02787.TRFE_peptide.36	P02787	TF	2392	0.768074	STLNQYFGYSGAFK
P02787.TRFE_peptide.37	P02787	TF	2392	0.667152	STSSLLEACTFR
P02751.FINC_peptide.35	P02751	FN1	2392	1	STTPDITGYR
P01024.CO3_peptide.75	P01024	C3	2392	0.988355	STVGNSNNYLHLSVLR
P02790.HEMO_peptide.28	P02790	HPX	2392	0.623484	SVDAAFICPGSSR
P04114.APOB_peptide.73	P04114	APOB	2392	0.998059	SVGFHLPSR
P01009.A1AT_peptide.14	P01009	SERPINA1	2392	0.87967	SVLGQLGITK
P01859.IGHG2_peptide.2	P01859	IGHG2	2392	0.770015	SVLTVVHQDWLNGK
P05546.HEP2_peptide.4	P05546	SERPIND1	2392	1	SVNDLYIQK
P04114.APOB_peptide.74	P04114	APOB	2392	0.750607	SVPAGIVIPSFQALTAR
P08603.CFAH_peptide.36	P08603	CFH	2392	0.906356	SVQCYHFGLSPDLPICK
P04114.APOB_peptide.76	P04114	APOB	2392	0.969432	SVSDGIAALDLNAVANK
P01023.A2MG_peptide.38	P01023	A2M	2392	0.984474	SVSGKPQYMVLVPSLLHTETTEK
P04114.APOB_peptide.77	P04114	APOB	2392	0.879185	SVSLPSLDPASAK
P01876.IGHA1_peptide.7	P01876	IGHA1	2392	0.93935	SVSSVLPGCAEPWNHGK
Q96KN2.CNDP1_peptide.1	Q96KN2	CNDP1	2392	0.910238	SVVLIPLGAVDDGEHSQNEK
P0C0L4.CO4A_peptide.2	P0C0L4	C4A	2392	0.833091	SVVPTAAAAVSLK
P04217.A1BG_peptide.11	P04217	A1BG	2392	0.609898	SWVPHTFESELSD
P02774.VTDB_peptide.14	P02774	GC	2392	0.987385	SYLSMVGSCCTSASPTVCFLK
P08603.CFAH_peptide.37	P08603	CFH	2392	0.694808	SYTCEGGFR
P02751.FINC_peptide.36	P02751	FN1	2392	1	SYTITGLQPGTDYK
P01024.CO3_peptide.76	P01024	C3	2392	0.99903	SYTVAIAGYALAQMGR
P02655.APOC2_peptide.4	P02655	APOC2	2392	0.939835	TAAQNLYEK
P02787.TRFE_peptide.38	P02787	TF	2392	0.999515	TAGWNIPMGLLYNK
Q9NRC8.SIR7_peptide	Q9NRC8	SIRT7	2392	0.436681	TALHRHQTGRTCHK
P00734.THRB_peptide.17	P00734	F2	2392	0.935953	TATSEYQTFFNPR
P04003.C4BPA_peptide.19	P04003	C4BPA	2392	0.277535	TCLPGYVR
P02749.APOH_peptide.6	P02749	APOH	2392	0.99903	TCPKPDDLPFSTVVPLK
P05155.IC1_peptide.10	P05155	SERPING1	2392	0.639981	TCVHQALK
P08603.CFAH_peptide.38	P08603	CFH	2392	0.924794	TDCLSLPSFENAIPMGEK
Q96PD5.PGRP2_peptide.7	Q96PD5	PGLYRP2	2392	0.999515	TDCPGDALFDLLR
P00747.PLMN_peptide.12	P00747	PLG	2392	0.84328	TECFITGWGETQGTFGAGLLK
P00738.HPT_peptide.2	P00738	HP	2392	0.995633	TEGDGVYTLNNEK
P04114.APOB_peptide.78	P04114	APOB	2392	0.296458	TEHGSEMLFFGNAIEGK
P02647.APOA1_peptide.21	P02647	APOA1	2392	0.953421	TEHLSTLSEK
P01023.A2MG_peptide.39	P01023	A2M	2392	0.999515	TEHPFTVEEFVLPK
P02748.CO9_peptide.4	P02748	C9	2392	0.995148	TEHYEEQIEAFK
P02751.FINC_peptide.37	P02751	FN1	2392	0.85638	TEIDKPSQMQVTDVQDNSISVK
Q68DQ2.CRBG3_peptide	Q68DQ2	CRYBG3	2392	0.68753	TEKDLQNPSDHHEDGIK
P01024.CO3_peptide.77	P01024	C3	2392	0.917031	TELRPGETLNVN
P01024.CO3_peptide.78	P01024	C3	2392	1	TELRPGETLNVNFLLR
P05452.TETN_peptide	P05452	CLEC3B	2392	0.258127	TENCAVLSGAANGK
P20742.PZP_peptide.6	P20742	PZP	2392	0.485687	TEPQYMVLVPSLLHTEAPK
P02751.FINC_peptide.38	P02751	FN1	2392	0.601164	TETITGFQVDAVPANGQTPIQR
P01023.A2MG_peptide.40	P01023	A2M	2392	1	TEVSSNHVLIYLDK
P00734.THRB_peptide.18	P00734	F2	2392	1	TFGSGEADCGLRPLFEK
P01024.CO3_peptide.79	P01024	C3	2392	1	TFISPIK
P01876.IGHA1_peptide.8	P01876	IGHA1	2392	0.999515	TFTCTAAYPESK
Q96PD5.PGRP2_peptide.8	Q96PD5	PGLYRP2	2392	0.994178	TFTLLDPK
P35858.ALS_peptide.5	P35858	IGFALS	2392	0.974284	TFTPQPPGLER
P02749.APOH_peptide.7	P02749	APOH	2392	0.902475	TFYEPGEEITYSCK
P02751.FINC_peptide.39	P02751	FN1	2392	0.996604	TFYSCTTEGR
P06396.GELS_peptide.2	P06396	GSN	2392	1	TGAQELLR
P08603.CFAH_peptide.39	P08603	CFH	2392	0.998059	TGDEITYQCR
P01031.CO5_peptide.13	P01031	C5	2392	0.973314	TGEAVAEKDSEITFIK
Q03591.FHR1_peptide.3	Q03591	CFHR1	2392	0.979136	TGESAEFVCK
P02655.APOC2_peptide.5	P02655	APOC2	2392	0.355167	TGIFTDQVLSVLK
P00742.FA10_peptide.1	P00742	F10	2392	0.984959	TGIVSGFGR
Q14624.ITIH4_peptide.27	Q14624	ITIH4	2392	0.975255	TGLLLLSDPDK
P01024.CO3_peptide.80	P01024	C3	2392	1	TGLQEVEVK
P04114.APOB_peptide.79	P04114	APOB	2392	0.200873	TGVLYDYVNK
P02647.APOA1_peptide.22	P02647	APOA1	2392	0.321203	THLAPYSDEL
P02647.APOA1_peptide.23	P02647	APOA1	2392	1	THLAPYSDELR
P02774.VTDB_peptide.15	P02774	GC	2392	0.999515	THLPEVFLSK
Q14587.ZN268_peptide	Q14587	ZNF268	2392	0.832606	THTGEKLHECNNCGKAFSFK
Q13360.ZN177_peptide	Q13360	ZNF177	2392	0.677826	THTGEKPYECSDCGK
P23942.PRPH2_peptide	P23942	PRPH2	2392	0.833091	TIDMLQIEFK
P04114.APOB_peptide.80	P04114	APOB	2392	0.607957	TIDQMLNSELQWPVPDIYLR
P04114.APOB_peptide.81	P04114	APOB	2392	0.948569	TLADLTLLDSPIK
Q9H3P2.NELFA_peptide	Q9H3P2	NELFA	2392	0.225619	TLDAEVVEK
P00736.C1R_peptide.7	P00736	C1R	2392	0.990296	TLDEFTIIQNLQPQYQFR
P02750.A2GL_peptide.4	P02750	LRG1	2392	0.934013	TLDLGENQLETLPPDLLR
P10909.CLUS_peptide.9	P10909	CLU	2392	0.994663	TLLSNLEEAKK
P01009.A1AT_peptide.15	P01009	SERPINA1	2392	0.919942	TLNQPDSQLQLTTGNGLFLSEGLK
P04114.APOB_peptide.82	P04114	APOB	2392	0.979136	TLQGIPQMIGEVIR
P08603.CFAH_peptide.40	P08603	CFH	2392	0.63901	TLTGGNVFEYGVK
P19827.ITIH1_peptide.11	P19827	ITIH1	2392	0.9869	TMEQFTIHLTVNPQSK
P05156.CFAI_peptide.6	P05156	CFI	2392	0.972829	TMGYQDFADVVCYTQK
P01024.CO3_peptide.81	P01024	C3	2392	0.999515	TMQALPYSTVGNSNNYLHLSVLR
Q86YV5.PRAG1_peptide	Q86YV5	SGK223	2392	0.528869	TNGVAISDPSR
P05155.IC1_peptide.11	P05155	SERPING1	2392	0.99903	TNLESILSYPK
P02747.C1QC_peptide.3	P02747	C1QC	2392	1	TNQVNSGGVLLR
P04114.APOB_peptide.83	P04114	APOB	2392	0.996118	TPALHFK
P08519.APOA_peptide.4	P08519	LPA	2392	0.204755	TPAYYPNAGLIK
P01860.IGHG3_peptide	P01860	IGHG3	2392	1	TPEVTCVVVDVSHEDPEVQFK
P04217.A1BG_peptide.12	P04217	A1BG	2392	0.211063	TPGAAANLELIFVGPQHAGNY
P04217.A1BG_peptide.13	P04217	A1BG	2392	0.993207	TPGAAANLELIFVGPQHAGNYR
P01860.IGHG3_peptide.1	P01860	IGHG3	2392	0.998059	TPLGDTTHTCPR
P06396.GELS_peptide.3	P06396	GSN	2392	0.954876	TPSAAYLWVGTGASEAEK
P00751.CFAB_peptide.16	P00751	CFB	2392	0.848132	TPWSLARPQGSCSLEGVEIK
P06727.APOA4_peptide.22	P06727	APOA4	2392	0.50558	TPYADEFK
P02655.APOC2_peptide.6	P02655	APOC2	2392	1	TQQPQQDEMPSPTFLTQVK
P06727.APOA4_peptide.23	P06727	APOA4	2392	0.807375	TQVNTQAEQLR
P01031.CO5_peptide.14	P01031	C5	2392	0.903445	TSGMQFCVK
P00738.HPT_peptide.3	P00738	HP	2392	0.716642	TSIQDWVQK
P43251.BTD_peptide.2	P43251	BTD	2392	0.339156	TSIYPFLDFMPSPQVVR
Q9NQ66.PLCB1_peptide	Q9NQ66	PLCB1	2392	0.770985	TSPFPILLSFENHVDSPKQQAK
P04114.APOB_peptide.85	P04114	APOB	2392	1	TSSFALNLPTLPEVK
P01031.CO5_peptide.15	P01031	C5	2392	0.95245	TSTSEEVCSFYLK
P00450.CERU_peptide.31	P00450	CP	2392	1	TTIEKPVWLGFLGPIIK
P00748.FA12_peptide.3	P00748	F12	2392	0.882096	TTLSGAPCQPWASEATYR
P01859.IGHG2_peptide.3	P01859	IGHG2	2392	0.993207	TTPPMLDSDGSFFLYSK
P01861.IGHG4_peptide	P01861	IGHG4	2392	0.989811	TTPPVLDSDGSFFLYSR
Q8NCN5.PDPR_peptide	Q8NCN5	PDPR	2392	0.274624	TTSSAYSYSLER
P02760.AMBP_peptide.8	P02760	AMBP	2392	0.998544	TVAACNLPIVR
P01042.KNG1_peptide.9	P01042	KNG1	2392	1	TVGSDTFYSFK
O75310.UDB11_peptide	O75310	UGT2B11	2392	0.671519	TVINDPLYKENIMK
P02647.APOA1_peptide.24	P02647	APOA1	2392	0.513828	TVYVDVLK
P02751.FINC_peptide.42	P02751	FN1	2392	0.990296	TYHVGEQWQK
Q4G0P3.HYDIN_peptide.1	Q4G0P3	HYDIN	2392	0.337215	TYISLANQR
P02751.FINC_peptide.43	P02751	FN1	2392	0.990296	TYLGNALVCTCYGGSR
P02655.APOC2_peptide.7	P02655	APOC2	2392	1	TYLPAVDEK
P02750.A2GL_peptide.5	P02750	LRG1	2392	1	VAAGAFQGLR
P01008.ANT3_peptide.13	P01008	SERPINC1	2392	0.985444	VAEGTQVLELPFK
Q14147.DHX34_peptide	Q14147	DHX34	2392	0.994663	VALDSLVLQMKSMSVGDPR
P00736.C1R_peptide.8	P00736	C1R	2392	0.634158	VANPQACENWLR
P05156.CFAI_peptide.7	P05156	CFI	2392	0.991266	VANYFDWISYHVGR
O14791.APOL1_peptide	O14791	APOL1	2392	0.38525	VAQELEEK
P00751.CFAB_peptide.17	P00751	CFB	2392	0.80786	VASYGVKPR
P01024.CO3_peptide.82	P01024	C3	2392	0.677826	VAYYTLIGASGQR
P02749.APOH_peptide.8	P02749	APOH	2392	0.999515	VCPFAGILENGAVR
P02774.VTDB_peptide.16	P02774	GC	2392	1	VCSQYAAYGEK
P00740.FA9_peptide.3	P00740	F9	2392	0.368268	VDAFCGGSIVNEK
P02790.HEMO_peptide.29	P02790	HPX	2392	1	VDGALCMEK
P01023.A2MG_peptide.41	P01023	A2M	2392	0.998059	VDLSFSPSQSLPASHAH
P41180.CASR_peptide	P41180	CASR	2392	0.982533	VEAWQVLKHLR
P02787.TRFE_peptide.39	P02787	TF	2392	0.922368	VEEYANCHLAR
P01024.CO3_peptide.83	P01024	C3	2392	0.557011	VEGTAFVIFGIQDGEQR
P04114.APOB_peptide.87	P04114	APOB	2392	0.986414	VELEVPQLCSFILK
P01024.CO3_peptide.84	P01024	C3	2392	1	VELLHNPAFCSLATTK
P02647.APOA1_peptide.25	P02647	APOA1	2392	1	VEPLRAELQEGAR
P06727.APOA4_peptide.24	P06727	APOA4	2392	1	VEPYGENFNK
P05156.CFAI_peptide.8	P05156	CFI	2392	0.996118	VFCQPWQR
P01024.CO3_peptide.85	P01024	C3	2392	0.998059	VFLDCCNYITELR
P01024.CO3_peptide.86	P01024	C3	2392	0.560408	VFLDCCNYITELRR
P01009.A1AT_peptide.16	P01009	SERPINA1	2392	1	VFSNGADLSGVTEEAPLK
P01024.CO3_peptide.88	P01024	C3	2392	0.977196	VFVTNPDGSPAYR
P69905.HBA_peptide.1	P69905	HBA2	2392	0.985444	VGAHAGEYGAEALER
P02743.SAMP_peptide.1	P02743	APCS	2392	0.226104	VGEYSLYIGR
P29622.KAIN_peptide.7	P29622	SERPINA4	2392	0.997574	VGSALFLSHNLK
P02790.HEMO_peptide.30	P02790	HPX	2392	0.212033	VGTPHGIILDSVDAAFICPGSSR
Q96IG2.FXL20_peptide	Q96IG2	FBXL20	2392	0.6754	VHAYFAPVTPPPSVGGSRQR
P01024.CO3_peptide.89	P01024	C3	2392	0.998544	VHQYFNVELIQPGAVK
P01023.A2MG_peptide.42	P01023	A2M	2392	0.992722	VHVEEPHTETVR
P06396.GELS_peptide.4	P06396	GSN	2392	0.686075	VHVSEEGTEPEAMLQVLGPK
P01024.CO3_peptide.90	P01024	C3	2392	0.407084	VIAVHYLDETEQWEK
P04114.APOB_peptide.88	P04114	APOB	2392	0.987385	VIGNMGQTMEQLTPELK
P00747.PLMN_peptide.13	P00747	PLG	2392	0.861718	VIPACLPSPN
P00747.PLMN_peptide.14	P00747	PLG	2392	0.998059	VIPACLPSPNYVVADR
P02647.APOA1_peptide.26	P02647	APOA1	2392	1	VKDLATVYVDVLK
P49247.RPIA_peptide	P49247	RPIA	2392	0.72392	VKQENLNLVCIPTSFQAR
Q7RTX0.TS1R3_peptide	Q7RTX0	TAS1R3	2392	0.642407	VLAVIGPHSSELAMVTGK
Q70EL2.UBP45_peptide	Q70EL2	USP45	2392	0.654051	VLFNQLCQK
P10643.CO7_peptide.9	P10643	C7	2392	0.996604	VLFYVDSEK
P01009.A1AT_peptide.17	P01009	SERPINA1	2392	0.499757	VLGQLGITK
P05160.F13B_peptide.2	P05160	F13B	2392	0.997089	VLHGDLIDFVCK
P01024.CO3_peptide.91	P01024	C3	2392	1	VLLDGVQNPR
Q5JSL3.DOC11_peptide	Q5JSL3	DOCK11	2392	0.99903	VLQGNITHCAEPYIK
P01019.ANGT_peptide.6	P01019	AGT	2392	0.999515	VLSALQAVQGLLVAQGR
P03952.KLKB1_peptide.5	P03952	KLKB1	2392	0.909267	VNIPLVTNEECQK
P00450.CERU_peptide.32	P00450	CP	2392	1	VNKDDEEFIESNK
P68871.HBB_peptide.3	P68871	HBB	2392	1	VNVDEVGGEALGR
P04114.APOB_peptide.89	P04114	APOB	2392	1	VNWEEEAASGLLTSLK
P02746.C1QB_peptide.3	P02746	C1QB	2392	0.97671	VPGLYYFTYHASSR
P02751.FINC_peptide.44	P02751	FN1	2392	0.999515	VPGTSTSATLTGLTR
P04114.APOB_peptide.90	P04114	APOB	2392	0.97477	VPQTDMTFR
P01024.CO3_peptide.93	P01024	C3	2392	0.960699	VPVAVQGEDTVQSLTQGDGVAK
P02649.APOE_peptide.8	P02649	APOE	2392	1	VQAAVGTSAAPVPSDNH
P07360.CO8G_peptide.5	P07360	C8G	2392	0.917516	VQEAHLTEDQIFYFPK
P18428.LBP_peptide.1	P18428	LBP	2392	0.475012	VQLYDLGLQIHK
P15169.CBPN_peptide.1	P15169	CPN1	2392	0.704027	VQNECPGITR
P02765.FETUA_peptide.9	P02765	AHSG	2392	0.886948	VQPSVGAAAGPVVPPCPGR
P02647.APOA1_peptide.27	P02647	APOA1	2392	1	VQPYLDDFQK
P02647.APOA1_peptide.28	P02647	APOA1	2392	1	VQPYLDDFQKK
P01024.CO3_peptide.96	P01024	C3	2392	0.639495	VRVELLHNPAFCS
P01024.CO3_peptide.97	P01024	C3	2392	1	VRVELLHNPAFCSLATTK
P04114.APOB_peptide.91	P04114	APOB	2392	0.461426	VSALLTPAEQTGTWK
P00751.CFAB_peptide.18	P00751	CFB	2392	1	VSEADSSNADWVTK
P03952.KLKB1_peptide.6	P03952	KLKB1	2392	0.996118	VSEGNHDIALIK
P02647.APOA1_peptide.29	P02647	APOA1	2392	1	VSFLSALEEYTK
P01024.CO3_peptide.98	P01024	C3	2392	0.999515	VSHSEDDCLAFK
P01031.CO5_peptide.16	P01031	C5	2392	0.894226	VSITSITVENVFVK
P04196.HRG_peptide.10	P04196	HRG	2392	0.938379	VSPTDCSAVEPEAEK
P02652.APOA2_peptide.8	P02652	APOA2	2392	0.455119	VSQYFQTVTDYGK
P08603.CFAH_peptide.41	P08603	CFH	2392	0.996118	VSVLCQENYLIQEGEEITCK
P01023.A2MG_peptide.44	P01023	A2M	2392	1	VSVQLEASPAFLAVPVEK
P01031.CO5_peptide.17	P01031	C5	2392	0.888404	VTCTNAELVK
P19827.ITIH1_peptide.12	P19827	ITIH1	2392	0.909267	VTFQLTYEEVLK
P01024.CO3_peptide.99	P01024	C3	2392	0.994178	VTIKPAPETEK
P02751.FINC_peptide.46	P02751	FN1	2392	0.811257	VTIMWTPPESAVTGYR
P04217.A1BG_peptide.15	P04217	A1BG	2392	0.998544	VTLTCVAPLSGVDFQLR
O60500.NPHN_peptide	O60500	NPHS1	2392	0.597768	VTPRSSDNR
P00738.HPT_peptide.4	P00738	HP	2392	0.997089	VTSIQDWVQK
P05155.IC1_peptide.13	P05155	SERPING1	2392	0.996118	VTTSQDMLSIMEK
P04275.VWF_peptide.6	P04275	VWF	2392	0.31344	VTVFPIGIGDR
P0DOX2.IGA2_peptide.1	P0DOX2	NA	2392	0.988355	VTVSSASPTSPK
P02751.FINC_peptide.47	P02751	FN1	2392	0.977196	VTWAPPPSIDLTNFLVR
P27169.PON1_peptide.7	P27169	PON1	2392	0.914119	VVAEGFDFANGINISPDGK
P02760.AMBP_peptide.9	P02760	AMBP	2392	0.705968	VVAQGVGIPEDSIFTMADR
P00747.PLMN_peptide.16	P00747	PLG	2392	0.998059	VVGGCVAHPHSWPWQVSLR
P00748.FA12_peptide.4	P00748	F12	2392	0.997574	VVGGLVALR
A0A0B4J1Y9.HV372_peptide	A0A0B4J1Y9	IGHV3-72	2392	0.283358	VVILQGVQCEVQLVESGGGLVQPGGSLR
Q8NFB2.T185A_peptide	Q8NFB2	TMEM185A	2392	0.623484	VVITQSPGKYVLPPPK
P00738.HPT_peptide.5	P00738	HP	2392	0.9869	VVLHPNYSQVDIGLIK
P01024.CO3_peptide.100	P01024	C3	2392	0.985444	VVLVSLQSGYLFIQTDK
P19823.ITIH2_peptide.13	P19823	ITIH2	2392	0.99903	VVNNSPQPQNVVFDVQIPK
P20742.PZP_peptide.7	P20742	PZP	2392	0.4328	VVSVDENFRPR
P01859.IGHG2_peptide.4	P01859	IGHG2	2392	0.932557	VVSVLTVVHQDWLN
P01859.IGHG2_peptide.5	P01859	IGHG2	2392	1	VVSVLTVVHQDWLNGK
P02747.C1QC_peptide.4	P02747	C1QC	2392	0.382824	VVTFCGHTSK
P02790.HEMO_peptide.31	P02790	HPX	2392	0.998544	VWVYPPEK
P01024.CO3_peptide.101	P01024	C3	2392	0.999515	VYAYYNLEESCTR
P01024.CO3_peptide.102	P01024	C3	2392	0.644833	VYHHFISDGVR
Q6NUM9.RETST_peptide.1	Q6NUM9	RETSAT	2392	0.96361	VYLGLFSGSSPNPFSEDVKR
P29622.KAIN_peptide.8	P29622	SERPINA4	2392	0.919942	WADLSGITK
P02751.FINC_peptide.48	P02751	FN1	2392	0.790878	WCGTTQNYDADQK
P0DOX5.IGG1_peptide.2	P0DOX5	NA	2392	0.949054	WGQGTLVTVSSASTK
P00748.FA12_peptide.5	P00748	F12	2392	0.389617	WGYCLEPK
O95445.APOM_peptide	O95445	APOM	2392	0.999515	WIYHLTEGSTDLR
P02790.HEMO_peptide.32	P02790	HPX	2392	0.820961	WKNFPSPVDAAFR
Q14997.PSME4_peptide	Q14997	PSME4	2392	0.967977	WLVISLLEDEQLEVR
P00751.CFAB_peptide.19	P00751	CFB	2392	0.942746	WSGQTAICDNGAGYCSNPGIPIGTR
P02749.APOH_peptide.9	P02749	APOH	2392	0.975255	WSPELPVCAPIICPPPSIPTFATLR
P02751.FINC_peptide.49	P02751	FN1	2392	0.977681	WSRPQAPITGYR
P08603.CFAH_peptide.43	P08603	CFH	2392	0.996604	WSSPPQCEGLPCK
P04003.C4BPA_peptide.21	P04003	C4BPA	2392	0.996118	WTPYQGCEALCCPEPK
O00748.EST2_peptide	O00748	CES2	2392	0.643862	WVQQNIAHFGGNPDR
P02649.APOE_peptide.9	P02649	APOE	2392	0.847647	WVQTLSEQVQEELLSSQVTQELR
Q5VYM1.CI131_peptide	Q5VYM1	C9orf131	2392	0.855895	WWQLGRLR
P02760.AMBP_peptide.10	P02760	AMBP	2392	0.900534	WYNLAIGSTCPWLK
P01860.IGHG3_peptide.2	P01860	IGHG3	2392	1	WYVDGVEVHNAK
O75636.FCN3_peptide.4	O75636	FCN3	2392	0.225619	YAVSEAAAHK
P01024.CO3_peptide.104	P01024	C3	2392	0.474527	YAYYNLEESCTR
P01023.A2MG_peptide.45	P01023	A2M	2392	0.962639	YDVENCLANK
P05546.HEP2_peptide.5	P05546	SERPIND1	2392	1	YEITTIHNLFR
P02751.FINC_peptide.50	P02751	FN1	2392	0.992237	YEVSVYALK
O75636.FCN3_peptide.5	O75636	FCN3	2392	0.961184	YGIDWASGR
P36955.PEDF_peptide.2	P36955	SERPINF1	2392	0.991266	YGLDSDLSCK
P04114.APOB_peptide.94	P04114	APOB	2392	0.999515	YGMVAQVTQTLK
P00751.CFAB_peptide.20	P00751	CFB	2392	0.998059	YGQTIRPICLPCTEGTTR
Q14624.ITIH4_peptide.29	Q14624	ITIH4	2392	0.576419	YIFHNFMER
P04003.C4BPA_peptide.22	P04003	C4BPA	1620	0.293062	YILVGQAK
Q86Z02.HIPK1_peptide	Q86Z02	HIPK1	2392	0.546822	YIRPILQQVATALMK
P04196.HRG_peptide.12	P04196	HRG	2392	1	YKEENDDFASFR
P02787.TRFE_peptide.40	P02787	TF	2392	1	YLGEEYVK
P00450.CERU_peptide.33	P00450	CP	2392	0.679282	YLQYTDETFR
P06276.CHLE_peptide.2	P06276	BCHE	2392	0.750607	YLTLNTESTR
P01876.IGHA1_peptide.9	P01876	IGHA1	2392	0.490053	YLTWASRQEPSQGTTTFAVTSILR
P02790.HEMO_peptide.33	P02790	HPX	2392	0.463367	YLVQGTQVYVFLTK
P02751.FINC_peptide.51	P02751	FN1	2392	0.363416	YLYTLNDNAR
Q16880.CGT_peptide	Q16880	UGT8	2392	0.701601	YNLLPEK
P07357.CO8A_peptide.6	P07357	C8A	2392	0.980592	YNPVVIDFEMQPIHEVLR
P01042.KNG1_peptide.10	P01042	KNG1	2392	1	YNSQNQSNNQFVLYR
P00450.CERU_peptide.34	P00450	CP	2392	0.676371	YPLSIEPIGVR
P01023.A2MG_peptide.46	P01023	A2M	2392	0.996118	YSDASDCHGEDSQAFCEK
P04003.C4BPA_peptide.23	P04003	C4BPA	2392	0.999515	YTCLPGYVR
P01024.CO3_peptide.106	P01024	C3	2392	0.994178	YTLIGASGQR
Q9NQC8.IFT46_peptide	Q9NQC8	IFT46	2392	0.580786	YTPQLIDLDHK
P00736.C1R_peptide.9	P00736	C1R	2392	0.996604	YTTEIIK
P00736.C1R_peptide.10	P00736	C1R	2392	0.991752	YTTTMGVNTYK
P01024.CO3_peptide.107	P01024	C3	2392	0.787482	YTVAIAGYALAQMGR
P01024.CO3_peptide.108	P01024	C3	2392	0.329452	YTYLIMNK
P02763.A1AG1_peptide.1	P02763	ORM1	2392	1	YVGGQEHFAHLLILR
P00738.HPT_peptide.6	P00738	HP	2392	0.987385	YVMLPVADQDQCIR
P22352.GPX3_peptide.2	P22352	GPX3	2392	0.925764	YVRPGGGFVPNFQLFEK
P02647.APOA1_peptide.30	P02647	APOA1	2392	0.456089	YVSQFEGSALGK
P27169.PON1_peptide.8	P27169	PON1	2392	0.999515	YVYIAELLAHK
P02753.RET4_peptide.2	P02753	RBP4	2392	0.997574	YWGVASFLQK
P02790.HEMO_peptide.34	P02790	HPX	2392	0.999515	YYCFQGNQFLR
P01024.CO3_peptide.109	P01024	C3	2392	0.94032	YYGGGYGSTQATFMVFQALAQYQK
