# Supplementary material for: Genome-wide genotype-serum proteome mapping provides insights into the cross-ancestry differences in cardiometabolic disease susceptibility
Source: Nat Commun. 2023 Feb 16;14:896. doi: 10.1038/s41467-023-36491-3 (PMC9935862; doi:10.1038/s41467-023-36491-3)
Supplement: Supplementary file 4 — Supplementary Data 3 [file 41467_2023_36491_MOESM4_ESM.xlsx]

## Sheet: Sheet1
Supplementary Data 3 Summary for identified pQTLs
								Meta-analysis of three sub-cohorts						Sub-cohort1				Sub-cohort2				Sub-cohort3				Sub-cohort4				Sensitivity analysis
ID	SNP	Chr	Position(hg19)	cis/trans	Nearest gene	Effect allele	Other allele	Effect_allele_Freq	Beta_meta	SE_meta	P_meta	Directions of effect	Power for detection	Effect_allele_Freq	Beta	SE	P	Effect_allele_Freq	Beta	SE	P	Effect_allele_Freq	Beta	SE	P	Effect_allele_Freq	Beta	SE	P	Effect_allele_Freq	Beta_meta	SE_meta	P_meta	Directions of effect	FDR
A0A0C4DH36.HV338	rs11627639	14	106615908	cis	IGHVII-15-1	C	T	0.169739	-0.530141	0.038553	5.55e-43	----	1	0.160362	-0.604506	0.0765002	2.74411e-15	0.165188	-0.571191	0.0907363	3.07268e-10	0.178191	-0.542361	0.0779146	3.37925e-12	0.168996	-0.438794	0.0680847	1.1573e-10	0.165444	-0.512374	0.042094	4.76e-34	----	5.15667e-33
A0A0C4DH68.KV224	rs11901621	2	90047876	cis	IGKV2D-23	G	A	0.399332	0.283125	0.040475	2.76e-12	++++	0.999694	0.4375	0.291121	0.054811	1.08814e-07	0.381375	0.399454	0.0663867	1.77592e-09	0.396277	0.182206	0.0589618	0.00199998	0.395807	0.274664	0.049737	3.34534e-08	0.404756	0.268825	0.045721	4.22e-09	++++	5.71458e-09
A0A0C4DH69.KV109	rs1102739	2	90101170	cis	IGKV6D-41	G	C	0.387635	0.424493	0.026397	3.87e-58	++++	1	0.418586	0.441746	0.0510453	4.97302e-18	0.36918	0.432131	0.0615961	2.29042e-12	0.389184	0.435892	0.0544342	1.16884e-15	0.383736	0.396775	0.0471247	3.77501e-17	0.461378	0.204468	0.034622	3.61e-09	++++	4.92273e-09
O75310.UDB11	rs117095836	22	22677385	trans	IGLV1-51	A	G	0.054445	-0.660804	0.09961	3.38e-11	----	0.99999	0.046875	-0.610642	0.121058	4.55367e-07	0.0521064	-0.761627	0.145925	1.79595e-07	0.0602837	-0.41965	0.119489	0.000444687	0.0540025	-0.855356	0.110539	1.0095e-14	0.036522	-0.604845	0.093714	1.12e-10	----	1.71969e-10
O75636.FCN3	rs3813800	1	27697474	cis	FCN3	C	G	0.178532	-0.699322	0.052583	2.57e-40	----	1	0.168586	-0.619738	0.0777934	1.63285e-15	0.18847	-0.870643	0.0823699	4.10858e-26	0.18617	-0.653194	0.0750138	3.10265e-18	0.174714	-0.670913	0.0654243	1.1262e-24	0.173905	-0.691895	0.060453	2.7e-30	----	2.32304e-29
O95445.APOM	rs2736182	6	31583312	cis	AIF1	A	G	0.197545	-0.347683	0.039775	2.44e-18	----	0.999674	0.206414	-0.280402	0.0691538	5.01868e-05	0.199557	-0.42506	0.0822713	2.38431e-07	0.184397	-0.428396	0.0749219	1.0785e-08	0.201398	-0.294376	0.0629803	2.95249e-06	0.19571	-0.342803	0.037898	1.58e-19	----	6.41875e-19
P00738.HPT	rs77303550	16	72079657	cis	TXNL4B	T	C	0.296511	0.407057	0.031766	1.5e-37	++++	1	0.290296	0.335712	0.0637479	1.39244e-07	0.300443	0.377024	0.07398	3.46372e-07	0.284574	0.484023	0.0659376	2.12608e-13	0.30305	0.423135	0.0548656	1.23643e-14	0.297023	0.403877	0.031779	5.78e-37	++++	8.27357e-36
P00748.FA12	rs10866705	5	176801131	cis	RGS14	C	A	0.264143	0.404416	0.033129	3.09e-34	++++	1	0.254112	0.414798	0.0664031	4.19328e-10	0.273836	0.503215	0.0752002	2.20647e-11	0.279255	0.400305	0.0663333	1.592e-09	0.256671	0.337895	0.0592779	1.1968e-08	0.265163	0.397608	0.035965	2.23e-28	++++	1.6725e-27
P00751.CFAB	rs444921	6	31932177	cis	SKIV2L	T	C	0.073458	0.413084	0.055525	1.05e-13	++++	0.880814	0.0641447	0.506082	0.112993	7.50373e-06	0.0820399	0.411432	0.120316	0.000627155	0.0682624	0.456273	0.119194	0.000129195	0.0762389	0.317271	0.0968728	0.00105613	0.073458	0.413083	0.055525	1.05e-13	++++	2.35345e-13
P01860.IGHG3	rs1407	14	106174261	cis	IGHA1	G	C	0.227417	-0.52673	0.03354	1.58e-55	----	1	0.212993	-0.512931	0.0677721	3.77667e-14	0.258315	-0.444867	0.0738009	1.66065e-09	0.212766	-0.584304	0.069398	3.77727e-17	0.230623	-0.548446	0.059764	4.43813e-20	0.227417	-0.52673	0.03354	1.58e-55	----	1.027e-53
P01861.IGHG4	rs11574630	16	31363788	trans	ITGAX	C	T	0.35552	0.217382	0.029207	1.03e-13	++++	0.819196	0.345395	0.211809	0.058592	0.00030037	0.344789	0.199878	0.0691087	0.00382528	0.350177	0.19301	0.0602763	0.00136438	0.363405	0.247651	0.0502303	8.21022e-07	0.361891	0.1975	0.029893	4.06e-11	++++	6.48934e-11
P01871.IGHM	rs2516994	14	106393297	cis	FAM30A	G	A	0.254852	-0.306801	0.034818	1.31e-18	----	0.998898	0.262336	-0.349809	0.065893	1.10379e-07	0.259424	-0.254118	0.0750347	0.000707456	0.246454	-0.383005	0.066304	7.62716e-09	0.256036	-0.244915	0.0583136	2.66968e-05	0.255622	-0.325094	0.034252	2.43e-21	----	1.15573e-20
P02649.APOE	rs769446	19	45408628	cis	APOE	C	T	0.092371	0.612638	0.048214	5.94e-37	++++	1	0.0921053	0.559867	0.0958365	5.16096e-09	0.109756	0.694406	0.105001	3.75772e-11	0.0957447	0.553222	0.0976087	1.44681e-08	0.0864041	0.648974	0.0892128	3.4784e-13	0.092371	0.612638	0.048214	5.94e-37	++++	8.27357e-36
P02655.APOC2	rs405697	19	45404691	cis	TOMM40	G	A	0.445208	0.195555	0.02888	1.32e-11	++++	0.663044	0.435033	0.161641	0.0566959	0.00435788	0.44235	0.247539	0.0658046	0.000168744	0.43617	0.212834	0.0598496	0.000376328	0.452986	0.178935	0.0514502	0.00050551	0.445208	0.195554	0.02888	1.32e-11	++++	2.21897e-11
P02750.A2GL	rs4806987	19	4549459	cis	SEMA6B	G	A	0.107409	0.414579	0.059255	2.73e-12	++++	0.996222	0.09375	0.443576	0.0987818	7.10704e-06	0.110865	0.575832	0.103195	2.4045e-08	0.112589	0.390647	0.093512	2.94726e-05	0.10737	0.293929	0.0797507	0.000228172	0.107409	0.414579	0.059255	2.73e-12	++++	5.16845e-12
P02765.FETUA	rs6444149	3	186325801	cis	AC068631.1	A	G	0.133719	-0.388737	0.041594	9.68e-21	----	0.998459	0.134868	-0.39455	0.0814199	1.26062e-06	0.144124	-0.519032	0.0959072	6.23878e-08	0.128546	-0.299664	0.087593	0.000623681	0.133418	-0.370487	0.0729106	3.74685e-07	0.133719	-0.388737	0.041594	9.68e-21	----	4.29e-20
P02776.PLF4	rs3756074	4	74848065	cis	PF4	C	G	0.142275	-0.26975	0.038719	3.37e-12	----	0.583074	0.153783	-0.228989	0.0733832	0.00180569	0.157428	-0.279682	0.0869988	0.00130547	0.14539	-0.287034	0.0796777	0.000315248	0.134053	-0.288186	0.0722246	6.60347e-05	0.139019	-0.301132	0.04546	3.62e-11	----	5.83388e-11
P02787.TRFE	rs6794370	3	133490334	cis	TF	A	C	0.297077	-0.225416	0.031333	6.54e-13	----	0.798787	0.303454	-0.176302	0.0612472	0.00399536	0.277162	-0.327441	0.0741605	1.00873e-05	0.296986	-0.21645	0.0648025	0.000837332	0.300508	-0.215407	0.0548793	8.6692e-05	0.297077	-0.225416	0.031333	6.54e-13	----	1.31474e-12
P04114.APOB	rs72654473	19	45414399	trans	AC011481.3	A	C	0.090193	-0.344932	0.048311	9.73e-13	----	0.704217	0.0970395	-0.321258	0.0916351	0.000455166	0.10643	-0.331129	0.10917	0.00242029	0.0913121	-0.425944	0.0999683	2.03702e-05	0.0838628	-0.312007	0.0893007	0.00047603	0.090193	-0.344932	0.048311	9.73e-13	----	1.91652e-12
P04196.HRG	rs41268617	3	186359810	cis	FETUB	T	G	0.476141	-0.398234	0.028762	1.49e-43	----	1	0.484375	-0.426675	0.0556564	1.77135e-14	0.52439	-0.465388	0.0656948	1.39966e-12	0.484043	-0.319249	0.06149	2.0818e-07	0.458069	-0.388352	0.0506487	1.7532e-14	0.476141	-0.398233	0.028762	1.49e-43	----	4.8425e-42
P04275.VWF	rs687621	9	136137065	trans	ABO	G	A	0.380362	0.324018	0.033239	2.01e-22	++++	0.999999	0.36102	0.299763	0.0560541	8.90572e-08	0.384701	0.405554	0.0614118	4.00641e-11	0.369681	0.362268	0.0570614	2.17082e-10	0.389454	0.257742	0.0463455	2.67756e-08	0.416416	0.252509	0.032492	8.13e-15	++++	2.17171e-14
P05156.CFAI	rs116867327	4	110660988	cis	AC126283.2	A	C	0.076552	-0.477559	0.055773	1.17e-17	----	0.994909	0.078125	-0.503175	0.108626	3.61834e-06	0.0809313	-0.608673	0.114515	1.06523e-07	0.0780142	-0.494731	0.108467	5.08756e-06	0.0743329	-0.343463	0.0980359	0.000459286	0.076552	-0.477559	0.055773	1.17e-17	----	4.225e-17
P05546.HEP2	rs77303550	16	72079657	trans	TXNL4B	T	C	0.296511	0.219135	0.032114	9.21e-12	++++	0.734916	0.290296	0.154059	0.0621136	0.0131279	0.300443	0.307248	0.0735206	2.92703e-05	0.284574	0.257462	0.065865	9.27066e-05	0.30305	0.193088	0.055284	0.000478252	0.296511	0.219135	0.032114	9.21e-12	++++	1.60832e-11
P07360.CO8G	rs7868669	9	139860100	cis	PRR31	G	A	0.164056	0.302661	0.038606	4.74e-15	++++	0.931869	0.164474	0.252338	0.0765477	0.000979065	0.160754	0.419986	0.0881755	1.90672e-06	0.16578	0.270404	0.081049	0.000849013	0.163914	0.295409	0.0675087	1.20955e-05	0.163651	0.312554	0.038988	1.14e-15	++++	3.31791e-15
P08519.APOA	rs7770628	6	161018174	cis	LPA	C	T	0.103403	0.401367	0.049291	4.06e-16	++++	0.986889	0.10773	0.537601	0.0812732	3.72208e-11	0.100887	0.386131	0.0998404	0.000109962	0.10727	0.31978	0.0884107	0.000298055	0.101017	0.355738	0.0729907	1.09508e-06	0.139548	0.102169	0.055343	0.064886	++++	0.067302
P0C0L4.CO4A	rs2507978	6	31351664	cis	HLA-S	A	G	0.383398	-0.23488	0.029661	2.52e-15	----	0.949785	0.388158	-0.18473	0.0594893	0.00190107	0.372506	-0.26543	0.0669391	7.33209e-05	0.417553	-0.256734	0.0594729	1.58287e-05	0.367853	-0.238254	0.0535938	8.76642e-06	0.383398	-0.23488	0.029661	2.52e-15	----	7.12174e-15
P0C0L5.CO4B	rs389883	6	31947460	cis	STK19	G	T	0.303163	-0.210556	0.031185	1.51e-11	----	0.652237	0.286184	-0.247524	0.0641182	0.000113186	0.300443	-0.216932	0.0740576	0.00339804	0.300532	-0.2114	0.062052	0.000657265	0.309403	-0.18031	0.0539959	0.000839801	0.302553	-0.208072	0.031261	2.92e-11	----	4.78487e-11
P0DJI8.SAA1	rs11024588	11	18277217	cis	ST13P5	G	A	0.489385	0.329611	0.027911	3.79e-32	++++	1	0.477796	0.361627	0.0468887	1.23421e-14	0.477827	0.346128	0.0546059	2.31766e-10	0.52039	0.375168	0.0504121	9.91578e-14	0.47967	0.265068	0.0374767	1.51749e-12	0.628994	0.183587	0.067007	0.006163	++++	0.00667658
P0DJI9.SAA2	rs11024588	11	18277217	cis	ST13P5	G	A	0.489385	0.439134	0.027291	3.31e-58	++++	1	0.477796	0.393236	0.0443762	7.90018e-19	0.477827	0.442971	0.0562927	3.57311e-15	0.52039	0.523423	0.0520331	8.34867e-24	0.47967	0.418858	0.0408231	1.06356e-24	0.655502	0.175956	0.051024	0.000567	++++	0.000635431
P10643.CO7	rs2034492	5	40974159	cis	C7	G	A	0.442801	-0.189803	0.029184	8.11e-11	----	0.584359	0.45148	-0.214496	0.0584847	0.000244881	0.447894	-0.164577	0.068184	0.0157904	0.448582	-0.253903	0.0592257	1.81064e-05	0.436468	-0.137208	0.0511951	0.0073602	0.442761	-0.189641	0.02918	8.36e-11	----	1.32537e-10
P20742.PZP	rs2277413	12	9317784	cis	PZP	A	G	0.487265	0.246758	0.024724	1.98e-23	++++	0.989416	0.471217	0.301518	0.0477573	2.7271e-10	0.498891	0.201194	0.0602403	0.000838245	0.471631	0.21637	0.0524568	3.71187e-05	0.496188	0.246024	0.0423133	6.08763e-09	0.528868	0.173382	0.052869	0.001046	++++	0.00115237
P22792.CPN2	rs11711157	3	194061826	cis	CPN2	T	C	0.305746	-0.224681	0.031074	5.01e-13	----	0.808849	0.311678	-0.221134	0.0594893	0.000201437	0.312639	-0.254606	0.0724485	0.000440908	0.299645	-0.22512	0.0663326	0.000689277	0.305591	-0.210367	0.0546145	0.00011723	0.305623	-0.223888	0.031071	6.02e-13	----	1.22281e-12
P22891.PROZ	rs559054	13	113800622	cis	F10	C	T	0.48064	0.377214	0.022907	7.09e-61	++++	1	0.497533	0.381752	0.0458008	7.74715e-17	0.453437	0.331006	0.0528305	3.71783e-10	0.481383	0.438564	0.0508399	6.33247e-18	0.482846	0.363552	0.0382405	1.96229e-21	0.63737	0.229392	0.050414	5.44e-06	++++	6.42909e-06
P23942.PRPH2	rs13343526	19	58908150	trans	RNF225	C	G	0.076311	-0.749071	0.078939	2.48e-21	----	1	0.0814145	-0.662701	0.0942842	2.08387e-12	0.0731707	-0.949337	0.121929	6.91655e-15	0.0780142	-0.844621	0.107443	3.80814e-15	0.0749682	-0.595157	0.0905708	4.99161e-11	0.052515	-0.677069	0.134482	4.88e-07	----	6.04747e-07
P27169.PON1	rs13236941	7	94955820	cis	PON1	T	C	0.366483	0.314408	0.029546	2.06e-26	++++	0.999994	0.35773	0.278807	0.0585741	1.93695e-06	0.380266	0.33779	0.0677815	6.24408e-07	0.351064	0.281573	0.0619913	5.56849e-06	0.372935	0.351173	0.0515567	9.66565e-12	0.366483	0.314408	0.029546	2.06e-26	++++	1.29581e-25
P35557.HXK4	rs2244027	6	31347566	trans	ZDHHC20P2	G	A	0.426498	0.468592	0.026002	1.5e-72	++++	1	0.412829	0.446021	0.0528784	3.31628e-17	0.419069	0.479153	0.0591029	5.18408e-16	0.39805	0.535482	0.0526957	2.93669e-24	0.445997	0.428512	0.0458806	9.65753e-21	0.509879	0.385419	0.037272	4.95e-25	++++	2.75786e-24
P36980.FHR2	rs6428379	1	196937536	cis	AL139418.1	T	C	0.083219	0.745516	0.047749	6.6e-55	++++	1	0.0888158	0.682247	0.0954935	9.03707e-13	0.0920177	0.861179	0.110558	6.73528e-15	0.070922	0.822314	0.10737	1.8783e-14	0.0857687	0.688242	0.0789604	2.87456e-18	0.11566	0.626044	0.055865	4.1e-29	++++	3.198e-28
P49247.RPIA	rs200567660	14	106171195	trans	IGHA1	G	C	0.227734	-0.283191	0.029833	2.4e-21	----	0.975735	0.212993	-0.333225	0.0635329	1.56347e-07	0.258315	-0.28249	0.0707446	6.52176e-05	0.212766	-0.298311	0.063138	2.30394e-06	0.231258	-0.245444	0.0484975	4.17142e-07	0.177834	-0.324064	0.06235	2.06e-07	----	2.62549e-07
P55056.APOC4	rs111809714	19	45443647	cis	APOC4	C	T	0.49347	0.144527	0.021962	4.84e-11	++++	0.0887722	0.467928	0.193026	0.0478472	5.47847e-05	0.496674	0.183376	0.0559545	0.00104829	0.510638	0.106427	0.0473614	0.0246323	0.49047	0.125467	0.0338782	0.000212661	0.577679	-0.003127	0.04984	0.94995	+---	0.94995
P82930.RT34	rs760293	6	31611777	trans	BAG6	T	C	0.20565	0.295536	0.039861	1.28e-13	++++	0.978436	0.214638	0.337556	0.069797	1.3231e-06	0.208426	0.387709	0.0837341	3.65244e-06	0.187943	0.30089	0.0708599	2.17355e-05	0.211563	0.205448	0.0586004	0.000455052	0.214047	0.286497	0.050115	1.11e-08	++++	1.47245e-08
Q03591.FHR1	rs60642321	1	196822368	cis	BX248415.1	G	A	0.052819	-0.967805	0.06256	6.16e-54	----	1	0.0485197	-0.940012	0.127787	1.89384e-13	0.0654102	-1.12478	0.134219	5.28345e-17	0.0602837	-0.98447	0.127067	9.36304e-15	0.047014	-0.863107	0.114088	3.87021e-14	0.04548	-1.03933	0.070605	5.31e-49	----	2.58863e-47
Q16610.ECM1	rs1694385	1	150377960	cis	RPRD2	A	G	0.212434	-0.353638	0.032455	1.3e-27	----	0.999945	0.212993	-0.3993	0.0663709	1.78568e-09	0.226164	-0.417248	0.0759204	3.88813e-08	0.217199	-0.366109	0.0667861	4.20994e-08	0.20648	-0.2795	0.0553218	4.36617e-07	0.179828	-0.272736	0.044193	6.97e-10	----	1.01429e-09
Q5VYM1.CI131	rs2075799	6	31778529	trans	HSPA1L	T	C	0.234774	0.268392	0.032891	3.52e-16	++++	0.946394	0.225329	0.226558	0.0671353	0.000739106	0.252772	0.368352	0.0754979	1.06641e-06	0.217199	0.260832	0.0682634	0.00013293	0.241423	0.247163	0.0565716	1.24804e-05	0.242714	0.313192	0.036923	2.33e-17	++++	8.11339e-17
Q8NFW9.MYRIP	rs79669707	11	18270325	trans	SAA2	A	G	0.067755	0.33582	0.039104	9.35e-18	++++	0.312228	0.0641447	0.376387	0.0865391	1.36556e-05	0.0864745	0.232805	0.0875539	0.00783761	0.0673759	0.342393	0.0936285	0.000255251	0.0641677	0.362174	0.0602005	1.78644e-09	0.13969	0.160337	0.092229	0.082134	+-++	0.0842954
Q96IY4.CBPB2	rs7318648	13	46606632	cis	ZC3H13	C	T	0.234161	0.304961	0.041705	2.74e-13	++++	0.996814	0.231086	0.241387	0.0664594	0.000281126	0.236142	0.447567	0.0778003	8.77951e-09	0.236702	0.287002	0.0675876	2.17259e-05	0.233164	0.275127	0.0600412	4.5989e-06	0.235104	0.299039	0.043835	9.32e-12	++++	1.60832e-11
Q9H1X3.DJC25	rs2507978	6	31351664	trans	HLA-S	A	G	0.383398	-0.217323	0.029087	8.29e-14	----	0.848014	0.388158	-0.199535	0.0585596	0.000655872	0.372506	-0.245875	0.0668256	0.00023383	0.417553	-0.230371	0.0584126	8.01812e-05	0.367853	-0.203847	0.0517573	8.19841e-05	0.378826	-0.220344	0.030444	4.75e-13	----	9.75e-13
Q9NZ56.FMN2	rs117095836	22	22677385	trans	IGLV1-51	A	G	0.054445	-0.627004	0.061049	1.03e-24	----	0.999889	0.046875	-0.739899	0.125756	4.0143e-09	0.0521064	-0.718602	0.143945	5.96934e-07	0.0602837	-0.495336	0.123411	5.9774e-05	0.0540025	-0.595035	0.104737	1.33729e-08	0.033877	-0.505784	0.115969	1.31e-05	----	1.53886e-05
Q9P0L2.MARK1	rs12589136	14	94793686	trans	SERPINA6	T	G	0.388314	-0.236661	0.035011	1.43e-11	----	0.957742	0.414474	-0.187334	0.049307	0.000145087	0.375831	-0.294306	0.0627806	2.76098e-06	0.412234	-0.311402	0.0526136	3.24564e-09	0.372935	-0.178984	0.0444886	5.74267e-05	0.335752	-0.165299	0.0406	4.72e-05	----	5.41412e-05
P02649.APOE_peptide	rs1065853	19	45413233	cis	AC011481.3	T	G	0.087353	0.540248	0.048864	2.21e-28	++++	0.999987	0.0924092	0.471607	0.0939283	5.14228e-07	0.104167	0.664441	0.107775	7.04474e-10	0.0905018	0.551471	0.0993433	2.83769e-08	0.0803109	0.505948	0.0920373	3.85847e-08	0.088363	0.527279	0.047953	4.32e-28	++++	3.00857e-27
P04196.HRG_peptide	rs1042464	3	186395572	cis	HRG	A	T	0.187145	-0.375425	0.037331	9.2e-24	----	0.999913	0.183993	-0.358303	0.0718764	6.1966e-07	0.23136	-0.496265	0.0786689	2.82167e-10	0.187276	-0.321767	0.0774636	3.27022e-05	0.176813	-0.343051	0.0660536	2.06343e-07	0.183378	-0.376809	0.037657	1.53e-23	----	8.06351e-23
P07360.CO8G_peptide	rs4880178	9	139861395	cis	PRR31	T	A	0.156697	0.265958	0.038966	9.09e-12	++++	0.559297	0.15264	0.285612	0.0781696	0.000258445	0.150219	0.336346	0.0908547	0.00021389	0.165771	0.319764	0.0787302	4.87543e-05	0.154793	0.173117	0.0672279	0.0100218	0.162599	0.258765	0.040744	2.21e-10	++++	3.3407e-10
P0C0L5.CO4B_peptide	rs1077394	6	31610384	cis	BAG6	C	T	0.326623	0.222948	0.030901	5.62e-13	++++	0.761698	0.327558	0.199264	0.0609677	0.00108175	0.342105	0.309149	0.0718971	1.70888e-05	0.301971	0.223464	0.0648936	0.000574136	0.334845	0.192926	0.0536586	0.000323854	0.318401	0.237844	0.037798	3.22e-10	+++	4.83e-10
Q96PD5.PGRP2_peptide	rs6512033	19	15571338	cis	RASAL3	A	C	0.285854	0.568891	0.040109	1.28e-45	++++	1	0.268152	0.588361	0.0487286	1.44484e-33	0.277412	0.649297	0.0601268	3.48776e-27	0.290323	0.594369	0.0513852	6.06076e-31	0.290155	0.469867	0.0411071	2.95014e-30	0.500965	0.305504	0.066306	4.14e-06	+++	4.92256e-06
P22792.CPN2_peptide	rs11711157	3	194061826	cis	CPN2	T	C	0.305013	-0.20705	0.029961	5.01e-12	----	0.52112	0.312706	-0.204261	0.05891	0.000525636	0.315789	-0.231766	0.0704289	0.000999089	0.295699	-0.223121	0.0659517	0.000716728	0.305052	-0.187085	0.0503555	0.000202979	0.297975	-0.215298	0.040888	1.43e-07	---	1.83454e-07
P22792.CPN2_peptide	rs11080055	17	26649724	trans	TMEM97	A	C	0.273468	0.216259	0.030387	1.15e-12	++++	0.551287	0.304455	0.22054	0.0590742	0.000189012	0.27193	0.221356	0.0700811	0.00158548	0.273297	0.303003	0.0670903	6.29162e-06	0.266192	0.158159	0.0519404	0.00232675	0.289928	0.208145	0.04202	7.42e-07	+++	9.04312e-07
P04275.VWF_peptide	rs687289	9	136137106	trans	ABO	A	G	0.371888	0.289268	0.026217	2.84e-28	++++	0.999457	0.348185	0.254276	0.0545168	3.09859e-06	0.377193	0.279163	0.0562259	6.86924e-07	0.359319	0.351566	0.0558451	3.06666e-10	0.382772	0.27887	0.0455734	9.40788e-10	0.41548	0.261885	0.036149	4.52e-13	++++	9.39734e-13
O75636.FCN3_peptide	rs181353661	1	27710877	cis	CD164L2	A	T	0.160175	-0.385098	0.051557	8.42e-14	----	0.999628	0.14769	-0.403399	0.0756196	9.57647e-08	0.164474	-0.471853	0.0802907	4.18258e-09	0.171147	-0.441046	0.0761482	6.95786e-09	0.156736	-0.258414	0.0607142	2.07901e-05	0.134605	-0.380158	0.049508	1.68e-14	----	4.25455e-14
P04114.APOB_peptide.4	rs7412	19	45412079	trans	APOE	T	C	0.087109	-0.327866	0.048072	9.42e-12	----	0.439866	0.0907591	-0.315685	0.0946178	0.000848622	0.10307	-0.264909	0.108565	0.0146831	0.0896057	-0.434855	0.0981756	9.45142e-06	0.0809585	-0.294658	0.0868955	0.000696507	0.08119	-0.301946	0.052244	7.69e-09	----	1.03417e-08
P05156.CFAI_peptide	rs74817407	4	110667590	cis	CFI	T	C	0.131816	0.32942	0.042405	8.33e-15	++++	0.886006	0.128713	0.225218	0.0828657	0.00657041	0.134868	0.345532	0.0933153	0.000213194	0.129928	0.419429	0.0879948	1.87437e-06	0.132772	0.339631	0.0775015	1.17459e-05	0.131946	0.333568	0.041886	1.75e-15	++++	5.01838e-15
P20742.PZP_peptide	rs11049351	12	9343586	cis	PZP	G	T	0.422211	-0.194794	0.020207	5.79e-22	----	0.546097	0.405941	-0.220841	0.0396569	2.56511e-08	0.39693	-0.193176	0.0493845	9.16579e-05	0.448029	-0.226785	0.0416932	5.34666e-08	0.419689	-0.153357	0.0347558	1.02221e-05	0.308033	-0.157367	0.06621	0.017486	----	0.0186326
P04114.APOB_peptide.9	rs190712692	19	45425178	trans	APOC1	A	G	0.085993	-0.365194	0.049773	2.27e-13	----	0.710975	0.0915842	-0.386238	0.0949835	4.77519e-05	0.10307	-0.324373	0.10975	0.00312096	0.0860215	-0.395161	0.1036	0.000136572	0.0803109	-0.350313	0.0925998	0.000154896	0.086703	-0.367446	0.048941	6.28e-14	----	1.44071e-13
P20742.PZP_peptide.1	rs12426061	12	9259553	cis	A2M	T	C	0.332134	0.260796	0.022525	5.76e-31	++++	0.978719	0.306106	0.308146	0.044029	2.58335e-12	0.344298	0.280341	0.0504846	2.80808e-08	0.3181	0.253718	0.04844	1.62518e-07	0.342617	0.215121	0.039633	5.70436e-08	0.429474	0.264937	0.066632	7.07e-05	+++	8.06228e-05
P01859.IGHG2_peptide	rs1407	14	106174261	cis	IGHA1	G	C	0.228335	-0.257844	0.032815	4.11e-15	----	0.83526	0.214521	-0.245625	0.065065	0.000159963	0.256579	-0.294004	0.072954	5.57776e-05	0.21147	-0.251882	0.0696818	0.000300641	0.233161	-0.248869	0.0578718	1.70522e-05	0.223476	-0.26063	0.035059	1.1e-13	----	2.4375e-13
P00748.FA12_peptide	rs4976685	5	176766177	cis	LMAN2	G	A	0.151536	0.207612	0.030456	9.67e-12	++++	0.0770212	0.14769	0.249087	0.067002	0.000201124	0.164474	0.282033	0.0771325	0.000255712	0.146953	0.158045	0.0594422	0.00784204	0.151554	0.188513	0.0497392	0.000150633	0.207467	0.189261	0.060752	0.001846	++++	0.0020223
P02787.TRFE_peptide.4	rs1405022	3	133481718	cis	TF	T	C	0.468865	0.228382	0.028492	1.15e-15	++++	0.917377	0.460396	0.212114	0.0564006	0.000169345	0.476974	0.263575	0.0643867	4.24675e-05	0.453405	0.268668	0.0584264	4.25757e-06	0.476684	0.188793	0.0510746	0.000218668	0.47119	0.230136	0.028159	3.17e-16	++++	9.65859e-16
A0A0C4DH69.KV109_peptide	rs11901621	2	90047876	cis	IGKV2D-23	G	A	0.397917	0.415052	0.026271	3.55e-56	++++	1	0.437294	0.414075	0.0503073	1.85793e-16	0.385965	0.411013	0.0607799	1.35797e-11	0.392473	0.407893	0.054636	8.28898e-14	0.393782	0.423705	0.0472412	2.99302e-19	0.486067	0.170136	0.043013	7.71e-05	+++	8.74099e-05
P01876.IGHA1_peptide.2	rs1407	14	106174261	cis	IGHA1	G	C	0.228335	-0.404088	0.033385	1.1e-33	----	1	0.214521	-0.409805	0.0675564	1.31035e-09	0.256579	-0.364186	0.0760259	1.66542e-06	0.21147	-0.483733	0.0689771	2.3334e-12	0.233161	-0.366488	0.0582296	3.097e-10	0.228507	-0.414969	0.033177	7.42e-36	----	9.646e-35
P02647.APOA1_peptide.4	rs5081	11	116706346	cis	APOA1	T	A	0.073207	-0.493706	0.054734	1.99e-19	----	0.992802	0.0726073	-0.574943	0.106426	6.58013e-08	0.0701754	-0.615002	0.130504	2.44698e-06	0.0815412	-0.461345	0.109194	2.38916e-05	0.0699482	-0.381202	0.0985663	0.000109974	0.072037	-0.466173	0.061086	2.43e-14	----	5.92313e-14
P02787.TRFE_peptide.10	rs1049296	3	133494354	cis	TF	T	C	0.240005	-0.345758	0.049551	3.11e-12	----	0.99994	0.245875	-0.227922	0.0649345	0.000448047	0.242325	-0.472997	0.0740661	1.7012e-10	0.250896	-0.382743	0.067513	1.43482e-08	0.232513	-0.317746	0.0589518	7.04839e-08	0.240915	-0.348828	0.045892	3.07e-14	----	7.23614e-14
P02787.TRFE_peptide.11	rs59486895	3	133503327	cis	SRPRB	A	T	0.32257	0.784024	0.025488	1.05e-207	++++	1	0.323432	0.804435	0.0523861	3.23514e-53	0.316886	0.781127	0.0572733	2.36126e-42	0.354839	0.839092	0.0526372	3.28859e-57	0.307642	0.732116	0.0443174	2.64144e-61	0.584318	0.602666	0.07365	2.92e-16	+++	9.0381e-16
P02647.APOA1_peptide.5	rs5132	11	116702778	cis	APOC3	T	C	0.074215	-0.682218	0.054983	2.59e-35	----	1	0.0693069	-0.707808	0.112815	3.51762e-10	0.0745614	-0.751206	0.12704	3.35599e-09	0.0824373	-0.764614	0.107514	1.14549e-12	0.0712435	-0.552919	0.0981814	1.78537e-08	0.07336	-0.67191	0.055012	2.86e-34	----	3.28059e-33
P35542.SAA4_peptide.1	rs2956632	11	18257017	cis	SAA2-SAA4	G	A	0.112157	0.353507	0.051218	5.33e-12	++++	0.887563	0.0948845	0.503848	0.10004	4.74201e-07	0.100877	0.315906	0.108691	0.00365544	0.111111	0.360796	0.0916158	8.2113e-05	0.119819	0.265844	0.080184	0.000915054	0.10994	0.352357	0.051648	9.29e-12	++++	1.60832e-11
P04275.VWF_peptide.1	rs4962113	9	136127641	trans	ABO	C	T	0.342637	-0.185837	0.025812	6.28e-13	----	0.325026	0.358086	-0.206064	0.0514354	6.16839e-05	0.344298	-0.245912	0.0623905	8.09754e-05	0.34319	-0.210406	0.0534875	8.36304e-05	0.338083	-0.129802	0.0415327	0.00177623	0.294158	-0.099603	0.050269	0.047563	---	0.050134
Q03591.FHR1_peptide	rs60642321	1	196822368	cis	BX248415.1	G	A	0.052431	-0.875834	0.089338	1.16e-22	----	1	0.0478548	-0.775698	0.124205	4.22916e-10	0.0657895	-1.04187	0.131948	2.87891e-15	0.0609319	-1.02248	0.125701	4.14613e-16	0.0459845	-0.68897	0.114697	1.89117e-09	0.046294	-0.946538	0.090524	1.47e-25	---	8.68636e-25
P02787.TRFE_peptide.12	rs8177215	3	133472958	cis	TF	A	G	0.27787	-0.21538	0.032298	2.68e-11	----	0.553658	0.291254	-0.210013	0.0645153	0.00113292	0.274123	-0.317264	0.071476	9.04844e-06	0.27957	-0.184454	0.067163	0.00602594	0.274611	-0.17618	0.0576424	0.00223991	0.27488	-0.215306	0.032142	2.18e-11	----	3.60254e-11
P02787.TRFE_peptide.13	rs1405022	3	133481718	cis	TF	T	C	0.468865	0.20904	0.028306	1.59e-13	++++	0.756333	0.460396	0.160725	0.0563382	0.00433277	0.476974	0.292436	0.0640173	4.92207e-06	0.453405	0.209485	0.0584358	0.000337249	0.476684	0.195769	0.0502391	9.74979e-05	0.470907	0.216813	0.028054	1.14e-14	++++	3.00405e-14
P02765.FETUA_peptide	rs2077119	3	186330462	cis	AC068631.1	T	G	0.375878	-0.231558	0.030882	6.75e-14	----	0.895623	0.369637	-0.156806	0.0602634	0.00926803	0.389254	-0.314973	0.0685421	4.32091e-06	0.361111	-0.258232	0.06119	2.44132e-05	0.381477	-0.219347	0.0504278	1.36305e-05	0.376846	-0.232211	0.030558	3.12e-14	----	7.24286e-14
Q06033.ITIH3_peptide.1	rs2276816	3	52860816	cis	AC006254.1	T	C	0.057489	0.406782	0.060845	2.38e-11	++++	0.502959	0.0478548	0.374624	0.132882	0.00481394	0.0679825	0.55923	0.128855	1.42486e-05	0.0528674	0.466836	0.129035	0.000296993	0.0595855	0.289105	0.103585	0.00525483	0.055478	0.468525	0.075165	4.71e-10	+++	6.90564e-10
Q16610.ECM1_peptide	rs77257036	1	150476186	cis	TARS2	T	C	0.249695	-0.319715	0.030639	1.85e-25	----	0.999219	0.242574	-0.378922	0.0629488	1.7492e-09	0.265351	-0.323471	0.0715636	6.18256e-06	0.25	-0.351722	0.0636707	3.31213e-08	0.247409	-0.256173	0.0519219	8.0639e-07	0.213264	-0.226394	0.04246	9.93e-08	----	1.28235e-07
Q9H1X3.DJC25_peptide	rs77633711	6	32054659	trans	TNXB	T	C	0.057123	-0.465302	0.060359	1.33e-14	----	0.830838	0.0561056	-0.449176	0.126477	0.000383111	0.0635965	-0.487239	0.126019	0.000110454	0.0663082	-0.609912	0.116757	1.75298e-07	0.0511658	-0.330495	0.110654	0.00281973	0.060469	-0.491031	0.087415	1.99e-08	---	2.62196e-08
P02750.A2GL_peptide.2	rs4807603	19	4549922	cis	SEMA6B	G	T	0.134373	0.287053	0.042069	9.22e-12	++++	0.593349	0.117987	0.21856	0.0882218	0.0132345	0.142544	0.294911	0.0909135	0.00117919	0.132616	0.381149	0.0881191	1.52264e-05	0.137306	0.2642	0.0731693	0.000305244	0.132183	0.284605	0.041851	1.08e-11	++++	1.84737e-11
P01871.IGHM_peptide.1	rs12433228	14	106362734	cis	AC246787.2	A	G	0.218869	0.456735	0.031914	2.06e-46	++++	1	0.219472	0.466901	0.0634957	1.93412e-13	0.202851	0.436898	0.0740177	3.57796e-09	0.244624	0.53883	0.0645759	7.17379e-17	0.209845	0.397053	0.0566645	2.43327e-12	0.281748	0.231776	0.046148	5.2e-07	+++	6.37736e-07
P04114.APOB_peptide.16	rs769446	19	45408628	trans	APOE	C	T	0.091736	-0.35435	0.047436	8.37e-14	----	0.708543	0.0924092	-0.284127	0.0970102	0.00340236	0.108553	-0.379489	0.106132	0.000349364	0.0967742	-0.428247	0.0958301	7.86546e-06	0.0848446	-0.334299	0.0843693	7.42219e-05	0.081829	-0.315403	0.053253	3.25e-09	----	4.46303e-09
A0A0C4DH36.HV338_peptide	rs112394895	14	106600610	cis	IGHVIII-13-1	G	A	0.134096	-0.465879	0.0427	1.11e-27	----	0.999999	0.117987	-0.543312	0.0867812	3.83231e-10	0.127193	-0.46373	0.0982713	2.37153e-06	0.146953	-0.455538	0.0839344	5.72098e-08	0.13342	-0.415395	0.0766557	5.99415e-08	0.131703	-0.476504	0.053019	2.68e-19	---	1.06653e-18
P27169.PON1_peptide	rs2057682	7	94990764	cis	PON3	C	G	0.230583	0.311665	0.034078	6.3e-20	++++	0.995884	0.227723	0.372881	0.0681135	4.38994e-08	0.25	0.381016	0.0786434	1.26701e-06	0.213262	0.267193	0.070609	0.000154255	0.235104	0.256991	0.0594157	1.52322e-05	0.22872	0.317285	0.035356	3.03e-19	++++	1.15853e-18
P02787.TRFE_peptide.16	rs1405022	3	133481718	cis	TF	T	C	0.468865	0.188748	0.028419	3.21e-11	++++	0.488835	0.460396	0.166396	0.0564992	0.00322845	0.476974	0.282397	0.064285	1.11848e-05	0.453405	0.189738	0.0588537	0.00126465	0.476684	0.148307	0.0503623	0.00323155	0.470148	0.204674	0.028254	4.53e-13	++++	9.39734e-13
P04114.APOB_peptide.19	rs7412	19	45412079	trans	APOE	T	C	0.087109	-0.394255	0.049086	1.01e-15	----	0.882333	0.0907591	-0.398966	0.0946007	2.47169e-05	0.10307	-0.363472	0.109322	0.0008849	0.0896057	-0.527103	0.10137	1.99514e-07	0.0809585	-0.305312	0.0904203	0.000733927	0.088096	-0.413138	0.04831	1.28e-17	----	4.53818e-17
Q96IY4.CBPB2_peptide.1	rs9534305	13	46642156	cis	CPB2	A	G	0.235728	0.270046	0.034058	2.32e-15	++++	0.924307	0.232673	0.262116	0.0651737	5.77545e-05	0.234649	0.382656	0.0792525	1.37694e-06	0.24552	0.199845	0.0661912	0.00253443	0.231865	0.268907	0.0590027	5.17568e-06	0.239131	0.249655	0.033638	1.21e-13	++++	2.62167e-13
A0A0C4DH68.KV224_peptide.1	rs11901621	2	90047876	cis	IGKV2D-23	G	A	0.397917	0.34881	0.028265	5.97e-35	++++	1	0.437294	0.371327	0.0544669	9.26547e-12	0.385965	0.422847	0.0659137	1.40669e-10	0.392473	0.279244	0.0592065	2.40004e-06	0.393782	0.336821	0.0500521	1.70357e-11	0.407051	0.343209	0.038239	2.99e-19	+++	1.15853e-18
P04114.APOB_peptide.23	rs72654473	19	45414399	trans	AC011481.3	A	C	0.089528	-0.341179	0.048411	1.89e-12	----	0.579687	0.0973597	-0.339627	0.092642	0.000246354	0.105263	-0.274651	0.108729	0.0115369	0.0922939	-0.420418	0.0999023	2.57308e-05	0.0822539	-0.324183	0.0893006	0.00028315	0.090653	-0.36408	0.047738	2.52e-14	----	6.06667e-14
P07358.CO8B_peptide.2	rs3768214	1	57408180	cis	C8B	C	G	0.383645	-0.189329	0.028439	2.89e-11	----	0.428935	0.411716	-0.217546	0.058598	0.000205209	0.365132	-0.234303	0.0641556	0.0002601	0.398746	-0.19503	0.0592329	0.000992651	0.373705	-0.139554	0.0489554	0.00436311	0.370639	-0.164929	0.031969	2.53e-07	----	3.20357e-07
P04196.HRG_peptide.5	rs114232169	3	186389769	cis	HRG	G	T	0.406578	-0.437276	0.030453	1.04e-46	----	1	0.417492	-0.453061	0.0554618	3.11262e-16	0.45614	-0.529369	0.0646233	2.5775e-16	0.403226	-0.393866	0.0629482	3.92493e-10	0.393135	-0.39338	0.0509119	1.10391e-14	0.409301	-0.4269	0.041205	4.03e-25	---	2.31132e-24
P02649.APOE_peptide.1	rs769446	19	45408628	cis	APOE	C	T	0.091736	0.588561	0.048601	1.02e-33	++++	1	0.0924092	0.609354	0.0953263	1.63411e-10	0.108553	0.709796	0.105763	1.93e-11	0.0967742	0.547379	0.0989194	3.13744e-08	0.0848446	0.515296	0.0906408	1.30783e-08	0.092969	0.563871	0.059119	1.55e-21	++++	7.55625e-21
P10643.CO7_peptide.3	rs2034491	5	40954099	cis	C7	G	C	0.101397	0.395143	0.038881	3.11e-24	++++	0.961688	0.099835	0.36123	0.0820454	1.06861e-05	0.107456	0.464914	0.0848451	4.26376e-08	0.0869176	0.483818	0.0812286	2.58091e-09	0.107513	0.330222	0.0575341	9.49039e-09	0.167635	0.11513	0.082638	0.163548	+++	0.166103
P27169.PON1_peptide.2	rs2057682	7	94990764	cis	PON3	C	G	0.230583	0.257595	0.033939	3.35e-14	++++	0.839986	0.227723	0.183958	0.0681339	0.00693497	0.25	0.246904	0.0789069	0.00175369	0.213262	0.316224	0.0700943	6.43974e-06	0.235104	0.27716	0.0588651	2.49686e-06	0.230156	0.282758	0.034555	2.91e-16	++++	9.0381e-16
P35542.SAA4_peptide.2	rs2956632	11	18257017	cis	SAA2-SAA4	G	A	0.112157	0.334414	0.046849	9.85e-13	++++	0.782665	0.0948845	0.408136	0.100073	4.53458e-05	0.100877	0.389	0.11012	0.000411625	0.111111	0.33676	0.0924917	0.000271604	0.119819	0.256811	0.079961	0.00131952	0.110079	0.331481	0.046621	1.21e-12	++++	2.3595e-12
P00748.FA12_peptide.1	rs1801020	5	176836532	cis	GRK6	G	A	0.193676	0.789872	0.053004	3.55e-50	++++	1	0.179868	0.760187	0.0709415	8.59222e-27	0.200658	0.947514	0.0788625	2.97217e-33	0.197133	0.790552	0.0710441	9.20603e-29	0.193653	0.688184	0.0619934	1.24156e-28	0.220021	0.76518	0.070006	8.92e-28	+++	5.99793e-27
P0C0L5.CO4B_peptide.1	rs2021783	6	32044851	cis	TNXB	T	C	0.225832	-0.526498	0.031874	3.05e-61	----	1	0.209571	-0.594773	0.066746	5.0579e-19	0.218202	-0.538247	0.0755935	1.07703e-12	0.223118	-0.555043	0.0645215	7.8036e-18	0.233161	-0.456167	0.053867	2.48796e-17	0.153505	-0.432993	0.062166	3.41e-12	---	6.33286e-12
P08519.APOA_peptide.1	rs7770628	6	161018174	cis	LPA	C	T	0.102873	0.352663	0.039382	3.6e-19	++++	0.815019	0.108086	0.447286	0.0686664	7.32233e-11	0.100877	0.367418	0.0787649	3.0899e-06	0.107527	0.25155	0.0695485	0.00029816	0.0997409	0.346977	0.0571876	1.30039e-09	0.209885	-0.130619	0.081695	0.10985	----	0.112151
P04003.C4BPA_peptide.6	rs2808468	1	207280703	cis	C4BPA	G	A	0.174516	0.290751	0.036609	2.09e-15	++++	0.870256	0.20132	0.298603	0.0685754	1.33452e-05	0.196272	0.331095	0.0782605	2.32986e-05	0.170251	0.24601	0.0786067	0.00175024	0.164508	0.285877	0.0692731	3.67828e-05	0.173659	0.318285	0.036543	3.22e-18	++++	1.2075e-17
P02787.TRFE_peptide.17	rs6794370	3	133490334	cis	TF	A	C	0.2954	-0.253338	0.031295	6.01e-16	----	0.933662	0.30198	-0.240895	0.0617403	9.55017e-05	0.280702	-0.355064	0.0729803	1.14335e-06	0.295699	-0.222125	0.0643483	0.000556622	0.29728	-0.228156	0.0550926	3.45311e-05	0.292493	-0.254222	0.031059	2.86e-16	----	9.0381e-16
P02765.FETUA_peptide.3	rs2070632	3	186334004	cis	AHSG	A	C	0.097975	-0.381512	0.048994	7.2e-15	----	0.911138	0.0924092	-0.359802	0.0978903	0.000237328	0.0942982	-0.54507	0.11276	1.33878e-06	0.100358	-0.287379	0.10162	0.00468438	0.0990933	-0.370785	0.0842792	1.08508e-05	0.098608	-0.377624	0.048892	1.18e-14	----	3.068e-14
P02787.TRFE_peptide.18	rs6794370	3	133490334	cis	TF	A	C	0.2954	-0.216749	0.031697	8.32e-12	----	0.62037	0.30198	-0.218502	0.0632018	0.000545792	0.280702	-0.294231	0.0731789	5.80237e-05	0.295699	-0.229045	0.0645815	0.000390239	0.29728	-0.160687	0.056034	0.00413503	0.292067	-0.215409	0.031423	7.4e-12	----	1.32385e-11
P27169.PON1_peptide.3	rs705379	7	94953895	cis	PON1	A	G	0.47313	-0.283935	0.02821	8.43e-24	----	0.999677	0.472772	-0.276404	0.0564936	9.94823e-07	0.445175	-0.345038	0.0649436	1.07907e-07	0.489247	-0.205392	0.058671	0.00046397	0.47215	-0.30965	0.0490473	2.73151e-10	0.469482	-0.282868	0.02796	4.97e-24	----	2.69208e-23
P04114.APOB_peptide.35	rs7412	19	45412079	trans	APOE	T	C	0.087109	-0.355395	0.049321	6.01e-13	----	0.656025	0.0907591	-0.335169	0.0954863	0.000447897	0.10307	-0.359416	0.109823	0.00106533	0.0896057	-0.404697	0.101371	6.54566e-05	0.0809585	-0.331361	0.0908382	0.00026448	0.088096	-0.369469	0.048611	3.08e-14	----	7.23614e-14
P04114.APOB_peptide.36	rs72654473	19	45414399	trans	AC011481.3	A	C	0.089528	-0.327183	0.04698	3.43e-12	----	0.466778	0.0973597	-0.372013	0.0935444	6.983e-05	0.105263	-0.264582	0.108411	0.0146649	0.0922939	-0.400457	0.096815	3.52942e-05	0.0822539	-0.275394	0.082473	0.000840201	0.080378	-0.318573	0.053502	2.68e-09	----	3.73286e-09
P04275.VWF_peptide.3	rs8176645	9	136149098	trans	ABO	A	T	0.371758	0.277748	0.027831	2e-23	++++	0.99787	0.349835	0.287362	0.0513343	2.17008e-08	0.376096	0.330437	0.0583769	1.51011e-08	0.361111	0.315403	0.0527752	2.28184e-09	0.381477	0.213956	0.0418499	3.17981e-07	0.442268	0.190162	0.040683	3e-06	++++	3.58896e-06
P27169.PON1_peptide.4	rs13236941	7	94955820	cis	PON1	T	C	0.366966	0.315206	0.030162	1.56e-25	++++	0.999984	0.358911	0.246502	0.0593039	3.23029e-05	0.380482	0.393316	0.0679389	7.06987e-09	0.349462	0.350013	0.061419	1.20671e-08	0.374352	0.296947	0.0515876	8.60434e-09	0.368305	0.323441	0.029295	2.62e-28	++++	1.89222e-27
P20742.PZP_peptide.4	rs1017301	12	9362931	cis	RNU7-189P	C	A	0.409851	-0.217816	0.021365	2.24e-24	----	0.814764	0.398515	-0.258496	0.0415516	4.93683e-10	0.370614	-0.231412	0.0543493	2.06386e-05	0.431004	-0.224399	0.0438568	3.11054e-07	0.411917	-0.175872	0.0364408	1.3914e-06	0.310608	-0.231392	0.065037	0.000377	---	0.000424942
P36980.FHR2_peptide	rs1359594	1	196927428	cis	CFHR2	T	G	0.083747	0.721722	0.044701	1.36e-58	++++	1	0.0874587	0.697998	0.0912171	1.97796e-14	0.0866228	0.804242	0.103429	7.4999e-15	0.0743728	0.742938	0.0976542	2.78711e-14	0.0867876	0.682767	0.0741374	3.27713e-20	0.128282	0.456706	0.0704	9.04e-11	+++	1.41024e-10
P05156.CFAI_peptide.2	rs74817407	4	110667590	cis	CFI	T	C	0.131816	-1.1678	0.042128	4.68e-169	----	1	0.128713	-1.16535	0.0828554	6.24187e-45	0.134868	-1.23001	0.0930836	7.2771e-40	0.129928	-1.18892	0.0873423	3.38902e-42	0.132772	-1.11181	0.0764072	5.74503e-48	0.118845	-1.19049	0.059306	1.43e-89	----	2.7885e-87
P04114.APOB_peptide.42	rs520354	2	21259612	cis	APOB	A	G	0.158961	-0.332975	0.038644	7.3e-18	----	0.974392	0.157591	-0.412196	0.0732198	1.80656e-08	0.161184	-0.372804	0.0862299	1.53666e-05	0.160394	-0.233588	0.0785604	0.00294566	0.158031	-0.313006	0.070454	8.8835e-06	0.148898	-0.26001	0.047864	5.69e-08	----	7.397e-08
P02787.TRFE_peptide.22	rs1358021	3	133488877	cis	TF	C	A	0.463549	0.188544	0.028331	2.93e-11	++++	0.484022	0.452145	0.168669	0.0565525	0.00285883	0.474781	0.276073	0.0640643	1.63759e-05	0.451613	0.159383	0.058541	0.00647724	0.46956	0.171942	0.0501429	0.000605723	0.465548	0.195665	0.028025	3.03e-12	++++	5.68125e-12
P02652.APOA2_peptide.7	rs59612622	2	37452007	trans	CEBPZ	T	C	0.374866	0.175101	0.026332	3.04e-11	++++	0.242957	0.374587	0.234215	0.0567704	3.69677e-05	0.368421	0.219874	0.0592848	0.000208265	0.349462	0.147115	0.059848	0.0139659	0.389249	0.134154	0.0419505	0.0013842	0.385531	0.145262	0.05903	0.013883	+++	0.0148746
P02787.TRFE_peptide.23	rs3811657	3	133474607	cis	TF	A	G	0.172338	-0.930194	0.036348	2.23e-144	----	1	0.184818	-0.908313	0.0736583	6.13401e-35	0.173246	-1.02121	0.0810425	2.08744e-36	0.177419	-0.936565	0.0766416	2.42897e-34	0.166451	-0.886571	0.0632343	1.16952e-44	0.141802	-0.93274	0.081506	2.74e-30	---	2.32304e-29
P05155.IC1_peptide.7	rs12292224	11	57332643	cis	UBE2L6	G	A	0.054453	-0.623145	0.073366	2.11e-17	----	0.999643	0.0371287	-0.722052	0.151819	1.97452e-06	0.0592105	-0.825396	0.138457	2.5008e-09	0.0582437	-0.518619	0.114238	5.63078e-06	0.0556995	-0.528267	0.0981107	7.2689e-08	0.030495	-0.483116	0.169024	0.004273	----	0.00465494
P02649.APOE_peptide.3	rs61679753	19	45400747	cis	TOMM40	A	T	0.091952	0.554289	0.047826	5.04e-31	++++	0.999999	0.0932343	0.508787	0.0912254	2.44352e-08	0.109649	0.661826	0.105597	3.67006e-10	0.094086	0.588389	0.0990854	2.88169e-09	0.0861399	0.493333	0.0892669	3.26693e-08	0.100082	0.539796	0.062311	4.86e-18	+++	1.78811e-17
P02649.APOE_peptide.4	rs7254892	19	45389596	cis	AC011481.2	A	G	0.077351	0.496337	0.053357	1.46e-20	++++	0.996917	0.0684818	0.519599	0.111997	3.49447e-06	0.0877193	0.599831	0.116888	2.87194e-07	0.0797491	0.544043	0.108198	4.95009e-07	0.0757772	0.376739	0.0941069	6.24616e-05	0.078224	0.483865	0.063335	2.28e-14	++++	5.62785e-14
P10643.CO7_peptide.5	rs1450657	5	40949776	cis	C7	T	G	0.26965	-0.211231	0.031763	3.03e-11	----	0.476045	0.290429	-0.195318	0.061741	0.00155884	0.289474	-0.193407	0.0712551	0.00664185	0.267921	-0.223576	0.0668896	0.000830387	0.260363	-0.227204	0.0569439	6.60811e-05	0.276925	-0.1841	0.038778	2.09e-06	---	2.53137e-06
O75636.FCN3_peptide.2	rs3813800	1	27697474	cis	FCN3	C	G	0.17824	-0.662562	0.047958	2.27e-43	----	1	0.169967	-0.641676	0.0769636	7.5942e-17	0.185307	-0.820769	0.0827582	3.48761e-23	0.188172	-0.596106	0.0741264	8.85654e-16	0.173575	-0.617997	0.0653874	3.34594e-21	0.16989	-0.664488	0.048504	1.12e-42	----	2.73e-41
Q9NZ56.FMN2_peptide	rs117095836	22	22677385	trans	IGLV1-51	A	G	0.054021	-0.599245	0.061503	2.1e-22	----	0.998405	0.0470297	-0.722169	0.125479	8.64902e-09	0.0526316	-0.680347	0.142452	1.78842e-06	0.0600358	-0.480376	0.123945	0.000106305	0.0531088	-0.552227	0.107532	2.81451e-07	0.036669	-0.453853	0.135882	0.000842	----	0.000932898
P82930.RT34_peptide	rs77633711	6	32054659	trans	TNXB	T	C	0.057123	-0.459206	0.058789	5.94e-15	----	0.804008	0.0561056	-0.523836	0.126475	3.44581e-05	0.0635965	-0.493311	0.126103	9.15421e-05	0.0663082	-0.485298	0.113354	1.85833e-05	0.0511658	-0.363801	0.107762	0.000735551	0.055698	-0.479587	0.076315	3.4e-10	---	5.06107e-10
P04003.C4BPA_peptide.8	rs2808470	1	207287187	cis	C4BPA	T	C	0.176746	-0.390777	0.039181	2.13e-23	----	0.999961	0.20462	-0.484576	0.0658164	1.8043e-13	0.198465	-0.417417	0.076067	4.07677e-08	0.173835	-0.304845	0.0682317	7.90303e-06	0.165803	-0.359202	0.0629335	1.14544e-08	0.146798	-0.379868	0.04539	6.12e-17	----	2.02271e-16
P02774.VTDB_peptide.10	rs6845925	4	72612975	cis	GC	A	T	0.241224	0.777683	0.031738	1.6e-132	++++	1	0.227723	0.827082	0.0624231	4.5354e-40	0.266447	0.768639	0.0697276	2.94535e-28	0.255376	0.817157	0.0659718	3.09414e-35	0.231218	0.711535	0.0576726	5.6902e-35	0.307976	0.637924	0.043789	4.98e-48	+++	1.9422e-46
P00738.HPT_peptide	rs12918905	16	72097225	cis	HPR	C	T	0.233917	-0.350063	0.034537	4.1e-24	----	0.999949	0.219472	-0.27896	0.0672874	3.38638e-05	0.216009	-0.449964	0.0778409	7.44547e-09	0.234767	-0.385804	0.0701103	3.73767e-08	0.24158	-0.323324	0.0552894	4.97971e-09	0.226299	-0.369174	0.059983	7.75e-10	---	1.11022e-09
P10643.CO7_peptide.6	rs62358580	5	40938000	cis	C7	C	T	0.162828	-0.255941	0.038559	3.3e-11	----	0.497484	0.159241	-0.319185	0.0769278	3.33707e-05	0.174342	-0.190449	0.0857183	0.0262965	0.168459	-0.309613	0.07962	0.000100813	0.158031	-0.207123	0.0690455	0.00270157	0.162214	-0.246726	0.048955	4.75e-07	---	5.9375e-07
P04003.C4BPA_peptide.11	rs77660718	1	207275947	cis	C4BPA	T	A	0.177155	-0.437728	0.03676	1.17e-32	----	1	0.20132	-0.407838	0.0689351	3.29341e-09	0.196272	-0.505064	0.0799612	2.67798e-10	0.175627	-0.439374	0.0777095	1.56698e-08	0.167098	-0.415985	0.0694026	2.05006e-09	0.17382	-0.444255	0.037606	3.62e-32	----	3.71526e-31
P35557.HXK4_peptide	rs2244027	6	31347566	trans	ZDHHC20P2	G	A	0.427993	0.467954	0.026072	5.55e-72	++++	1	0.410066	0.436401	0.0528771	1.54326e-16	0.421053	0.455111	0.0584302	6.75617e-15	0.398746	0.533619	0.0528307	5.49375e-24	0.448834	0.449614	0.0465074	4.14007e-22	0.491825	0.411301	0.044641	3.36e-20	+++	1.39404e-19
P36980.FHR2_peptide.1	rs6667243	1	196941493	cis	AL139418.1	T	C	0.088282	0.75537	0.048923	9.84e-54	++++	1	0.0907591	0.647436	0.0927565	2.95276e-12	0.0899123	0.854939	0.107763	2.12987e-15	0.078853	0.853371	0.100161	1.59585e-17	0.0919689	0.718253	0.0747303	7.16605e-22	0.111564	0.616709	0.065229	3.46e-21	+++	1.60643e-20
P01009.A1AT_peptide.12	rs1980618	14	94852423	cis	SERPINA1	A	T	0.357347	-0.241732	0.030117	1.05e-15	----	0.936079	0.358911	-0.207865	0.0601062	0.000543606	0.351974	-0.282225	0.0693232	4.67828e-05	0.360215	-0.302036	0.0614638	8.92148e-07	0.356865	-0.199189	0.0532307	0.000182571	0.358301	-0.241463	0.029834	6.09e-16	----	1.827e-15
P20742.PZP_peptide.5	rs10843050	12	9330605	cis	PZP	C	T	0.447947	-0.287037	0.023384	1.35e-34	----	0.999752	0.460396	-0.33343	0.0446116	7.7757e-14	0.432018	-0.302801	0.0551969	4.11516e-08	0.468638	-0.298985	0.0459873	7.95417e-11	0.438472	-0.231563	0.0399962	7.05468e-09	0.373085	-0.258669	0.059676	1.48e-05	---	1.72814e-05
P04114.APOB_peptide.61	rs7412	19	45412079	trans	APOE	T	C	0.087109	-0.341476	0.049293	4.45e-12	----	0.548449	0.0907591	-0.289792	0.0961883	0.00258884	0.10307	-0.338596	0.109793	0.00204283	0.0896057	-0.481692	0.101348	2.00583e-06	0.0809585	-0.277935	0.0901073	0.00203903	0.085309	-0.34313	0.050168	8.24e-12	----	1.46073e-11
P02787.TRFE_peptide.30	rs8177197	3	133469530	cis	TF	A	G	0.407844	0.361442	0.041804	5.63e-18	++++	1	0.384488	0.273126	0.0584703	2.99454e-06	0.413377	0.413991	0.0662207	4.06041e-10	0.396953	0.455202	0.059931	3.06741e-14	0.417746	0.317428	0.0517181	8.37458e-10	0.397943	0.379236	0.057056	3.1e-11	+++	5.0375e-11
P08519.APOA_peptide.3	rs4708876	6	161068320	cis	LPA	C	G	0.103778	0.346444	0.041535	7.76e-17	++++	0.785358	0.107261	0.407697	0.0791535	2.59504e-07	0.101974	0.351292	0.0980838	0.000341558	0.108423	0.233956	0.0866803	0.00695344	0.101036	0.372076	0.07392	4.81606e-07	0.138909	0.10758	0.057056	0.059374	++++	0.0619141
P00734.THRB_peptide.11	rs11038860	11	46339184	cis	CREB3L1	T	C	0.24409	0.702569	0.0299	5.03e-122	++++	1	0.25495	0.712135	0.0563865	1.45154e-36	0.230263	0.723118	0.0704169	9.71132e-25	0.25448	0.689981	0.0615816	3.88244e-29	0.239637	0.691249	0.054338	4.50398e-37	0.35557	0.392499	0.049809	3.43e-15	+++	9.28958e-15
P08697.A2AP_peptide.4	rs4790816	17	1645371	cis	SERPINF2	T	A	0.185371	-0.53974	0.036099	1.68e-50	----	1	0.180693	-0.498754	0.0724698	5.8919e-12	0.182018	-0.574143	0.0834469	5.97115e-12	0.193548	-0.599747	0.0718926	7.28878e-17	0.18329	-0.503281	0.0645628	6.42989e-15	0.162683	-0.464803	0.04112	1.36e-29	----	1.105e-28
Q8NFW9.MYRIP_peptide	rs79669707	11	18270325	trans	SAA2	A	G	0.068348	0.299641	0.038666	9.66e-15	++++	0.0896216	0.0627063	0.36286	0.088068	3.78513e-05	0.0844298	0.214262	0.0873376	0.0141569	0.0689964	0.272114	0.0917135	0.0030072	0.0654145	0.321419	0.0587268	4.42178e-08	0.108093	0.12247	0.107772	0.255774	+++	0.258425
P00751.CFAB_peptide.13	rs429608	6	31930462	cis	SKIV2L	A	G	0.069876	-0.805085	0.060809	5.7e-40	----	1	0.0643564	-0.856442	0.114393	7.05558e-14	0.0800439	-0.882794	0.113662	8.0456e-15	0.0609319	-0.884663	0.125216	1.60476e-12	0.0731865	-0.650135	0.0987691	4.63012e-11	0.062508	-0.830396	0.072085	1.14e-30	---	1.05857e-29
P0C0L4.CO4A_peptide.1	rs707938	6	31729359	cis	MSH5-SAPCD1	G	A	0.363191	0.26152	0.031818	2.16e-16	++++	0.987501	0.361386	0.256204	0.0591863	1.49946e-05	0.371711	0.353261	0.0713514	7.3834e-07	0.341398	0.28282	0.0631016	7.39546e-06	0.372409	0.196012	0.0535294	0.000250483	0.353973	0.29133	0.036935	3.23e-15	+++	8.87113e-15
A0A0J9YVY3.HV741_peptide	rs12880829	14	106474159	cis	IGHV1-3	C	T	0.241366	-0.28658	0.034163	5.19e-17	----	0.977974	0.228548	-0.32338	0.0680852	2.03788e-06	0.221491	-0.320343	0.0803375	6.67826e-05	0.236559	-0.336658	0.0715964	2.5742e-06	0.251943	-0.207769	0.058614	0.000393061	0.240621	-0.279999	0.03652	1.84e-14	----	4.6e-14
P22891.PROZ_peptide.1	rs559054	13	113800622	cis	F10	C	T	0.480122	0.321033	0.022069	6.8e-48	++++	0.999999	0.4967	0.331906	0.0442264	6.15642e-14	0.457237	0.263336	0.0494824	1.02739e-07	0.478495	0.362387	0.0479145	3.93246e-14	0.482513	0.321022	0.0378525	2.2351e-17	0.629092	0.158783	0.078918	0.044238	+++	0.0468827
P04196.HRG_peptide.9	rs3733159	3	186360409	cis	FETUB	T	G	0.473917	-0.316183	0.03305	1.18e-21	----	0.999998	0.483498	-0.235961	0.056156	2.64702e-05	0.525219	-0.402032	0.0657366	9.60741e-10	0.479391	-0.307644	0.0621345	7.37342e-07	0.455959	-0.333768	0.0506029	4.22907e-11	0.471521	-0.311991	0.036816	2.49e-17	----	8.51842e-17
P08603.CFAH_peptide.26	rs146340148	1	196733073	cis	CFHR3	T	C	0.434226	0.254639	0.022781	5.67e-29	++++	0.988506	0.420792	0.203455	0.0359785	1.55925e-08	0.413377	0.257218	0.0506648	3.83734e-07	0.413082	0.283475	0.0466549	1.23219e-09	0.453368	0.295971	0.0420804	2.01445e-12	0.576445	0.062685	0.077506	0.418642	-++	0.4208
P0DJI9.SAA2_peptide	rs7925813	11	18280067	cis	ST13P5	A	G	0.476414	-0.376368	0.027053	5.91e-44	----	1	0.481023	-0.341022	0.0451827	4.43288e-14	0.486842	-0.415742	0.055733	8.68323e-14	0.448925	-0.447996	0.0535555	6.00706e-17	0.486399	-0.337071	0.0394981	1.4155e-17	0.325945	-0.123679	0.064265	0.054305	---	0.0569327
P0DJI8.SAA1_peptide.1	rs11024588	11	18277217	cis	ST13P5	G	A	0.491605	0.316865	0.02248	4.46e-45	++++	0.999998	0.477723	0.358115	0.045627	4.20211e-15	0.475877	0.31937	0.052254	9.84678e-10	0.523297	0.349917	0.0496742	1.86486e-12	0.483161	0.269928	0.0370863	3.37888e-13	0.638006	0.180915	0.054016	0.000815	++++	0.000908143
P22792.CPN2_peptide.4	rs11711157	3	194061826	cis	CPN2	T	C	0.305013	-0.231483	0.030689	4.8e-14	----	0.804135	0.312706	-0.158398	0.0585767	0.00684881	0.315789	-0.264243	0.0712372	0.000207798	0.295699	-0.250388	0.0665889	0.000169775	0.305052	-0.261906	0.0536227	1.0383e-06	0.299343	-0.182438	0.038912	2.8e-06	---	3.37037e-06
O75636.FCN3_peptide.3	rs181353661	1	27710877	cis	CD164L2	A	T	0.160175	-0.487218	0.049619	9.94e-23	----	1	0.14769	-0.348182	0.0764855	5.30716e-06	0.164474	-0.589926	0.083812	1.9406e-12	0.171147	-0.51932	0.0795503	6.65665e-11	0.156736	-0.501938	0.0684383	2.23112e-13	0.15435	-0.504974	0.043446	3.41e-31	----	3.32475e-30
P02787.TRFE_peptide.34	rs1405022	3	133481718	cis	TF	T	C	0.468865	0.202477	0.02823	7.67e-13	++++	0.677377	0.460396	0.144928	0.0550708	0.00849659	0.476974	0.290566	0.0640538	5.72576e-06	0.453405	0.203601	0.058503	0.00050109	0.476684	0.195236	0.0505711	0.000113093	0.470907	0.208147	0.02791	9.18e-14	++++	2.08151e-13
P08603.CFAH_peptide.32	rs6693594	1	196495566	cis	KCNT2	C	A	0.454584	-0.732018	0.039023	1.86e-78	----	1	0.463696	-0.737831	0.0542428	3.87617e-42	0.452851	-0.771767	0.0631427	2.35467e-34	0.427419	-0.80368	0.0574169	1.61982e-44	0.466321	-0.633862	0.0494224	1.18175e-37	0.366991	-0.591935	0.082863	9.47e-13	---	1.88434e-12
Q9P0L2.MARK1_peptide	rs709932	14	94849201	trans	SERPINA1	T	C	0.233008	-0.503242	0.065728	2e-14	----	1	0.226073	-0.372273	0.0565534	4.62039e-11	0.214912	-0.590995	0.0734849	8.80896e-16	0.249104	-0.643454	0.0604252	1.76687e-26	0.231218	-0.422189	0.0527201	1.16472e-15	0.152187	-0.565056	0.111592	4.19e-07	---	5.27129e-07
P00738.HPT_peptide.1	rs11648557	16	72010192	cis	PKD1L3	T	C	0.049717	-0.682954	0.066462	9.71e-25	----	0.999953	0.05033	-0.617508	0.130812	2.35162e-06	0.0559211	-0.557803	0.144989	0.000119469	0.0421147	-0.848867	0.151399	2.06102e-08	0.0518135	-0.716043	0.114144	3.53847e-10	0.045018	-0.586857	0.106979	4.21e-08	---	5.50973e-08
Q03591.FHR1_peptide.2	1:196733716_A_G	1	196733716	cis	CFHR3	A	G	0.469844	0.311455	0.022985	8.67e-42	++++	0.999995	0.490099	0.309536	0.0424675	3.12769e-13	0.489035	0.263642	0.0450227	4.74872e-09	0.485663	0.388224	0.0538814	5.79753e-13	0.452073	0.30777	0.0404192	2.64812e-14	0.630057	0.231017	0.091335	0.011447	+++	0.0123324
P0C0L4.CO4A_peptide.2	rs443198	6	32190406	cis	NOTCH4	A	G	0.431751	-0.199203	0.027267	2.87e-13	----	0.614479	0.431518	-0.164421	0.0554699	0.00303521	0.439693	-0.279726	0.0659248	2.20438e-05	0.439068	-0.207819	0.0547405	0.000146785	0.426166	-0.177068	0.046818	0.000155545	0.414727	-0.222462	0.032765	1.17e-11	----	1.98391e-11
P00738.HPT_peptide.2	rs34042070	16	72101525	cis	HPR	G	C	0.255408	-0.388988	0.032185	1.36e-33	----	1	0.239274	-0.308987	0.0668091	3.74742e-06	0.241228	-0.4722	0.0748786	2.85965e-10	0.258065	-0.416832	0.0668531	4.51661e-10	0.261658	-0.37971	0.0542938	2.67894e-12	0.248997	-0.400193	0.061595	8.46e-11	---	1.3304e-10
P20742.PZP_peptide.6	rs1017301	12	9362931	cis	RNU7-189P	C	A	0.409851	-0.296973	0.02288	1.75e-38	----	0.999903	0.398515	-0.351921	0.0444585	2.45829e-15	0.370614	-0.276328	0.0558078	7.36712e-07	0.431004	-0.297186	0.0451485	4.62879e-11	0.411917	-0.261072	0.0410775	2.07627e-10	0.327197	-0.339266	0.054045	3.55e-10	---	5.24432e-10
Q03591.FHR1_peptide.3	rs7542235	1	196823613	cis	BX248415.1	G	A	0.055417	-0.845231	0.084548	1.68e-23	----	1	0.05033	-0.849926	0.126447	1.79769e-11	0.066886	-1.06024	0.132852	1.45657e-15	0.0672043	-0.858123	0.120026	8.7105e-13	0.0479275	-0.646523	0.113651	1.28028e-08	0.049727	-0.828506	0.076604	3.14e-27	----	2.041e-26
P23942.PRPH2_peptide	rs10407616	19	58896384	trans	RPS5	G	C	0.080667	-0.761315	0.078461	3.12e-22	----	1	0.0841584	-0.728123	0.0931882	5.56346e-15	0.0734649	-0.89455	0.119913	8.65342e-14	0.0806452	-0.894032	0.106107	3.58314e-17	0.0816062	-0.574723	0.0890325	1.08077e-10	0.054027	-0.877833	0.127981	7.19e-12	---	1.29819e-11
P02750.A2GL_peptide.4	rs4807603	19	4549922	cis	SEMA6B	G	T	0.134373	0.309593	0.042118	2.06e-13	++++	0.783926	0.117987	0.203445	0.0872606	0.0197292	0.142544	0.413989	0.089901	4.12592e-06	0.132616	0.350662	0.0844405	3.28471e-05	0.137306	0.285685	0.0699216	4.39285e-05	0.13574	0.336414	0.043733	1.51e-14	++++	3.87434e-14
P01009.A1AT_peptide.15	rs709932	14	94849201	cis	SERPINA1	T	C	0.233008	-0.793765	0.045693	1.52e-67	----	1	0.226073	-0.688659	0.065148	4.0744e-26	0.214912	-0.837223	0.0791782	3.93727e-26	0.249104	-0.894739	0.0648215	2.44101e-43	0.231218	-0.764467	0.061361	1.2569e-35	0.190358	-0.764485	0.081094	4.49e-21	---	2.03616e-20
P01860.IGHG3_peptide	rs1407	14	106174261	cis	IGHA1	G	C	0.228335	-0.529555	0.042557	1.66e-35	----	1	0.214521	-0.578092	0.0676704	1.31046e-17	0.256579	-0.466063	0.074129	3.2326e-10	0.21147	-0.627842	0.0692703	1.26148e-19	0.233161	-0.456014	0.0583697	5.60613e-15	0.228482	-0.533678	0.039397	9.2e-42	----	1.495e-40
P01860.IGHG3_peptide.1	rs115161557	14	106155272	cis	AL928768.3	G	A	0.239907	-0.436532	0.032722	1.48e-40	----	1	0.232673	-0.494996	0.0647345	2.06436e-14	0.270833	-0.443754	0.0719801	7.05016e-10	0.219534	-0.42557	0.0683162	4.68187e-10	0.244171	-0.391414	0.0589207	3.07239e-11	0.240229	-0.43662	0.032161	6.13e-42	----	1.08668e-40
P06727.APOA4_peptide.23	rs645901	11	116702362	cis	APOC3	T	C	0.424971	-0.537718	0.027295	2.46e-86	----	1	0.429868	-0.587253	0.0552289	2.09095e-26	0.428728	-0.58002	0.0624524	1.58124e-20	0.424731	-0.525984	0.0565877	1.47177e-20	0.422927	-0.485169	0.0473672	1.27609e-24	0.360454	-0.390884	0.042366	2.97e-20	---	1.287e-19
P04114.APOB_peptide.85	rs190712692	19	45425178	trans	APOC1	A	G	0.085993	-0.384105	0.04936	7.5e-15	----	0.825337	0.0915842	-0.347598	0.0937411	0.000208848	0.10307	-0.271585	0.109512	0.0131394	0.0860215	-0.509649	0.102694	6.94823e-07	0.0803109	-0.397887	0.0918906	1.49103e-05	0.086703	-0.400134	0.049766	9.41e-16	----	2.78023e-15
P00748.FA12_peptide.3	rs6556314	5	176819252	cis	SLC34A1	T	C	0.175639	0.621042	0.037069	5.98e-63	++++	1	0.170792	0.605066	0.0726543	8.2205e-17	0.164474	0.738141	0.085037	3.94973e-18	0.189068	0.633363	0.0738027	9.33737e-18	0.172927	0.55238	0.0664993	9.85203e-17	0.190939	0.627768	0.04555	3.61e-43	?+++	1.00564e-41
P01861.IGHG4_peptide	rs11574630	16	31363788	trans	ITGAX	C	T	0.356467	0.197681	0.029271	1.5e-11	++++	0.502728	0.344884	0.205475	0.0587335	0.000467995	0.343202	0.248732	0.0688921	0.00030566	0.351254	0.174865	0.0604303	0.00380767	0.365285	0.180449	0.0504589	0.000348685	0.361471	0.184411	0.029933	7.46e-10	++++	1.07756e-09
O75310.UDB11_peptide	rs117095836	22	22677385	trans	IGLV1-51	A	G	0.054021	-0.637775	0.088409	5.66e-13	----	0.999834	0.0470297	-0.609716	0.120955	4.63448e-07	0.0526316	-0.750462	0.143517	1.70344e-07	0.0600358	-0.410257	0.119372	0.000588629	0.0531088	-0.791179	0.112382	1.92101e-12	0.03803	-0.566618	0.092079	7.8e-10	----	1.11022e-09
P02655.APOC2_peptide.7	rs5112	19	45430280	cis	APOC1P1	C	G	0.352105	-0.200891	0.030049	2.39e-11	----	0.538747	0.343234	-0.135565	0.0578395	0.0190878	0.369518	-0.275879	0.0673925	4.24691e-05	0.339606	-0.224061	0.0625781	0.000342936	0.356218	-0.192183	0.0547977	0.000452969	0.354284	-0.204087	0.029654	6.11e-12	----	1.1135e-11
P02750.A2GL_peptide.5	rs4806987	19	4549459	cis	SEMA6B	G	A	0.107493	0.425644	0.046358	4.51e-20	++++	0.996358	0.0932343	0.431592	0.0990383	1.31362e-05	0.111842	0.561829	0.103045	4.97244e-08	0.111111	0.420583	0.0949152	9.37368e-06	0.108161	0.344285	0.0795085	1.48995e-05	0.105696	0.4243	0.046035	3.25e-20	++++	1.37772e-19
P05156.CFAI_peptide.7	rs74817407	4	110667590	cis	CFI	T	C	0.131816	0.295253	0.041995	2.14e-12	++++	0.647097	0.128713	0.246297	0.0824151	0.00280353	0.134868	0.430349	0.0940601	4.75637e-06	0.129928	0.27915	0.0877757	0.00147138	0.132772	0.261508	0.0751691	0.000503415	0.134064	0.286781	0.049659	7.9e-09	++++	1.05514e-08
P02787.TRFE_peptide.39	rs3811657	3	133474607	cis	TF	A	G	0.172338	-0.765262	0.035455	2.92e-103	----	1	0.184818	-0.799904	0.0730996	7.20543e-28	0.173246	-0.789857	0.0790337	1.62025e-23	0.177419	-0.833541	0.0752861	1.72226e-28	0.166451	-0.682639	0.0606417	2.14108e-29	0.138957	-0.698099	0.056079	1.56e-35	---	1.90125e-34
P05156.CFAI_peptide.8	rs74817407	4	110667590	cis	CFI	T	C	0.131816	0.299544	0.041791	7.94e-13	++++	0.684797	0.128713	0.321555	0.0816233	8.16511e-05	0.134868	0.30627	0.0939555	0.00111517	0.129928	0.311168	0.0876042	0.000382348	0.132772	0.268351	0.0747634	0.000331521	0.133759	0.296555	0.048815	1.28e-09	?+++	1.8087e-09
P49247.RPIA_peptide	rs1407	14	106174261	trans	IGHA1	G	C	0.228335	-0.26969	0.030106	3.5e-19	----	0.908666	0.214521	-0.342364	0.0636353	7.44448e-08	0.256579	-0.262106	0.0700216	0.00018168	0.21147	-0.295073	0.0635986	3.49067e-06	0.233161	-0.213728	0.0496789	1.69117e-05	0.181231	-0.297052	0.045992	1.09e-10	----	1.6869e-10
P10643.CO7_peptide.9	rs2329433	5	40978019	cis	C7	T	C	0.477918	0.21469	0.028966	1.3e-13	++++	0.816997	0.472772	0.204592	0.057894	0.000409459	0.480263	0.213507	0.0669437	0.00142594	0.474014	0.264452	0.0605903	1.27359e-05	0.48057	0.188866	0.0501258	0.00016467	0.47652	0.20453	0.0288	1.28e-12	++++	2.47129e-12
P02649.APOE_peptide.8	rs7412	19	45412079	cis	APOE	T	C	0.087109	0.578629	0.049196	6.69e-32	++++	1	0.0907591	0.523388	0.0948916	3.47515e-08	0.10307	0.696878	0.109065	1.66383e-10	0.0896057	0.630768	0.100597	3.60464e-10	0.0809585	0.503497	0.0915805	3.84427e-08	0.088096	0.559854	0.057989	5.02e-22	++++	2.51e-21
P04196.HRG_peptide.10	rs3733159	3	186360409	cis	FETUB	T	G	0.473917	-0.191259	0.028687	2.7e-11	----	0.525962	0.483498	-0.123798	0.0543467	0.0227307	0.525219	-0.246327	0.0654103	0.000165964	0.479391	-0.201197	0.0622646	0.00123221	0.455959	-0.210501	0.0509715	3.63114e-05	0.488054	-0.171628	0.040248	2.03e-05	---	2.35625e-05
P08603.CFAH_peptide.41	rs10733086	1	196676935	cis	CFH	A	T	0.05113	-0.472072	0.065283	4.99e-13	----	0.748705	0.0519802	-0.45101	0.131705	0.000616179	0.0504386	-0.542632	0.145781	0.00019747	0.0483871	-0.48255	0.140869	0.00061362	0.0524611	-0.438957	0.112125	9.04526e-05	0.049934	-0.51826	0.080357	1.16e-10	---	1.76719e-10
P00738.HPT_peptide.4	rs11648557	16	72010192	cis	PKD1L3	T	C	0.049717	-0.705655	0.066858	5.21e-26	----	0.99999	0.05033	-0.604217	0.131579	4.38951e-06	0.0559211	-0.619139	0.145574	2.10858e-05	0.0421147	-0.743959	0.152329	1.04017e-06	0.0518135	-0.815224	0.114959	1.32751e-12	0.046263	-0.617607	0.083198	1.19e-13	---	2.6073e-13
P27169.PON1_peptide.7	rs705379	7	94953895	cis	PON1	A	G	0.47313	-0.267403	0.02786	8.68e-22	----	0.997489	0.472772	-0.291024	0.0565673	2.67885e-07	0.445175	-0.235404	0.0641998	0.000245662	0.489247	-0.290852	0.0562154	2.29265e-07	0.47215	-0.250517	0.0489823	3.14696e-07	0.457251	-0.231635	0.029268	2.61e-15	----	7.27071e-15
P00748.FA12_peptide.4	5:176823488_T_C	5	176823488	cis	SLC34A1	T	C	0.159333	0.864935	0.044346	1.15e-84	++++	1	0.155116	0.87159	0.0785279	1.26693e-28	0.149123	0.992722	0.0897714	1.99754e-28	0.175627	0.865289	0.0775011	6.05843e-29	0.154793	0.769699	0.0715576	5.5315e-27	0.164335	0.900305	0.046988	9.05e-82	+++	8.82375e-80
P00738.HPT_peptide.5	rs11648557	16	72010192	cis	PKD1L3	T	C	0.049717	-0.716113	0.066108	2.6e-27	----	0.999996	0.05033	-0.690461	0.129203	9.09144e-08	0.0559211	-0.542776	0.144757	0.000177131	0.0421147	-0.791733	0.151201	1.63828e-07	0.0518135	-0.800052	0.113629	1.90995e-12	0.044077	-0.588575	0.085171	5.01e-12	---	9.21651e-12
P20742.PZP_peptide.7	rs7311982	12	9314857	cis	PZP	T	C	0.48643	-0.337614	0.022182	2.88e-52	----	1	0.499175	-0.370724	0.042058	1.20133e-18	0.461623	-0.371207	0.0522058	1.15667e-12	0.508065	-0.348817	0.0443501	3.68901e-15	0.478627	-0.283145	0.0382091	1.259e-13	0.381753	-0.398725	0.09575	3.16e-05	---	3.64615e-05
P01859.IGHG2_peptide.4	rs1407	14	106174261	cis	IGHA1	G	C	0.228335	-0.295566	0.032618	1.36e-19	----	0.982901	0.214521	-0.334365	0.0659778	4.02358e-07	0.256579	-0.269504	0.0751787	0.000337274	0.21147	-0.210705	0.0675565	0.00181502	0.233161	-0.34106	0.0564187	1.49257e-09	0.20606	-0.223563	0.036989	1.55e-09	----	2.17446e-09
P00748.FA12_peptide.5	5:176823488_T_C	5	176823488	cis	SLC34A1	T	C	0.159333	0.607464	0.04715	6.09e-38	++++	1	0.155116	0.630275	0.0606458	2.67635e-25	0.149123	0.634969	0.0739282	8.77385e-18	0.175627	0.696158	0.0654788	2.11966e-26	0.154793	0.491499	0.0533339	3.09771e-20	0.282387	0.537599	0.064116	5.36e-17	+++	1.80207e-16
O95445.APOM_peptide	rs805258	6	31633552	cis	CSNK2B	T	C	0.197869	-0.365883	0.036969	4.58e-23	----	0.999895	0.20462	-0.287682	0.0697811	3.74558e-05	0.198465	-0.466522	0.0819156	1.23258e-08	0.1819	-0.405511	0.0752584	7.11479e-08	0.204016	-0.340641	0.0628969	6.09911e-08	0.199204	-0.370921	0.035394	1.15e-25	----	7.00781e-25
P02749.APOH_peptide.9	rs11651658	17	64198640	cis	PSMD7P1	C	T	0.058149	-0.847586	0.093653	1.51e-19	----	1	0.0684818	-0.765155	0.11418	2.06556e-11	0.0526316	-1.03272	0.148125	3.12598e-12	0.0528674	-1.01196	0.131205	1.23086e-14	0.0595855	-0.655872	0.101273	9.39962e-11	0.054013	-0.975003	0.11675	7.12e-17	---	2.314e-16
P02649.APOE_peptide.9	rs769446	19	45408628	cis	APOE	C	T	0.091736	0.562452	0.052886	2.2e-26	++++	1	0.0924092	0.66779	0.0909835	2.14098e-13	0.108553	0.621345	0.10361	2.01049e-09	0.0967742	0.550542	0.0965884	1.19892e-08	0.0848446	0.439561	0.0823469	9.40239e-08	0.106211	0.516232	0.072806	1.39e-12	++++	2.65735e-12
Q5VYM1.CI131_peptide	rs77633711	6	32054659	trans	TNXB	T	C	0.057123	-0.469702	0.058008	5.91e-16	----	0.848676	0.0561056	-0.513349	0.122674	2.8559e-05	0.0635965	-0.465186	0.121379	0.000126838	0.0663082	-0.492755	0.113432	1.39868e-05	0.0511658	-0.418196	0.108374	0.000113935	0.053944	-0.509525	0.085582	2.7e-09	---	3.73404e-09
P01860.IGHG3_peptide.2	rs1134590	14	106188230	cis	IGHEP1	C	T	0.206798	-0.489206	0.037376	4.19e-39	----	1	0.195545	-0.559582	0.0693083	6.81387e-16	0.229167	-0.40803	0.0736065	2.96652e-08	0.189964	-0.552435	0.0720177	1.70902e-14	0.212435	-0.443918	0.0606973	2.59995e-13	0.204746	-0.492198	0.036002	1.66e-42	----	3.59667e-41
O75636.FCN3_peptide.4	rs58337722	1	27694362	cis	MAP3K6	T	G	0.184213	-0.170984	0.023661	5.17e-13	----	0.0228025	0.174917	-0.158314	0.0551331	0.00408556	0.189693	-0.20387	0.0490472	3.23004e-05	0.194444	-0.240937	0.0583117	3.59796e-05	0.180052	-0.133508	0.0345779	0.000112892	0.100944	-0.213812	0.11778	0.069479	-+-	0.0716847
O75636.FCN3_peptide.5	rs181353661	1	27710877	cis	CD164L2	A	T	0.160175	-0.513605	0.051947	5.06e-23	----	1	0.14769	-0.421575	0.0813256	2.17422e-07	0.164474	-0.655089	0.0848654	1.17105e-14	0.171147	-0.55671	0.0792648	2.16495e-12	0.156736	-0.444981	0.0648054	6.5835e-12	0.144133	-0.506539	0.074997	1.49e-11	----	2.48333e-11
P36955.PEDF_peptide.2	rs8074840	17	1674429	cis	SERPINF1	C	T	0.367919	-0.202443	0.029537	7.46e-12	----	0.585748	0.378713	-0.164941	0.0572489	0.00396269	0.360746	-0.310732	0.0715752	1.41623e-05	0.358423	-0.186563	0.0595344	0.00172617	0.371762	-0.188107	0.0524333	0.0003338	0.362869	-0.211675	0.042052	4.9e-07	---	6.04747e-07
P04196.HRG_peptide.12	rs41268617	3	186359810	cis	FETUB	T	G	0.47519	-0.398187	0.028875	3.22e-43	----	1	0.484323	-0.384026	0.0562966	9.01062e-12	0.527412	-0.447877	0.0652399	6.6455e-12	0.482975	-0.414161	0.0618791	2.18554e-11	0.455959	-0.368846	0.0507819	3.7768e-13	0.476778	-0.387974	0.028549	5.06e-42	----	9.867e-41
P02787.TRFE_peptide.40	rs6794370	3	133490334	cis	TF	A	C	0.2954	-0.224328	0.031554	1.21e-12	----	0.709996	0.30198	-0.173186	0.0623886	0.00550465	0.280702	-0.314678	0.0732972	1.76132e-05	0.295699	-0.220481	0.0645332	0.000634201	0.29728	-0.215754	0.0557982	0.000110321	0.292493	-0.227089	0.03126	3.9e-13	----	8.2663e-13
P00738.HPT_peptide.6	rs11648557	16	72010192	cis	PKD1L3	T	C	0.049717	-0.687055	0.066287	3.85e-25	----	0.999964	0.05033	-0.705363	0.130849	7.02005e-08	0.0559211	-0.587157	0.144577	4.88207e-05	0.0421147	-0.817181	0.151286	6.60578e-08	0.0518135	-0.661613	0.113486	5.54561e-09	0.044237	-0.621395	0.085419	3.62e-13	---	7.75714e-13
P27169.PON1_peptide.8	rs705379	7	94953895	cis	PON1	A	G	0.47313	-0.331424	0.02846	2.63e-31	----	1	0.472772	-0.301168	0.0585721	2.72055e-07	0.445175	-0.413607	0.064736	1.6683e-10	0.489247	-0.347657	0.0583739	2.58975e-09	0.47215	-0.293579	0.0493248	2.64957e-09	0.469449	-0.32919	0.033167	3.45e-23	----	1.77039e-22
