# Supplementary material for: Genome-wide genotype-serum proteome mapping provides insights into the cross-ancestry differences in cardiometabolic disease susceptibility
Source: Nat Commun. 2023 Feb 16;14:896. doi: 10.1038/s41467-023-36491-3 (PMC9935862; doi:10.1038/s41467-023-36491-3)
Supplement: Supplementary file 5 — Supplementary Data 4 [file 41467_2023_36491_MOESM5_ESM.xlsx]

## Sheet: Sheet1
Supplementary Data 4 Summary for the heritability analysis
ID	Protein-encoding gene	Heritability of polygenic background	SE	Lambda GC
A0A0C4DH36.HV338	IGHV3-38	-0.3306	0.1531	0.7973
A0A0C4DH68.KV224	IGKV2-24	0.1137	0.1746	0.8182
A0A0C4DH69.KV109	IGKV1-9	-0.0477	0.1677	0.796
O75310.UDB11	UGT2B11	0.2902	0.1473	0.809
O75636.FCN3	FCN3	-0.2195	0.1434	0.8017
O95445.APOM	APOM	-0.1512	0.1536	0.8139
P00738.HPT	HP	-0.1465	0.1685	0.8086
P00748.FA12	F12	-0.1133	0.1512	0.8016
P00751.CFAB	CFB	-0.1501	0.153	0.807
P01860.IGHG3	IGHG3	-0.0457	0.1553	0.8117
P01861.IGHG4	IGHG4	0.235	0.181	0.8051
P01871.IGHM	IGHM	0.1107	0.1602	0.8049
P02649.APOE	APOE	0.047	0.1702	0.81
P02655.APOC2	APOC2	-0.03	0.1429	0.8059
P02750.A2GL	LRG1	0.0027	0.1576	0.8119
P02765.FETUA	AHSG	-0.0836	0.1559	0.8111
P02776.PLF4	PF4	-0.2029	0.1625	0.8025
P02787.TRFE	TF	-0.3203	0.1622	0.8105
P04114.APOB	APOB	-0.2227	0.154	0.808
P04196.HRG	HRG	0.1055	0.1778	0.8117
P04275.VWF	VWF	-0.1629	0.1723	0.8016
P05156.CFAI	CFI	-0.1013	0.1434	0.8024
P05546.HEP2	SERPIND1	-0.2134	0.1489	0.807
P07360.CO8G	C8G	-0.4395	0.1526	0.7995
P08519.APOA	LPA	0.055	0.1568	0.8059
P0C0L4.CO4A	C4A	0.1267	0.1704	0.8118
P0C0L5.CO4B	C4B	-0.1981	0.1542	0.8072
P0DJI8.SAA1	SAA1	0.0585	0.1595	0.7995
P0DJI9.SAA2	SAA2	0.0247	0.151	0.8072
P10643.CO7	C7	-0.0398	0.1524	0.8097
P20742.PZP	PZP	-0.0675	0.1624	0.8072
P22792.CPN2	CPN2	-0.1555	0.1585	0.8136
P22891.PROZ	PROZ	-0.4134	0.1664	0.8042
P23942.PRPH2	PRPH2	-0.0642	0.1551	0.8072
P27169.PON1	PON1	-0.0703	0.1617	0.8085
P35557.HXK4	GCK	0.0461	0.1664	0.8105
P36980.FHR2	CFHR2	-0.1749	0.1629	0.7966
P49247.RPIA	RPIA	0.0157	0.1461	0.8123
P55056.APOC4	APOC4	-0.0972	0.1612	0.7956
P82930.RT34	MRPS34	0.1524	0.1649	0.8237
Q03591.FHR1	CFHR1	0.1686	0.1667	0.8037
Q16610.ECM1	ECM1	0.0248	0.1585	0.8179
Q5VYM1.CI131	C9orf131	0.3699	0.1868	0.8192
Q8NFW9.MYRIP	MYRIP	-0.0512	0.1504	0.8159
Q96IY4.CBPB2	CPB2	-0.1647	0.1569	0.8179
Q9H1X3.DJC25	DNAJC25	0.0491	0.163	0.8012
Q9NZ56.FMN2	FMN2	-0.013	0.1492	0.7921
Q9P0L2.MARK1	MARK1	0.0304	0.1652	0.8111
