# Supplementary material for: Genome-wide genotype-serum proteome mapping provides insights into the cross-ancestry differences in cardiometabolic disease susceptibility
Source: Nat Commun. 2023 Feb 16;14:896. doi: 10.1038/s41467-023-36491-3 (PMC9935862; doi:10.1038/s41467-023-36491-3)
Supplement: Supplementary file 6 — Supplementary Data 5 [file 41467_2023_36491_MOESM6_ESM.xlsx]

## Sheet: Sheet1
Supplementary Data 5 Summary for the conditional analysis
						GNHS meta-analysis			Joint analysis with LD
ID	Protein-encoding gene	SNP	Chr	Effect allele	Freqa	Beta	SE	P	Beta	SE	P	rb	qjc
A0A0C4DH69.KV109	IGKV1-9	rs1102739	2	G	0.388	0.424	0.026	3.87e-58	0.472	0.028	2.32e-62	-0.202	0.0950432
		rs859750	2	C	0.064	0.295	0.053	2.27e-08	0.47	0.054	3.42e-18	0	0.0166114
P00738.HPT	HP	rs11648557	16	T	0.05	-0.757	0.066	3.85e-30	-0.717	0.069	1.74e-25	-0.101	0.0515631
		rs77303550	16	T	0.297	0.407	0.032	1.5e-37	0.263	0.035	1.16e-13	-0.37	0.0446984
		rs8062041	16	T	0.259	-0.394	0.032	7.08e-35	-0.308	0.035	3.02e-18	0	0.0465795
P00748.FA12	F12	rs10866705	5	C	0.264	0.404	0.033	3.09e-34	0.65	0.04	3.97e-59	0.55	0.102048
		rs79957587	5	A	0.1	-0.185	0.048	0.000108	-0.659	0.056	6.65e-32	0	0.0219447
P0DJI9.SAA2	SAA2	rs1869784	11	T	0.295	-0.143	0.033	1.15e-05	-0.304	0.035	2.22e-18	0.182	0.0180822
		rs11024588	11	G	0.489	0.439	0.027	3.31e-58	0.262	0.035	1.71e-13	-0.617	0.0574812
		rs111749367	11	G	0.331	-0.358	0.025	4.85e-45	-0.343	0.033	3.98e-25	-0.143	0.0543828
		rs4150674	11	G	0.126	-0.293	0.036	5.38e-16	-0.281	0.038	1.78e-13	0	0.0181337
Q96PD5.PGRP2_peptide	PGLYRP2	rs6512033	19	A	0.285854	0.568891	0.040109	1.28e-45	0.60851	0.0456539	1.57524e-40	-0.186035	0.141338
		rs10401260	19	T	0.085344	0.276335	0.044293	4.55e-10	0.344396	0.0450165	2.003e-14	0	0.0148578
P20742.PZP_peptide.1	PZP	rs12426061	12	T	0.332134	0.260796	0.022525	5.76e-31	0.238133	0.0233462	1.98149e-24	-0.124315	0.027552
		rs7137576	12	C	0.14339	-0.283512	0.030087	4.67e-21	-0.24499	0.0308729	2.09778e-15	0	0.0170629
A0A0C4DH69.KV109_peptide	IGKV1-9	rs11901621	2	G	0.397917	0.415052	0.026271	3.55e-56	0.45804	0.0281465	1.52401e-59	-0.192427	0.091093
		rs13417814	2	A	0.064422	0.2724	0.054381	5.57e-07	0.4454	0.0556797	1.25094e-15	0	0.0146252
P02787.TRFE_peptide.11	TF	rs4428180	3	G	0.326187	-0.368469	0.025547	4.11e-47	-0.606948	0.0332193	1.40925e-74	-0.440572	0.0983079
		rs6797713	3	C	0.426243	-0.464086	0.023822	1.8e-84	-0.661827	0.0311152	2.14189e-100	-0.0284471	0.150231
		rs2718806	3	A	0.057238	-0.263332	0.051952	4.08e-07	-0.397604	0.0543196	2.48511e-13	-0.147749	0.0112998
		rs59486895	3	A	0.32257	0.784024	0.025488	1.05e-207	0.398141	0.0369897	5.11386e-27	0	0.136422
P01871.IGHM_peptide.1	IGHM	rs12433228	14	A	0.218869	0.456735	0.031914	2.06e-46	0.380456	0.0346638	5.00757e-28	-0.274906	0.0594165
		rs1808152	14	C	0.260987	-0.361382	0.030546	2.94e-32	-0.262911	0.0327401	9.72861e-16	0	0.0366502
A0A0C4DH36.HV338_peptide	IGHV3-38	rs112394895	14	G	0.134096	-0.465879	0.0427	1.11e-27	-0.506227	0.0442055	2.30664e-30	-0.139557	0.0547689
		rs10151262	14	T	0.477998	-0.152008	0.028782	1.31e-07	-0.197227	0.0292102	1.45835e-11	0	0.014961
A0A0C4DH68.KV224_peptide.1	IGKV2-24	rs11901621	2	G	0.397917	0.34881	0.028265	5.97e-35	0.387661	0.0296683	5.11733e-39	-0.192427	0.0647918
		rs13417814	2	A	0.064422	0.263101	0.058502	6.98e-06	0.411827	0.0598296	5.84683e-12	0	0.0130612
P10643.CO7_peptide.3	C7	rs367660347	5	G	0.224251	0.169809	0.026483	1.48e-10	0.208544	0.0269447	9.9658e-15	-0.143043	0.0123209
		rs2034491	5	G	0.101397	0.395143	0.038881	3.11e-24	0.436362	0.0402065	1.92946e-27	0	0.0314213
P00748.FA12_peptide.1	F12	rs13153019	5	C	0.122687	0.526922	0.042919	1.31e-34	0.379241	0.0467711	5.12677e-16	0.511617	0.0430175
		rs1801020	5	G	0.193676	0.789872	0.053004	3.55e-50	0.628791	0.0628976	1.56984e-23	0	0.155124
P36980.FHR2_peptide	CFHR2	rs1359594	1	T	0.083747	0.721722	0.044701	1.36e-58	0.763004	0.0474649	3.81139e-58	-0.0712469	0.0845106
		rs78684793	1	G	0.052666	0.484145	0.069523	3.44e-12	0.585902	0.0708762	1.37876e-16	-0.0722418	0.028305
		rs7526780	1	T	0.06659	0.367621	0.048822	5.31e-14	0.425885	0.0495123	7.86155e-18	0	0.0194627
P02787.TRFE_peptide.23	TF	rs3811657	3	A	0.172338	-0.930194	0.036348	2.23e-144	-0.997735	0.0422538	2.84124e-123	-0.113604	0.26476
		rs41295778	3	T	0.056983	-0.803602	0.062385	6.28e-38	-0.968637	0.0650791	4.18753e-50	0	0.083656
P02649.APOE_peptide.3	APOE	rs61679753	19	A	0.091952	0.554289	0.047826	5.04e-31	0.536778	0.0491474	9.06691e-28	-0.0545068	0.0496856
		rs66626994	19	A	0.09785	-0.657908	0.065141	5.93e-24	-0.629453	0.0678445	1.72901e-20	0	0.0731136
P02774.VTDB_peptide.10	GC	rs6845925	4	A	0.241224	0.777683	0.031738	1.6e-132	0.931656	0.0373998	5.6885e-137	-0.236969	0.26523
		rs1491709	4	A	0.161841	0.724572	0.044435	9.95e-60	0.981025	0.0495293	2.59225e-87	0	0.192844
P00738.HPT_peptide	HP	rs11648557	16	T	0.049717	-0.644332	0.066383	3.03e-22	-0.601757	0.068066	9.50466e-19	0.103176	0.0366369
		rs74803415	16	A	0.352935	-0.147669	0.030117	9.6e-07	-0.267983	0.0326817	2.40811e-16	-0.37809	0.0180746
		rs12918905	16	C	0.233917	-0.350063	0.034537	4.1e-24	-0.470777	0.0379456	2.40529e-35	0	0.0590648
P36980.FHR2_peptide.1	CFHR2	rs6667243	1	T	0.088282	0.75537	0.048923	9.84e-54	0.809027	0.0521159	2.40128e-54	-0.0362034	0.0983752
		rs139655755	1	T	0.057367	0.55552	0.054916	5.04e-24	0.617207	0.0562129	4.779e-28	-0.0684684	0.0370822
		rs77290346	1	T	0.052068	0.597121	0.067475	9.3e-19	0.712099	0.0692596	8.531e-25	0	0.041974
P20742.PZP_peptide.5	PZP	rs10843050	12	C	0.447947	-0.287037	0.023384	1.35e-34	-0.237554	0.0249182	1.52279e-21	0.248351	0.0337239
		rs6487668	12	C	0.116308	-0.397288	0.035863	1.73e-28	-0.309056	0.0379524	3.84742e-16	0	0.0252396
P00734.THRB_peptide.11	F2	rs11038860	11	T	0.24409	0.702569	0.0299	5.03e-122	0.558286	0.0350757	4.86036e-57	0.326288	0.144742
		rs3136505	11	A	0.32866	0.788466	0.045234	5.42e-68	0.425066	0.0581738	2.73542e-13	0.446837	0.147897
		rs2596397	11	A	0.279366	0.648111	0.030366	5.18e-101	0.461127	0.0359203	1.01053e-37	0	0.120334
P08603.CFAH_peptide.26	CFH	rs146340148	1	T	0.434226	0.254639	0.022781	5.67e-29	0.351183	0.0247641	1.19917e-45	-0.324964	0.0439387
		rs76434262	1	A	0.166594	0.249068	0.030152	1.53e-16	0.395195	0.0323195	2.20936e-34	0	0.0273322
P0DJI9.SAA2_peptide	SAA2	rs7945581	11	G	0.258927	-0.269666	0.026819	9.34e-24	-0.399646	0.0285556	1.66351e-44	-0.197385	0.041359
		rs7925813	11	A	0.476414	-0.376368	0.027053	5.91e-44	-0.269131	0.0341782	3.42549e-15	0.634832	0.0505335
		rs2403253	11	G	0.388206	-0.310894	0.024413	4.14e-37	-0.284807	0.0310791	5.00325e-20	0	0.0420591
P08603.CFAH_peptide.32	CFH	rs2335385	1	A	0.29997	-0.339739	0.029897	6.88e-30	-0.231085	0.0315145	2.25674e-13	0.359492	0.0329717
		rs6693594	1	C	0.454584	-0.732018	0.039023	1.86e-78	-0.42166	0.0536834	4.01158e-15	-0.597632	0.153058
		rs1066422	1	T	0.484658	0.597177	0.033628	1.67e-70	0.389955	0.0428635	9.23545e-20	0	0.116326
P00738.HPT_peptide.1	HP	rs11648557	16	T	0.049717	-0.682954	0.066462	9.71e-25	-0.695422	0.0679682	1.43164e-24	-0.0204955	0.0448774
		rs12918905	16	C	0.233917	-0.305266	0.0338	1.8e-19	-0.312367	0.0343758	1.01988e-19	0	0.0341752
Q03591.FHR1_peptide.2	CFHR1	1:196733716_A_G	1	A	0.469844	0.311455	0.022985	8.67e-42	0.322819	0.0245739	2.03e-39	-0.092488	0.0500889
		rs380733	1	G	0.058632	0.335073	0.048491	5.03e-12	0.397966	0.0491717	5.80245e-16	-0.0240868	0.0147201
		rs114092527	1	A	0.144589	-0.347961	0.049235	1.64e-12	-0.385394	0.051227	5.34283e-14	-0.159043	0.0331723
		rs117485108	1	A	0.098066	0.39448	0.038449	1.15e-24	0.286309	0.0401696	1.02205e-12	0	0.0199794
P00738.HPT_peptide.2	HP	rs11648557	16	T	0.049717	-0.768115	0.066584	9.42e-31	-0.717482	0.0688522	1.99673e-25	0.103176	0.0520745
		rs74803415	16	A	0.352935	-0.162181	0.030158	7.72e-08	-0.329692	0.033302	4.16015e-23	-0.403655	0.024422
		rs34042070	16	G	0.255408	-0.388988	0.032185	1.36e-33	-0.541422	0.0362057	1.46546e-50	0	0.0801041
P20742.PZP_peptide.6	PZP	rs78600685	12	G	0.08089	-0.483809	0.043157	3.92e-29	-0.357235	0.0462347	1.10497e-14	0.287354	0.0256992
		rs1017301	12	C	0.409851	-0.296973	0.02288	1.75e-38	-0.244211	0.0246808	4.38576e-23	0	0.0350833
P06727.APOA4_peptide.23	APOA4	rs2070667	11	A	0.120579	0.175219	0.044135	7.26e-05	0.597128	0.0484415	6.4984e-35	0.41356	0.0221895
		rs645901	11	T	0.424971	-0.537718	0.027295	2.46e-86	-0.700391	0.0325763	1.55737e-102	0	0.184066
P02787.TRFE_peptide.39	TF	rs3811657	3	A	0.172338	-0.765262	0.035455	2.92e-103	-0.824647	0.0393656	1.93947e-97	-0.113604	0.180029
		rs41295778	3	T	0.056983	-0.707772	0.060093	5.51e-32	-0.851668	0.0622735	1.40741e-42	0	0.0647826
P08603.CFAH_peptide.41	CFH	rs10733086	1	A	0.05113	-0.472072	0.065283	4.99e-13	-0.869165	0.081759	2.1424e-26	0.595498	0.0398128
		rs147220066	1	A	0.057941	0.148864	0.061623	0.015724	0.628667	0.0764329	1.95058e-16	0	0.0102166
P00738.HPT_peptide.4	HP	rs11648557	16	T	0.049717	-0.705655	0.066858	5.21e-26	-0.668352	0.0688014	2.62241e-22	-0.0222363	0.0445641
		rs34042070	16	G	0.255408	-0.31074	0.032879	3.57e-21	-0.427979	0.0365007	9.46482e-32	-0.403368	0.0505828
		rs12935266	16	C	0.36554	-0.124252	0.0298	3.09e-05	-0.247176	0.0327501	4.44219e-14	0	0.0142455
P00738.HPT_peptide.5	HP	rs11648557	16	T	0.049717	-0.716113	0.066108	2.6e-27	-0.660328	0.0680483	2.9042e-22	-0.101371	0.0446816
		rs77303550	16	T	0.297168	0.350918	0.034663	4.65e-24	0.319081	0.0357349	4.29376e-19	0	0.0467725
P00748.FA12_peptide.5	F12	rs3812036	5	T	0.124416	0.439921	0.034786	1.28e-36	0.312991	0.0401916	6.83704e-15	0.700524	0.0299993
		5:176823488_T_C	5	T	0.159333	0.607464	0.04715	6.09e-38	0.409732	0.0573952	9.41538e-13	0	0.0666776
P00738.HPT_peptide.6	HP	rs11648557	16	T	0.049717	-0.687055	0.066287	3.85e-25	-0.690711	0.0678	2.25549e-24	-0.00927035	0.044841
		rs28731397	16	C	0.234058	-0.365501	0.045857	1.66e-15	-0.368788	0.0469762	4.14301e-15	0	0.0483298
a, the frequency of the effect allele; b, LD correlation between the given SNP and the next SNP at a locus; c, variance explained by the jointly associated SNPs.
