# Supplementary material for: Genome-wide genotype-serum proteome mapping provides insights into the cross-ancestry differences in cardiometabolic disease susceptibility
Source: Nat Commun. 2023 Feb 16;14:896. doi: 10.1038/s41467-023-36491-3 (PMC9935862; doi:10.1038/s41467-023-36491-3)
Supplement: Supplementary file 7 — Supplementary Data 6 [file 41467_2023_36491_MOESM7_ESM.xlsx]

## Sheet: Sheet1
Supplementary Data 6 Replication of identified loci in the independent external studies
								GNHS					WEBIRTH					Ferkingstad et al, 2021
ID	Protein	Chr	BP(hg19)	cis/trans	SNP	Effect allele	Other allele	Freq	Beta_meta	SE_meta	P_meta	Directions of effect	Freq	Beta	SE	P	FDR	SOMAmer ID	Effect allele	Other allele	Freq	Beta	SE	P	Consistency of beta coefficients	FDR	Complementary bases	Successfully replicated
A0A0C4DH36.HV338_peptide	IGHV3-38	14	106600610	cis	rs112394895	G	A	0.134096	-0.465879	0.0427	1.11e-27	----	0.129562	-0.537535	0.0849604	2.50164e-10	6.09989e-10	NA	NA	NA	NA	NA	NA	NA	NA	NA	NA	NA
A0A0C4DH36.HV338	IGHV3-38	14	106615908	cis	rs11627639	C	T	0.169739	-0.530141	0.038553	5.55e-43	----	0.186131	-0.579872	0.0736283	3.38944e-15	1.5083e-14	NA	NA	NA	NA	NA	NA	NA	NA	NA	NA	NA
A0A0C4DH68.KV224_peptide.1	IGKV2-24	2	90047876	cis	rs11901621	G	A	0.397917	0.34881	0.028265	5.97e-35	++++	0.434307	0.400173	0.0569629	2.13822e-12	6.56212e-12	NA	NA	NA	NA	NA	NA	NA	NA	NA	NA	NA
A0A0C4DH68.KV224	IGKV2-24	2	90047876	cis	rs11901621	G	A	0.399332	0.283125	0.040475	2.76e-12	++++	0.434307	0.338875	0.0569384	2.6552e-09	5.83488e-09	NA	NA	NA	NA	NA	NA	NA	NA	NA	NA	NA
A0A0C4DH69.KV109_peptide	IGKV1-9	2	90047876	cis	rs11901621	G	A	0.397917	0.415052	0.026271	3.55e-56	++++	0.434307	0.421737	0.0525462	1.00684e-15	4.59532e-15	NA	NA	NA	NA	NA	NA	NA	NA	NA	NA	NA
A0A0C4DH69.KV109	IGKV1-9	2	90101170	cis	rs1102739	G	C	0.387635	0.424493	0.026397	3.87e-58	++++	0.365876	0.386575	0.0536128	5.57457e-13	1.83754e-12	NA	NA	NA	NA	NA	NA	NA	NA	NA	NA	NA
A0A0J9YVY3.HV741_peptide	IGHV7-4-1	14	106474159	cis	rs12880829	C	T	0.241366	-0.28658	0.034163	5.19e-17	----	0.231752	-0.220239	0.0700533	0.00166725	0.00203267	NA	NA	NA	NA	NA	NA	NA	NA	NA	NA	NA
O75310.UDB11_peptide	UGT2B11	22	22677385	trans	rs117095836	A	G	0.054021	-0.637775	0.088409	5.66e-13	----	0.0437956	-0.433889	0.122695	0.000405744	0.00054714	NA	NA	NA	NA	NA	NA	NA	NA	NA	NA	NA
O75310.UDB11	UGT2B11	22	22677385	trans	rs117095836	A	G	0.054445	-0.660804	0.09961	3.38e-11	----	0.0437956	-0.433889	0.122695	0.000405744	0.00054714	NA	NA	NA	NA	NA	NA	NA	NA	NA	NA	NA
O75636.FCN3_peptide.2	FCN3	1	27697474	cis	rs3813800	C	G	0.17824	-0.662562	0.047958	2.27e-43	----	0.125912	-0.787652	0.0880962	3.86315e-19	2.54682e-18	NA	NA	NA	NA	NA	NA	NA	NA	NA	NA	NA
O75636.FCN3_peptide.3	FCN3	1	27710877	cis	rs181353661	A	T	0.160175	-0.487218	0.049619	9.94e-23	----	0.119526	-0.74031	0.0920241	8.64321e-16	4.04866e-15	NA	NA	NA	NA	NA	NA	NA	NA	NA	NA	NA
O75636.FCN3_peptide.4	FCN3	1	27694362	cis	rs58337722	T	G	0.184213	-0.170984	0.023661	5.17e-13	----	NA	NA	NA	NA	NA	5462_62	T	G	0.01778	-0.7495	0.031465	2.071e-125	Yes	4.6351e-125	No	Yes
O75636.FCN3_peptide.5	FCN3	1	27710877	cis	rs181353661	A	T	0.160175	-0.513605	0.051947	5.06e-23	----	0.119526	-0.648985	0.0900386	5.6841e-13	1.83958e-12	NA	NA	NA	NA	NA	NA	NA	NA	NA	NA	NA
O75636.FCN3_peptide	FCN3	1	27710877	cis	rs181353661	A	T	0.160175	-0.385098	0.051557	8.42e-14	----	0.119526	-0.528308	0.0846065	4.25707e-10	1.01034e-09	NA	NA	NA	NA	NA	NA	NA	NA	NA	NA	NA
O75636.FCN3	FCN3	1	27697474	cis	rs3813800	C	G	0.178532	-0.699322	0.052583	2.57e-40	----	0.125912	-0.739032	0.088868	9.09301e-17	4.62445e-16	NA	NA	NA	NA	NA	NA	NA	NA	NA	NA	NA
O95445.APOM_peptide	APOM	6	31633552	cis	rs805258	T	C	0.197869	-0.365883	0.036969	4.58e-23	----	0.134124	-0.475085	0.0888332	8.89048e-08	1.72011e-07	10445_20	T	C	0.03922	-0.485	0.021018	8.122e-118	Yes	1.77551e-117	No	Yes
O95445.APOM	APOM	6	31583312	cis	rs2736182	A	G	0.197545	-0.347683	0.039775	2.44e-18	----	0.135036	-0.19573	0.0885884	0.0271447	0.0298257	10445_20	A	G	0.028	-0.4491	0.025007	4.072e-72	Yes	7.65536e-72	No	Yes
P00734.THRB_peptide.11	F2	11	46339184	cis	rs11038860	T	C	0.24409	0.702569	0.0299	5.03e-122	++++	0.239964	0.796717	0.0609047	4.20807e-39	1.24839e-37	5316_54	T	C	0.35121	0.034	0.008288	4.09e-05	Yes	5.12613e-05	No	Yes
P00738.HPT_peptide.1	HP	16	72010192	cis	rs11648557	T	C	0.049717	-0.682954	0.066462	9.71e-25	----	0.0593066	-0.831175	0.126039	4.26382e-11	1.11612e-10	7905_30	T	C	0.22024	0.0865	0.009911	2.597e-18	No	3.58997e-18	No	No
P00738.HPT_peptide.2	HP	16	72101525	cis	rs34042070	G	C	0.255408	-0.388988	0.032185	1.36e-33	----	0.277372	-0.322492	0.0636485	4.04641e-07	7.58169e-07	7905_30	G	C	0.15207	-0.6098	0.007719	0	NA	NA	Yes	No
P00738.HPT_peptide.4	HP	16	72010192	cis	rs11648557	T	C	0.049717	-0.705655	0.066858	5.21e-26	----	0.0593066	-0.874364	0.126948	5.67551e-12	1.65613e-11	7905_30	T	C	0.22024	0.0865	0.009911	2.597e-18	No	3.58997e-18	No	No
P00738.HPT_peptide.5	HP	16	72010192	cis	rs11648557	T	C	0.049717	-0.716113	0.066108	2.6e-27	----	0.0593066	-0.861029	0.125999	8.28102e-12	2.30316e-11	7905_30	T	C	0.22024	0.0865	0.009911	2.597e-18	No	3.58997e-18	No	No
P00738.HPT_peptide.6	HP	16	72010192	cis	rs11648557	T	C	0.049717	-0.687055	0.066287	3.85e-25	----	0.0593066	-0.871317	0.125647	4.07275e-12	1.20825e-11	7905_30	T	C	0.22024	0.0865	0.009911	2.597e-18	No	3.58997e-18	No	No
P00738.HPT_peptide	HP	16	72097225	cis	rs12918905	C	T	0.233917	-0.350063	0.034537	4.1e-24	----	0.250912	-0.238171	0.0648729	0.000241277	0.000335526	7905_30	C	T	0.42764	-0.0631	0.008957	1.855e-12	Yes	2.5271e-12	No	Yes
P00738.HPT	HP	16	72079657	cis	rs77303550	T	C	0.296511	0.407057	0.031766	1.5e-37	++++	0.247263	0.629797	0.0697307	1.68786e-19	1.20176e-18	7905_30	T	C	0.18195	0.6876	0.00704	0	Yes	0	No	Yes
P00748.FA12_peptide.1	F12	5	176836532	cis	rs1801020	G	A	0.193676	0.789872	0.053004	3.55e-50	++++	0.264599	0.767518	0.0671932	3.22613e-30	4.78543e-29	NA	NA	NA	NA	NA	NA	NA	NA	NA	NA	NA
P00748.FA12_peptide.3	F12	5	176819252	cis	rs6556314	T	C	0.175639	0.621042	0.037069	5.98e-63	++++	0.238139	0.610953	0.0715383	1.33958e-17	7.69178e-17	NA	NA	NA	NA	NA	NA	NA	NA	NA	NA	NA
P00748.FA12_peptide.4	F12	5	176823488	cis	5:176823488_T_C	T	C	0.159333	0.864935	0.044346	1.15e-84	++++	0.208029	0.737847	0.0757891	2.12682e-22	1.99249e-21	NA	NA	NA	NA	NA	NA	NA	NA	NA	NA	NA
P00748.FA12_peptide.5	F12	5	176823488	cis	5:176823488_T_C	T	C	0.159333	0.607464	0.04715	6.09e-38	++++	0.208029	0.538296	0.0703922	2.05569e-14	8.1314e-14	NA	NA	NA	NA	NA	NA	NA	NA	NA	NA	NA
P00748.FA12_peptide	F12	5	176766177	cis	rs4976685	G	A	0.151536	0.207612	0.030456	9.67e-12	++++	0.175182	0.199571	0.0781822	0.010691	0.0120443	NA	NA	NA	NA	NA	NA	NA	NA	NA	NA	NA
P00748.FA12	F12	5	176801131	cis	rs10866705	C	A	0.264143	0.404416	0.033129	3.09e-34	++++	0.341241	0.421975	0.0671534	3.30498e-10	7.94982e-10	NA	NA	NA	NA	NA	NA	NA	NA	NA	NA	NA
P00751.CFAB_peptide.13	CFB	6	31930462	cis	rs429608	A	G	0.069876	-0.805085	0.060809	5.7e-40	----	0.0620438	-0.927624	0.121431	2.18716e-14	8.46336e-14	4129_72	A	G	0.15393	0.1145	0.011641	7.875e-23	No	1.175e-22	No	No
P00751.CFAB	CFB	6	31932177	cis	rs444921	T	C	0.073458	0.413084	0.055525	1.05e-13	++++	0.0912409	0.35254	0.105458	0.000828963	0.00103912	4129_72	T	C	0.13897	0.3495	0.011981	4.502e-187	Yes	1.14375e-186	No	Yes
P01009.A1AT_peptide.12	SERPINA1	14	94852423	cis	rs1980618	A	T	0.357347	-0.241732	0.030117	1.05e-15	----	0.32208	-0.154341	0.0637591	0.0154908	0.0173419	3580_25	T	A	0.6871	0.0767	0.009104	3.603e-17	NA	NA	Yes	No
P01009.A1AT_peptide.15	SERPINA1	14	94849201	cis	rs709932	T	C	0.233008	-0.793765	0.045693	1.52e-67	----	0.184307	-1.18576	0.0759113	5.28742e-55	4.7058e-53	3580_25	T	C	0.12407	0.0652	0.012809	3.574e-07	No	4.79937e-07	No	No
P01859.IGHG2_peptide.4	IGHG2	14	106174261	cis	rs1407	G	C	0.228335	-0.295566	0.032618	1.36e-19	----	0.416971	-0.198077	0.0534182	0.000208869	0.000295069	13230_174	G	C	0.34619	-0.007	0.008443	0.407046	NA	NA	Yes	No
P01859.IGHG2_peptide	IGHG2	14	106174261	cis	rs1407	G	C	0.228335	-0.257844	0.032815	4.11e-15	----	0.416971	-0.238197	0.0587002	4.95248e-05	7.53454e-05	13230_174	G	C	0.34619	-0.007	0.008443	0.407046	NA	NA	Yes	No
P01860.IGHG3_peptide.1	IGHG3	14	106155272	cis	rs115161557	G	A	0.239907	-0.436532	0.032722	1.48e-40	----	0.544708	-0.668667	0.0604226	1.82372e-28	2.49709e-27	NA	NA	NA	NA	NA	NA	NA	NA	NA	NA	NA
P01860.IGHG3_peptide.2	IGHG3	14	106188230	cis	rs1134590	C	T	0.206798	-0.489206	0.037376	4.19e-39	----	0.429745	-0.646815	0.0590782	6.75962e-28	8.59437e-27	NA	NA	NA	NA	NA	NA	NA	NA	NA	NA	NA
P01860.IGHG3_peptide	IGHG3	14	106174261	cis	rs1407	G	C	0.228335	-0.529555	0.042557	1.66e-35	----	0.416971	-0.75547	0.0593134	3.6863e-37	9.37373e-36	NA	NA	NA	NA	NA	NA	NA	NA	NA	NA	NA
P01860.IGHG3	IGHG3	14	106174261	cis	rs1407	G	C	0.227417	-0.52673	0.03354	1.58e-55	----	0.416971	-0.755023	0.059615	9.24459e-37	2.05692e-35	NA	NA	NA	NA	NA	NA	NA	NA	NA	NA	NA
P01861.IGHG4_peptide	IGHG4	16	31363788	trans	rs11574630	C	T	0.356467	0.197681	0.029271	1.5e-11	++++	0.268248	0.255605	0.0652431	8.93881e-05	0.000130419	13231_90	T	C	0.31928	0.0003	0.008036	0.97022	No	0.97022	No	No
P01861.IGHG4	IGHG4	16	31363788	trans	rs11574630	C	T	0.35552	0.217382	0.029207	1.03e-13	++++	0.268248	0.298147	0.0656491	5.58485e-06	9.65149e-06	13231_90	T	C	0.31928	0.0003	0.008036	0.97022	No	0.97022	No	No
P01871.IGHM_peptide.1	IGHM	14	106362734	cis	rs12433228	A	G	0.218869	0.456735	0.031914	2.06e-46	++++	0.193431	0.661791	0.0667703	3.71216e-23	3.88685e-22	NA	NA	NA	NA	NA	NA	NA	NA	NA	NA	NA
P01871.IGHM	IGHM	14	106393297	cis	rs2516994	G	A	0.254852	-0.306801	0.034818	1.31e-18	----	0.248175	-0.1488	0.0682435	0.0292262	0.0319157	NA	NA	NA	NA	NA	NA	NA	NA	NA	NA	NA
P01876.IGHA1_peptide.2	IGHA1	14	106174261	cis	rs1407	G	C	0.228335	-0.404088	0.033385	1.1e-33	----	0.416971	-0.439774	0.0581213	3.83498e-14	1.4524e-13	NA	NA	NA	NA	NA	NA	NA	NA	NA	NA	NA
P02647.APOA1_peptide.4	APOA1	11	116706346	cis	rs5081	T	A	0.073207	-0.493706	0.054734	1.99e-19	----	0.0748175	-0.759166	0.115727	5.38184e-11	1.38836e-10	2750_3	T	A	0.01197	0.0652	0.038606	0.091249	NA	NA	Yes	No
P02647.APOA1_peptide.5	APOA1	11	116702778	cis	rs5132	T	C	0.074215	-0.682218	0.054983	2.59e-35	----	0.0711679	-0.909487	0.117735	1.11949e-14	4.63417e-14	2750_3	T	C	0.01193	0.0671	0.038723	0.083125	No	0.0952896	No	No
P02649.APOE_peptide.1	APOE	19	45408628	cis	rs769446	C	T	0.091736	0.588561	0.048601	1.02e-33	++++	0.0958029	0.75545	0.103901	3.57184e-13	1.22267e-12	2418_55	C	T	0.08534	0.0608	0.01476	3.802e-05	Yes	4.82957e-05	No	Yes
P02649.APOE_peptide.3	APOE	19	45400747	cis	rs61679753	A	T	0.091952	0.554289	0.047826	5.04e-31	++++	0.0976277	0.596453	0.101474	4.15491e-09	9.01919e-09	2418_55	A	T	0.01711	-0.1363	0.031141	1.204e-05	NA	NA	Yes	No
P02649.APOE_peptide.4	APOE	19	45389596	cis	rs7254892	A	G	0.077351	0.496337	0.053357	1.46e-20	++++	0.0757299	0.651483	0.114238	1.17828e-08	2.46746e-08	2418_55	A	G	0.01741	-0.1375	0.030961	8.951e-06	No	1.18506e-05	No	No
P02649.APOE_peptide.8	APOE	19	45412079	cis	rs7412	T	C	0.087109	0.578629	0.049196	6.69e-32	++++	0.0958029	0.837588	0.103212	4.84867e-16	2.3974e-15	2418_55	T	C	0.05941	-0.207	0.017371	9.74e-33	No	1.66465e-32	No	No
P02649.APOE_peptide.9	APOE	19	45408628	cis	rs769446	C	T	0.091736	0.562452	0.052886	2.2e-26	++++	0.0958029	0.419987	0.102548	4.21226e-05	6.50079e-05	2418_55	C	T	0.08534	0.0608	0.01476	3.802e-05	Yes	4.82957e-05	No	Yes
P02649.APOE_peptide	APOE	19	45413233	cis	rs1065853	T	G	0.087353	0.540248	0.048864	2.21e-28	++++	0.0958029	0.696504	0.104147	2.267e-11	6.20809e-11	NA	NA	NA	NA	NA	NA	NA	NA	NA	NA	NA
P02649.APOE	APOE	19	45408628	cis	rs769446	C	T	0.092371	0.612638	0.048214	5.94e-37	++++	0.0958029	0.514947	0.103477	6.47707e-07	1.17645e-06	2418_55	C	T	0.08534	0.0608	0.01476	3.802e-05	Yes	4.82957e-05	No	Yes
P02652.APOA2_peptide.7	APOA2	2	37452007	trans	rs59612622	T	C	0.374866	0.175101	0.026332	3.04e-11	++++	NA	NA	NA	NA	NA	7127_3	T	C	0.00587	-0.0463	0.05477	0.397913	No	0.420268	No	No
P02655.APOC2_peptide.7	APOC2	19	45430280	cis	rs5112	C	G	0.352105	-0.200891	0.030049	2.39e-11	----	0.353102	-0.264394	0.0615145	1.72291e-05	2.86615e-05	6350_43	G	C	0.48777	0.0078	0.007716	0.312057	NA	NA	Yes	No
P02655.APOC2	APOC2	19	45404691	cis	rs405697	G	A	0.445208	0.195555	0.02888	1.32e-11	++++	0.396898	0.176752	0.0615924	0.00410848	0.00484311	6350_43	G	A	0.76149	-0.0098	0.009012	0.276854	No	0.299198	No	No
P02749.APOH_peptide.9	APOH	17	64198640	cis	rs11651658	C	T	0.058149	-0.847586	0.093653	1.51e-19	----	0.0757299	-1.05307	0.114643	4.09047e-20	3.30956e-19	8288_27	C	T	0.06769	0.0357	0.016169	0.027245	No	0.0320129	No	No
P02750.A2GL_peptide.2	LRG1	19	4549922	cis	rs4807603	G	T	0.134373	0.287053	0.042069	9.22e-12	++++	0.129562	0.24332	0.0919409	0.00813339	0.00928041	NA	NA	NA	NA	NA	NA	NA	NA	NA	NA	NA
P02750.A2GL_peptide.4	LRG1	19	4549922	cis	rs4807603	G	T	0.134373	0.309593	0.042118	2.06e-13	++++	0.129562	0.319271	0.0917483	0.000501672	0.000651807	NA	NA	NA	NA	NA	NA	NA	NA	NA	NA	NA
P02750.A2GL_peptide.5	LRG1	19	4549459	cis	rs4806987	G	A	0.107493	0.425644	0.046358	4.51e-20	++++	0.104015	0.50604	0.1028	8.5409e-07	1.53564e-06	NA	NA	NA	NA	NA	NA	NA	NA	NA	NA	NA
P02750.A2GL	LRG1	19	4549459	cis	rs4806987	G	A	0.107409	0.414579	0.059255	2.73e-12	++++	0.104015	0.361608	0.102916	0.000442057	0.00058721	NA	NA	NA	NA	NA	NA	NA	NA	NA	NA	NA
P02765.FETUA_peptide.3	AHSG	3	186334004	cis	rs2070632	A	C	0.097975	-0.381512	0.048994	7.2e-15	----	0.108577	-0.332304	0.0998733	0.00087705	0.00109171	NA	NA	NA	NA	NA	NA	NA	NA	NA	NA	NA
P02765.FETUA_peptide	AHSG	3	186330462	cis	rs2077119	T	G	0.375878	-0.231558	0.030882	6.75e-14	----	0.373175	-0.193276	0.0613111	0.00161945	0.00198801	3581_53	G	T	0.47414	0.3118	0.006928	0	Yes	0	No	Yes
P02765.FETUA	AHSG	3	186325801	cis	rs6444149	A	G	0.133719	-0.388737	0.041594	9.68e-21	----	0.165146	-0.459315	0.0834306	3.68436e-08	7.53812e-08	3581_53	G	A	0.70652	0.3566	0.007573	0	Yes	0	No	Yes
P02774.VTDB_peptide.10	GC	4	72612975	cis	rs6845925	A	T	0.241224	0.777683	0.031738	1.6e-132	++++	0.218978	0.812838	0.0613143	4.11592e-40	1.83158e-38	15589_1	A	T	0.01021	-0.0467	0.039609	0.238383	NA	NA	Yes	No
P02776.PLF4	PF4	4	74848065	cis	rs3756074	C	G	0.142275	-0.26975	0.038719	3.37e-12	----	0.133212	-0.15624	0.0868138	0.0719056	0.0766419	2697_7	C	G	0.0274	-0.2178	0.025647	2.027e-17	NA	NA	Yes	No
P02787.TRFE_peptide.10	TF	3	133494354	cis	rs1049296	T	C	0.240005	-0.345758	0.049551	3.11e-12	----	0.271898	-0.472123	0.0688916	7.22539e-12	2.04146e-11	4162_54	T	C	0.16759	-0.0216	0.010288	0.035769	Yes	0.0415097	No	Yes
P02787.TRFE_peptide.11	TF	3	133503327	cis	rs59486895	A	T	0.32257	0.784024	0.025488	1.05e-207	++++	0.368613	0.864198	0.0513339	1.35551e-63	2.41281e-61	NA	NA	NA	NA	NA	NA	NA	NA	NA	NA	NA
P02787.TRFE_peptide.12	TF	3	133472958	cis	rs8177215	A	G	0.27787	-0.21538	0.032298	2.68e-11	----	0.249088	-0.146688	0.0721144	0.0419418	0.0452463	4162_54	A	G	0.07692	-0.137	0.014428	2.191e-21	Yes	3.21803e-21	No	Yes
P02787.TRFE_peptide.13	TF	3	133481718	cis	rs1405022	T	C	0.468865	0.20904	0.028306	1.59e-13	++++	0.466241	0.208603	0.0597673	0.000482551	0.000631574	4162_54	T	C	0.54004	0.0963	0.007746	1.76e-35	Yes	3.0637e-35	No	Yes
P02787.TRFE_peptide.16	TF	3	133481718	cis	rs1405022	T	C	0.468865	0.188748	0.028419	3.21e-11	++++	0.466241	0.21909	0.0595521	0.000234182	0.000328224	4162_54	T	C	0.54004	0.0963	0.007746	1.76e-35	Yes	3.0637e-35	No	Yes
P02787.TRFE_peptide.17	TF	3	133490334	cis	rs6794370	A	C	0.2954	-0.253338	0.031295	6.01e-16	----	0.275547	-0.121368	0.0681046	0.0747358	0.0791844	4162_54	C	A	0.7658	0.0969	0.009159	3.72e-26	Yes	5.73246e-26	No	Yes
P02787.TRFE_peptide.18	TF	3	133490334	cis	rs6794370	A	C	0.2954	-0.216749	0.031697	8.32e-12	----	0.275547	-0.184168	0.0678178	0.00661499	0.00759657	4162_54	C	A	0.7658	0.0969	0.009159	3.72e-26	Yes	5.73246e-26	No	Yes
P02787.TRFE_peptide.22	TF	3	133488877	cis	rs1358021	C	A	0.463549	0.188544	0.028331	2.93e-11	++++	0.45073	0.184319	0.0597204	0.00202621	0.0024419	4162_54	C	A	0.56988	0.0818	0.007813	1.196e-25	Yes	1.81329e-25	No	Yes
P02787.TRFE_peptide.23	TF	3	133474607	cis	rs3811657	A	G	0.172338	-0.930194	0.036348	2.23e-144	----	0.183394	-1.00312	0.0765678	3.24432e-39	1.15498e-37	4162_54	A	G	0.17323	-0.011	0.010184	0.2801	Yes	0.299198	No	No
P02787.TRFE_peptide.30	TF	3	133469530	cis	rs8177197	A	G	0.407844	0.361442	0.041804	5.63e-18	++++	0.391423	0.380897	0.0628058	1.32209e-09	2.98319e-09	4162_54	A	G	0.25719	0.0977	0.008821	1.642e-28	Yes	2.70786e-28	No	Yes
P02787.TRFE_peptide.34	TF	3	133481718	cis	rs1405022	T	C	0.468865	0.202477	0.02823	7.67e-13	++++	0.466241	0.239857	0.0595228	5.58549e-05	8.35477e-05	4162_54	T	C	0.54004	0.0963	0.007746	1.76e-35	Yes	3.0637e-35	No	Yes
P02787.TRFE_peptide.39	TF	3	133474607	cis	rs3811657	A	G	0.172338	-0.765262	0.035455	2.92e-103	----	0.183394	-0.900991	0.075704	1.16244e-32	2.29905e-31	4162_54	A	G	0.17323	-0.011	0.010184	0.2801	Yes	0.299198	No	No
P02787.TRFE_peptide.40	TF	3	133490334	cis	rs6794370	A	C	0.2954	-0.224328	0.031554	1.21e-12	----	0.275547	-0.155876	0.068322	0.0225191	0.0248969	4162_54	C	A	0.7658	0.0969	0.009159	3.72e-26	Yes	5.73246e-26	No	Yes
P02787.TRFE_peptide.4	TF	3	133481718	cis	rs1405022	T	C	0.468865	0.228382	0.028492	1.15e-15	++++	0.466241	0.183607	0.0595013	0.00203034	0.0024419	4162_54	T	C	0.54004	0.0963	0.007746	1.76e-35	Yes	3.0637e-35	No	Yes
P02787.TRFE	TF	3	133490334	cis	rs6794370	A	C	0.297077	-0.225416	0.031333	6.54e-13	----	0.275547	-0.0907065	0.0680865	0.182786	0.189162	4162_54	C	A	0.7658	0.0969	0.009159	3.72e-26	Yes	5.73246e-26	No	Yes
P04003.C4BPA_peptide.11	C4BPA	1	207275947	cis	rs77660718	T	A	0.177155	-0.437728	0.03676	1.17e-32	----	0.205292	-0.188854	0.0729768	0.00965742	0.0109492	9449_150	T	A	0.06776	0.4689	0.01625	4.392e-183	NA	NA	Yes	No
P04003.C4BPA_peptide.6	C4BPA	1	207280703	cis	rs2808468	G	A	0.174516	0.290751	0.036609	2.09e-15	++++	0.203467	0.362016	0.0772105	2.74953e-06	4.7982e-06	9449_150	G	A	0.11149	0.492	0.010957	0	Yes	0	No	Yes
P04003.C4BPA_peptide.8	C4BPA	1	207287187	cis	rs2808470	T	C	0.176746	-0.390777	0.039181	2.13e-23	----	0.210766	-0.241304	0.061954	9.82437e-05	0.000142174	9449_150	T	C	0.15344	0.4052	0.011391	3.707e-277	No	1.12406e-276	No	No
P04114.APOB_peptide.16	APOB	19	45408628	trans	rs769446	C	T	0.091736	-0.35435	0.047436	8.37e-14	----	0.0958029	-0.194087	0.0992408	0.050498	0.0541485	2797_56	C	T	0.08534	-0.0483	0.015099	0.00138	Yes	0.00166308	No	Yes
P04114.APOB_peptide.19	APOB	19	45412079	trans	rs7412	T	C	0.087109	-0.394255	0.049086	1.01e-15	----	0.0958029	-0.421892	0.104582	5.48194e-05	8.26937e-05	2797_56	T	C	0.05941	-0.5343	0.017571	4.41e-203	Yes	1.1515e-202	No	Yes
P04114.APOB_peptide.23	APOB	19	45414399	trans	rs72654473	A	C	0.089528	-0.341179	0.048411	1.89e-12	----	0.0976277	-0.381021	0.103923	0.000246024	0.000339475	2797_56	A	C	0.08728	-0.3219	0.014756	1.676e-105	Yes	3.352e-105	No	Yes
P04114.APOB_peptide.35	APOB	19	45412079	trans	rs7412	T	C	0.087109	-0.355395	0.049321	6.01e-13	----	0.0958029	-0.440678	0.104549	2.49726e-05	4.04102e-05	2797_56	T	C	0.05941	-0.5343	0.017571	4.41e-203	Yes	1.1515e-202	No	Yes
P04114.APOB_peptide.36	APOB	19	45414399	trans	rs72654473	A	C	0.089528	-0.327183	0.04698	3.43e-12	----	0.0976277	-0.323919	0.0962646	0.000765749	0.00096669	2797_56	A	C	0.08728	-0.3219	0.014756	1.676e-105	Yes	3.352e-105	No	Yes
P04114.APOB_peptide.42	APOB	2	21259612	cis	rs520354	A	G	0.158961	-0.332975	0.038644	7.3e-18	----	0.171533	-0.170686	0.0806795	0.0343787	0.0373135	2797_56	G	A	0.48258	0.0141	0.008426	0.094234	Yes	0.105452	No	No
P04114.APOB_peptide.4	APOB	19	45412079	trans	rs7412	T	C	0.087109	-0.327866	0.048072	9.42e-12	----	0.0958029	-0.34636	0.0991837	0.000479228	0.000631574	2797_56	T	C	0.05941	-0.5343	0.017571	4.41e-203	Yes	1.1515e-202	No	Yes
P04114.APOB_peptide.61	APOB	19	45412079	trans	rs7412	T	C	0.087109	-0.341476	0.049293	4.45e-12	----	0.0958029	-0.451213	0.104538	1.58693e-05	2.66484e-05	2797_56	T	C	0.05941	-0.5343	0.017571	4.41e-203	Yes	1.1515e-202	No	Yes
P04114.APOB_peptide.85	APOB	19	45425178	trans	rs190712692	A	G	0.085993	-0.384105	0.04936	7.5e-15	----	0.0939781	-0.422166	0.105252	6.04589e-05	8.96807e-05	2797_56	A	G	0.04063	-0.5098	0.021019	5.886e-130	Yes	1.38321e-129	No	Yes
P04114.APOB_peptide.9	APOB	19	45425178	trans	rs190712692	A	G	0.085993	-0.365194	0.049773	2.27e-13	----	0.0939781	-0.439589	0.105477	3.07798e-05	4.89179e-05	2797_56	A	G	0.04063	-0.5098	0.021019	5.886e-130	Yes	1.38321e-129	No	Yes
P04114.APOB	APOB	19	45414399	trans	rs72654473	A	C	0.090193	-0.344932	0.048311	9.73e-13	----	0.0976277	-0.307641	0.104126	0.0031318	0.0037164	2797_56	A	C	0.08728	-0.3219	0.014756	1.676e-105	Yes	3.352e-105	No	Yes
P04196.HRG_peptide.10	HRG	3	186360409	cis	rs3733159	T	G	0.473917	-0.191259	0.028687	2.7e-11	----	0.54927	-0.342586	0.0589964	6.36406e-09	1.36482e-08	4996_66	G	T	0.28545	0.8193	0.006264	0	Yes	0	No	Yes
P04196.HRG_peptide.12	HRG	3	186359810	cis	rs41268617	T	G	0.47519	-0.398187	0.028875	3.22e-43	----	0.54927	-0.424896	0.0602602	1.77611e-12	5.54645e-12	4996_66	G	T	0.28529	0.816	0.006272	0	Yes	0	No	Yes
P04196.HRG_peptide.5	HRG	3	186389769	cis	rs114232169	G	T	0.406578	-0.437276	0.030453	1.04e-46	----	0.492701	-0.299707	0.0494203	1.324e-09	2.98319e-09	NA	NA	NA	NA	NA	NA	NA	NA	NA	NA	NA
P04196.HRG_peptide.9	HRG	3	186360409	cis	rs3733159	T	G	0.473917	-0.316183	0.03305	1.18e-21	----	0.54927	-0.302888	0.055367	4.48631e-08	8.97262e-08	4996_66	G	T	0.28545	0.8193	0.006264	0	Yes	0	No	Yes
P04196.HRG_peptide	HRG	3	186395572	cis	rs1042464	A	T	0.187145	-0.375425	0.037331	9.2e-24	----	0.248175	-0.0527091	0.0693586	0.447284	0.457566	4996_66	T	A	0.4424	0.5149	0.006041	0	NA	NA	Yes	No
P04196.HRG	HRG	3	186359810	cis	rs41268617	T	G	0.476141	-0.398234	0.028762	1.49e-43	----	0.45073	-0.393508	0.0602655	6.59562e-11	1.67717e-10	4996_66	G	T	0.28529	0.816	0.006272	0	Yes	0	No	Yes
P04275.VWF_peptide.1	VWF	9	136127641	trans	rs4962113	C	T	0.342637	-0.185837	0.025812	6.28e-13	----	0.29927	-0.327618	0.0608808	7.3953e-08	1.44655e-07	NA	NA	NA	NA	NA	NA	NA	NA	NA	NA	NA
P04275.VWF_peptide.3	VWF	9	136149098	trans	rs8176645	A	T	0.371758	0.277748	0.027831	2e-23	++++	0.411496	0.420787	0.0570069	1.56711e-13	5.57891e-13	NA	NA	NA	NA	NA	NA	NA	NA	NA	NA	NA
P04275.VWF_peptide	VWF	9	136137106	trans	rs687289	A	G	0.371888	0.289268	0.026217	2.84e-28	++++	0.411496	0.371369	0.0570546	7.56438e-11	1.89642e-10	NA	NA	NA	NA	NA	NA	NA	NA	NA	NA	NA
P04275.VWF	VWF	9	136137065	trans	rs687621	G	A	0.380362	0.324018	0.033239	2.01e-22	++++	0.414234	0.400755	0.0583061	6.27313e-12	1.801e-11	NA	NA	NA	NA	NA	NA	NA	NA	NA	NA	NA
P05155.IC1_peptide.7	SERPING1	11	57332643	cis	rs12292224	G	A	0.054453	-0.623145	0.073366	2.11e-17	----	0.0903285	-0.325448	0.0773652	2.59199e-05	4.15652e-05	4479_14	G	A	0.11654	-0.268	0.012903	8.09e-96	Yes	1.58429e-95	No	Yes
P05156.CFAI_peptide.2	CFI	4	110667590	cis	rs74817407	T	C	0.131816	-1.1678	0.042128	4.68e-169	----	0.104015	-1.37058	0.0965368	9.49046e-46	5.63101e-44	NA	NA	NA	NA	NA	NA	NA	NA	NA	NA	NA
P05156.CFAI_peptide.7	CFI	4	110667590	cis	rs74817407	T	C	0.131816	0.295253	0.041995	2.14e-12	++++	0.104015	0.535958	0.0974477	3.79878e-08	7.6839e-08	NA	NA	NA	NA	NA	NA	NA	NA	NA	NA	NA
P05156.CFAI_peptide.8	CFI	4	110667590	cis	rs74817407	T	C	0.131816	0.299544	0.041791	7.94e-13	++++	0.104015	0.44716	0.0950438	2.5414e-06	4.4789e-06	NA	NA	NA	NA	NA	NA	NA	NA	NA	NA	NA
P05156.CFAI_peptide	CFI	4	110667590	cis	rs74817407	T	C	0.131816	0.32942	0.042405	8.33e-15	++++	0.104015	0.506501	0.0969352	1.74013e-07	3.33057e-07	NA	NA	NA	NA	NA	NA	NA	NA	NA	NA	NA
P05156.CFAI	CFI	4	110660988	cis	rs116867327	A	C	0.076552	-0.477559	0.055773	1.17e-17	----	0.0501825	0.0969341	0.139469	0.48704	0.495389	NA	NA	NA	NA	NA	NA	NA	NA	NA	NA	NA
P05546.HEP2	SERPIND1	16	72079657	trans	rs77303550	T	C	0.296511	0.219135	0.032114	9.21e-12	++++	0.247263	0.286239	0.0699135	4.23647e-05	6.50079e-05	3316_58	T	C	0.18195	0.2556	0.010677	1.177e-126	Yes	2.69849e-126	No	Yes
P06727.APOA4_peptide.23	APOA4	11	116702362	cis	rs645901	T	C	0.424971	-0.537718	0.027295	2.46e-86	----	0.416058	-0.666953	0.0580639	1.54159e-30	2.49457e-29	17685_9	C	T	0.83106	-0.0028	0.011065	0.800229	No	0.822139	No	No
P07358.CO8B_peptide.2	C8B	1	57408180	cis	rs3768214	C	G	0.383645	-0.189329	0.028439	2.89e-11	----	0.42792	-0.196374	0.0583011	0.000756421	0.000961735	NA	NA	NA	NA	NA	NA	NA	NA	NA	NA	NA
P07360.CO8G_peptide	C8G	9	139861395	cis	rs4880178	T	A	0.156697	0.265958	0.038966	9.09e-12	++++	0.149635	0.00686687	0.0887079	0.938297	0.938297	NA	NA	NA	NA	NA	NA	NA	NA	NA	NA	NA
P07360.CO8G	C8G	9	139860100	cis	rs7868669	G	A	0.164056	0.302661	0.038606	4.74e-15	++++	0.176095	-0.0441916	0.0808121	0.584486	0.591128	14708_59	G	A	0.48976	0.336	0.006336	0	Yes	0	No	Yes
P08519.APOA_peptide.1	LPA	6	161018174	cis	rs7770628	C	T	0.102873	0.352663	0.039382	3.6e-19	++++	0.12865	0.500648	0.0708619	1.60478e-12	5.10091e-12	NA	NA	NA	NA	NA	NA	NA	NA	NA	NA	NA
P08519.APOA_peptide.3	LPA	6	161068320	cis	rs4708876	C	G	0.103778	0.346444	0.041535	7.76e-17	++++	0.12865	0.461438	0.0835628	3.35064e-08	6.93505e-08	NA	NA	NA	NA	NA	NA	NA	NA	NA	NA	NA
P08519.APOA	LPA	6	161018174	cis	rs7770628	C	T	0.103403	0.401367	0.049291	4.06e-16	++++	0.12865	0.423766	0.08412	4.71325e-07	8.73915e-07	NA	NA	NA	NA	NA	NA	NA	NA	NA	NA	NA
P08603.CFAH_peptide.26	CFH	1	196733073	cis	rs146340148	T	C	0.434226	0.254639	0.022781	5.67e-29	++++	0.47354	0.285999	0.0500493	1.10123e-08	2.33356e-08	NA	NA	NA	NA	NA	NA	NA	NA	NA	NA	NA
P08603.CFAH_peptide.32	CFH	1	196495566	cis	rs6693594	C	A	0.454584	-0.732018	0.039023	1.86e-78	----	0.483577	-0.64615	0.0558057	5.29172e-31	9.41926e-30	4159_130	A	C	0.19154	-0.1158	0.010245	1.271e-29	No	2.13346e-29	No	No
P08603.CFAH_peptide.41	CFH	1	196676935	cis	rs10733086	A	T	0.05113	-0.472072	0.065283	4.99e-13	----	0.0620438	-0.193315	0.128801	0.133386	0.139663	4159_130	T	A	0.56843	-0.0569	0.008133	2.638e-12	NA	NA	Yes	No
P08697.A2AP_peptide.4	SERPINF2	17	1645371	cis	rs4790816	T	A	0.185371	-0.53974	0.036099	1.68e-50	----	0.153285	-0.626981	0.0836747	6.72751e-14	2.49478e-13	3024_18	T	A	0.24418	-0.1518	0.009581	1.564e-56	NA	NA	Yes	No
P0C0L4.CO4A_peptide.1	C4A	6	31729359	cis	rs707938	G	A	0.363191	0.26152	0.031818	2.16e-16	++++	0.306569	0.194602	0.0642015	0.00243658	0.00291081	NA	NA	NA	NA	NA	NA	NA	NA	NA	NA	NA
P0C0L4.CO4A_peptide.2	C4A	6	32190406	cis	rs443198	A	G	0.431751	-0.199203	0.027267	2.87e-13	----	0.485401	-0.0704247	0.0581491	0.225855	0.232383	NA	NA	NA	NA	NA	NA	NA	NA	NA	NA	NA
P0C0L4.CO4A	C4A	6	31351664	cis	rs2507978	A	G	0.383398	-0.23488	0.029661	2.52e-15	----	0.418796	-0.0849707	0.060341	0.159079	0.165591	NA	NA	NA	NA	NA	NA	NA	NA	NA	NA	NA
P0C0L5.CO4B_peptide.1	C4B	6	32044851	cis	rs2021783	T	C	0.225832	-0.526498	0.031874	3.05e-61	----	0.243613	-0.622044	0.0678767	4.98606e-20	3.85878e-19	NA	NA	NA	NA	NA	NA	NA	NA	NA	NA	NA
P0C0L5.CO4B_peptide	C4B	6	31610384	cis	rs1077394	C	T	0.326623	0.222948	0.030901	5.62e-13	++++	0.304745	0.152654	0.0637673	0.0166692	0.0185445	NA	NA	NA	NA	NA	NA	NA	NA	NA	NA	NA
P0C0L5.CO4B	C4B	6	31947460	cis	rs389883	G	T	0.303163	-0.210556	0.031185	1.51e-11	----	0.34854	-0.326603	0.0629584	2.1303e-07	4.03397e-07	NA	NA	NA	NA	NA	NA	NA	NA	NA	NA	NA
P0DJI8.SAA1_peptide.1	SAA1	11	18277217	cis	rs11024588	G	A	0.491605	0.316865	0.02248	4.46e-45	++++	NA	NA	NA	NA	NA	NA	NA	NA	NA	NA	NA	NA	NA	NA	NA	NA
P0DJI8.SAA1	SAA1	11	18277217	cis	rs11024588	G	A	0.489385	0.329611	0.027911	3.79e-32	++++	NA	NA	NA	NA	NA	NA	NA	NA	NA	NA	NA	NA	NA	NA	NA	NA
P0DJI9.SAA2_peptide	SAA2	11	18280067	cis	rs7925813	A	G	0.476414	-0.376368	0.027053	5.91e-44	----	NA	NA	NA	NA	NA	NA	NA	NA	NA	NA	NA	NA	NA	NA	NA	NA
P0DJI9.SAA2	SAA2	11	18277217	cis	rs11024588	G	A	0.489385	0.439134	0.027291	3.31e-58	++++	NA	NA	NA	NA	NA	NA	NA	NA	NA	NA	NA	NA	NA	NA	NA	NA
P10643.CO7_peptide.3	C7	5	40954099	cis	rs2034491	G	C	0.101397	0.395143	0.038881	3.11e-24	++++	0.106752	0.616331	0.0723594	1.62836e-17	9.05775e-17	2888_49	G	C	0.03174	-0.0673	0.024808	0.00667	NA	NA	Yes	No
P10643.CO7_peptide.5	C7	5	40949776	cis	rs1450657	T	G	0.26965	-0.211231	0.031763	3.03e-11	----	0.321168	-0.255091	0.0658703	0.000107671	0.00015456	2888_49	G	T	0.63201	0.0151	0.008826	0.087116	Yes	0.0986615	No	No
P10643.CO7_peptide.6	C7	5	40938000	cis	rs62358580	C	T	0.162828	-0.255941	0.038559	3.3e-11	----	0.177007	-0.270882	0.07658	0.000404323	0.00054714	2888_49	C	T	0.17944	0.0295	0.011092	0.007826	No	0.00931195	No	No
P10643.CO7_peptide.9	C7	5	40978019	cis	rs2329433	T	C	0.477918	0.21469	0.028966	1.3e-13	++++	0.421533	0.290062	0.0597772	1.21986e-06	2.17135e-06	2888_49	T	C	0.17899	-0.0177	0.011026	0.108419	No	0.119899	No	No
P10643.CO7	C7	5	40974159	cis	rs2034492	G	A	0.442801	-0.189803	0.029184	8.11e-11	----	0.494526	-0.0110139	0.0609547	0.856611	0.861451	NA	NA	NA	NA	NA	NA	NA	NA	NA	NA	NA
P20742.PZP_peptide.1	PZP	12	9259553	cis	rs12426061	T	C	0.332134	0.260796	0.022525	5.76e-31	++++	0.395985	0.512304	0.0610731	4.92929e-17	2.65883e-16	6580_29	T	C	0.3474	0.1981	0.00861	3.871e-117	Yes	8.26986e-117	No	Yes
P20742.PZP_peptide.4	PZP	12	9362931	cis	rs1017301	C	A	0.409851	-0.217816	0.021365	2.24e-24	----	0.413321	-0.505914	0.0587472	7.19853e-18	4.27113e-17	6580_29	A	C	0.66216	0.4906	0.0062	0	Yes	0	No	Yes
P20742.PZP_peptide.5	PZP	12	9330605	cis	rs10843050	C	T	0.447947	-0.287037	0.023384	1.35e-34	----	0.426095	-0.587264	0.0614273	1.17392e-21	1.00432e-20	6580_29	C	T	0.23339	-0.4936	0.006969	0	Yes	0	No	Yes
P20742.PZP_peptide.6	PZP	12	9362931	cis	rs1017301	C	A	0.409851	-0.296973	0.02288	1.75e-38	----	0.413321	-0.550605	0.0602027	5.91649e-20	4.38806e-19	6580_29	A	C	0.66216	0.4906	0.0062	0	Yes	0	No	Yes
P20742.PZP_peptide.7	PZP	12	9314857	cis	rs7311982	T	C	0.48643	-0.337614	0.022182	2.88e-52	----	0.462591	-0.612636	0.0608923	8.21698e-24	9.75082e-23	6580_29	C	T	0.69893	0.5691	0.006313	0	Yes	0	No	Yes
P20742.PZP_peptide	PZP	12	9343586	cis	rs11049351	G	T	0.422211	-0.194794	0.020207	5.79e-22	----	0.413321	-0.471399	0.060029	4.0671e-15	1.72368e-14	6580_29	G	T	0.26624	-0.348	0.006796	0	Yes	0	No	Yes
P20742.PZP	PZP	12	9317784	cis	rs2277413	A	G	0.487265	0.246758	0.024724	1.98e-23	++++	0.489964	0.588391	0.0615513	1.18487e-21	1.00432e-20	6580_29	G	A	0.30127	-0.5696	0.006313	0	Yes	0	No	Yes
P22792.CPN2_peptide.4	CPN2	3	194061826	cis	rs11711157	T	C	0.305013	-0.231483	0.030689	4.8e-14	----	0.351277	-0.217489	0.0626595	0.000518593	0.00066891	6415_90	T	C	0.22978	-0.4992	0.007105	0	Yes	0	No	Yes
P22792.CPN2_peptide	CPN2	17	26649724	trans	rs11080055	A	C	0.273468	0.216259	0.030387	1.15e-12	++++	0.255474	0.219615	0.0690848	0.00147825	0.00182728	6415_90	C	A	0.54683	-0.552	0.005967	0	Yes	0	No	Yes
P22792.CPN2_peptide	CPN2	3	194061826	cis	rs11711157	T	C	0.305013	-0.20705	0.029961	5.01e-12	----	0.351277	-0.176867	0.061932	0.00429245	0.00502668	6415_90	T	C	0.22978	-0.4992	0.007105	0	Yes	0	No	Yes
P22792.CPN2	CPN2	3	194061826	cis	rs11711157	T	C	0.305746	-0.224681	0.031074	5.01e-13	----	0.351277	-0.221498	0.0630398	0.000442031	0.00058721	6415_90	T	C	0.22978	-0.4992	0.007105	0	Yes	0	No	Yes
P22891.PROZ_peptide.1	PROZ	13	113800622	cis	rs559054	C	T	0.480122	0.321033	0.022069	6.8e-48	++++	0.497263	0.410841	0.0508416	6.43354e-16	3.09505e-15	NA	NA	NA	NA	NA	NA	NA	NA	NA	NA	NA
P22891.PROZ	PROZ	13	113800622	cis	rs559054	C	T	0.48064	0.377214	0.022907	7.09e-61	++++	0.502737	0.546781	0.0555109	6.85689e-23	6.7807e-22	NA	NA	NA	NA	NA	NA	NA	NA	NA	NA	NA
P23942.PRPH2_peptide	PRPH2	19	58896384	trans	rs10407616	G	C	0.080667	-0.761315	0.078461	3.12e-22	----	0.0958029	-0.348278	0.0814653	1.90985e-05	3.14772e-05	NA	NA	NA	NA	NA	NA	NA	NA	NA	NA	NA
P23942.PRPH2	PRPH2	19	58908150	trans	rs13343526	C	G	0.076311	-0.749071	0.078939	2.48e-21	----	0.0921533	-0.355598	0.0833831	2.00235e-05	3.26989e-05	NA	NA	NA	NA	NA	NA	NA	NA	NA	NA	NA
P27169.PON1_peptide.2	PON1	7	94990764	cis	rs2057682	C	G	0.230583	0.257595	0.033939	3.35e-14	++++	0.20073	0.253073	0.0737748	0.000602818	0.000771954	4261_55	C	G	0.12932	0.0072	0.011771	0.540751	NA	NA	Yes	No
P27169.PON1_peptide.3	PON1	7	94953895	cis	rs705379	A	G	0.47313	-0.283935	0.02821	8.43e-24	----	0.437044	-0.443277	0.0606004	2.57845e-13	8.9993e-13	NA	NA	NA	NA	NA	NA	NA	NA	NA	NA	NA
P27169.PON1_peptide.4	PON1	7	94955820	cis	rs13236941	T	C	0.366966	0.315206	0.030162	1.56e-25	++++	0.368613	0.379923	0.0620648	9.2761e-10	2.14435e-09	4261_55	T	C	0.19626	-0.0025	0.010108	0.804647	No	0.822139	No	No
P27169.PON1_peptide.7	PON1	7	94953895	cis	rs705379	A	G	0.47313	-0.267403	0.02786	8.68e-22	----	0.437044	-0.441034	0.0608513	4.23811e-13	1.42337e-12	NA	NA	NA	NA	NA	NA	NA	NA	NA	NA	NA
P27169.PON1_peptide.8	PON1	7	94953895	cis	rs705379	A	G	0.47313	-0.331424	0.02846	2.63e-31	----	0.437044	-0.543186	0.060621	3.23643e-19	2.21571e-18	NA	NA	NA	NA	NA	NA	NA	NA	NA	NA	NA
P27169.PON1_peptide	PON1	7	94990764	cis	rs2057682	C	G	0.230583	0.311665	0.034078	6.3e-20	++++	0.20073	0.322147	0.0742934	1.45005e-05	2.45818e-05	4261_55	C	G	0.12932	0.0072	0.011771	0.540751	NA	NA	Yes	No
P27169.PON1	PON1	7	94955820	cis	rs13236941	T	C	0.366483	0.314408	0.029546	2.06e-26	++++	0.368613	0.371648	0.0622774	2.40731e-09	5.35626e-09	4261_55	T	C	0.19626	-0.0025	0.010108	0.804647	No	0.822139	No	No
P35542.SAA4_peptide.1	SAA4	11	18257017	cis	rs2956632	G	A	0.112157	0.353507	0.051218	5.33e-12	++++	0.104015	0.388193	0.0981742	7.68146e-05	0.000113	15516_12	A	G	0.97226	-2.0276	0.018811	0	Yes	0	No	Yes
P35542.SAA4_peptide.2	SAA4	11	18257017	cis	rs2956632	G	A	0.112157	0.334414	0.046849	9.85e-13	++++	0.104015	0.612661	0.098729	5.45275e-10	1.27709e-09	15516_12	A	G	0.97226	-2.0276	0.018811	0	Yes	0	No	Yes
P35557.HXK4_peptide	GCK	6	31347566	trans	rs2244027	G	A	0.427993	0.467954	0.026072	5.55e-72	++++	0.387774	0.332818	0.0499902	2.78214e-11	7.39136e-11	12960_9	G	A	0.21416	0.0383	0.009757	8.655e-05	Yes	0.000105658	No	Yes
P35557.HXK4	GCK	6	31347566	trans	rs2244027	G	A	0.426498	0.468592	0.026002	1.5e-72	++++	0.387774	0.332818	0.0499902	2.78214e-11	7.39136e-11	12960_9	G	A	0.21416	0.0383	0.009757	8.655e-05	Yes	0.000105658	No	Yes
P36955.PEDF_peptide.2	SERPINF1	17	1674429	cis	rs8074840	C	T	0.367919	-0.202443	0.029537	7.46e-12	----	0.331204	-0.190982	0.0672018	0.00448433	0.00521706	9211_19	C	T	0.29094	-0.281	0.009142	1.774e-207	Yes	5.21112e-207	No	Yes
P36980.FHR2_peptide.1	CFHR2	1	196941493	cis	rs6667243	T	C	0.088282	0.75537	0.048923	9.84e-54	++++	0.0903285	0.895907	0.0901222	2.75972e-23	3.07019e-22	15584_9	C	T	0.49115	-0.6129	0.004403	0	Yes	0	No	Yes
P36980.FHR2_peptide	CFHR2	1	196927428	cis	rs1359594	T	G	0.083747	0.721722	0.044701	1.36e-58	++++	0.0875912	0.802374	0.0898943	4.42696e-19	2.81428e-18	15584_9	G	T	0.49825	-0.6243	0.004391	0	Yes	0	No	Yes
P36980.FHR2	CFHR2	1	196937536	cis	rs6428379	T	C	0.083219	0.745516	0.047749	6.6e-55	++++	0.0875912	0.649267	0.0925611	2.30827e-12	6.96393e-12	15584_9	C	T	0.50046	-0.6203	0.004394	0	Yes	0	No	Yes
P49247.RPIA_peptide	RPIA	14	106174261	trans	rs1407	G	C	0.228335	-0.26969	0.030106	3.5e-19	----	NA	NA	NA	NA	NA	12333_87	G	C	0.34619	0.0051	0.00861	0.553639	NA	NA	Yes	No
P49247.RPIA	RPIA	14	106171195	trans	rs200567660	G	C	0.227734	-0.283191	0.029833	2.4e-21	----	NA	NA	NA	NA	NA	NA	NA	NA	NA	NA	NA	NA	NA	NA	NA	NA
P55056.APOC4	APOC4	19	45443647	cis	rs111809714	C	T	0.49347	0.144527	0.021962	4.84e-11	++++	0.455292	0.288267	0.0528675	4.9629e-08	9.81551e-08	NA	NA	NA	NA	NA	NA	NA	NA	NA	NA	NA
P82930.RT34_peptide	MRPS34	6	32054659	trans	rs77633711	T	C	0.057123	-0.459206	0.058789	5.94e-15	----	NA	NA	NA	NA	NA	NA	NA	NA	NA	NA	NA	NA	NA	NA	NA	NA
P82930.RT34	MRPS34	6	31611777	trans	rs760293	T	C	0.20565	0.295536	0.039861	1.28e-13	++++	NA	NA	NA	NA	NA	NA	NA	NA	NA	NA	NA	NA	NA	NA	NA	NA
Q03591.FHR1_peptide.2	CFHR1	1	196733716	cis	1:196733716_A_G	A	G	0.469844	0.311455	0.022985	8.67e-42	++++	0.392336	0.422578	0.0505243	6.07e-17	3.17782e-16	NA	NA	NA	NA	NA	NA	NA	NA	NA	NA	NA
Q03591.FHR1_peptide.3	CFHR1	1	196823613	cis	rs7542235	G	A	0.055417	-0.845231	0.084548	1.68e-23	----	0.0757299	-0.858766	0.10931	3.95734e-15	1.71806e-14	15468_14	G	A	0.16768	-0.8392	0.007199	0	Yes	0	No	Yes
Q03591.FHR1_peptide	CFHR1	1	196822368	cis	rs60642321	G	A	0.052431	-0.875834	0.089338	1.16e-22	----	0.0757299	-0.80038	0.108251	1.42777e-13	5.18659e-13	15468_14	G	A	0.16758	-0.84	0.0072	0	Yes	0	No	Yes
Q03591.FHR1	CFHR1	1	196822368	cis	rs60642321	G	A	0.052819	-0.967805	0.06256	6.16e-54	----	0.0757299	-0.844766	0.109483	1.20051e-14	4.85661e-14	15468_14	G	A	0.16758	-0.84	0.0072	0	Yes	0	No	Yes
Q06033.ITIH3_peptide.1	ITIH3	3	52860816	cis	rs2276816	T	C	0.057489	0.406782	0.060845	2.38e-11	++++	0.0656934	0.453564	0.12031	0.000163274	0.000232502	7145_1	T	C	0.09058	0.3433	0.013684	6.807e-139	Yes	1.68384e-138	No	Yes
Q16610.ECM1_peptide	ECM1	1	150476186	cis	rs77257036	T	C	0.249695	-0.319715	0.030639	1.85e-25	----	0.27646	-0.224388	0.0547937	4.21926e-05	6.50079e-05	NA	NA	NA	NA	NA	NA	NA	NA	NA	NA	NA
Q16610.ECM1	ECM1	1	150377960	cis	rs1694385	A	G	0.212434	-0.353638	0.032455	1.3e-27	----	0.214416	-0.172641	0.0610317	0.00467368	0.00540205	3366_51	A	G	0.34377	-0.651	0.005957	0	Yes	0	No	Yes
Q5VYM1.CI131_peptide	C9orf131	6	32054659	trans	rs77633711	T	C	0.057123	-0.469702	0.058008	5.91e-16	----	0.0474453	-0.526236	0.127756	3.80421e-05	5.99247e-05	NA	NA	NA	NA	NA	NA	NA	NA	NA	NA	NA
Q5VYM1.CI131	C9orf131	6	31778529	trans	rs2075799	T	C	0.234774	0.268392	0.032891	3.52e-16	++++	0.190693	0.308754	0.0711088	1.41196e-05	2.41662e-05	NA	NA	NA	NA	NA	NA	NA	NA	NA	NA	NA
Q8NFW9.MYRIP_peptide	MYRIP	11	18270325	trans	rs79669707	A	G	0.068348	0.299641	0.038666	9.66e-15	++++	NA	NA	NA	NA	NA	NA	NA	NA	NA	NA	NA	NA	NA	NA	NA	NA
Q8NFW9.MYRIP	MYRIP	11	18270325	trans	rs79669707	A	G	0.067755	0.33582	0.039104	9.35e-18	++++	NA	NA	NA	NA	NA	NA	NA	NA	NA	NA	NA	NA	NA	NA	NA	NA
Q96IY4.CBPB2_peptide.1	CPB2	13	46642156	cis	rs9534305	A	G	0.235728	0.270046	0.034058	2.32e-15	++++	0.265511	0.441319	0.0684671	1.1506e-10	2.84454e-10	3518_54	A	G	0.34014	0.4945	0.006719	0	Yes	0	No	Yes
Q96IY4.CBPB2	CPB2	13	46606632	cis	rs7318648	C	T	0.234161	0.304961	0.041705	2.74e-13	++++	NA	NA	NA	NA	NA	3518_54	C	T	0.33338	0.4559	0.006803	0	Yes	0	No	Yes
Q96PD5.PGRP2_peptide	PGLYRP2	19	15571338	cis	rs6512033	A	C	0.285854	0.568891	0.040109	1.28e-45	++++	NA	NA	NA	NA	NA	5601_2	A	C	0.2144	0.1794	0.009908	2.838e-73	Yes	5.44433e-73	No	Yes
Q9H1X3.DJC25_peptide	DNAJC25	6	32054659	trans	rs77633711	T	C	0.057123	-0.465302	0.060359	1.33e-14	----	0.0474453	-0.167783	0.109259	0.124626	0.131263	NA	NA	NA	NA	NA	NA	NA	NA	NA	NA	NA
Q9H1X3.DJC25	DNAJC25	6	31351664	trans	rs2507978	A	G	0.383398	-0.217323	0.029087	8.29e-14	----	NA	NA	NA	NA	NA	NA	NA	NA	NA	NA	NA	NA	NA	NA	NA	NA
Q9NZ56.FMN2_peptide	FMN2	22	22677385	trans	rs117095836	A	G	0.054021	-0.599245	0.061503	2.1e-22	----	0.0437956	-0.659365	0.132052	5.93749e-07	1.08956e-06	NA	NA	NA	NA	NA	NA	NA	NA	NA	NA	NA
Q9NZ56.FMN2	FMN2	22	22677385	trans	rs117095836	A	G	0.054445	-0.627004	0.061049	1.03e-24	----	NA	NA	NA	NA	NA	NA	NA	NA	NA	NA	NA	NA	NA	NA	NA	NA
Q9P0L2.MARK1_peptide	MARK1	14	94849201	trans	rs709932	T	C	0.233008	-0.503242	0.065728	2e-14	----	0.184307	-0.589363	0.066957	1.34266e-18	8.24115e-18	NA	NA	NA	NA	NA	NA	NA	NA	NA	NA	NA
Q9P0L2.MARK1	MARK1	14	94793686	trans	rs12589136	T	G	0.388314	-0.236661	0.035011	1.43e-11	----	NA	NA	NA	NA	NA	NA	NA	NA	NA	NA	NA	NA	NA	NA	NA	NA
