# Supplementary material for: Genome-wide genotype-serum proteome mapping provides insights into the cross-ancestry differences in cardiometabolic disease susceptibility
Source: Nat Commun. 2023 Feb 16;14:896. doi: 10.1038/s41467-023-36491-3 (PMC9935862; doi:10.1038/s41467-023-36491-3)
Supplement: Supplementary file 8 — Supplementary Data 7 [file 41467_2023_36491_MOESM8_ESM.xlsx]

## Sheet: Sheet1
Supplementary Data 7 Replication of the previously reported pQTLs
Study	SOMAmer ID	UniProt	SNP	Chr	BP(hg19)	cis/trans	A1	A1_AF	Serum protein affected	BETA_A1	SE	P-value	A1_GNHS	A2_GNHS	Freq_A1	Beta_GNHS	SE_GNHS	P_GNHS	Directions of effect	Consistency of beta coefficients	FDR	Complementary bases	Successfully replicated
Emilsson et al, 2020	2567-5_6	P05156	rs10033900	4	110659067	cis	T	0.5221	CFI	0.2907	0.0188034	8.392e-53	C	T	0.400853	0.03637	0.029901	0.223836	++-+	No	0.46305	No	No
Emilsson et al, 2020	3186-2_2	P06681	rs1003878	6	32299822	cis	T	0.1713	C2	0.2229	0.0254714	2.793e-18	A	G	0.09078	-0.044262	0.051528	0.39035	-+--	No	0.647993	No	No
Emilsson et al, 2020	13731-14_3	P10643	rs10054110	5	41018452	cis	T	0.3659	C7	-0.1279	0.0192911	3.691e-11	T	A	0.269122	-0.105844	0.040967	0.009794	-+--	NA	NA	Yes	No
Emilsson et al, 2020	5462-62_3	O75636	rs10102164	8	55421614	trans	A	0.2389	FCN3	0.1465	0.0221902	4.44e-11	A	G	0.207635	0.027565	0.036517	0.450343	++++	Yes	0.685597	No	No
Emilsson et al, 2020	12812-25_3	P14621	rs10188142	2	53958136	cis	T	0.33	ACYP2	0.1333	0.0189967	2.547e-12	C	T	0.306438	0.026969	0.02549	0.290043	+-++	No	0.558449	No	No
Emilsson et al, 2020	6380-23_3	Q14197	rs1029871	3	52797634	trans	C	0.4009	ICT1	-0.1604	0.019372	1.548e-16	C	G	0.380779	-0.009361	0.03094	0.762243	+-+-	NA	NA	Yes	No
Emilsson et al, 2020	7955-195_3	P19827	rs1029871	3	52797634	cis	C	0.4009	ITIH1	-0.5953	0.0179415	1.224e-219	C	G	0.380779	-0.059224	0.038811	0.127009	+---	NA	NA	Yes	No
Emilsson et al, 2020	7145-1_3	Q06033	rs1029871	3	52797634	cis	C	0.4009	ITIH3	0.2849	0.0185603	4.399e-52	C	G	0.380779	0.040196	0.029596	0.1744	++++	NA	NA	Yes	No
Emilsson et al, 2020	11510-31_3	O14791	rs1035542	16	72023633	trans	A	0.4412	APOL1	-0.1394	0.0181723	2.01e-14	A	C	0.449859	-0.089785	0.024023	0.000187	----	Yes	0.00137897	No	Yes
Emilsson et al, 2020	11510-51_3	O14791	rs1035542	16	72023633	trans	A	0.4412	APOL1	-0.1313	0.0182869	7.913e-13	A	C	0.449859	-0.089785	0.024023	0.000187	----	Yes	0.00137897	No	Yes
Emilsson et al, 2020	11510-51_3	O14791	rs1035543	16	71983772	trans	C	0.3835	APOL1	-0.1224	0.0189532	1.155e-10	G	C	0.333388	0.017132	0.02606	0.510942	+--+	NA	NA	Yes	No
Emilsson et al, 2020	3054-3_2	P00738	rs1035543	16	71983772	cis	C	0.3835	HP	-0.3559	0.0194375	1.108e-72	G	C	0.333388	-0.19739	0.039704	6.77e-07	----	NA	NA	Yes	No
Emilsson et al, 2020	7905-30_3	P00738	rs1035543	16	71983772	cis	C	0.3835	HP	-0.3331	0.0195138	1.198e-63	G	C	0.333388	-0.19739	0.039704	6.77e-07	----	NA	NA	Yes	No
Emilsson et al, 2020	3316-58_1	P05546	rs1035543	16	71983772	trans	C	0.3835	SERPIND1	-0.1405	0.0194464	5.713e-13	G	C	0.333388	-0.061179	0.038999	0.116708	+---	NA	NA	Yes	No
Emilsson et al, 2020	3186-2_2	P06681	rs1041981	6	31540784	cis	A	0.3813	C2	0.1424	0.0196658	5.071e-13	C	A	0.471067	-0.066467	0.043344	0.125145	+---	Yes	0.302012	No	No
Emilsson et al, 2020	4129-72_1	P00751	rs1041981	6	31540784	cis	A	0.3813	CFB	0.1839	0.01945	4.698e-21	C	A	0.471067	-0.089899	0.028417	0.001566	----	Yes	0.00964514	No	Yes
Emilsson et al, 2020	2797-56_2	P04114	rs1042034	2	21225281	cis	C	0.2443	APOB	0.1679	0.0221329	3.878e-14	T	C	0.268782	-0.062729	0.035791	0.079667	+---	Yes	0.215392	No	No
Emilsson et al, 2020	3186-2_2	P06681	rs1042127	6	31084170	cis	C	0.142	C2	-0.2303	0.0275314	7.601e-17	C	A	0.244789	-0.015992	0.032981	0.627784	++--	Yes	0.811103	No	No
Emilsson et al, 2020	4996-66_1	P04196	rs1042464	3	186395572	cis	A	0.5526	HRG	0.354	0.0187203	3.288e-77	A	T	0.187174	-0.345881	0.036438	2.41e-21	----	NA	NA	Yes	No
Emilsson et al, 2020	6380-23_3	Q14197	rs1042779	3	52821011	trans	G	0.3947	ICT1	-0.1489	0.0194742	2.444e-14	G	A	0.323692	-0.017322	0.037903	0.647698	--+-	Yes	0.822137	No	No
Emilsson et al, 2020	7955-195_3	P19827	rs1042779	3	52821011	cis	G	0.3947	ITIH1	-0.6283	0.0178342	1.259e-244	G	A	0.323692	-0.07125	0.030646	0.020098	+---	Yes	0.0822122	No	No
Emilsson et al, 2020	7145-1_3	Q06033	rs1042779	3	52821011	cis	G	0.3947	ITIH3	0.3023	0.0186031	5.521e-58	G	A	0.323692	0.064766	0.03074	0.035146	++-+	Yes	0.125993	No	No
Emilsson et al, 2020	13731-14_3	P10643	rs10440635	5	40490790	cis	G	0.415	C7	-0.1459	0.0190246	2.05e-14	A	G	0.18002	-0.047834	0.037315	0.199868	---+	No	0.431171	No	No
Emilsson et al, 2020	3186-2_2	P06681	rs1046089	6	31602967	cis	A	0.3488	C2	0.172	0.0201217	1.61e-17	A	G	0.40382	0.016016	0.0296	0.588479	++-+	Yes	0.792436	No	No
Emilsson et al, 2020	6453-70_3	Q8NHJ6	rs10466026	10	73550969	trans	A	0.3012	LILRB4	0.3162	0.0205191	1.748e-52	G	A	0.44034	-0.048488	0.025065	0.053064	----	Yes	0.163362	No	No
Emilsson et al, 2020	3186-2_2	P06681	rs10484554	6	31274555	cis	T	0.1168	C2	-0.1968	0.0294611	2.634e-11	T	C	0.054604	-0.008055	0.078478	0.918229	+++-	Yes	0.9555	No	No
Emilsson et al, 2020	6380-23_3	Q14197	rs10489615	1	230304988	trans	A	0.3714	ICT1	0.1698	0.019524	4.493e-18	G	A	0.23037	-0.018529	0.028276	0.512305	-+--	Yes	0.730244	No	No
Emilsson et al, 2020	4129-72_1	P00751	rs1055388	6	31501737	cis	G	0.2997	CFB	-0.1434	0.0203059	1.853e-12	C	T	0.24889	-0.044233	0.033042	0.180651	+---	Yes	0.401215	No	No
Emilsson et al, 2020	7955-195_3	P19827	rs1056522	3	126261345	trans	A	0.3044	ITIH1	0.2361	0.0204948	2.406e-30	A	G	0.23195	-0.039222	0.049194	0.425286	+-+-	No	0.667703	No	No
Emilsson et al, 2020	9326-33_3	P19823	rs1056522	3	126261345	trans	A	0.3044	ITIH2	0.2282	0.0206143	3.496e-28	A	G	0.23195	-0.014855	0.03321	0.654668	+-+-	No	0.825186	No	No
Emilsson et al, 2020	3186-2_2	P06681	rs1061808	6	32136547	cis	A	0.4769	C2	-0.1948	0.0191544	4.579e-24	T	G	0.406788	-0.060493	0.02898	0.036871	----	Yes	0.129347	No	No
Emilsson et al, 2020	4129-72_1	P00751	rs1061808	6	32136547	cis	A	0.4769	CFB	-0.1423	0.0191084	1.104e-13	T	G	0.406788	-0.111396	0.028956	0.000121	----	Yes	0.000936886	No	Yes
Emilsson et al, 2020	3186-2_2	P06681	rs1063478	6	32917544	trans	T	0.1101	C2	-0.2052	0.0309736	3.824e-11	T	C	0.311437	-0.04112	0.038689	0.287838	+---	Yes	0.557118	No	No
Emilsson et al, 2020	3186-2_2	P06681	rs1063632	6	31378510	cis	A	0.04794	C2	-0.748	0.0447368	3.302e-61	A	G	0.058396	0.095139	0.09952	0.339077	-+++	No	0.606534	No	No
Emilsson et al, 2020	4129-72_1	P00751	rs1063632	6	31378510	cis	A	0.04794	CFB	-0.3707	0.0452736	3.291e-16	A	G	0.058396	-0.042145	0.084325	0.617246	-+--	Yes	0.810042	No	No
Emilsson et al, 2020	3050-7_2	P04275	rs1063856	12	6153534	cis	C	0.4093	VWF	0.1736	0.0192611	2.735e-19	C	T	0.068424	0.083032	0.052192	0.111626	+-++	Yes	0.282436	No	No
Emilsson et al, 2020	3186-2_2	P06681	rs1071630	6	32609126	cis	T	0.5176	C2	0.1706	0.019229	9.65e-19	T	C	0.37352	-0.015398	0.039666	0.697885	--++	No	0.855778	No	No
Emilsson et al, 2020	4129-72_1	P00751	rs10737680	1	196679455	trans	C	0.3896	CFB	0.2349	0.0191912	5.333e-34	C	A	0.414342	0.077343	0.035772	0.030629	+-++	Yes	0.11609	No	No
Emilsson et al, 2020	4159-130_1	P08603	rs10737680	1	196679455	cis	C	0.3896	CFH	0.3071	0.0190983	8.052e-57	C	A	0.414342	0.031227	0.040608	0.441908	+-+-	Yes	0.67851	No	No
Emilsson et al, 2020	5982-50_3	Q03591	rs10737680	1	196679455	cis	C	0.3896	CFHR1	-0.6029	0.0178796	4.236e-226	C	A	0.414342	-0.224658	0.068173	0.000988	----	Yes	0.00653044	No	Yes
Emilsson et al, 2020	2960-66_2	P27918	rs10737680	1	196679455	trans	C	0.3896	CFP	0.3208	0.0190952	9.584e-62	C	A	0.414342	0.107822	0.034868	0.001995	++++	Yes	0.0120815	No	Yes
Emilsson et al, 2020	2768-56_2	P02790	rs10737680	1	196679455	trans	C	0.3896	HPX	-0.3955	0.0188873	1.325e-93	C	A	0.414342	-0.012661	0.02894	0.661775	+-+-	Yes	0.828561	No	No
Emilsson et al, 2020	4261-55_2	P27169	rs10737680	1	196679455	trans	C	0.3896	PON1	0.1615	0.0194438	1.24e-16	C	A	0.414342	0.005451	0.028728	0.849483	+-++	Yes	0.935883	No	No
Emilsson et al, 2020	6453-70_3	Q8NHJ6	rs10740391	10	73589418	trans	C	0.4019	LILRB4	0.2341	0.01959	1.62e-32	T	C	0.352333	-0.014186	0.026797	0.596569	+---	Yes	0.798225	No	No
Emilsson et al, 2020	13710-6_3	P05155	rs10742805	11	47454701	trans	A	0.3081	SERPING1	0.175	0.0207125	3.752e-17	A	G	0.311311	-0.008245	0.030613	0.787687	+-+-	No	0.899739	No	No
Emilsson et al, 2020	10966-1_3	P02765	rs10770	3	186389559	cis	C	0.1418	AHSG	-0.3309	0.0273924	3.707e-33	C	T	0.088659	0.01423	0.051544	0.782487	++-+	No	0.899096	No	No
Emilsson et al, 2020	13710-6_3	P05155	rs10838852	11	48286256	trans	T	0.59	SERPING1	0.1309	0.0195461	2.351e-11	T	C	0.36729	0.021346	0.030066	0.477736	++++	Yes	0.710378	No	No
Emilsson et al, 2020	3186-2_2	P06681	rs10885	6	31604591	cis	T	0.1442	C2	0.2432	0.0270945	3.812e-19	T	C	0.092249	0.193769	0.04968	9.7e-05	++++	Yes	0.000778874	No	Yes
Emilsson et al, 2020	5737-61_3	Q92854	rs10908907	9	92249584	cis	A	0.2305	SEMA4D	-0.2267	0.022335	5.682e-24	G	A	0.487488	-0.031322	0.027963	0.262648	---+	No	0.520494	No	No
Emilsson et al, 2020	13710-6_3	P05155	rs11039571	11	48207259	trans	A	0.1705	SERPING1	0.2341	0.0252999	3.095e-20	A	G	0.141987	0.030878	0.041567	0.457578	+-++	Yes	0.687493	No	No
Emilsson et al, 2020	3054-3_2	P00738	rs11075945	16	72747560	cis	T	0.07459	HP	0.4193	0.035384	5.259e-32	T	C	0.468052	0.088261	0.048276	0.06752	-+++	Yes	0.193629	No	No
Emilsson et al, 2020	7905-30_3	P00738	rs11075945	16	72747560	cis	T	0.07459	HP	0.3953	0.0354529	1.416e-28	T	C	0.468052	0.088261	0.048276	0.06752	-+++	Yes	0.193629	No	No
Emilsson et al, 2020	5456-59_2	Q96KN2	rs11151964	18	72201918	cis	A	0.1039	CNDP1	0.2257	0.0306325	1.997e-13	A	G	0.116448	0.075084	0.04376	0.0862	-+++	Yes	0.23015	No	No
Emilsson et al, 2020	3186-2_2	P06681	rs1116221	6	30071330	trans	T	0.2596	C2	0.147	0.0218166	1.775e-11	T	C	0.062471	-0.020098	0.05911	0.73386	+---	No	0.876107	No	No
Emilsson et al, 2020	6380-23_3	Q14197	rs11177	3	52721305	trans	A	0.4035	ICT1	-0.1605	0.0193911	1.583e-16	A	G	0.38195	-0.016416	0.025069	0.512595	--+-	Yes	0.730244	No	No
Emilsson et al, 2020	7955-195_3	P19827	rs11177	3	52721305	cis	A	0.4035	ITIH1	-0.5887	0.0179976	5.599e-214	A	G	0.38195	-0.057889	0.039647	0.144247	+---	Yes	0.334111	No	No
Emilsson et al, 2020	7145-1_3	Q06033	rs11177	3	52721305	cis	A	0.4035	ITIH3	0.2842	0.0185752	9.681e-52	A	G	0.38195	0.044413	0.029738	0.135291	++-+	Yes	0.318816	No	No
Emilsson et al, 2020	13710-6_3	P05155	rs11227599	11	56000471	trans	A	0.2047	SERPING1	0.1851	0.0237704	8.22e-15	A	G	0.134747	0.002919	0.041682	0.944154	+--+	Yes	0.965531	No	No
Emilsson et al, 2020	3186-2_2	P06681	rs11229	6	31603770	cis	G	0.1442	C2	0.2419	0.0270733	5.497e-19	G	A	0.092249	0.193769	0.04968	9.7e-05	++++	Yes	0.000778874	No	Yes
Emilsson et al, 2020	13710-6_3	P05155	rs11230983	11	55541284	trans	A	0.1487	SERPING1	0.2005	0.0272197	2.022e-13	A	G	0.141919	0.014284	0.040792	0.726232	+--+	Yes	0.873855	No	No
Emilsson et al, 2020	9595-11_3	O60909	rs1126605	12	7242204	trans	T	0.1001	B4GALT2	0.3411	0.0325167	1.713e-25	T	C	0.357242	-0.016039	0.028231	0.569958	-++-	No	0.780094	No	No
Emilsson et al, 2020	6580-29_3	P20742	rs1135816	12	9750669	cis	G	0.3651	PZP	0.1054	0.0158855	3.576e-11	A	G	0.433479	0.044753	0.043354	0.301928	+--+	No	0.566993	No	No
Emilsson et al, 2020	7735-17_3	P36955	rs1136287	17	1673276	cis	C	0.3399	SERPINF1	-0.3725	0.0193105	3.403e-80	C	T	0.462949	-0.183376	0.061757	0.002995	----	Yes	0.015993	No	Yes
Emilsson et al, 2020	9211-19_3	P36955	rs1136287	17	1673276	cis	C	0.3399	SERPINF1	-0.3684	0.0193997	7.078e-78	C	T	0.462949	-0.183376	0.061757	0.002995	----	Yes	0.015993	No	Yes
Emilsson et al, 2020	5737-61_3	Q92854	rs11526468	9	92003679	cis	T	0.3019	SEMA4D	0.2405	0.0202954	5.344e-32	T	C	0.33942	-0.03518	0.02521	0.162852	----	No	0.368542	No	No
Emilsson et al, 2020	7735-17_3	P36955	rs11549830	17	1690752	cis	A	0.3324	SERPINF1	-0.3211	0.019821	1.213e-57	A	G	0.482189	-0.114848	0.059046	0.051782	+---	Yes	0.160836	No	No
Emilsson et al, 2020	9211-19_3	P36955	rs11549830	17	1690752	cis	A	0.3324	SERPINF1	-0.3012	0.0199602	1.915e-50	A	G	0.482189	-0.114848	0.059046	0.051782	+---	Yes	0.160836	No	No
Emilsson et al, 2020	2961-1_2	P04070	rs1158867	2	128177377	cis	C	0.4197	PROC	-0.1806	0.0185573	3.373e-22	C	T	0.188021	0.011481	0.035855	0.748826	+--+	No	0.882312	No	No
Emilsson et al, 2020	3758-63_3	P04070	rs1158867	2	128177377	cis	C	0.4197	PROC	-0.1692	0.0190412	8.56e-19	C	T	0.188021	0.011481	0.035855	0.748826	+--+	No	0.882312	No	No
Emilsson et al, 2020	6453-70_3	Q8NHJ6	rs11592462	10	73550117	trans	G	0.462	LILRB4	-0.4301	0.0181937	1.319e-117	G	C	0.159071	-0.061551	0.039649	0.120556	---+	NA	NA	Yes	No
Emilsson et al, 2020	9506-10_3	O14791	rs11597390	10	101861435	trans	A	0.3391	APOL1	-0.1405	0.0200628	2.813e-12	A	G	0.067761	0.021333	0.048158	0.657797	++-+	No	0.827674	No	No
Emilsson et al, 2020	9506-10_3	O14791	rs11599750	10	101805442	trans	T	0.3631	APOL1	-0.2806	0.0197745	6.561e-45	T	C	0.171363	0.010799	0.037587	0.773887	-+-+	No	0.89244	No	No
Emilsson et al, 2020	9506-10_3	O14791	rs11711157	3	194061826	trans	T	0.2261	APOL1	0.5609	0.0216397	1.301e-139	T	C	0.305746	-0.012669	0.026241	0.629278	+--+	No	0.811103	No	No
Emilsson et al, 2020	6415-90_3	P22792	rs11711157	3	194061826	cis	T	0.2261	CPN2	-0.4116	0.0220815	3.837e-75	T	C	0.305746	-0.224681	0.031074	5.01e-13	----	Yes	8.90302e-12	No	Yes
Emilsson et al, 2020	13731-14_3	P10643	rs11742570	5	40410584	cis	T	0.4041	C7	-0.1362	0.0190863	1.089e-12	C	T	0.129269	-0.081705	0.041733	0.050265	----	No	0.158855	No	No
Emilsson et al, 2020	3186-2_2	P06681	rs11753326	6	30925985	cis	C	0.0766	C2	-0.4161	0.0359016	1.116e-30	C	T	0.058883	-0.026579	0.08902	0.765272	--++	Yes	0.888174	No	No
Emilsson et al, 2020	3186-2_2	P06681	rs11759988	6	31432861	cis	C	0.03067	C2	-1.31	0.055485	2.593e-117	C	T	0.231261	0.039024	0.039713	0.32577	-+++	No	0.587579	No	No
Emilsson et al, 2020	3186-2_2	P06681	rs11796	6	31501212	cis	T	0.385	C2	0.144	0.0196346	2.571e-13	T	A	0.427361	0.08531	0.029423	0.003751	++++	NA	NA	Yes	No
Emilsson et al, 2020	4129-72_1	P00751	rs11796	6	31501212	cis	T	0.385	CFB	0.1812	0.0194337	1.611e-20	T	A	0.427361	0.104482	0.028632	0.000265	++++	NA	NA	Yes	No
Emilsson et al, 2020	2797-56_2	P04114	rs11902417	2	21198900	cis	A	0.2581	APOB	0.1568	0.0218172	7.553e-13	G	A	0.285509	-0.063839	0.031615	0.043477	+---	Yes	0.14682	No	No
Emilsson et al, 2020	2961-1_2	P04070	rs11906160	20	33565755	trans	A	0.1103	PROC	0.4789	0.0282704	9.767e-63	A	G	0.117266	0.201179	0.054129	0.000204	+-++	Yes	0.00148413	No	Yes
Emilsson et al, 2020	3758-63_3	P04070	rs11906160	20	33565755	trans	A	0.1103	PROC	0.4786	0.0289885	8.784e-60	A	G	0.117266	0.201179	0.054129	0.000204	+-++	Yes	0.00148413	No	Yes
Emilsson et al, 2020	10966-1_3	P02765	rs11924144	3	185845583	cis	G	0.5124	AHSG	0.1506	0.0192116	5.43e-15	G	T	0.491529	0.008266	0.028684	0.773226	+-++	Yes	0.89244	No	No
Emilsson et al, 2020	4996-66_1	P04196	rs11924390	3	186433099	cis	C	0.288	HRG	0.3286	0.0207319	2.555e-55	C	T	0.346197	0.076173	0.035926	0.034004	++++	Yes	0.125803	No	No
Emilsson et al, 2020	4152-58_2	P03952	rs11924390	3	186433099	trans	C	0.288	KLKB1	-0.1851	0.0200303	3.45e-20	C	T	0.346197	-0.112472	0.029483	0.000137	----	Yes	0.00103852	No	Yes
Emilsson et al, 2020	4495-33_2	P01042	rs11924390	3	186433099	cis	C	0.288	KNG1	-0.728	0.0187968	2.485e-289	C	T	0.346197	-0.133605	0.031945	2.92e-05	----	Yes	0.000251213	No	Yes
Emilsson et al, 2020	4918-21_1	P01042	rs11924390	3	186433099	cis	C	0.288	KNG1	-0.2702	0.0209133	1.32e-37	C	T	0.346197	-0.133605	0.031945	2.92e-05	----	Yes	0.000251213	No	Yes
Emilsson et al, 2020	6605-17_3	P35858	rs11977526	7	46008110	trans	A	0.3377	IGFALS	0.5113	0.0183196	3.823e-160	G	A	0.192563	0.010686	0.035508	0.763465	++-+	No	0.887354	No	No
Emilsson et al, 2020	2768-56_2	P02790	rs12035482	1	195738953	trans	G	0.4601	HPX	0.1273	0.019285	4.48e-11	T	G	0.263953	-0.001997	0.033254	0.952101	+--+	Yes	0.971824	No	No
Emilsson et al, 2020	2961-1_2	P04070	rs1205357	20	32877766	trans	C	0.0818	PROC	0.3311	0.0331531	2.77e-23	C	T	0.25154	0.069734	0.032749	0.033245	++++	Yes	0.123416	No	No
Emilsson et al, 2020	3758-63_3	P04070	rs1205357	20	32877766	trans	C	0.0818	PROC	0.3125	0.0339933	5.376e-20	C	T	0.25154	0.069734	0.032749	0.033245	++++	Yes	0.123416	No	No
Emilsson et al, 2020	3074-6_2	P18428	rs1205434	20	36869516	cis	A	0.2999	LBP	-0.1719	0.0206685	1.134e-16	A	C	0.252859	-0.010052	0.039564	0.799441	+-+-	Yes	0.90838	No	No
Emilsson et al, 2020	3285-23_2	P00736	rs12146727	12	7170336	trans	A	0.1153	C1R	-0.4686	0.0298281	2.144e-54	A	G	0.076874	-0.161538	0.053101	0.002359	----	Yes	0.0136653	No	Yes
Emilsson et al, 2020	7955-195_3	P19827	rs12163565	3	52430526	cis	A	0.2402	ITIH1	0.3275	0.0220687	7.746e-49	A	G	0.327987	0.027669	0.030293	0.361046	+-++	Yes	0.621228	No	No
Emilsson et al, 2020	3186-2_2	P06681	rs12179536	6	30993590	cis	G	0.2095	C2	-0.1742	0.023205	7.046e-14	G	A	0.213184	0.040531	0.034283	0.237089	-+++	No	0.478592	No	No
Emilsson et al, 2020	4162-54_2	P02787	rs12216125	6	25997458	trans	T	0.3741	TF	-0.1301	0.01962	3.671e-11	T	C	0.115672	-0.006858	0.044263	0.87685	-++-	Yes	0.945777	No	No
Emilsson et al, 2020	13710-6_3	P05155	rs12221615	11	55999950	trans	C	0.1483	SERPING1	0.2012	0.0272814	1.902e-13	C	G	0.134326	0.002628	0.04186	0.949921	+--+	NA	NA	Yes	No
Emilsson et al, 2020	13710-6_3	P05155	rs12223229	11	57313469	cis	G	0.4663	SERPING1	-0.1396	0.0193352	5.938e-13	C	G	0.231343	0.035091	0.034484	0.308859	+++-	NA	NA	Yes	No
Emilsson et al, 2020	6580-29_3	P20742	rs12230214	12	9346792	cis	C	0.2645	PZP	-0.2883	0.0167034	5.683e-65	C	G	0.424366	-0.19568	0.025355	1.24e-14	----	NA	NA	Yes	No
Emilsson et al, 2020	4479-14_2	P05155	rs12364102	11	56949691	cis	A	0.1148	SERPING1	-0.2023	0.0292595	5.283e-12	A	G	0.064988	-0.029926	0.057581	0.603282	----	Yes	0.798483	No	No
Emilsson et al, 2020	13710-6_3	P05155	rs12364102	11	56949691	cis	A	0.1148	SERPING1	0.2009	0.0297014	1.489e-11	A	G	0.064988	-0.029926	0.057581	0.603282	----	No	0.798483	No	No
Emilsson et al, 2020	4151-6_2	P00747	rs1247351	6	161363919	cis	G	0.2717	PLG	-0.1455	0.0208692	3.503e-12	T	C	0.475252	0.003832	0.028373	0.892554	-+-+	Yes	0.947653	No	No
Emilsson et al, 2020	6461-54_3	P02656	rs12491503	3	165706855	trans	A	0.2925	APOC3	0.1634	0.0206209	2.79e-15	A	G	0.307009	0.031687	0.030784	0.303317	+++-	Yes	0.566993	No	No
Emilsson et al, 2020	8239-223_3	P06276	rs12491503	3	165706855	cis	A	0.2925	BCHE	-0.2947	0.0203241	9.36e-47	A	G	0.307009	-0.087979	0.030615	0.004069	----	Yes	0.0203262	No	Yes
Emilsson et al, 2020	4131-72_2	P02751	rs1250229	2	216304384	cis	T	0.3185	FN1	-0.5033	0.0194174	1.24e-139	T	C	0.078438	-0.182852	0.075062	0.014871	----	Yes	0.0657966	No	No
Emilsson et al, 2020	3435-53_2	P02751	rs1250229	2	216304384	cis	T	0.3185	FN1	-0.4417	0.0196661	8.796e-107	T	C	0.078438	-0.182852	0.075062	0.014871	----	Yes	0.0657966	No	No
Emilsson et al, 2020	3434-34_1	P02751	rs1250229	2	216304384	cis	T	0.3185	FN1	-0.3489	0.0200402	4.902e-66	T	C	0.078438	-0.182852	0.075062	0.014871	----	Yes	0.0657966	No	No
Emilsson et al, 2020	12370-30_3	Q13790	rs12580100	12	56439209	cis	G	0.1155	APOF	-0.2144	0.0283523	4.664e-14	G	A	0.181086	0.016485	0.037347	0.658932	++--	No	0.827674	No	No
Emilsson et al, 2020	3186-2_2	P06681	rs1264352	6	30789647	trans	G	0.1012	C2	0.2283	0.0316775	6.53e-13	C	G	0.079244	0.144567	0.068855	0.035786	+++-	NA	NA	Yes	No
Emilsson et al, 2020	3186-2_2	P06681	rs1265086	6	31109882	cis	C	0.6217	C2	0.1618	0.0196717	2.437e-16	T	G	0.313947	0.038564	0.031631	0.222747	++++	No	0.461678	No	No
Emilsson et al, 2020	3186-2_2	P06681	rs1265112	6	31118019	cis	G	0.2367	C2	0.1786	0.0225249	2.674e-15	C	T	0.069667	0.009016	0.056195	0.872521	+-+-	Yes	0.943925	No	No
Emilsson et al, 2020	3186-2_2	P06681	rs1265759	6	32322393	cis	G	0.4606	C2	-0.1772	0.0190353	1.836e-20	T	C	0.435445	0.007092	0.045435	0.875951	+-+-	Yes	0.945748	No	No
Emilsson et al, 2020	3186-2_2	P06681	rs12660382	6	31443323	cis	T	0.1681	C2	-0.1846	0.0250781	2.098e-13	T	C	0.296956	-0.007787	0.044234	0.860251	+-++	Yes	0.940842	No	No
Emilsson et al, 2020	3186-2_2	P06681	rs12661281	6	31842598	cis	A	0.1582	C2	-0.2337	0.0258004	1.836e-19	A	T	0.109902	0.049478	0.05498	0.368151	-+-+	NA	NA	Yes	No
Emilsson et al, 2020	3054-3_2	P00738	rs12708923	16	72020134	cis	T	0.4227	HP	-0.2129	0.0191457	2.141e-28	C	T	0.45569	-0.108499	0.05964	0.068887	-+--	No	0.19548	No	No
Emilsson et al, 2020	7905-30_3	P00738	rs12708923	16	72020134	cis	T	0.4227	HP	-0.2115	0.0191576	4.859e-28	C	T	0.45569	-0.108499	0.05964	0.068887	-+--	No	0.19548	No	No
Emilsson et al, 2020	13666-222_3	Q9NS85	rs12740374	1	109817590	trans	T	0.2177	CA10	-0.3298	0.0227762	1.231e-46	T	G	0.050108	-0.117425	0.050724	0.020636	----	Yes	0.0837806	No	No
Emilsson et al, 2020	3186-2_2	P06681	rs130068	6	31116246	cis	A	0.3486	C2	0.1626	0.0199681	4.753e-16	A	G	0.252603	-0.00677	0.033293	0.838859	--++	No	0.928829	No	No
Emilsson et al, 2020	6380-23_3	Q14197	rs13072536	3	52861211	trans	T	0.2353	ICT1	-0.2435	0.0223805	2.762e-27	T	A	0.27876	-0.014928	0.035899	0.677556	--+-	NA	NA	Yes	No
Emilsson et al, 2020	7955-195_3	P19827	rs13072536	3	52861211	cis	T	0.2353	ITIH1	-0.5236	0.0217261	7.189e-122	T	A	0.27876	-0.048419	0.033407	0.147219	++--	NA	NA	Yes	No
Emilsson et al, 2020	7145-1_3	Q06033	rs13072536	3	52861211	cis	T	0.2353	ITIH3	0.2274	0.0218025	3.272e-25	T	A	0.27876	0.090908	0.032048	0.004573	++++	NA	NA	Yes	No
Emilsson et al, 2020	4152-58_2	P03952	rs13146272	4	187120211	cis	C	0.3914	KLKB1	-0.1864	0.0184737	1.019e-23	A	C	0.410983	0.113034	0.036129	0.001764	++++	Yes	0.0107426	No	Yes
Emilsson et al, 2020	13731-14_3	P10643	rs13157656	5	40964852	cis	C	0.2615	C7	-0.2557	0.0210626	1.733e-33	C	A	0.21181	-0.203682	0.03494	5.71e-09	----	Yes	6.38107e-08	No	Yes
Emilsson et al, 2020	2888-49_2	P10643	rs13157656	5	40964852	cis	C	0.2615	C7	-0.1717	0.0216875	2.944e-15	C	A	0.21181	-0.203682	0.03494	5.71e-09	----	Yes	6.38107e-08	No	Yes
Emilsson et al, 2020	3366-51_2	Q16610	rs13294	1	150484987	cis	A	0.3471	ECM1	-0.335	0.0197524	6.82e-63	A	G	0.218157	-0.361719	0.041361	2.35e-18	----	Yes	7.07611e-17	No	Yes
Emilsson et al, 2020	3434-34_1	P02751	rs13294	1	150484987	trans	A	0.3471	FN1	0.2129	0.0201801	8.762e-26	A	G	0.218157	-0.090899	0.034735	0.00889	----	No	0.0415378	No	No
Emilsson et al, 2020	3435-53_2	P02751	rs13294	1	150484987	trans	A	0.3471	FN1	0.1789	0.0202056	1.128e-18	A	G	0.218157	-0.090899	0.034735	0.00889	----	No	0.0415378	No	No
Emilsson et al, 2020	3024-18_2	P08697	rs13294	1	150484987	trans	A	0.3471	SERPINF2	0.1503	0.0186847	1.06e-15	A	G	0.218157	-0.053141	0.034271	0.120987	-+--	No	0.298747	No	No
Emilsson et al, 2020	4129-72_1	P00751	rs1329428	1	196702810	trans	A	0.3897	CFB	0.2348	0.019183	5.46e-34	T	C	0.430995	0.081188	0.038543	0.035189	+-++	Yes	0.125993	No	No
Emilsson et al, 2020	4159-130_1	P08603	rs1329428	1	196702810	cis	A	0.3897	CFH	0.3072	0.0191045	7.432e-57	T	C	0.430995	0.031239	0.042001	0.45703	+-+-	Yes	0.687493	No	No
Emilsson et al, 2020	5982-50_3	Q03591	rs1329428	1	196702810	cis	A	0.3897	CFHR1	-0.6027	0.0178737	4.501e-226	T	C	0.430995	-0.169942	0.070836	0.016458	----	Yes	0.0713619	No	No
Emilsson et al, 2020	2960-66_2	P27918	rs1329428	1	196702810	trans	A	0.3897	CFP	0.3209	0.0191012	8.668e-62	T	C	0.430995	0.115692	0.037899	0.002277	++++	Yes	0.0135619	No	Yes
Emilsson et al, 2020	2768-56_2	P02790	rs1329428	1	196702810	trans	A	0.3897	HPX	-0.3955	0.0188873	1.319e-93	T	C	0.430995	-0.003013	0.031367	0.923465	+-++	Yes	0.959065	No	No
Emilsson et al, 2020	4261-55_2	P27169	rs1329428	1	196702810	trans	A	0.3897	PON1	0.1615	0.0194414	1.23e-16	T	C	0.430995	0.011495	0.028675	0.688537	+-++	Yes	0.847505	No	No
Emilsson et al, 2020	7955-195_3	P19827	rs13303	3	52558008	cis	T	0.4229	ITIH1	0.4041	0.0187692	1.289e-98	C	T	0.407499	-0.061433	0.029207	0.03545	----	Yes	0.125993	No	No
Emilsson et al, 2020	7145-1_3	Q06033	rs13303	3	52558008	cis	T	0.4229	ITIH3	-0.2141	0.0186174	2.917e-30	C	T	0.407499	0.03607	0.029279	0.217958	++++	Yes	0.454359	No	No
Emilsson et al, 2020	3074-6_2	P18428	rs1341024	20	36932676	cis	C	0.5458	LBP	-0.1878	0.0190931	1.228e-22	G	C	0.452824	0.017021	0.044861	0.704394	++--	NA	NA	Yes	No
Emilsson et al, 2020	3186-2_2	P06681	rs1345229	6	30182395	trans	T	0.1014	C2	-0.3596	0.0322222	1.312e-28	A	G	0.230029	0.026211	0.037136	0.480321	+-+-	No	0.711353	No	No
Emilsson et al, 2020	11510-51_3	O14791	rs136175	22	36661566	cis	G	0.1485	APOL1	-0.2844	0.0256216	2.65e-28	G	A	0.175902	-0.023949	0.052268	0.646834	+-+-	Yes	0.822002	No	No
Emilsson et al, 2020	11510-51_3	O14791	rs136176	22	36661646	cis	G	0.1485	APOL1	-0.2844	0.0256216	2.65e-28	G	A	0.176041	-0.025026	0.052418	0.63308	+-+-	Yes	0.815034	No	No
Emilsson et al, 2020	2797-56_2	P04114	rs1367117	2	21263900	cis	A	0.3384	APOB	-0.171	0.020007	1.633e-17	A	G	0.141958	-0.031335	0.05782	0.587882	-+-+	Yes	0.792436	No	No
Emilsson et al, 2020	13731-14_3	P10643	rs1373692	5	40431183	cis	T	0.4016	C7	-0.138	0.019045	4.897e-13	C	A	0.124781	-0.076147	0.042238	0.071425	----	No	0.198525	No	No
Emilsson et al, 2020	2567-5_6	P05156	rs13846	4	110605744	cis	T	0.3505	CFI	-0.1615	0.019782	4.006e-16	T	A	0.205609	-0.034925	0.034699	0.314166	-+--	NA	NA	Yes	No
Emilsson et al, 2020	4129-72_1	P00751	rs1410996	1	196696933	trans	T	0.3897	CFB	0.2348	0.019183	5.46e-34	A	G	0.413525	0.076047	0.038204	0.046549	+-++	Yes	0.151247	No	No
Emilsson et al, 2020	4159-130_1	P08603	rs1410996	1	196696933	cis	T	0.3897	CFH	0.3072	0.0191045	7.432e-57	A	G	0.413525	0.028688	0.039985	0.473101	+-+-	Yes	0.705422	No	No
Emilsson et al, 2020	5982-50_3	Q03591	rs1410996	1	196696933	cis	T	0.3897	CFHR1	-0.6027	0.0178737	4.501e-226	A	G	0.413525	-0.224776	0.069226	0.001172	----	Yes	0.00747322	No	Yes
Emilsson et al, 2020	2960-66_2	P27918	rs1410996	1	196696933	trans	T	0.3897	CFP	0.3209	0.0191012	8.668e-62	A	G	0.413525	0.106707	0.035371	0.002564	++++	Yes	0.0144009	No	Yes
Emilsson et al, 2020	2768-56_2	P02790	rs1410996	1	196696933	trans	T	0.3897	HPX	-0.3955	0.0188873	1.319e-93	A	G	0.413525	-0.014032	0.031718	0.658216	+-+-	Yes	0.827674	No	No
Emilsson et al, 2020	4261-55_2	P27169	rs1410996	1	196696933	trans	T	0.3897	PON1	0.1615	0.0194414	1.23e-16	A	G	0.413525	0.00552	0.028746	0.847712	+-++	Yes	0.935764	No	No
Emilsson et al, 2020	3186-2_2	P06681	rs1419881	6	31130593	cis	T	0.4807	C2	0.1639	0.0189305	6.28e-18	G	A	0.469782	-0.033508	0.030825	0.277001	+---	Yes	0.538222	No	No
Emilsson et al, 2020	13710-6_3	P05155	rs1453541	11	59225221	trans	C	0.329	SERPING1	-0.1358	0.0204426	3.376e-11	C	T	0.15352	0.007806	0.039349	0.842737	++--	No	0.93217	No	No
Emilsson et al, 2020	13710-6_3	P05155	rs1453542	11	59224885	trans	C	0.3161	SERPING1	-0.1322	0.0206047	1.52e-10	C	G	0.152097	0.011887	0.039429	0.763058	++--	NA	NA	Yes	No
Emilsson et al, 2020	6605-17_3	P35858	rs1486170	7	46206780	trans	G	0.3986	IGFALS	-0.1505	0.0188738	1.872e-15	A	G	0.36653	-0.002228	0.029254	0.939265	--++	No	0.963258	No	No
Emilsson et al, 2020	3054-3_2	P00738	rs1559401	16	72011181	cis	G	0.1809	HP	0.2277	0.0244261	1.639e-20	G	T	0.281829	0.275105	0.035312	6.98e-15	++++	Yes	1.48359e-13	No	Yes
Emilsson et al, 2020	7905-30_3	P00738	rs1559401	16	72011181	cis	G	0.1809	HP	0.22	0.0244499	3.146e-19	G	T	0.281829	0.275105	0.035312	6.98e-15	++++	Yes	1.48359e-13	No	Yes
Emilsson et al, 2020	2797-56_2	P04114	rs157580	19	45395266	trans	G	0.382	APOB	-0.1315	0.0195133	1.764e-11	A	G	0.471842	0.02015	0.028535	0.480118	-+-+	Yes	0.711353	No	No
Emilsson et al, 2020	4151-6_2	P00747	rs1652507	6	161082461	cis	G	0.1634	PLG	-0.2924	0.0250772	5.052e-31	T	C	0.496288	0.080559	0.035411	0.022932	++++	Yes	0.0907237	No	No
Emilsson et al, 2020	3710-49_2	P00747	rs1652507	6	161082461	cis	G	0.1634	PLG	-0.2168	0.0258034	5.585e-17	T	C	0.496288	0.080559	0.035411	0.022932	++++	Yes	0.0907237	No	No
Emilsson et al, 2020	4996-66_1	P04196	rs1656922	3	186443018	cis	T	0.4718	HRG	0.17	0.019305	1.721e-18	C	T	0.373548	-0.003809	0.030452	0.900445	-+-+	Yes	0.947653	No	No
Emilsson et al, 2020	4152-58_2	P03952	rs1656922	3	186443018	trans	T	0.4718	KLKB1	-0.2997	0.0180433	1.899e-60	C	T	0.373548	0.10192	0.029058	0.000455	++++	Yes	0.00312165	No	Yes
Emilsson et al, 2020	4495-33_2	P01042	rs1656922	3	186443018	cis	T	0.4718	KNG1	-0.3297	0.018981	9.037e-66	C	T	0.373548	0.035853	0.054759	0.512653	++-+	Yes	0.730244	No	No
Emilsson et al, 2020	13710-6_3	P05155	rs16905753	11	48285906	trans	T	0.1695	SERPING1	0.2356	0.0254455	2.933e-20	T	C	0.144399	0.027756	0.041357	0.502151	+--+	Yes	0.724221	No	No
Emilsson et al, 2020	7905-30_3	P00738	rs16973500	16	71965196	cis	T	0.08833	HP	-0.2545	0.0332506	2.307e-14	T	C	0.252867	-0.073349	0.033519	0.028668	----	Yes	0.110618	No	No
Emilsson et al, 2020	3054-3_2	P00738	rs16973500	16	71965196	cis	T	0.08833	HP	-0.2432	0.0332649	3.044e-13	T	C	0.252867	-0.073349	0.033519	0.028668	----	Yes	0.110618	No	No
Emilsson et al, 2020	11510-31_3	O14791	rs16973716	16	72156842	trans	G	0.3835	APOL1	0.1258	0.0185737	1.397e-11	G	T	0.286177	0.005121	0.038373	0.893824	--++	Yes	0.947653	No	No
Emilsson et al, 2020	13710-6_3	P05155	rs17150102	11	55904382	trans	C	0.1478	SERPING1	0.2006	0.0272925	2.277e-13	C	A	0.145497	0.018853	0.040338	0.640255	+--+	Yes	0.820374	No	No
Emilsson et al, 2020	3054-3_2	P00738	rs17358402	16	71967927	cis	T	0.2883	HP	0.2173	0.0211793	1.827e-24	T	C	0.051296	-0.723386	0.065833	4.7e-28	----	No	3.63914e-26	No	No
Emilsson et al, 2020	7905-30_3	P00738	rs17358402	16	71967927	cis	T	0.2883	HP	0.2111	0.0212033	3.786e-23	T	C	0.051296	-0.723386	0.065833	4.7e-28	----	No	3.63914e-26	No	No
Emilsson et al, 2020	3186-2_2	P06681	rs176095	6	32158319	cis	C	0.1633	C2	0.2291	0.0259251	1.318e-18	G	A	0.150759	0.030672	0.038169	0.421639	+-++	Yes	0.667236	No	No
Emilsson et al, 2020	6453-70_3	Q8NHJ6	rs17712523	10	73537614	trans	A	0.239	LILRB4	-0.3965	0.0220646	3.768e-70	A	G	0.158103	-0.038317	0.063446	0.545916	---+	Yes	0.760634	No	No
Emilsson et al, 2020	4876-32_1	P00740	rs17876032	5	176830627	trans	G	0.3949	F9	0.2431	0.0194014	1.564e-35	A	G	0.175797	0.023379	0.037804	0.536318	+++-	No	0.751122	No	No
Emilsson et al, 2020	5307-12_3	P00740	rs17876032	5	176830627	trans	G	0.3949	F9	0.2064	0.0194717	5.129e-26	A	G	0.175797	0.023379	0.037804	0.536318	+++-	No	0.751122	No	No
Emilsson et al, 2020	6380-23_3	Q14197	rs17876032	5	176830627	trans	G	0.3949	ICT1	0.2277	0.019199	4.551e-32	A	G	0.175797	0.008364	0.046142	0.856149	+-+-	No	0.940842	No	No
Emilsson et al, 2020	4811-33_3	Q14624	rs17876032	5	176830627	trans	G	0.3949	ITIH4	0.1856	0.0190829	3.579e-22	A	G	0.175797	0.035342	0.037712	0.348672	++-+	No	0.610559	No	No
Emilsson et al, 2020	4152-58_2	P03952	rs17876032	5	176830627	trans	G	0.3949	KLKB1	-0.1716	0.0185073	2.598e-20	A	G	0.175797	0.017695	0.037297	0.635209	++-+	Yes	0.816805	No	No
Emilsson et al, 2020	4162-54_2	P02787	rs1799852	3	133475722	cis	T	0.1752	TF	-0.1858	0.0251489	1.723e-13	T	C	0.283474	-0.194464	0.031909	1.13e-09	----	Yes	1.40795e-08	No	Yes
Emilsson et al, 2020	3050-7_2	P04275	rs1800379	12	6167196	cis	G	0.4514	VWF	0.1448	0.0188468	1.831e-14	G	A	0.17968	-0.041898	0.042628	0.325647	---+	No	0.587579	No	No
Emilsson et al, 2020	3186-2_2	P06681	rs1800629	6	31543031	cis	A	0.1385	C2	0.2281	0.0281501	6.609e-16	A	G	0.075909	0.178288	0.058301	0.002237	++++	Yes	0.0133973	No	Yes
Emilsson et al, 2020	13731-14_3	P10643	rs1801033	5	41199959	cis	G	0.3463	C7	0.1517	0.0194687	7.889e-15	T	G	0.405157	-0.031703	0.029858	0.288324	--+-	Yes	0.557118	No	No
Emilsson et al, 2020	3285-23_2	P00736	rs1801046	12	7242299	trans	A	0.229	C1R	-0.1485	0.0232068	1.701e-10	A	G	0.37983	0.020221	0.029563	0.493982	++++	No	0.718058	No	No
Emilsson et al, 2020	9348-1_3	Q9NZP8	rs1801046	12	7242299	cis	A	0.229	C1RL	-0.1604	0.023036	3.74e-12	A	G	0.37983	-0.04999	0.027729	0.071424	--+-	Yes	0.198525	No	No
Emilsson et al, 2020	8288-27_3	P02749	rs1801690	17	64208285	cis	G	0.05347	APOH	-0.5361	0.0423125	2.717e-36	G	C	0.053105	-0.230114	0.062911	0.000256	----	NA	NA	Yes	No
Emilsson et al, 2020	6461-54_3	P02656	rs1803274	3	165491280	trans	T	0.1864	APOC3	0.2471	0.0242493	3.774e-24	T	C	0.083387	0.021823	0.090196	0.808813	+---	Yes	0.914237	No	No
Emilsson et al, 2020	2418-55_9	P02649	rs1803274	3	165491280	trans	T	0.1864	APOE	0.1729	0.0244416	1.695e-12	T	C	0.083387	0.005313	0.055475	0.923675	+--+	Yes	0.959065	No	No
Emilsson et al, 2020	9312-8_3	P25311	rs1803274	3	165491280	trans	T	0.1864	AZGP1	0.1596	0.024116	3.993e-11	T	C	0.083387	0.041437	0.051456	0.42066	++++	Yes	0.66666	No	No
Emilsson et al, 2020	8239-223_3	P06276	rs1803274	3	165491280	cis	T	0.1864	BCHE	-0.4206	0.0237896	5.392e-68	T	C	0.083387	-0.06863	0.084473	0.416534	+---	Yes	0.662057	No	No
Emilsson et al, 2020	4151-6_2	P00747	rs1810126	6	160872151	cis	T	0.4016	PLG	-0.1407	0.0194902	5.952e-13	T	C	0.413445	-0.031508	0.035997	0.38141	+-+-	Yes	0.641005	No	No
Emilsson et al, 2020	4162-54_2	P02787	rs1830084	3	133508464	cis	A	0.2732	TF	0.1965	0.021513	9.164e-20	T	A	0.448703	0.193664	0.048199	5.93e-05	++++	NA	NA	Yes	No
Emilsson et al, 2020	4129-72_1	P00751	rs185819	6	32050067	cis	T	0.5215	CFB	0.1866	0.0188067	5.267e-23	T	C	0.444681	-0.028948	0.028989	0.317982	+---	No	0.581269	No	No
Emilsson et al, 2020	9595-11_3	O60909	rs1859728	1	44447413	cis	C	0.03386	B4GALT2	-0.4574	0.0538498	2.565e-17	C	G	0.155762	-0.025677	0.037209	0.490165	+-+-	NA	NA	Yes	No
Emilsson et al, 2020	6380-23_3	Q14197	rs1866268	3	52719398	trans	A	0.4235	ICT1	-0.1477	0.0191619	1.514e-14	A	C	0.384085	-0.017152	0.025108	0.494527	--+-	Yes	0.718058	No	No
Emilsson et al, 2020	7955-195_3	P19827	rs1866268	3	52719398	cis	A	0.4235	ITIH1	-0.5706	0.017848	2.481e-205	A	C	0.384085	-0.063661	0.035458	0.072602	+---	Yes	0.199242	No	No
Emilsson et al, 2020	7145-1_3	Q06033	rs1866268	3	52719398	cis	A	0.4235	ITIH3	0.2925	0.0183271	4.474e-56	A	C	0.384085	0.048785	0.029634	0.099714	++++	Yes	0.256746	No	No
Emilsson et al, 2020	8239-223_3	P06276	rs1868531	3	165761918	cis	A	0.3567	BCHE	-0.1616	0.0197531	3.477e-16	A	G	0.402476	-0.052048	0.028673	0.069499	----	Yes	0.196702	No	No
Emilsson et al, 2020	4151-6_2	P00747	rs1926447	13	46629944	trans	A	0.2395	PLG	-0.1739	0.0222806	7.092e-15	A	G	0.230126	-0.001181	0.03353	0.971894	+-+-	Yes	0.981857	No	No
Emilsson et al, 2020	3285-23_2	P00736	rs1984564	12	7090193	trans	G	0.09135	C1R	-0.3052	0.0328278	2.056e-20	G	A	0.058709	-0.019003	0.060595	0.753826	--++	Yes	0.885129	No	No
Emilsson et al, 2020	6580-29_3	P20742	rs1991192	12	9500499	cis	G	0.4061	PZP	0.1444	0.0154076	1.029e-20	A	G	0.379253	0.087274	0.025415	0.000598	++++	No	0.00407693	No	No
Emilsson et al, 2020	13731-14_3	P10643	rs1992660	5	40415067	cis	G	0.4041	C7	-0.1369	0.0190881	8.396e-13	T	C	0.12913	-0.084221	0.041753	0.043703	----	No	0.147124	No	No
Emilsson et al, 2020	3054-3_2	P00738	rs2000999	16	72108093	cis	A	0.1487	HP	-0.6917	0.025609	9.574e-151	A	G	0.255528	-0.392318	0.032151	3.3e-34	----	Yes	5.11029e-32	No	Yes
Emilsson et al, 2020	7905-30_3	P00738	rs2000999	16	72108093	cis	A	0.1487	HP	-0.6861	0.0256294	3.471e-148	A	G	0.255528	-0.392318	0.032151	3.3e-34	----	Yes	5.11029e-32	No	Yes
Emilsson et al, 2020	3316-58_1	P05546	rs2000999	16	72108093	trans	A	0.1487	SERPIND1	-0.3582	0.0261651	6.005e-42	A	G	0.255528	-0.159031	0.031971	6.67e-07	----	Yes	6.75727e-06	No	Yes
Emilsson et al, 2020	3186-2_2	P06681	rs2023472	6	30075864	trans	T	0.3439	C2	0.135	0.0200208	1.717e-11	A	G	0.075738	-0.028634	0.053575	0.593049	+---	No	0.796611	No	No
Emilsson et al, 2020	4151-6_2	P00747	rs2048327	6	160863532	cis	G	0.4031	PLG	-0.1397	0.019465	8.126e-13	C	T	0.415152	-0.03421	0.036853	0.353263	+-+-	Yes	0.613681	No	No
Emilsson et al, 2020	3186-2_2	P06681	rs204991	6	32161366	cis	G	0.1299	C2	0.2334	0.028533	3.529e-16	C	T	0.333696	-0.056944	0.029573	0.054179	----	No	0.165437	No	No
Emilsson et al, 2020	3186-2_2	P06681	rs204992	6	32156908	cis	A	0.1633	C2	0.2303	0.0259522	9.443e-19	A	G	0.111122	0.021	0.063423	0.740569	+-++	Yes	0.877352	No	No
Emilsson et al, 2020	3186-2_2	P06681	rs204993	6	32155581	cis	C	0.204	C2	0.2211	0.0236876	1.465e-20	G	A	0.337128	-0.0092	0.029514	0.755263	+---	No	0.885129	No	No
Emilsson et al, 2020	4129-72_1	P00751	rs204993	6	32155581	cis	C	0.204	CFB	0.1572	0.0235965	2.966e-11	G	A	0.337128	-0.018846	0.029503	0.52297	-+--	No	0.73815	No	No
Emilsson et al, 2020	3186-2_2	P06681	rs204994	6	32154998	cis	A	0.1633	C2	0.2294	0.0259356	1.22e-18	T	C	0.111122	0.021	0.063423	0.740569	+-++	Yes	0.877352	No	No
Emilsson et al, 2020	3186-2_2	P06681	rs204995	6	32154285	cis	C	0.1755	C2	0.228	0.0251767	1.862e-19	G	A	0.189151	0.050857	0.035623	0.153375	+-++	Yes	0.350756	No	No
Emilsson et al, 2020	3186-2_2	P06681	rs204999	6	32109979	cis	G	0.2048	C2	0.2252	0.0235147	1.494e-21	G	A	0.096652	0.184194	0.047975	0.000124	++++	Yes	0.000953305	No	Yes
Emilsson et al, 2020	3186-2_2	P06681	rs2050190	6	32339076	cis	C	0.2469	C2	0.1887	0.0220728	1.6e-17	G	A	0.449523	-0.030028	0.028879	0.298429	--+-	No	0.565554	No	No
Emilsson et al, 2020	3054-3_2	P00738	rs2070832	16	71487206	cis	T	0.3634	HP	-0.1352	0.0201851	2.337e-11	C	T	0.263885	-0.228094	0.033138	6.08e-12	----	No	9.2827e-11	No	No
Emilsson et al, 2020	3186-2_2	P06681	rs2071278	6	32165444	cis	C	0.09236	C2	0.2863	0.0331981	8.394e-18	G	A	0.257625	-0.070274	0.032367	0.029937	----	No	0.115077	No	No
Emilsson et al, 2020	3186-2_2	P06681	rs2071287	6	32170433	cis	A	0.4239	C2	0.1696	0.0191293	1.017e-18	T	C	0.416047	-0.022775	0.029338	0.437583	-+-+	No	0.673805	No	No
Emilsson et al, 2020	3186-2_2	P06681	rs2071592	6	31515340	cis	T	0.3399	C2	0.1338	0.0203715	5.567e-11	T	A	0.473436	-0.063311	0.043664	0.14706	+---	NA	NA	Yes	No
Emilsson et al, 2020	4129-72_1	P00751	rs2071592	6	31515340	cis	T	0.3399	CFB	0.1577	0.0201972	6.933e-15	T	A	0.473436	-0.088585	0.028394	0.001817	----	NA	NA	Yes	No
Emilsson et al, 2020	4129-72_1	P00751	rs2071596	6	31506691	cis	T	0.2435	CFB	0.155	0.0218156	1.362e-12	A	G	0.347524	0.051033	0.029961	0.088511	-+++	Yes	0.234014	No	No
Emilsson et al, 2020	3186-2_2	P06681	rs2074479	6	30041009	trans	G	0.1022	C2	-0.3054	0.0311792	1.829e-22	G	A	0.15566	0.086834	0.04051	0.032091	++++	No	0.120369	No	No
Emilsson et al, 2020	2797-56_2	P04114	rs2075650	19	45395619	trans	G	0.1534	APOB	0.2214	0.0264991	8.247e-17	G	A	0.090009	0.136062	0.090643	0.133327	++-+	Yes	0.314872	No	No
Emilsson et al, 2020	10966-1_3	P02765	rs2121752	3	186296304	cis	A	0.3505	AHSG	0.3789	0.0197962	4.737e-79	A	G	0.213486	-0.034793	0.034604	0.314656	+-+-	No	0.578114	No	No
Emilsson et al, 2020	4996-66_1	P04196	rs2121752	3	186296304	cis	A	0.3505	HRG	-0.1339	0.0202572	4.229e-11	A	G	0.213486	0.002574	0.045874	0.955237	+-+-	No	0.973193	No	No
Emilsson et al, 2020	6380-23_3	Q14197	rs2144300	1	230294916	trans	T	0.6083	ICT1	0.1648	0.0192591	1.494e-17	T	C	0.190214	0.00676	0.030148	0.822582	-+-+	Yes	0.924274	No	No
Emilsson et al, 2020	3186-2_2	P06681	rs2156875	6	31317347	cis	G	0.4879	C2	-0.1309	0.0191486	9.044e-12	C	T	0.479853	-0.008495	0.028262	0.763747	--+-	Yes	0.887354	No	No
Emilsson et al, 2020	3050-7_2	P04275	rs216321	12	6143984	cis	T	0.09298	VWF	-0.2097	0.0319032	5.416e-11	T	C	0.209042	-0.113707	0.046782	0.015097	---+	Yes	0.0659885	No	No
Emilsson et al, 2020	11510-31_3	O14791	rs217180	16	72184629	trans	T	0.1269	APOL1	-0.2677	0.0266368	1.538e-23	T	C	0.163577	-0.075446	0.031821	0.017764	----	Yes	0.0755144	No	No
Emilsson et al, 2020	11510-51_3	O14791	rs217180	16	72184629	trans	T	0.1269	APOL1	-0.2219	0.0268937	1.957e-16	T	C	0.163577	-0.075446	0.031821	0.017764	----	Yes	0.0755144	No	No
Emilsson et al, 2020	3054-3_2	P00738	rs217180	16	72184629	cis	T	0.1269	HP	-0.483	0.0277108	3.479e-66	T	C	0.163577	0.004559	0.054688	0.933541	++--	No	0.963258	No	No
Emilsson et al, 2020	7905-30_3	P00738	rs217180	16	72184629	cis	T	0.1269	HP	-0.4567	0.0277967	3.524e-59	T	C	0.163577	0.004559	0.054688	0.933541	++--	No	0.963258	No	No
Emilsson et al, 2020	3186-2_2	P06681	rs2187668	6	32605884	cis	A	0.08666	C2	0.2739	0.0344355	2.194e-15	T	C	0.078494	0.179264	0.052435	0.000633	++++	Yes	0.00428858	No	Yes
Emilsson et al, 2020	3186-2_2	P06681	rs2187823	6	32439508	cis	T	0.2846	C2	0.1398	0.0212559	5.257e-11	A	G	0.252325	-0.047929	0.03744	0.200473	-+--	No	0.431176	No	No
Emilsson et al, 2020	10966-1_3	P02765	rs2193587	3	185990096	cis	C	0.1959	AHSG	-0.1752	0.0239344	2.841e-13	C	T	0.259964	-0.032794	0.033138	0.322349	+---	Yes	0.585499	No	No
Emilsson et al, 2020	4996-66_1	P04196	rs2228243	3	186395113	cis	G	0.1602	HRG	1.027	0.0224089	1e-307	G	A	0.419568	0.302936	0.046333	6.44e-11	++++	Yes	9.15065e-10	No	Yes
Emilsson et al, 2020	4495-33_2	P01042	rs2228243	3	186395113	cis	G	0.1602	KNG1	-0.5518	0.0254403	4.66e-100	G	A	0.419568	-0.024809	0.029708	0.40366	-+--	Yes	0.652451	No	No
Emilsson et al, 2020	4918-21_1	P01042	rs2228243	3	186395113	cis	G	0.1602	KNG1	-0.1769	0.0263833	2.215e-11	G	A	0.419568	-0.024809	0.029708	0.40366	-+--	Yes	0.652451	No	No
Emilsson et al, 2020	13710-6_3	P05155	rs2234409	11	57321811	cis	G	0.467	SERPING1	-0.1368	0.0193631	1.811e-12	T	G	0.222531	0.032367	0.034611	0.34969	++++	Yes	0.610559	No	No
Emilsson et al, 2020	3186-2_2	P06681	rs2239705	6	31513402	cis	T	0.1247	C2	-0.2406	0.029345	3.021e-16	A	G	0.135896	0.009325	0.041722	0.823127	++--	No	0.924274	No	No
Emilsson et al, 2020	11510-51_3	O14791	rs2239785	22	36661330	cis	G	0.1504	APOL1	-0.2953	0.0254569	9.431e-31	G	A	0.17892	-0.026295	0.051574	0.610185	+-+-	Yes	0.803694	No	No
Emilsson et al, 2020	3186-2_2	P06681	rs2239802	6	32411846	cis	G	0.3176	C2	-0.2477	0.0203701	1.486e-33	C	G	0.199171	-0.032444	0.061649	0.598728	-+-+	NA	NA	Yes	No
Emilsson et al, 2020	4129-72_1	P00751	rs2239802	6	32411846	cis	G	0.3176	CFB	-0.1657	0.0203763	5.226e-16	C	G	0.199171	-0.058211	0.036756	0.113255	-+--	NA	NA	Yes	No
Emilsson et al, 2020	3186-2_2	P06681	rs2240064	6	31114573	cis	C	0.4697	C2	-0.1704	0.018984	3.832e-19	G	A	0.431028	-0.030472	0.038822	0.432501	++--	Yes	0.673608	No	No
Emilsson et al, 2020	3186-2_2	P06681	rs2246638	6	29949497	trans	T	0.2099	C2	-0.1537	0.0238405	1.244e-10	A	G	0.160075	0.085259	0.039977	0.032972	++++	No	0.123247	No	No
Emilsson et al, 2020	3077-66_2	P00742	rs2250242	9	117103973	trans	A	0.4755	F10	0.1459	0.0187919	9.822e-15	A	G	0.410313	-0.013383	0.028926	0.643635	--+-	No	0.821381	No	No
Emilsson et al, 2020	4878-3_1	P00742	rs2250242	9	117103973	trans	A	0.4755	F10	0.1366	0.0187921	4.16e-13	A	G	0.410313	-0.013383	0.028926	0.643635	--+-	No	0.821381	No	No
Emilsson et al, 2020	6380-23_3	Q14197	rs2251219	3	52584787	trans	G	0.416	ICT1	-0.1533	0.0192879	2.291e-15	C	T	0.383851	-0.014014	0.025808	0.587158	--+-	Yes	0.792436	No	No
Emilsson et al, 2020	7955-195_3	P19827	rs2251219	3	52584787	cis	G	0.416	ITIH1	-0.586	0.0178986	2.476e-214	C	T	0.383851	-0.060559	0.035242	0.085737	+---	Yes	0.229479	No	No
Emilsson et al, 2020	7145-1_3	Q06033	rs2251219	3	52584787	cis	G	0.416	ITIH3	0.2918	0.0184567	4.575e-55	C	T	0.383851	0.047825	0.029676	0.107051	++++	Yes	0.273687	No	No
Emilsson et al, 2020	3186-2_2	P06681	rs2251396	6	31364707	cis	T	0.2954	C2	0.1447	0.0211333	8.396e-12	A	G	0.349944	-0.013088	0.029787	0.660406	-++-	No	0.828561	No	No
Emilsson et al, 2020	3186-2_2	P06681	rs2269423	6	32145707	cis	T	0.4826	C2	-0.1864	0.0191553	3.408e-22	A	C	0.368331	-0.069294	0.029538	0.019002	----	Yes	0.0789202	No	No
Emilsson et al, 2020	4129-72_1	P00751	rs2269423	6	32145707	cis	T	0.4826	CFB	-0.1434	0.0190996	7.003e-14	A	C	0.368331	-0.117479	0.029525	6.99e-05	----	Yes	0.000582858	No	Yes
Emilsson et al, 2020	13731-14_3	P10643	rs2271704	5	41008780	cis	A	0.2042	C7	0.2211	0.0229476	8.526e-22	A	G	0.391382	0.171123	0.029464	6.5e-09	++++	Yes	7.1898e-08	No	Yes
Emilsson et al, 2020	3186-2_2	P06681	rs2273017	6	32337630	cis	C	0.4229	C2	-0.1941	0.0192751	1.175e-23	G	A	0.361626	0.036699	0.041406	0.375448	-+-+	No	0.63874	No	No
Emilsson et al, 2020	4151-6_2	P00747	rs2279463	6	160668389	cis	C	0.1217	PLG	-0.3053	0.0289934	1.142e-25	G	A	0.083441	0.045361	0.051378	0.377288	++++	No	0.63874	No	No
Emilsson et al, 2020	3710-49_2	P00747	rs2279463	6	160668389	cis	C	0.1217	PLG	-0.2168	0.0298007	3.963e-13	G	A	0.083441	0.045361	0.051378	0.377288	++++	No	0.63874	No	No
Emilsson et al, 2020	3186-2_2	P06681	rs2284191	6	32976654	trans	A	0.07811	C2	-0.3891	0.0376306	7.94e-25	A	G	0.092074	0.090777	0.050259	0.070898	++++	No	0.198525	No	No
Emilsson et al, 2020	6380-23_3	Q14197	rs2289247	3	52727257	trans	A	0.4226	ICT1	-0.1462	0.0191687	2.837e-14	A	G	0.384085	-0.017152	0.025108	0.494527	--+-	Yes	0.718058	No	No
Emilsson et al, 2020	7955-195_3	P19827	rs2289247	3	52727257	cis	A	0.4226	ITIH1	-0.5665	0.0178707	3.069e-202	A	G	0.384085	-0.063661	0.035458	0.072602	+---	Yes	0.199242	No	No
Emilsson et al, 2020	7145-1_3	Q06033	rs2289247	3	52727257	cis	A	0.4226	ITIH3	0.292	0.0183187	6.056e-56	A	G	0.384085	0.048785	0.029634	0.099714	++++	Yes	0.256746	No	No
Emilsson et al, 2020	4336-2_1	P0DJI8	rs2289965	11	18728650	cis	C	0.3828	SAA1	0.1269	0.0196805	1.23e-10	C	T	0.149704	-0.07182	0.035914	0.045545	---+	No	0.149893	No	No
Emilsson et al, 2020	4998-50_2	O60674	rs2293180	17	25909816	trans	T	0.1209	JAK2	0.223	0.0299973	1.222e-13	T	C	0.191298	-0.037079	0.036245	0.306283	---+	No	0.568512	No	No
Emilsson et al, 2020	13125-45_3	P04004	rs2293180	17	25909816	cis	T	0.1209	VTN	0.2263	0.029918	4.592e-14	T	C	0.191298	0.010774	0.035586	0.762071	+--+	Yes	0.887354	No	No
Emilsson et al, 2020	6415-90_3	P22792	rs2297518	17	26096597	trans	A	0.201	CPN2	-0.1753	0.0239415	2.813e-13	A	G	0.16176	-0.009134	0.043741	0.834576	+-+-	Yes	0.925723	No	No
Emilsson et al, 2020	4998-50_2	O60674	rs2297518	17	26096597	trans	A	0.201	JAK2	0.2423	0.0241095	1.472e-23	A	G	0.16176	0.023664	0.03483	0.496897	+++-	Yes	0.719141	No	No
Emilsson et al, 2020	13125-45_3	P04004	rs2297518	17	26096597	cis	A	0.201	VTN	0.2292	0.0240605	2.416e-21	A	G	0.16176	0.01671	0.038514	0.664405	+-++	Yes	0.828786	No	No
Emilsson et al, 2020	9595-11_3	O60909	rs2301983	1	44461822	cis	T	0.0295	B4GALT2	-0.3724	0.0572395	8.422e-11	T	C	0.109176	-0.081911	0.043857	0.061818	----	Yes	0.181601	No	No
Emilsson et al, 2020	4996-66_1	P04196	rs2304456	3	186445052	cis	G	0.1219	HRG	0.4502	0.0293099	3.8e-52	G	T	0.179117	0.07433	0.051408	0.148191	+++-	Yes	0.34106	No	No
Emilsson et al, 2020	4152-58_2	P03952	rs2304456	3	186445052	trans	G	0.1219	KLKB1	-0.2899	0.0282278	1.68e-24	G	T	0.179117	-0.150148	0.036602	4.14e-05	----	Yes	0.000347888	No	Yes
Emilsson et al, 2020	4495-33_2	P01042	rs2304456	3	186445052	cis	G	0.1219	KNG1	-1.521	0.0216605	1e-307	G	T	0.179117	-0.192172	0.049465	0.000103	----	Yes	0.000803252	No	Yes
Emilsson et al, 2020	4918-21_1	P01042	rs2304456	3	186445052	cis	G	0.1219	KNG1	-0.4702	0.029296	1.257e-56	G	T	0.179117	-0.192172	0.049465	0.000103	----	Yes	0.000803252	No	Yes
Emilsson et al, 2020	7784-1_3	P01042	rs2304456	3	186445052	cis	G	0.1219	KNG1	0.4206	0.029047	1.152e-46	G	T	0.179117	-0.192172	0.049465	0.000103	----	No	0.000803252	No	No
Emilsson et al, 2020	3344-60_4	P01008	rs2306029	11	46893108	trans	C	0.5637	SERPINC1	-0.1234	0.0192512	1.579e-10	C	T	0.257601	-0.000472	0.032851	0.988532	+++-	Yes	0.991275	No	No
Emilsson et al, 2020	6380-23_3	Q14197	rs2336725	3	53118739	trans	T	0.5773	ICT1	0.167	0.0191251	3.306e-18	C	T	0.292515	-0.058572	0.029197	0.044864	--+-	Yes	0.149605	No	No
Emilsson et al, 2020	7955-195_3	P19827	rs2336725	3	53118739	cis	T	0.5773	ITIH1	0.133	0.0193821	7.558e-12	C	T	0.292515	0.034658	0.031496	0.271133	+-++	No	0.53052	No	No
Emilsson et al, 2020	3186-2_2	P06681	rs2394401	6	30724430	trans	C	0.09504	C2	-0.361	0.0331801	2.855e-27	C	T	0.092905	0.011635	0.091418	0.898703	+-++	No	0.947653	No	No
Emilsson et al, 2020	3186-2_2	P06681	rs2394895	6	31206979	cis	C	0.1936	C2	0.1927	0.0240574	1.401e-15	C	T	0.218327	0.005059	0.034466	0.883276	-++-	Yes	0.947501	No	No
Emilsson et al, 2020	3186-2_2	P06681	rs2395150	6	32326045	cis	G	0.4527	C2	-0.1775	0.0190758	1.905e-20	A	G	0.435583	0.006706	0.04564	0.883167	+-+-	Yes	0.947501	No	No
Emilsson et al, 2020	3186-2_2	P06681	rs2395178	6	32405362	cis	G	0.4023	C2	-0.172	0.0194328	1.164e-18	G	C	0.249537	0.006553	0.033615	0.845416	-+-+	NA	NA	Yes	No
Emilsson et al, 2020	3581-53_3	P02765	rs241771	17	26592946	trans	T	0.4507	AHSG	-0.1256	0.0184733	1.17e-11	C	T	0.338417	-0.014357	0.040971	0.726036	+++-	No	0.873855	No	No
Emilsson et al, 2020	3748-74_1	P02647	rs241771	17	26592946	trans	T	0.4507	Apoa1	-0.1431	0.0187721	2.923e-14	C	T	0.338417	0.011505	0.03782	0.760975	+++-	Yes	0.887354	No	No
Emilsson et al, 2020	9506-10_3	O14791	rs241771	17	26592946	trans	T	0.4507	APOL1	0.3025	0.0187539	3.707e-57	C	T	0.338417	0.010884	0.039922	0.785135	+-++	No	0.899739	No	No
Emilsson et al, 2020	9312-8_3	P25311	rs241771	17	26592946	trans	T	0.4507	AZGP1	0.1683	0.0187898	4.546e-19	C	T	0.338417	-0.02958	0.044985	0.510837	+-+-	Yes	0.730244	No	No
Emilsson et al, 2020	2888-49_2	P10643	rs241771	17	26592946	trans	T	0.4507	C7	-0.2149	0.0188014	6.63e-30	C	T	0.338417	-0.009089	0.03007	0.762448	+++-	No	0.887354	No	No
Emilsson et al, 2020	6415-90_3	P22792	rs241771	17	26592946	trans	T	0.4507	CPN2	-0.5849	0.0172996	3.724e-227	C	T	0.338417	0.07819	0.039025	0.04513	+++-	Yes	0.149605	No	No
Emilsson et al, 2020	12960-9_3	P35557	rs241771	17	26592946	trans	T	0.4507	GCK	0.2275	0.0188172	3.399e-33	C	T	0.338417	0.041582	0.02675	0.120061	+-++	No	0.297817	No	No
Emilsson et al, 2020	6380-23_3	Q14197	rs241771	17	26592946	trans	T	0.4507	ICT1	0.1689	0.0188842	5.095e-19	C	T	0.338417	-0.005816	0.027584	0.833009	-+++	Yes	0.925723	No	No
Emilsson et al, 2020	4998-50_2	O60674	rs241771	17	26592946	trans	T	0.4507	JAK2	0.7484	0.0163264	1e-307	C	T	0.338417	0.009058	0.026559	0.733085	+-++	No	0.876107	No	No
Emilsson et al, 2020	11816-84_3	O60674	rs241771	17	26592946	trans	T	0.4507	JAK2	0.2667	0.0186503	1.615e-45	C	T	0.338417	0.009058	0.026559	0.733085	+-++	No	0.876107	No	No
Emilsson et al, 2020	4831-4_2	P14151	rs241771	17	26592946	trans	T	0.4507	SELL	-0.1227	0.0185208	3.805e-11	C	T	0.338417	0.007807	0.022822	0.732312	+++-	Yes	0.876107	No	No
Emilsson et al, 2020	13125-45_3	P04004	rs241771	17	26592946	cis	T	0.4507	VTN	0.9134	0.0146027	1e-307	C	T	0.338417	0.039108	0.051457	0.447257	+++-	No	0.684377	No	No
Emilsson et al, 2020	5462-62_3	O75636	rs2504779	1	27709020	cis	C	0.07476	FCN3	-0.6614	0.0363008	5.406e-72	C	T	0.418693	-0.211959	0.032701	9.37e-11	----	Yes	1.25396e-09	No	Yes
Emilsson et al, 2020	14077-6_3	O75636	rs2504779	1	27709020	cis	C	0.07476	FCN3	-0.6203	0.0367041	1.962e-62	C	T	0.418693	-0.211959	0.032701	9.37e-11	----	Yes	1.25396e-09	No	Yes
Emilsson et al, 2020	3186-2_2	P06681	rs2516464	6	31416156	cis	T	0.5796	C2	0.1375	0.0193335	1.293e-12	G	A	0.212934	0.039518	0.034333	0.249704	+-++	No	0.496659	No	No
Emilsson et al, 2020	3186-2_2	P06681	rs2517518	6	31028345	cis	A	0.1172	C2	-0.3382	0.0296147	7.598e-30	T	C	0.252671	-0.003419	0.03263	0.916539	+---	Yes	0.9555	No	No
Emilsson et al, 2020	3186-2_2	P06681	rs2523393	6	29705659	trans	C	0.4162	C2	-0.1445	0.0195561	1.712e-13	G	A	0.451971	-0.074021	0.040304	0.066285	---+	Yes	0.191098	No	No
Emilsson et al, 2020	3186-2_2	P06681	rs2523882	6	31042217	cis	A	0.2424	C2	-0.1629	0.0223334	3.454e-13	T	C	0.447396	0.000972	0.02887	0.973128	+---	No	0.982189	No	No
Emilsson et al, 2020	3186-2_2	P06681	rs2535324	6	30718035	trans	G	0.2452	C2	0.163	0.0224983	4.949e-13	C	A	0.425686	0.024127	0.028923	0.404171	++--	Yes	0.652451	No	No
Emilsson et al, 2020	6380-23_3	Q14197	rs2535629	3	52833219	trans	T	0.3721	ICT1	-0.1445	0.0197028	2.563e-13	A	G	0.314372	-0.018059	0.042027	0.66743	--+-	Yes	0.829695	No	No
Emilsson et al, 2020	7955-195_3	P19827	rs2535629	3	52833219	cis	T	0.3721	ITIH1	-0.5984	0.0182606	1.022e-214	A	G	0.314372	-0.061487	0.031517	0.051083	+---	Yes	0.160504	No	No
Emilsson et al, 2020	7145-1_3	Q06033	rs2535629	3	52833219	cis	T	0.3721	ITIH3	0.3528	0.0186469	2.701e-77	A	G	0.314372	0.072358	0.03079	0.018792	++-+	Yes	0.0783482	No	No
Emilsson et al, 2020	13710-6_3	P05155	rs2593727	11	45724222	trans	C	0.2846	SERPING1	0.2041	0.0212295	1.05e-21	A	G	0.440363	-0.016278	0.029403	0.579868	++--	Yes	0.792436	No	No
Emilsson et al, 2020	13710-6_3	P05155	rs2666900	11	45757401	trans	T	0.2936	SERPING1	0.1691	0.0211746	1.691e-15	C	T	0.440845	-0.016987	0.029127	0.559769	++--	Yes	0.77298	No	No
Emilsson et al, 2020	10966-1_3	P02765	rs266717	3	186530484	cis	A	0.4472	AHSG	-0.1449	0.0192968	6.933e-14	T	C	0.497289	0.044317	0.029127	0.128124	++++	No	0.306549	No	No
Emilsson et al, 2020	4876-32_1	P00740	rs2731672	5	176842474	trans	A	0.2504	F9	0.3465	0.0218062	1.405e-55	C	T	0.164488	-0.021179	0.040577	0.601723	++--	Yes	0.798483	No	No
Emilsson et al, 2020	5307-12_3	P00740	rs2731672	5	176842474	trans	A	0.2504	F9	0.2933	0.0219372	3.957e-40	C	T	0.164488	-0.021179	0.040577	0.601723	++--	Yes	0.798483	No	No
Emilsson et al, 2020	6380-23_3	Q14197	rs2731672	5	176842474	trans	A	0.2504	ICT1	0.2975	0.0216521	3.183e-42	C	T	0.164488	0.01583	0.038773	0.683082	-++-	No	0.84335	No	No
Emilsson et al, 2020	4811-33_3	Q14624	rs2731672	5	176842474	trans	A	0.2504	ITIH4	0.2538	0.0215633	1.331e-31	C	T	0.164488	-0.011921	0.038494	0.756803	++--	Yes	0.885129	No	No
Emilsson et al, 2020	4152-58_2	P03952	rs2731672	5	176842474	trans	A	0.2504	KLKB1	-0.2009	0.020973	1.456e-21	C	T	0.164488	0.032018	0.038082	0.400485	+++-	Yes	0.652451	No	No
Emilsson et al, 2020	4495-33_2	P01042	rs2731672	5	176842474	trans	A	0.2504	KNG1	0.158	0.0221879	1.211e-12	C	T	0.164488	0.01383	0.044835	0.757731	+++-	No	0.885129	No	No
Emilsson et al, 2020	3474-19_2	P07996	rs2731672	5	176842474	trans	A	0.2504	THBS1	-0.1618	0.0222467	4.021e-13	C	T	0.164488	0.074866	0.038118	0.049537	++++	Yes	0.158385	No	No
Emilsson et al, 2020	3186-2_2	P06681	rs2734574	6	31493888	cis	T	0.3733	C2	0.1329	0.020003	3.352e-11	T	A	0.40245	-0.042392	0.05494	0.440356	+--+	NA	NA	Yes	No
Emilsson et al, 2020	4129-72_1	P00751	rs2734574	6	31493888	cis	T	0.3733	CFB	0.1431	0.0198364	6.172e-13	T	A	0.40245	-0.086235	0.02886	0.002818	----	NA	NA	Yes	No
Emilsson et al, 2020	3186-2_2	P06681	rs2735052	6	29701564	trans	T	0.4162	C2	-0.1445	0.0195561	1.712e-13	A	G	0.451971	-0.074021	0.040304	0.066285	---+	Yes	0.191098	No	No
Emilsson et al, 2020	14125-5_3	O95445	rs2736158	6	31600304	cis	C	0.03302	APOM	-0.4021	0.0526585	2.639e-14	C	G	0.196654	-0.354095	0.041558	1.68e-17	----	NA	NA	Yes	No
Emilsson et al, 2020	14125-5_3	O95445	rs2736163	6	31597708	cis	A	0.03302	APOM	-0.4021	0.0526585	2.639e-14	T	C	0.197256	-0.35296	0.042182	6.2e-17	----	Yes	1.58746e-15	No	Yes
Emilsson et al, 2020	14125-5_3	O95445	rs2736165	6	31596675	cis	C	0.03306	APOM	-0.3705	0.0516376	8.229e-13	G	A	0.197289	-0.354807	0.040908	4.44e-18	----	Yes	1.23409e-16	No	Yes
Emilsson et al, 2020	3186-2_2	P06681	rs2736176	6	31587561	cis	G	0.272	C2	-0.1572	0.02135	2.074e-13	C	G	0.266914	0.028155	0.033021	0.393855	+-++	NA	NA	Yes	No
Emilsson et al, 2020	3186-2_2	P06681	rs2743951	6	29709234	trans	A	0.4304	C2	-0.1362	0.0195297	3.457e-12	T	C	0.452434	-0.075381	0.040227	0.060954	---+	Yes	0.181025	No	No
Emilsson et al, 2020	3186-2_2	P06681	rs2763979	6	31794592	cis	T	0.292	C2	0.1555	0.0211507	2.253e-13	T	C	0.232865	0.129493	0.034474	0.000174	++++	Yes	0.0013008	No	Yes
Emilsson et al, 2020	3186-2_2	P06681	rs2844479	6	31572956	cis	G	0.3133	C2	-0.1506	0.0203761	1.684e-13	C	A	0.467785	-0.031895	0.028809	0.268232	----	Yes	0.527701	No	No
Emilsson et al, 2020	4129-72_1	P00751	rs2844498	6	31476854	cis	A	0.4036	CFB	0.1338	0.0192214	3.777e-12	C	T	0.380936	0.022449	0.02982	0.451583	+--+	No	0.685597	No	No
Emilsson et al, 2020	3186-2_2	P06681	rs2844846	6	29712036	trans	A	0.3914	C2	-0.1393	0.0198292	2.41e-12	T	A	0.450701	-0.072637	0.040259	0.0712	---+	NA	NA	Yes	No
Emilsson et al, 2020	3186-2_2	P06681	rs2855812	6	31472720	cis	T	0.202	C2	0.1815	0.0236113	1.786e-14	T	G	0.198189	0.086154	0.035997	0.016716	++++	Yes	0.0721918	No	No
Emilsson et al, 2020	3186-2_2	P06681	rs2857595	6	31568469	cis	T	0.2139	C2	0.1665	0.023981	4.283e-12	G	A	0.431891	-0.027563	0.02876	0.337863	+---	Yes	0.606232	No	No
Emilsson et al, 2020	3186-2_2	P06681	rs2857602	6	31533378	cis	C	0.3954	C2	-0.1709	0.0193874	1.594e-18	G	A	0.282249	-0.037991	0.03176	0.231598	+---	Yes	0.473241	No	No
Emilsson et al, 2020	4129-72_1	P00751	rs2857602	6	31533378	cis	C	0.3954	CFB	-0.1395	0.0192839	5.359e-13	G	A	0.282249	-0.081145	0.031756	0.010631	----	Yes	0.0482176	No	Yes
Emilsson et al, 2020	4129-72_1	P00751	rs2857605	6	31524851	cis	G	0.2682	CFB	-0.1599	0.021134	4.524e-14	C	T	0.137696	-0.061549	0.041616	0.139136	+---	Yes	0.32505	No	No
Emilsson et al, 2020	4876-32_1	P00740	rs28932178	5	176637576	trans	C	0.1631	F9	0.176	0.0263001	2.434e-11	T	C	0.498525	0.00385	0.042122	0.927162	-+-+	No	0.960456	No	No
Emilsson et al, 2020	3186-2_2	P06681	rs2894054	6	30872274	trans	T	0.07375	C2	-0.4126	0.0363204	1.428e-29	A	G	0.051742	-0.049564	0.07542	0.511086	---+	Yes	0.730244	No	No
Emilsson et al, 2020	4336-2_1	P0DJI8	rs2896526	11	18419806	cis	G	0.1552	SAA1	0.5025	0.0259556	9.233e-81	G	A	0.064877	0.078589	0.047506	0.098068	++++	Yes	0.253713	No	No
Emilsson et al, 2020	4129-72_1	P00751	rs3020644	6	31894626	cis	G	0.3693	CFB	0.1496	0.019594	2.669e-14	A	G	0.430501	0.097608	0.029278	0.000861	++++	No	0.00576126	No	No
Emilsson et al, 2020	3186-2_2	P06681	rs3094216	6	31084048	cis	G	0.1926	C2	0.1608	0.0243563	4.449e-11	G	A	0.140398	0.080457	0.040508	0.047027	++++	Yes	0.151998	No	No
Emilsson et al, 2020	4129-72_1	P00751	rs3094216	6	31084048	cis	G	0.1926	CFB	0.1661	0.02416	6.9e-12	G	A	0.140398	0.098551	0.054441	0.070269	++-+	Yes	0.197848	No	No
Emilsson et al, 2020	3186-2_2	P06681	rs3094663	6	31107087	cis	A	0.3498	C2	-0.202	0.0197845	2.937e-24	T	C	0.340017	-0.086715	0.045949	0.059145	+---	Yes	0.17662	No	No
Emilsson et al, 2020	4129-72_1	P00751	rs3094663	6	31107087	cis	A	0.3498	CFB	-0.1354	0.0197405	7.708e-12	T	C	0.340017	-0.038815	0.044318	0.38112	++--	Yes	0.641005	No	No
Emilsson et al, 2020	3186-2_2	P06681	rs3095245	6	31213902	cis	G	0.4469	C2	0.1569	0.0191762	3.474e-16	C	T	0.403842	0.040085	0.033106	0.225949	-+++	Yes	0.466531	No	No
Emilsson et al, 2020	3186-2_2	P06681	rs3099844	6	31448976	cis	A	0.08498	C2	0.3089	0.0344562	4.206e-19	A	C	0.082688	0.183003	0.051224	0.000356	++++	Yes	0.00247374	No	Yes
Emilsson et al, 2020	3186-2_2	P06681	rs3115553	6	32245827	cis	A	0.2025	C2	0.195	0.0236536	2.082e-16	T	C	0.257682	-0.051074	0.033326	0.125374	-+--	No	0.302012	No	No
Emilsson et al, 2020	3186-2_2	P06681	rs3115569	6	32224139	cis	T	0.2025	C2	0.1941	0.0236333	2.693e-16	A	G	0.257682	-0.051074	0.033326	0.125374	-+--	No	0.302012	No	No
Emilsson et al, 2020	4129-72_1	P00751	rs3115572	6	32220484	cis	G	0.4646	CFB	-0.1388	0.0190895	4.087e-13	C	G	0.24594	-0.087744	0.034122	0.010145	-+--	NA	NA	Yes	No
Emilsson et al, 2020	3186-2_2	P06681	rs3117583	6	31619576	cis	C	0.1442	C2	0.2432	0.0270945	3.812e-19	G	A	0.092249	0.193769	0.04968	9.7e-05	++++	Yes	0.000778874	No	Yes
Emilsson et al, 2020	4151-6_2	P00747	rs3127573	6	160681393	cis	C	0.1059	PLG	-0.4241	0.0302496	7.249e-44	G	A	0.100101	0.056641	0.047417	0.232255	++++	No	0.473241	No	No
Emilsson et al, 2020	3710-49_2	P00747	rs3127573	6	160681393	cis	C	0.1059	PLG	-0.3135	0.0312251	1.568e-23	G	A	0.100101	0.056641	0.047417	0.232255	++++	No	0.473241	No	No
Emilsson et al, 2020	3186-2_2	P06681	rs3129073	6	29615822	trans	C	0.1589	C2	0.1813	0.0263901	7.178e-12	G	A	0.303928	-0.053078	0.051962	0.307014	++--	No	0.568894	No	No
Emilsson et al, 2020	3186-2_2	P06681	rs3129853	6	32398648	cis	A	0.3046	C2	0.1507	0.0208178	5.169e-13	A	G	0.192565	-0.033162	0.03781	0.380441	----	No	0.641005	No	No
Emilsson et al, 2020	3186-2_2	P06681	rs3129858	6	32400520	cis	A	0.3047	C2	0.1509	0.0208224	4.883e-13	A	G	0.193525	-0.030794	0.037727	0.414363	----	No	0.659573	No	No
Emilsson et al, 2020	3186-2_2	P06681	rs3129871	6	32406342	cis	A	0.4418	C2	-0.1672	0.0192449	4.823e-18	A	C	0.266494	0.008229	0.032969	0.802901	-+++	No	0.909217	No	No
Emilsson et al, 2020	3186-2_2	P06681	rs3129872	6	32407153	cis	T	0.3046	C2	0.1514	0.0208396	4.283e-13	T	A	0.192565	-0.033162	0.03781	0.380441	----	NA	NA	Yes	No
Emilsson et al, 2020	3186-2_2	P06681	rs3129878	6	32408735	cis	C	0.3103	C2	0.1438	0.0207264	4.442e-12	C	A	0.305917	-0.006665	0.031753	0.833728	+---	No	0.925723	No	No
Emilsson et al, 2020	3186-2_2	P06681	rs3129882	6	32409530	cis	G	0.4242	C2	-0.1881	0.0192154	1.948e-22	A	G	0.34741	-0.031741	0.030232	0.293735	--+-	No	0.561567	No	No
Emilsson et al, 2020	4129-72_1	P00751	rs3129882	6	32409530	cis	G	0.4242	CFB	-0.1278	0.0191633	2.83e-11	A	G	0.34741	0.008332	0.030218	0.782751	+++-	Yes	0.899096	No	No
Emilsson et al, 2020	3186-2_2	P06681	rs3129891	6	32415080	cis	A	0.2087	C2	0.1642	0.0236293	4.113e-12	A	G	0.277024	-0.042394	0.03245	0.191386	----	No	0.416591	No	No
Emilsson et al, 2020	3186-2_2	P06681	rs3129900	6	32305979	cis	G	0.2454	C2	-0.3205	0.022134	1.228e-46	G	T	0.127174	-0.079641	0.056353	0.157566	---+	Yes	0.358075	No	No
Emilsson et al, 2020	4129-72_1	P00751	rs3129900	6	32305979	cis	G	0.2454	CFB	-0.1949	0.0222387	2.496e-18	G	T	0.127174	0.072171	0.042741	0.091303	++++	No	0.239064	No	No
Emilsson et al, 2020	3186-2_2	P06681	rs3129904	6	32310396	cis	A	0.2977	C2	-0.2551	0.0208756	6.688e-34	A	G	0.232178	0.062759	0.033584	0.06167	++++	No	0.181601	No	No
Emilsson et al, 2020	4129-72_1	P00751	rs3129904	6	32310396	cis	A	0.2977	CFB	-0.1362	0.020941	8.55e-11	A	G	0.232178	0.077344	0.033551	0.021175	++++	No	0.0856481	No	No
Emilsson et al, 2020	3186-2_2	P06681	rs3129907	6	32323745	cis	G	0.2962	C2	-0.2525	0.0209023	3.723e-33	G	A	0.184905	0.034412	0.036457	0.345201	--++	No	0.609443	No	No
Emilsson et al, 2020	4129-72_1	P00751	rs3129907	6	32323745	cis	G	0.2962	CFB	-0.1387	0.0209675	4.068e-11	G	A	0.184905	0.118518	0.036421	0.001143	++++	No	0.00737507	No	No
Emilsson et al, 2020	3186-2_2	P06681	rs3129923	6	32333195	cis	A	0.4606	C2	-0.1772	0.0190353	1.836e-20	G	A	0.435445	0.007092	0.045435	0.875951	+-+-	Yes	0.945748	No	No
Emilsson et al, 2020	3186-2_2	P06681	rs3129931	6	32335516	cis	C	0.2977	C2	-0.2551	0.0208756	6.688e-34	C	T	0.185222	0.034322	0.036449	0.346357	--++	No	0.60971	No	No
Emilsson et al, 2020	4129-72_1	P00751	rs3129931	6	32335516	cis	C	0.2977	CFB	-0.1362	0.020941	8.55e-11	C	T	0.185222	0.119388	0.036413	0.001048	++++	No	0.00684357	No	No
Emilsson et al, 2020	3186-2_2	P06681	rs3129934	6	32336187	cis	T	0.2459	C2	-0.3217	0.02211	4.448e-47	T	C	0.127174	-0.079641	0.056353	0.157566	---+	Yes	0.358075	No	No
Emilsson et al, 2020	4129-72_1	P00751	rs3129934	6	32336187	cis	T	0.2459	CFB	-0.1961	0.0222336	1.521e-18	T	C	0.127174	0.072171	0.042741	0.091303	++++	No	0.239064	No	No
Emilsson et al, 2020	3186-2_2	P06681	rs3129938	6	32336495	cis	T	0.2459	C2	-0.3222	0.0221139	3.389e-47	T	A	0.127174	-0.079641	0.056353	0.157566	---+	NA	NA	Yes	No
Emilsson et al, 2020	4129-72_1	P00751	rs3129938	6	32336495	cis	T	0.2459	CFB	-0.1969	0.022241	1.137e-18	T	A	0.127174	0.072171	0.042741	0.091303	++++	NA	NA	Yes	No
Emilsson et al, 2020	3186-2_2	P06681	rs3129943	6	32338695	cis	G	0.2109	C2	0.2043	0.0234882	4.454e-18	G	A	0.356534	-0.038996	0.029985	0.19341	-+--	No	0.419313	No	No
Emilsson et al, 2020	3186-2_2	P06681	rs3129949	6	32298814	cis	A	0.1713	C2	0.2231	0.0254797	2.678e-18	A	C	0.090918	-0.046338	0.051481	0.368063	-+--	No	0.631298	No	No
Emilsson et al, 2020	3186-2_2	P06681	rs3129954	6	32365580	cis	A	0.319	C2	-0.2482	0.0203944	1.203e-33	A	G	0.257748	-0.015098	0.032501	0.642283	--++	Yes	0.821381	No	No
Emilsson et al, 2020	4129-72_1	P00751	rs3129954	6	32365580	cis	A	0.319	CFB	-0.1443	0.0204333	1.855e-12	A	G	0.257748	-0.025123	0.032499	0.4395	----	Yes	0.67577	No	No
Emilsson et al, 2020	3186-2_2	P06681	rs3129961	6	32378940	cis	C	0.3186	C2	-0.2483	0.0204194	1.37e-33	C	T	0.257341	-0.014068	0.032533	0.665456	--++	Yes	0.829143	No	No
Emilsson et al, 2020	4129-72_1	P00751	rs3129961	6	32378940	cis	C	0.3186	CFB	-0.1445	0.0204414	1.756e-12	C	T	0.257341	-0.026001	0.032528	0.424098	----	Yes	0.667703	No	No
Emilsson et al, 2020	4129-72_1	P00751	rs3130055	6	31497399	cis	C	0.2997	CFB	-0.1433	0.0203003	1.895e-12	C	T	0.24889	-0.044233	0.033042	0.180651	+---	Yes	0.401215	No	No
Emilsson et al, 2020	3186-2_2	P06681	rs3130070	6	31591808	cis	G	0.1442	C2	0.2432	0.0270945	3.812e-19	G	A	0.092249	0.193769	0.04968	9.7e-05	++++	Yes	0.000778874	No	Yes
Emilsson et al, 2020	3186-2_2	P06681	rs3130340	6	32244627	cis	C	0.2025	C2	0.1941	0.0236218	2.604e-16	C	T	0.257682	-0.051074	0.033326	0.125374	-+--	No	0.302012	No	No
Emilsson et al, 2020	3186-2_2	P06681	rs3130349	6	32147696	cis	A	0.1386	C2	0.2582	0.0274915	8.516e-21	A	G	0.071309	0.020888	0.05344	0.695904	++++	Yes	0.854315	No	No
Emilsson et al, 2020	3186-2_2	P06681	rs3130467	6	31187075	cis	T	0.2161	C2	0.1802	0.0229876	5.439e-15	T	C	0.438282	-0.023735	0.037881	0.530953	++--	No	0.747471	No	No
Emilsson et al, 2020	3186-2_2	P06681	rs3130517	6	31190303	cis	C	0.2159	C2	0.1793	0.0230019	7.698e-15	C	T	0.437501	-0.025493	0.037156	0.492665	++--	No	0.718058	No	No
Emilsson et al, 2020	3186-2_2	P06681	rs3130573	6	31106268	cis	G	0.2692	C2	0.1901	0.0213668	7.733e-19	G	A	0.226088	-0.014282	0.035958	0.691243	+---	No	0.849555	No	No
Emilsson et al, 2020	3186-2_2	P06681	rs3130618	6	31632134	cis	A	0.1442	C2	0.2424	0.0270626	4.517e-19	A	C	0.092249	0.193769	0.04968	9.7e-05	++++	Yes	0.000778874	No	Yes
Emilsson et al, 2020	3186-2_2	P06681	rs3130685	6	31206206	cis	T	0.3438	C2	0.1587	0.0199197	1.966e-15	C	T	0.466498	0.023504	0.028555	0.410447	+-++	No	0.656045	No	No
Emilsson et al, 2020	3186-2_2	P06681	rs3130955	6	31054511	cis	A	0.3188	C2	0.1815	0.0205201	1.228e-18	A	C	0.355608	-0.045378	0.030047	0.130978	-+--	No	0.31	No	No
Emilsson et al, 2020	3186-2_2	P06681	rs3131012	6	31115441	cis	T	0.4697	C2	-0.1712	0.0190011	2.826e-19	T	C	0.431808	-0.028882	0.039541	0.465146	++--	Yes	0.694516	No	No
Emilsson et al, 2020	4129-72_1	P00751	rs3131115	6	30468791	trans	T	0.3186	CFB	0.1297	0.0203771	2.122e-10	T	C	0.413648	0.000521	0.029401	0.985866	-+-+	Yes	0.990434	No	No
Emilsson et al, 2020	3186-2_2	P06681	rs3131622	6	31420500	cis	C	0.3684	C2	0.1301	0.019772	5.169e-11	G	T	0.204491	0.033016	0.034784	0.342528	+++-	Yes	0.609443	No	No
Emilsson et al, 2020	3186-2_2	P06681	rs3131783	6	30932068	cis	T	0.1215	C2	0.2199	0.029422	9.067e-14	A	G	0.08022	-0.007269	0.056058	0.896806	+--+	No	0.947653	No	No
Emilsson et al, 2020	3186-2_2	P06681	rs3132451	6	31582025	cis	G	0.1547	C2	0.2336	0.0262856	8.439e-19	C	G	0.092249	0.193769	0.04968	9.7e-05	++++	NA	NA	Yes	No
Emilsson et al, 2020	4129-72_1	P00751	rs3132451	6	31582025	cis	G	0.1547	CFB	0.1788	0.026171	9.294e-12	C	G	0.092249	0.197746	0.049646	6.87e-05	++++	NA	NA	Yes	No
Emilsson et al, 2020	3186-2_2	P06681	rs3132506	6	31176226	cis	G	0.1969	C2	0.1911	0.0238279	1.29e-15	C	T	0.220604	0.009052	0.034458	0.792778	-++-	Yes	0.902701	No	No
Emilsson et al, 2020	3186-2_2	P06681	rs3132931	6	32235895	cis	G	0.1928	C2	0.2055	0.0241141	2.024e-17	G	T	0.241452	-0.04344	0.034243	0.204569	-+--	No	0.436057	No	No
Emilsson et al, 2020	3186-2_2	P06681	rs3132945	6	32238680	cis	C	0.2025	C2	0.1941	0.0236333	2.693e-16	G	A	0.257682	-0.051074	0.033326	0.125374	-+--	No	0.302012	No	No
Emilsson et al, 2020	3186-2_2	P06681	rs3132958	6	32297901	cis	A	0.2975	C2	-0.2549	0.0208763	7.555e-34	A	G	0.185341	0.036281	0.036449	0.319532	+-++	No	0.582139	No	No
Emilsson et al, 2020	4129-72_1	P00751	rs3132958	6	32297901	cis	A	0.2975	CFB	-0.1367	0.0209309	7.126e-11	A	G	0.185341	0.120563	0.036413	0.000935	++++	No	0.00621804	No	No
Emilsson et al, 2020	3186-2_2	P06681	rs3132959	6	32298942	cis	G	0.2975	C2	-0.2545	0.0208607	9.227e-34	G	A	0.185444	0.034495	0.036444	0.343868	--++	No	0.609443	No	No
Emilsson et al, 2020	4129-72_1	P00751	rs3132959	6	32298942	cis	G	0.2975	CFB	-0.1367	0.0209245	7.066e-11	G	A	0.185444	0.119413	0.036408	0.001044	++++	No	0.00684357	No	No
Emilsson et al, 2020	3186-2_2	P06681	rs3135006	6	32667119	cis	A	0.3994	C2	-0.1881	0.0195693	1.07e-21	T	C	0.072162	0.043074	0.073432	0.557499	-++-	No	0.771092	No	No
Emilsson et al, 2020	3186-2_2	P06681	rs3135335	6	32401845	cis	G	0.4022	C2	-0.1724	0.0194144	8.998e-19	C	G	0.249537	0.006553	0.033615	0.845416	-+-+	NA	NA	Yes	No
Emilsson et al, 2020	3186-2_2	P06681	rs3135338	6	32401217	cis	G	0.4023	C2	-0.1727	0.0194482	9.012e-19	C	T	0.249537	0.006553	0.033615	0.845416	-+-+	No	0.93418	No	No
Emilsson et al, 2020	3186-2_2	P06681	rs3135356	6	32391516	cis	T	0.1842	C2	0.1807	0.0248761	4.311e-13	A	G	0.164164	-0.078373	0.039807	0.048991	----	No	0.157119	No	No
Emilsson et al, 2020	3186-2_2	P06681	rs3135363	6	32389648	cis	C	0.2479	C2	0.1513	0.0221945	1.033e-11	G	A	0.332527	-0.046825	0.030544	0.125261	----	No	0.302012	No	No
Emilsson et al, 2020	3186-2_2	P06681	rs3135365	6	32389255	cis	G	0.2791	C2	-0.2428	0.0212609	7.191e-30	C	A	0.162159	-0.027461	0.039691	0.489036	---+	Yes	0.716372	No	No
Emilsson et al, 2020	11510-31_3	O14791	rs3213422	16	72042682	trans	A	0.4816	APOL1	0.1789	0.0179546	3.488e-23	A	C	0.228435	0.034124	0.036709	0.352586	+-++	Yes	0.613488	No	No
Emilsson et al, 2020	11510-51_3	O14791	rs3213422	16	72042682	trans	A	0.4816	APOL1	0.1484	0.0181086	3.121e-16	A	C	0.228435	0.034124	0.036709	0.352586	+-++	Yes	0.613488	No	No
Emilsson et al, 2020	7905-30_3	P00738	rs3213422	16	72042682	cis	A	0.4816	HP	-0.1677	0.0190568	1.827e-18	A	C	0.228435	-0.314526	0.049935	3.1e-10	----	Yes	4.04867e-09	No	Yes
Emilsson et al, 2020	3054-3_2	P00738	rs3213422	16	72042682	cis	A	0.4816	HP	-0.1591	0.0190745	9.262e-17	A	C	0.228435	-0.314526	0.049935	3.1e-10	----	Yes	4.04867e-09	No	Yes
Emilsson et al, 2020	3316-58_1	P05546	rs3213422	16	72042682	trans	A	0.4816	SERPIND1	-0.1882	0.0185419	5.559e-24	A	C	0.228435	-0.120202	0.040624	0.003098	----	Yes	0.0163816	No	Yes
Emilsson et al, 2020	6580-29_3	P20742	rs3213831	12	9316773	cis	C	0.4438	PZP	0.2735	0.015044	1.027e-71	C	T	0.402567	0.217966	0.025373	9.15e-18	++++	Yes	2.47965e-16	No	Yes
Emilsson et al, 2020	5601-2_3	Q96PD5	rs34440547	19	15582863	cis	T	0.2117	PGLYRP2	0.1494	0.0234758	2.126e-10	T	C	0.288649	-0.154071	0.048174	0.001389	----	No	0.00875393	No	No
Emilsson et al, 2020	3054-3_2	P00738	rs35259348	16	72003952	cis	C	0.1906	HP	-0.4407	0.0238345	5.21e-74	C	G	0.260537	-0.134294	0.042658	0.001651	----	NA	NA	Yes	No
Emilsson et al, 2020	7905-30_3	P00738	rs35259348	16	72003952	cis	C	0.1906	HP	-0.4369	0.0238613	1.051e-72	C	G	0.260537	-0.134294	0.042658	0.001651	----	NA	NA	Yes	No
Emilsson et al, 2020	3316-58_1	P05546	rs35259348	16	72003952	trans	C	0.1906	SERPIND1	-0.2246	0.0237873	5.34e-21	C	G	0.260537	-0.064507	0.050473	0.201219	+---	NA	NA	Yes	No
Emilsson et al, 2020	4990-87_1	P07359	rs35400274	17	4803711	cis	A	0.1205	GP1BA	0.1912	0.0289785	4.567e-11	A	G	0.072445	0.076671	0.063728	0.228918	+++-	Yes	0.470499	No	No
Emilsson et al, 2020	4336-2_1	P0DJI8	rs35411689	11	18633897	cis	C	0.1198	SAA1	-0.2293	0.0298141	1.734e-14	C	T	0.236683	-0.043936	0.027094	0.104885	----	Yes	0.268783	No	No
Emilsson et al, 2020	7955-195_3	P19827	rs3617	3	52833805	cis	C	0.5402	ITIH1	-0.4843	0.0184144	2.167e-143	A	C	0.356111	-0.060389	0.029807	0.042782	+---	No	0.145378	No	No
Emilsson et al, 2020	7145-1_3	Q06033	rs3617	3	52833805	cis	C	0.5402	ITIH3	0.352	0.01821	1.757e-80	A	C	0.356111	0.05977	0.02989	0.04555	++-+	No	0.149893	No	No
Emilsson et al, 2020	6380-23_3	Q14197	rs3733402	4	187158034	trans	G	0.4975	ICT1	-0.2046	0.0187191	1.599e-27	G	A	0.289405	-0.026581	0.026314	0.312409	----	Yes	0.576919	No	No
Emilsson et al, 2020	4811-33_3	Q14624	rs3733402	4	187158034	trans	G	0.4975	ITIH4	-0.1561	0.0186232	6.609e-17	G	A	0.289405	0.015966	0.03121	0.60898	++-+	No	0.803083	No	No
Emilsson et al, 2020	4152-58_2	P03952	rs3733402	4	187158034	cis	G	0.4975	KLKB1	0.4546	0.0170582	5.622e-147	G	A	0.289405	-0.090821	0.030893	0.003295	----	No	0.017172	No	No
Emilsson et al, 2020	3186-2_2	P06681	rs3734838	6	30080231	trans	A	0.08733	C2	-0.4354	0.0344462	4.267e-36	A	G	0.138079	-0.041081	0.041136	0.317946	+---	Yes	0.581269	No	No
Emilsson et al, 2020	4152-58_2	P03952	rs3736455	4	187122319	cis	T	0.3633	KLKB1	-0.2327	0.018616	2.25e-35	G	T	0.411549	0.112118	0.032947	0.000671	++++	Yes	0.00451779	No	Yes
Emilsson et al, 2020	3366-51_2	Q16610	rs3737240	1	150483355	cis	T	0.3455	ECM1	-0.3361	0.019759	3.214e-63	T	C	0.218157	-0.361719	0.041361	2.35e-18	----	Yes	7.07611e-17	No	Yes
Emilsson et al, 2020	3434-34_1	P02751	rs3737240	1	150483355	trans	T	0.3455	FN1	0.2141	0.0201791	4.945e-26	T	C	0.218157	-0.090899	0.034735	0.00889	----	No	0.0415378	No	No
Emilsson et al, 2020	3435-53_2	P02751	rs3737240	1	150483355	trans	T	0.3455	FN1	0.1806	0.0202194	5.644e-19	T	C	0.218157	-0.090899	0.034735	0.00889	----	No	0.0415378	No	No
Emilsson et al, 2020	3024-18_2	P08697	rs3737240	1	150483355	trans	T	0.3455	SERPINF2	0.1523	0.0186963	4.663e-16	T	C	0.218157	-0.053141	0.034271	0.120987	-+--	No	0.298747	No	No
Emilsson et al, 2020	3518-54_2	Q96IY4	rs3742264	13	46648094	cis	T	0.3461	CPB2	0.5551	0.0187915	1.074e-177	T	C	0.233541	0.303921	0.046772	8.42e-11	++++	Yes	1.15535e-09	No	Yes
Emilsson et al, 2020	4151-6_2	P00747	rs3742264	13	46648094	trans	T	0.3461	PLG	0.1657	0.0197262	5.647e-17	T	C	0.233541	0.014354	0.033333	0.66677	++--	Yes	0.829695	No	No
Emilsson et al, 2020	2961-1_2	P04070	rs3746429	20	33703607	trans	T	0.1561	PROC	-0.1721	0.0255569	1.826e-11	T	C	0.087242	0.007732	0.055352	0.888892	-+-+	No	0.947653	No	No
Emilsson et al, 2020	2961-1_2	P04070	rs3746435	20	33587198	trans	C	0.1705	PROC	-0.1747	0.0247731	1.991e-12	C	G	0.09467	-0.018749	0.068539	0.784429	-+-+	NA	NA	Yes	No
Emilsson et al, 2020	6453-70_3	Q8NHJ6	rs3747862	10	73533177	trans	G	0.4387	LILRB4	-0.3384	0.0188105	2.785e-70	G	A	0.192445	-0.026726	0.04529	0.555147	---+	Yes	0.769629	No	No
Emilsson et al, 2020	3077-66_2	P00742	rs3748176	9	117124731	trans	A	0.4705	F10	0.1251	0.0187023	2.474e-11	A	G	0.391199	-0.02	0.029297	0.494824	-++-	No	0.718058	No	No
Emilsson et al, 2020	3186-2_2	P06681	rs3749966	6	32261507	cis	C	0.2025	C2	0.1941	0.0236333	2.693e-16	C	T	0.257543	-0.0506	0.033329	0.128954	-+--	No	0.306549	No	No
Emilsson et al, 2020	3366-51_2	Q16610	rs3754214	1	150478623	cis	T	0.4061	ECM1	0.1646	0.0193967	2.744e-17	C	T	0.26314	-0.328975	0.041797	3.69e-15	----	Yes	8.16318e-14	No	Yes
Emilsson et al, 2020	5658-64_3	P05160	rs3762271	1	197070442	cis	T	0.4375	F13B	0.2104	0.0189379	2.198e-28	T	G	0.153114	0.179734	0.03972	6.13e-06	++++	Yes	5.58397e-05	No	Yes
Emilsson et al, 2020	2768-56_2	P02790	rs3762271	1	197070442	trans	T	0.4375	HPX	0.3039	0.0190772	7.202e-56	T	G	0.153114	-0.01333	0.039833	0.737902	+---	No	0.876107	No	No
Emilsson et al, 2020	3186-2_2	P06681	rs3778638	6	31092124	cis	A	0.1576	C2	-0.221	0.0262689	5.061e-17	A	G	0.154645	0.055935	0.039697	0.158802	++++	No	0.360128	No	No
Emilsson et al, 2020	6453-70_3	Q8NHJ6	rs3802711	10	73544086	trans	A	0.1884	LILRB4	0.3302	0.0241374	6.774e-42	A	G	0.247723	0.009824	0.028902	0.733925	--++	Yes	0.876107	No	No
Emilsson et al, 2020	3186-2_2	P06681	rs3807035	6	30044827	trans	T	0.1195	C2	-0.2691	0.0293841	7.414e-20	T	C	0.156619	0.079167	0.040469	0.050454	++++	No	0.158989	No	No
Emilsson et al, 2020	7735-17_3	P36955	rs3809870	17	1636934	cis	G	0.2524	SERPINF1	0.1497	0.021765	6.79e-12	G	A	0.495244	0.017572	0.028772	0.541401	-+++	Yes	0.757096	No	No
Emilsson et al, 2020	4162-54_2	P02787	rs3811647	3	133484029	cis	A	0.2648	TF	0.2453	0.0215554	1.201e-29	A	G	0.404111	0.215133	0.04845	9.11e-06	++++	Yes	8.16136e-05	No	Yes
Emilsson et al, 2020	5601-2_3	Q96PD5	rs3813135	19	15587345	cis	C	0.3798	PGLYRP2	-0.1529	0.0194455	4.494e-15	C	T	0.372879	-0.156671	0.052826	0.00303	----	Yes	0.0161006	No	Yes
Emilsson et al, 2020	3186-2_2	P06681	rs3869068	6	30004052	trans	A	0.1022	C2	-0.3059	0.0312334	1.848e-22	T	C	0.155521	0.085247	0.040521	0.03542	++++	No	0.125993	No	No
Emilsson et al, 2020	9312-8_3	P25311	rs387608	6	31941557	trans	T	0.15	AZGP1	0.2257	0.0269107	6.329e-17	A	G	0.09992	0.038837	0.061136	0.525278	+++-	Yes	0.740444	No	No
Emilsson et al, 2020	4129-72_1	P00751	rs387608	6	31941557	cis	T	0.15	CFB	0.2004	0.0271582	1.84e-13	A	G	0.09992	0.173117	0.047341	0.000257	++++	Yes	0.00184495	No	Yes
Emilsson et al, 2020	2960-66_2	P27918	rs387608	6	31941557	trans	T	0.15	CFP	-0.2164	0.0273439	3.019e-15	A	G	0.09992	0.026472	0.045151	0.55769	+++-	No	0.771092	No	No
Emilsson et al, 2020	11666-72_3	P57771	rs387608	6	31941557	trans	T	0.15	RGS8	0.1991	0.0270921	2.306e-13	A	G	0.09992	0.025702	0.047256	0.586541	-++-	Yes	0.792436	No	No
Emilsson et al, 2020	9312-8_3	P25311	rs389512	6	31947594	trans	G	0.151	AZGP1	0.2233	0.0268615	1.171e-16	C	G	0.100197	0.040899	0.062196	0.510827	+++-	NA	NA	Yes	No
Emilsson et al, 2020	4129-72_1	P00751	rs389512	6	31947594	cis	G	0.151	CFB	0.1987	0.0271041	2.625e-13	C	G	0.100197	0.176513	0.047281	0.000191	++++	NA	NA	Yes	No
Emilsson et al, 2020	2960-66_2	P27918	rs389512	6	31947594	trans	G	0.151	CFP	-0.2132	0.0272948	6.764e-15	C	G	0.100197	0.027887	0.045097	0.536356	+++-	NA	NA	Yes	No
Emilsson et al, 2020	11666-72_3	P57771	rs389512	6	31947594	trans	G	0.151	RGS8	0.197	0.0270419	3.693e-13	C	G	0.100197	0.026098	0.047197	0.580314	-++-	NA	NA	Yes	No
Emilsson et al, 2020	10966-1_3	P02765	rs3907825	3	186812036	cis	A	0.4635	AHSG	0.1317	0.0193534	1.12e-11	A	G	0.391071	-0.010419	0.029858	0.727138	-+--	No	0.873855	No	No
Emilsson et al, 2020	3186-2_2	P06681	rs394657	6	32187023	cis	G	0.356	C2	0.1482	0.019842	9.394e-14	G	A	0.188127	0.074375	0.03575	0.03751	++++	Yes	0.131164	No	No
Emilsson et al, 2020	4129-72_1	P00751	rs404860	6	32184345	cis	C	0.1651	CFB	0.1921	0.0253899	4.505e-14	C	T	0.373166	-0.006053	0.046687	0.896827	--+-	No	0.947653	No	No
Emilsson et al, 2020	3186-2_2	P06681	rs404890	6	32198867	cis	T	0.2813	C2	0.1714	0.0213476	1.201e-15	A	C	0.294109	0.118807	0.040854	0.003649	++++	Yes	0.0188358	No	Yes
Emilsson et al, 2020	12333-87_3	P49247	rs4072796	12	7548996	trans	G	0.04559	RPIA	0.3931	0.046859	6.234e-17	G	C	0.193323	-0.034735	0.032166	0.280179	----	NA	NA	Yes	No
Emilsson et al, 2020	12333-87_3	P49247	rs4072797	12	7549009	trans	T	0.04559	RPIA	0.3931	0.046859	6.234e-17	T	C	0.193683	-0.032658	0.032156	0.309806	----	No	0.573088	No	No
Emilsson et al, 2020	6453-70_3	Q8NHJ6	rs41281334	10	73558128	trans	A	0.06638	LILRB4	0.305	0.0372997	3.59e-16	A	G	0.062428	0.055432	0.066662	0.405674	+-+-	Yes	0.652451	No	No
Emilsson et al, 2020	5658-64_3	P05160	rs41310927	1	197070697	cis	C	0.4375	F13B	0.2104	0.0189379	2.198e-28	C	T	0.153114	0.179734	0.03972	6.13e-06	++++	Yes	5.58397e-05	No	Yes
Emilsson et al, 2020	2768-56_2	P02790	rs41310927	1	197070697	trans	C	0.4375	HPX	0.3039	0.0190772	7.202e-56	C	T	0.153114	-0.01333	0.039833	0.737902	+---	No	0.876107	No	No
Emilsson et al, 2020	3186-2_2	P06681	rs4148871	6	32803316	cis	T	0.2595	C2	-0.1692	0.022037	1.912e-14	A	G	0.088888	0.033474	0.050247	0.505311	+-++	No	0.725506	No	No
Emilsson et al, 2020	4129-72_1	P00751	rs4151657	6	31917540	cis	C	0.2791	CFB	0.1461	0.0211985	6.123e-12	C	T	0.285488	0.00127	0.034584	0.970683	--++	Yes	0.981857	No	No
Emilsson et al, 2020	3186-2_2	P06681	rs422951	6	32188383	cis	C	0.3598	C2	0.1559	0.0197542	3.591e-15	C	T	0.182961	0.093714	0.049073	0.05619	++-+	Yes	0.169194	No	No
Emilsson et al, 2020	3186-2_2	P06681	rs424232	6	32208324	cis	A	0.1705	C2	0.1807	0.0254722	1.475e-12	T	C	0.335374	0.005234	0.030276	0.862742	+-+-	Yes	0.940842	No	No
Emilsson et al, 2020	4152-58_2	P03952	rs4253301	4	187173012	cis	G	0.115	KLKB1	-0.274	0.0279792	1.859e-22	G	T	0.053602	-0.118569	0.061869	0.055322	----	Yes	0.167045	No	No
Emilsson et al, 2020	3186-2_2	P06681	rs429608	6	31930462	cis	A	0.1747	C2	-0.2526	0.0262442	9.388e-22	A	G	0.069903	0.055721	0.055973	0.319482	++-+	No	0.582139	No	No
Emilsson et al, 2020	3186-2_2	P06681	rs429853	6	32187202	cis	C	0.3694	C2	0.1592	0.0196908	7.656e-16	C	T	0.165045	0.089857	0.037714	0.017211	++++	Yes	0.0740346	No	No
Emilsson et al, 2020	3186-2_2	P06681	rs4351302	6	31176921	cis	A	0.1886	C2	-0.1872	0.0246933	4.024e-14	A	G	0.05405	0.021162	0.064307	0.742105	-+++	No	0.878212	No	No
Emilsson et al, 2020	3074-6_2	P18428	rs4358188	20	36946848	cis	A	0.449	LBP	-0.187	0.019037	1.395e-22	A	G	0.243495	-0.018843	0.031423	0.548762	--++	Yes	0.763617	No	No
Emilsson et al, 2020	2768-56_2	P02790	rs4418639	1	197359999	trans	A	0.6143	HPX	0.1994	0.0196453	5.561e-24	G	A	0.337232	0.050512	0.03049	0.097587	++-+	No	0.253073	No	No
Emilsson et al, 2020	3186-2_2	P06681	rs4428528	6	32430362	cis	G	0.2846	C2	0.1401	0.0212563	4.782e-11	G	C	0.253299	-0.045516	0.034878	0.191866	-+--	NA	NA	Yes	No
Emilsson et al, 2020	9312-8_3	P25311	rs444921	6	31932177	trans	A	0.1498	AZGP1	0.2265	0.0270319	6.774e-17	T	C	0.073458	-0.004072	0.055633	0.941627	+++-	No	0.963856	No	No
Emilsson et al, 2020	4129-72_1	P00751	rs444921	6	31932177	cis	A	0.1498	CFB	0.1969	0.0272828	6.041e-13	T	C	0.073458	0.413084	0.055525	1.05e-13	++++	Yes	1.99684e-12	No	Yes
Emilsson et al, 2020	2960-66_2	P27918	rs444921	6	31932177	trans	A	0.1498	CFP	-0.2124	0.0274631	1.242e-14	T	C	0.073458	-0.044514	0.052911	0.400179	--+-	Yes	0.652451	No	No
Emilsson et al, 2020	11666-72_3	P57771	rs444921	6	31932177	trans	A	0.1498	RGS8	0.1971	0.0272125	5.013e-13	T	C	0.073458	0.006585	0.055414	0.90539	+++-	Yes	0.948254	No	No
Emilsson et al, 2020	2797-56_2	P04114	rs445925	19	45415640	trans	T	0.08867	APOB	-0.3684	0.0334301	6.164e-28	A	G	0.095129	-0.315332	0.047371	2.9e-11	----	Yes	4.19147e-10	No	Yes
Emilsson et al, 2020	2418-55_9	P02649	rs445925	19	45415640	cis	T	0.08867	APOE	-0.6086	0.0327733	1.222e-74	A	G	0.095129	0.567811	0.053837	5.65e-26	++++	No	3.40256e-24	No	No
Emilsson et al, 2020	2937-10_2	P02649	rs445925	19	45415640	cis	T	0.08867	APOE	-0.5522	0.0330461	3.858e-61	A	G	0.095129	0.567811	0.053837	5.65e-26	++++	No	3.40256e-24	No	No
Emilsson et al, 2020	5312-49_3	P02649	rs445925	19	45415640	cis	T	0.08867	APOE	-0.3245	0.0333813	3.748e-22	A	G	0.095129	0.567811	0.053837	5.65e-26	++++	No	3.40256e-24	No	No
Emilsson et al, 2020	2938-55_2	P02649	rs445925	19	45415640	cis	T	0.08867	APOE	-0.3077	0.0335514	6.571e-20	A	G	0.095129	0.567811	0.053837	5.65e-26	++++	No	3.40256e-24	No	No
Emilsson et al, 2020	9312-8_3	P25311	rs449643	6	31936679	trans	T	0.1498	AZGP1	0.2265	0.0270319	6.774e-17	T	C	0.073458	-0.004072	0.055633	0.941627	+++-	No	0.963856	No	No
Emilsson et al, 2020	4129-72_1	P00751	rs449643	6	31936679	cis	T	0.1498	CFB	0.1969	0.0272828	6.041e-13	T	C	0.073458	0.413084	0.055525	1.05e-13	++++	Yes	1.99684e-12	No	Yes
Emilsson et al, 2020	2960-66_2	P27918	rs449643	6	31936679	trans	T	0.1498	CFP	-0.2124	0.0274631	1.242e-14	T	C	0.073458	-0.044514	0.052911	0.400179	--+-	Yes	0.652451	No	No
Emilsson et al, 2020	11666-72_3	P57771	rs449643	6	31936679	trans	T	0.1498	RGS8	0.1971	0.0272125	5.013e-13	T	C	0.073458	0.006585	0.055414	0.90539	+++-	Yes	0.948254	No	No
Emilsson et al, 2020	14708-59_3	P07360	rs4524	1	169511755	trans	C	0.2963	C8G	-0.2979	0.0201829	2.212e-48	C	T	0.220616	-0.030295	0.043339	0.484548	-+--	Yes	0.713557	No	No
Emilsson et al, 2020	14708-59_3	P07360	rs4525	1	169511734	trans	C	0.2963	C8G	-0.2979	0.0201829	2.212e-48	C	T	0.220616	-0.030295	0.043339	0.484548	-+--	Yes	0.713557	No	No
Emilsson et al, 2020	4336-2_1	P0DJI8	rs4638289	11	18285774	cis	A	0.2243	SAA1	0.8836	0.0194754	1e-307	A	T	0.347027	0.440279	0.062981	2.84e-12	++++	NA	NA	Yes	No
Emilsson et al, 2020	3590-8_3	P09871	rs4639796	1	197126649	trans	A	0.1457	C1S	-0.1698	0.0263256	1.217e-10	G	A	0.287381	0.005406	0.03188	0.865332	+--+	Yes	0.940842	No	No
Emilsson et al, 2020	4129-72_1	P00751	rs4639796	1	197126649	trans	A	0.1457	CFB	0.1957	0.0263676	1.338e-13	G	A	0.287381	-0.012063	0.031629	0.702919	-+--	Yes	0.857027	No	No
Emilsson et al, 2020	5658-64_3	P05160	rs4639796	1	197126649	cis	A	0.1457	F13B	-0.5205	0.0253161	2.053e-90	G	A	0.287381	0.164631	0.031565	1.87e-07	++++	Yes	1.96804e-06	No	Yes
Emilsson et al, 2020	3434-34_1	P02751	rs4639796	1	197126649	trans	A	0.1457	FN1	-0.1756	0.0266505	4.844e-11	G	A	0.287381	-0.051999	0.031791	0.101911	----	No	0.261781	No	No
Emilsson et al, 2020	2768-56_2	P02790	rs4639796	1	197126649	trans	A	0.1457	HPX	-0.5444	0.0257278	1.699e-95	G	A	0.287381	-0.015692	0.031639	0.619937	----	No	0.811103	No	No
Emilsson et al, 2020	4831-4_2	P14151	rs4656197	1	169823718	cis	T	0.4296	SELL	0.1268	0.0186718	1.232e-11	T	C	0.334303	0.019222	0.023358	0.410567	-+++	Yes	0.656045	No	No
Emilsson et al, 2020	2567-5_6	P05156	rs4698744	4	110581363	cis	A	0.2933	CFI	0.2144	0.0205364	2.904e-25	A	T	0.478881	-0.034245	0.028466	0.228949	---+	NA	NA	Yes	No
Emilsson et al, 2020	2567-5_6	P05156	rs4698775	4	110590479	cis	G	0.3741	CFI	-0.1615	0.019545	1.77e-16	G	T	0.182028	-0.018581	0.035935	0.605129	-+-+	Yes	0.798977	No	No
Emilsson et al, 2020	14125-5_3	O95445	rs4713479	6	31688799	cis	T	0.0238	APOM	-0.3973	0.061991	1.591e-10	T	C	0.204466	-0.34437	0.047439	4.06e-13	----	Yes	7.33507e-12	No	Yes
Emilsson et al, 2020	3186-2_2	P06681	rs474534	6	31938107	cis	C	0.09135	C2	-0.3395	0.0331867	2.49e-24	G	A	0.138066	0.133275	0.041323	0.001265	++++	No	0.00801906	No	No
Emilsson et al, 2020	4129-72_1	P00751	rs474534	6	31938107	cis	C	0.09135	CFB	-0.6331	0.0321208	1.67e-83	G	A	0.138066	0.035151	0.04129	0.39459	+-++	No	0.652036	No	No
Emilsson et al, 2020	6453-70_3	Q8NHJ6	rs4747194	10	73558886	trans	A	0.3014	LILRB4	0.317	0.0205311	1.178e-52	G	A	0.441541	-0.052853	0.025023	0.034693	----	Yes	0.125993	No	No
Emilsson et al, 2020	6453-70_3	Q8NHJ6	rs4747195	10	73558952	trans	T	0.3012	LILRB4	0.3162	0.0205191	1.748e-52	C	T	0.441858	-0.05197	0.025032	0.037899	----	Yes	0.132098	No	No
Emilsson et al, 2020	13710-6_3	P05155	rs4752805	11	48018355	trans	G	0.2613	SERPING1	0.2303	0.0219125	1.437e-25	G	A	0.230658	0.015536	0.034681	0.654199	++++	Yes	0.825186	No	No
Emilsson et al, 2020	13710-6_3	P05155	rs4752904	11	48166267	trans	C	0.5945	SERPING1	0.1336	0.0196124	1.07e-11	C	G	0.373996	0.00784	0.03	0.793836	+--+	NA	NA	Yes	No
Emilsson et al, 2020	3054-3_2	P00738	rs4788587	16	72001136	cis	A	0.2628	HP	-0.2181	0.0218559	3.019e-23	A	G	0.402066	0.031284	0.059198	0.597196	++--	No	0.798225	No	No
Emilsson et al, 2020	7905-30_3	P00738	rs4788587	16	72001136	cis	A	0.2628	HP	-0.2006	0.02189	7.008e-20	A	G	0.402066	0.031284	0.059198	0.597196	++--	No	0.798225	No	No
Emilsson et al, 2020	3054-3_2	P00738	rs4788821	16	71660310	cis	A	0.417	HP	-0.2782	0.0192127	1.237e-46	G	A	0.263678	-0.214956	0.035564	1.55e-09	----	No	1.88787e-08	No	No
Emilsson et al, 2020	7905-30_3	P00738	rs4788821	16	71660310	cis	A	0.417	HP	-0.2562	0.0192777	1.097e-39	G	A	0.263678	-0.214956	0.035564	1.55e-09	----	No	1.88787e-08	No	No
Emilsson et al, 2020	6380-23_3	Q14197	rs4846914	1	230295691	trans	A	0.6083	ICT1	0.1652	0.0192518	1.221e-17	A	G	0.214522	-0.003464	0.028959	0.904755	-+-+	No	0.948254	No	No
Emilsson et al, 2020	4544-4_3	P02775	rs4895441	6	135426573	trans	G	0.2841	PPBP	0.1429	0.020837	7.762e-12	G	A	0.244457	0.013218	0.048985	0.787287	--++	Yes	0.899739	No	No
Emilsson et al, 2020	2961-1_2	P04070	rs4911163	20	33470694	trans	C	0.4194	PROC	-0.1264	0.0188376	2.141e-11	T	C	0.49214	0.090609	0.027886	0.001163	++++	Yes	0.00745972	No	Yes
Emilsson et al, 2020	10966-1_3	P02765	rs4917	3	186337713	cis	T	0.356	AHSG	1.338	0.00819351	1e-307	T	C	0.221091	-0.379826	0.043503	2.67e-18	----	No	7.61653e-17	No	No
Emilsson et al, 2020	3581-53_3	P02765	rs4917	3	186337713	cis	T	0.356	AHSG	-0.2323	0.019041	8.551e-34	T	C	0.221091	-0.379826	0.043503	2.67e-18	----	Yes	7.61653e-17	No	Yes
Emilsson et al, 2020	4996-66_1	P04196	rs4917	3	186337713	cis	T	0.356	HRG	-0.1361	0.0198599	8.032e-12	T	C	0.221091	-0.04169	0.037742	0.26932	+---	Yes	0.527926	No	No
Emilsson et al, 2020	10966-1_3	P02765	rs4918	3	186338382	cis	G	0.356	AHSG	1.338	0.00819351	1e-307	G	C	0.221932	-0.38102	0.043168	1.14e-18	----	NA	NA	Yes	No
Emilsson et al, 2020	3581-53_3	P02765	rs4918	3	186338382	cis	G	0.356	AHSG	-0.2323	0.019041	8.551e-34	G	C	0.221932	-0.38102	0.043168	1.14e-18	----	NA	NA	Yes	No
Emilsson et al, 2020	4996-66_1	P04196	rs4918	3	186338382	cis	G	0.356	HRG	-0.1361	0.0198599	8.032e-12	G	C	0.221932	-0.039313	0.03807	0.301755	+---	NA	NA	Yes	No
Emilsson et al, 2020	6581-50_3	P02774	rs4983413	14	105930406	trans	A	0.2538	GC	0.261	0.0219512	3.326e-32	G	A	0.363722	-0.010312	0.046068	0.822865	+---	Yes	0.924274	No	No
Emilsson et al, 2020	7735-17_3	P36955	rs5005394	17	1700082	cis	T	0.1701	SERPINF1	-0.1886	0.0252646	9.686e-14	T	C	0.487512	-0.147954	0.048658	0.00237	----	Yes	0.0136653	No	Yes
Emilsson et al, 2020	9211-19_3	P36955	rs5005394	17	1700082	cis	T	0.1701	SERPINF1	-0.1711	0.0253707	1.699e-11	T	C	0.487512	-0.147954	0.048658	0.00237	----	Yes	0.0136653	No	Yes
Emilsson et al, 2020	3186-2_2	P06681	rs5026743	6	32439964	cis	G	0.4259	C2	-0.2005	0.0193533	6.392e-25	G	T	0.438638	0.038781	0.044569	0.38423	+-++	No	0.641924	No	No
Emilsson et al, 2020	3050-7_2	P04275	rs505922	9	136149229	trans	C	0.2585	VWF	0.3147	0.0212779	1.499e-48	C	T	0.372369	0.335201	0.036414	3.62e-20	++++	Yes	1.26583e-18	No	Yes
Emilsson et al, 2020	3050-7_2	P04275	rs507666	9	136149399	trans	A	0.1259	VWF	0.3179	0.0285881	2.169e-28	A	G	0.198516	0.240648	0.033147	4.03e-13	++++	Yes	7.33507e-12	No	Yes
Emilsson et al, 2020	13710-6_3	P05155	rs513873	11	56510623	cis	G	0.3389	SERPING1	-0.1709	0.0201557	2.906e-17	G	A	0.0905	-0.022399	0.049806	0.652923	+++-	Yes	0.825186	No	No
Emilsson et al, 2020	3050-7_2	P04275	rs514659	9	136142203	trans	C	0.2586	VWF	0.3163	0.0212853	5.72e-49	C	A	0.372148	0.33511	0.036381	3.43e-20	++++	Yes	1.23937e-18	No	Yes
Emilsson et al, 2020	4479-14_2	P05155	rs56302613	11	58034597	cis	G	0.01777	SERPING1	-0.6276	0.0719312	3.518e-18	G	C	0.049769	0.024428	0.06494	0.70681	-+-+	NA	NA	Yes	No
Emilsson et al, 2020	13710-6_3	P05155	rs56302613	11	58034597	cis	G	0.01777	SERPING1	0.6266	0.0729878	1.181e-17	G	C	0.049769	0.024428	0.06494	0.70681	-+-+	NA	NA	Yes	No
Emilsson et al, 2020	6580-29_3	P20742	rs57006764	12	9312951	cis	A	0.1604	PZP	-0.3248	0.0202747	1.921e-56	G	A	0.482073	0.185923	0.02526	1.91e-13	++++	Yes	3.56972e-12	No	Yes
Emilsson et al, 2020	3050-7_2	P04275	rs579459	9	136154168	trans	C	0.1482	VWF	0.2498	0.0266909	1.163e-20	C	T	0.198972	0.237648	0.033138	7.72e-13	++++	Yes	1.32833e-11	No	Yes
Emilsson et al, 2020	3186-2_2	P06681	rs592229	6	31930441	cis	G	0.5329	C2	0.1519	0.0192547	3.67e-15	G	T	0.388413	-0.064356	0.02941	0.028675	+---	No	0.110618	No	No
Emilsson et al, 2020	13666-222_3	Q9NS85	rs599839	1	109822166	trans	G	0.2191	CA10	-0.3315	0.0227679	3.809e-47	G	A	0.062698	-0.084043	0.050416	0.095517	+---	Yes	0.248298	No	No
Emilsson et al, 2020	3074-6_2	P18428	rs6024905	20	36957837	cis	A	0.3967	LBP	0.1479	0.0193232	2.297e-14	A	G	0.162639	0.039285	0.080944	0.627459	--++	Yes	0.811103	No	No
Emilsson et al, 2020	14100-63_3	P02747	rs606002	1	22915753	cis	C	0.3637	C1QC	0.1759	0.0199659	1.662e-18	C	T	0.315353	-0.011031	0.041897	0.792333	++--	No	0.902701	No	No
Emilsson et al, 2020	2961-1_2	P04070	rs6120757	20	33488771	trans	C	0.4194	PROC	-0.1266	0.0188169	1.9e-11	T	C	0.49695	0.088804	0.02781	0.001414	++++	Yes	0.00885998	No	Yes
Emilsson et al, 2020	11510-31_3	O14791	rs61733129	16	72057421	trans	T	0.02246	APOL1	-0.4264	0.0612996	3.931e-12	T	C	0.051836	-0.10018	0.055443	0.070784	----	Yes	0.198525	No	No
Emilsson et al, 2020	9213-24_3	O95954	rs61735836	21	47572887	cis	T	0.04995	FTCD	1.07	0.0431104	8.315e-129	T	C	0.169064	-0.033025	0.038067	0.385633	---+	No	0.641924	No	No
Emilsson et al, 2020	13666-222_3	Q9NS85	rs629301	1	109818306	trans	C	0.2177	CA10	-0.3295	0.022787	1.557e-46	G	T	0.051799	-0.107547	0.050142	0.031985	----	Yes	0.120369	No	No
Emilsson et al, 2020	3050-7_2	P04275	rs635634	9	136155000	trans	A	0.1267	VWF	0.3216	0.0284602	2.787e-29	T	C	0.191831	0.236393	0.033809	2.82e-12	++++	Yes	4.43026e-11	No	Yes
Emilsson et al, 2020	6380-23_3	Q14197	rs6420094	5	176817636	trans	G	0.3401	ICT1	-0.1354	0.0201069	1.827e-11	G	A	0.174589	0.010482	0.043908	0.81132	--+-	No	0.915162	No	No
Emilsson et al, 2020	5982-50_3	Q03591	rs6428370	1	196844593	cis	G	0.2932	CFHR1	-0.8579	0.0180345	1e-307	G	A	0.198851	-0.191404	0.034139	2.12e-08	----	Yes	2.32129e-07	No	Yes
Emilsson et al, 2020	2960-66_2	P27918	rs6428370	1	196844593	trans	G	0.2932	CFP	0.1664	0.0213033	6.799e-15	G	A	0.198851	0.029832	0.039528	0.450426	--++	Yes	0.685597	No	No
Emilsson et al, 2020	5658-64_3	P05160	rs6428370	1	196844593	cis	G	0.2932	F13B	0.2389	0.0208464	4.729e-30	G	A	0.198851	0.156752	0.037068	2.38e-05	++++	Yes	0.000208058	No	Yes
Emilsson et al, 2020	6380-23_3	Q14197	rs6445538	3	52874288	trans	C	0.2451	ICT1	-0.2505	0.0220123	1.175e-29	C	T	0.27876	-0.014928	0.035899	0.677556	--+-	Yes	0.84036	No	No
Emilsson et al, 2020	7955-195_3	P19827	rs6445538	3	52874288	cis	C	0.2451	ITIH1	-0.5173	0.021376	8.128e-123	C	T	0.27876	-0.048419	0.033407	0.147219	++--	Yes	0.340267	No	No
Emilsson et al, 2020	7145-1_3	Q06033	rs6445538	3	52874288	cis	C	0.2451	ITIH3	0.2234	0.0214601	3.987e-25	C	T	0.27876	0.090908	0.032048	0.004573	++++	Yes	0.0224305	No	Yes
Emilsson et al, 2020	13731-14_3	P10643	rs6451493	5	40410935	cis	G	0.4041	C7	-0.1369	0.0190881	8.396e-13	T	G	0.129269	-0.081705	0.041733	0.050265	----	No	0.158855	No	No
Emilsson et al, 2020	3186-2_2	P06681	rs6457536	6	32273765	cis	G	0.1946	C2	0.2011	0.0240062	6.872e-17	G	A	0.257543	-0.0506	0.033329	0.128954	-+--	No	0.306549	No	No
Emilsson et al, 2020	13666-222_3	Q9NS85	rs646776	1	109818530	trans	G	0.2184	CA10	-0.3292	0.022782	1.762e-46	C	T	0.051944	-0.119274	0.049053	0.015056	----	Yes	0.0659885	No	No
Emilsson et al, 2020	6580-29_3	P20742	rs6487679	12	9371332	cis	C	0.1887	PZP	-0.3231	0.0190957	1.43e-62	C	T	0.113184	-0.191083	0.040252	2.1e-06	----	Yes	2.05081e-05	No	Yes
Emilsson et al, 2020	11510-31_3	O14791	rs6499601	16	72981230	trans	T	0.3498	APOL1	-0.1251	0.019146	6.982e-11	C	T	0.496194	-0.03748	0.023747	0.114483	----	No	0.287268	No	No
Emilsson et al, 2020	3050-7_2	P04275	rs651007	9	136153875	trans	A	0.1482	VWF	0.2498	0.0266909	1.163e-20	T	C	0.198972	0.237648	0.033138	7.72e-13	++++	Yes	1.32833e-11	No	Yes
Emilsson et al, 2020	14708-59_3	P07360	rs652785	1	57340727	trans	A	0.3552	C8G	0.1286	0.0197239	7.7e-11	C	A	0.482655	-0.025697	0.028955	0.374832	--+-	Yes	0.63874	No	No
Emilsson et al, 2020	2797-56_2	P04114	rs6544366	2	21204025	cis	T	0.2583	APOB	0.157	0.0218116	6.942e-13	G	T	0.286976	-0.061594	0.031639	0.05158	+---	Yes	0.160836	No	No
Emilsson et al, 2020	3050-7_2	P04275	rs657152	9	136139265	trans	T	0.2798	VWF	0.2803	0.0207784	7.996e-41	A	C	0.361523	0.340689	0.043067	2.68e-15	++++	Yes	6.05233e-14	No	Yes
Emilsson et al, 2020	13710-6_3	P05155	rs6591323	11	56180753	trans	A	0.1482	SERPING1	0.202	0.0272936	1.561e-13	A	G	0.142815	0.008487	0.040783	0.835145	++--	Yes	0.925723	No	No
Emilsson et al, 2020	13710-6_3	P05155	rs6591324	11	56185345	trans	A	0.3232	SERPING1	0.1687	0.0206437	3.763e-16	A	G	0.23635	0.013682	0.033474	0.682759	+--+	Yes	0.84335	No	No
Emilsson et al, 2020	13710-6_3	P05155	rs6591536	11	59211188	trans	G	0.3431	SERPING1	-0.132	0.0202206	7.274e-11	G	A	0.203033	0.042166	0.036581	0.249021	+++-	No	0.496211	No	No
Emilsson et al, 2020	13710-6_3	P05155	rs6591561	11	60070176	trans	G	0.2772	SERPING1	0.1516	0.0215463	2.225e-12	G	A	0.422551	-0.052081	0.028957	0.072094	----	No	0.199242	No	No
Emilsson et al, 2020	6380-23_3	Q14197	rs6617	3	52740182	trans	G	0.4212	ICT1	-0.1485	0.0191415	1.029e-14	G	C	0.384506	-0.016534	0.024858	0.505972	--+-	NA	NA	Yes	No
Emilsson et al, 2020	7955-195_3	P19827	rs6617	3	52740182	cis	G	0.4212	ITIH1	-0.5757	0.017785	5.07e-210	G	C	0.384506	-0.062987	0.036203	0.081894	+---	NA	NA	Yes	No
Emilsson et al, 2020	7145-1_3	Q06033	rs6617	3	52740182	cis	G	0.4212	ITIH3	0.2925	0.0182927	2.954e-56	G	C	0.384506	0.048209	0.029646	0.10392	++++	NA	NA	Yes	No
Emilsson et al, 2020	3590-8_3	P09871	rs6677604	1	196686918	trans	A	0.1684	C1S	0.393	0.0249841	1.619e-54	A	G	0.052797	0.053405	0.063376	0.399414	++-+	Yes	0.652451	No	No
Emilsson et al, 2020	4159-130_1	P08603	rs6677604	1	196686918	cis	A	0.1684	CFH	0.3152	0.0254194	7.444e-35	A	G	0.052797	0.110699	0.062838	0.078131	++++	Yes	0.212799	No	No
Emilsson et al, 2020	5982-50_3	Q03591	rs6677604	1	196686918	cis	A	0.1684	CFHR1	-1.365	0.0179653	1e-307	A	G	0.052797	-0.984224	0.076473	7.26e-38	----	Yes	2.62328e-35	No	Yes
Emilsson et al, 2020	2960-66_2	P27918	rs6677604	1	196686918	trans	A	0.1684	CFP	0.2625	0.0255599	1.707e-24	A	G	0.052797	0.079402	0.059963	0.185423	+++-	Yes	0.405239	No	No
Emilsson et al, 2020	5658-64_3	P05160	rs6677604	1	196686918	cis	A	0.1684	F13B	0.2817	0.0251293	8.066e-29	A	G	0.052797	0.131238	0.070864	0.064043	+++-	Yes	0.187123	No	No
Emilsson et al, 2020	14100-63_3	P02747	rs6696981	1	22702858	cis	T	0.1381	C1QC	-0.1788	0.0275586	9.475e-11	T	G	0.20649	-0.064388	0.058629	0.272081	---+	Yes	0.531416	No	No
Emilsson et al, 2020	2797-56_2	P04114	rs6754295	2	21206183	cis	G	0.258	APOB	0.1566	0.0218258	8.249e-13	T	G	0.297986	-0.072287	0.032063	0.024187	+---	Yes	0.0949953	No	No
Emilsson et al, 2020	4929-55_1	P04278	rs6761	17	7417663	cis	C	0.4061	SHBG	-0.1214	0.018492	5.715e-11	C	T	0.436536	-0.058045	0.031076	0.061797	+---	Yes	0.181601	No	No
Emilsson et al, 2020	2797-56_2	P04114	rs676210	2	21231524	cis	A	0.2427	APOB	0.1697	0.0221627	2.254e-14	G	A	0.270024	-0.063105	0.039683	0.111776	+---	Yes	0.282436	No	No
Emilsson et al, 2020	10966-1_3	P02765	rs6773957	3	186573705	cis	A	0.3704	AHSG	-0.1757	0.0199455	1.677e-18	G	A	0.422642	-0.036463	0.029066	0.209641	-++-	No	0.442984	No	No
Emilsson et al, 2020	4495-33_2	P01042	rs6773957	3	186573705	cis	A	0.3704	KNG1	0.1701	0.0198994	1.609e-17	G	A	0.422642	-0.005147	0.029057	0.859385	-++-	Yes	0.940842	No	No
Emilsson et al, 2020	2797-56_2	P04114	rs679899	2	21250914	cis	A	0.4926	APOB	0.2234	0.0189002	7.385e-32	G	A	0.158858	-0.058159	0.043913	0.185353	-+-+	Yes	0.405239	No	No
Emilsson et al, 2020	7127-3_3	P02652	rs6856	11	62458275	trans	C	0.2477	APOA2	-0.1686	0.0222457	4.095e-14	C	T	0.091659	0.086815	0.049897	0.081882	++++	No	0.220796	No	No
Emilsson et al, 2020	3050-7_2	P04275	rs687621	9	136137065	trans	C	0.2585	VWF	0.3155	0.0212888	1.027e-48	G	A	0.380362	0.324018	0.033239	2.01e-22	++++	Yes	8.38015e-21	No	Yes
Emilsson et al, 2020	13731-14_3	P10643	rs6896969	5	40424426	cis	A	0.4045	C7	-0.1376	0.0190687	6.097e-13	C	A	0.128813	-0.081993	0.041772	0.049678	----	No	0.158385	No	No
Emilsson et al, 2020	3186-2_2	P06681	rs6903608	6	32428285	cis	C	0.3158	C2	-0.239	0.0203059	1.375e-31	C	T	0.413181	0.017704	0.040625	0.663003	+-++	No	0.828561	No	No
Emilsson et al, 2020	3186-2_2	P06681	rs6904320	6	32312082	cis	A	0.2995	C2	-0.2557	0.0208055	3.093e-34	A	G	0.248269	0.050835	0.032839	0.121616	+-++	No	0.299618	No	No
Emilsson et al, 2020	4129-72_1	P00751	rs6904320	6	32312082	cis	A	0.2995	CFB	-0.1361	0.0208678	7.578e-11	A	G	0.248269	0.07206	0.032802	0.028054	++++	No	0.10939	No	No
Emilsson et al, 2020	3186-2_2	P06681	rs6905157	6	29971548	trans	G	0.1023	C2	-0.3053	0.0311849	1.927e-22	G	A	0.155521	0.085247	0.040521	0.03542	++++	No	0.125993	No	No
Emilsson et al, 2020	3186-2_2	P06681	rs6905949	6	30140525	trans	C	0.1612	C2	-0.1998	0.026338	3.875e-14	C	T	0.243623	0.020721	0.045053	0.645587	+++-	No	0.821381	No	No
Emilsson et al, 2020	3186-2_2	P06681	rs6909427	6	32268701	cis	G	0.2025	C2	0.1936	0.0236386	3.247e-16	G	T	0.257682	-0.051074	0.033326	0.125374	-+--	No	0.302012	No	No
Emilsson et al, 2020	3186-2_2	P06681	rs6911724	6	30025179	trans	A	0.06372	C2	-0.4411	0.0388292	1.486e-29	A	G	0.139275	0.096835	0.042338	0.022205	++++	No	0.089149	No	No
Emilsson et al, 2020	3186-2_2	P06681	rs6912077	6	30739904	trans	A	0.1106	C2	-0.2904	0.0306297	3.68e-21	A	G	0.145619	0.008469	0.049564	0.864315	+-++	No	0.940842	No	No
Emilsson et al, 2020	3186-2_2	P06681	rs6916921	6	31520426	cis	T	0.06168	C2	-0.5794	0.0388859	2.975e-49	T	C	0.117409	0.007339	0.044285	0.868351	+++-	No	0.942251	No	No
Emilsson et al, 2020	3186-2_2	P06681	rs6919617	6	29991699	trans	G	0.1022	C2	-0.3054	0.0311792	1.829e-22	G	A	0.155521	0.085247	0.040521	0.03542	++++	No	0.125993	No	No
Emilsson et al, 2020	3186-2_2	P06681	rs6923313	6	31241370	cis	C	0.4056	C2	-0.1551	0.0194702	1.982e-15	C	T	0.255845	-0.08912	0.043511	0.040556	+---	Yes	0.138684	No	No
Emilsson et al, 2020	3186-2_2	P06681	rs6923504	6	32428186	cis	G	0.3158	C2	-0.2395	0.0202966	9.69e-32	G	C	0.410243	0.016094	0.040776	0.693091	+-++	NA	NA	Yes	No
Emilsson et al, 2020	3186-2_2	P06681	rs6926792	6	29985849	trans	A	0.1022	C2	-0.3059	0.0312334	1.848e-22	A	G	0.155521	0.085247	0.040521	0.03542	++++	No	0.125993	No	No
Emilsson et al, 2020	3186-2_2	P06681	rs6935269	6	32260350	cis	C	0.2025	C2	0.1941	0.0236333	2.693e-16	C	T	0.257543	-0.0506	0.033329	0.128954	-+--	No	0.306549	No	No
Emilsson et al, 2020	6605-17_3	P35858	rs6944635	7	46171884	trans	G	0.2058	IGFALS	-0.215	0.0229775	1.185e-20	G	A	0.267574	-0.002258	0.036739	0.950982	++--	Yes	0.971597	No	No
Emilsson et al, 2020	3581-53_3	P02765	rs704	17	26694861	trans	G	0.4951	AHSG	0.1646	0.0181959	2.033e-19	G	A	0.288953	0.017219	0.035626	0.628886	+-+-	Yes	0.811103	No	No
Emilsson et al, 2020	3748-74_1	P02647	rs704	17	26694861	trans	G	0.4951	Apoa1	0.1866	0.0184752	9.189e-24	G	A	0.288953	0.03824	0.035125	0.276268	+++-	Yes	0.538222	No	No
Emilsson et al, 2020	9506-10_3	O14791	rs704	17	26694861	trans	G	0.4951	APOL1	-0.4	0.0181818	9.136e-103	G	A	0.288953	-0.014541	0.027891	0.60215	+-+-	Yes	0.798483	No	No
Emilsson et al, 2020	9312-8_3	P25311	rs704	17	26694861	trans	G	0.4951	AZGP1	-0.2191	0.0184739	4.606e-32	G	A	0.288953	0.016312	0.033396	0.625274	+-+-	No	0.811103	No	No
Emilsson et al, 2020	2888-49_2	P10643	rs704	17	26694861	trans	G	0.4951	C7	0.2705	0.0184516	9.312e-48	G	A	0.288953	0.080654	0.031336	0.010075	++++	Yes	0.0464736	No	Yes
Emilsson et al, 2020	6415-90_3	P22792	rs704	17	26694861	trans	G	0.4951	CPN2	0.755	0.0157587	1e-307	G	A	0.288953	0.189063	0.030939	1.02e-09	++++	Yes	1.28567e-08	No	Yes
Emilsson et al, 2020	12960-9_3	P35557	rs704	17	26694861	trans	G	0.4951	GCK	-0.2901	0.0184307	1.313e-54	G	A	0.288953	0.089057	0.027908	0.001424	++++	No	0.00887136	No	No
Emilsson et al, 2020	6380-23_3	Q14197	rs704	17	26694861	trans	G	0.4951	ICT1	-0.23	0.0185334	7.05e-35	G	A	0.288953	0.00928	0.026178	0.722979	-+++	No	0.873855	No	No
Emilsson et al, 2020	4998-50_2	O60674	rs704	17	26694861	trans	G	0.4951	JAK2	-0.9652	0.01372	1e-307	G	A	0.288953	0.057056	0.027699	0.039433	+++-	No	0.13527	No	No
Emilsson et al, 2020	11816-84_3	O60674	rs704	17	26694861	trans	G	0.4951	JAK2	-0.3249	0.0182631	7.817e-69	G	A	0.288953	0.057056	0.027699	0.039433	+++-	No	0.13527	No	No
Emilsson et al, 2020	10552-88_3	O43908	rs704	17	26694861	trans	G	0.4951	KLRC4	-0.1377	0.0189304	4.005e-13	G	A	0.288953	0.002966	0.021331	0.889399	-+--	No	0.947653	No	No
Emilsson et al, 2020	4831-4_2	P14151	rs704	17	26694861	trans	G	0.4951	SELL	0.1499	0.0182716	2.877e-16	G	A	0.288953	0.000861	0.023815	0.971159	++--	Yes	0.981857	No	No
Emilsson et al, 2020	14633-26_3	Q8NFB2	rs704	17	26694861	trans	G	0.4951	TMEM185A	-0.1212	0.0186835	9.558e-11	G	A	0.288953	0.000135	0.027281	0.99605	-++-	No	0.99605	No	No
Emilsson et al, 2020	13125-45_3	P04004	rs704	17	26694861	cis	G	0.4951	VTN	-1.166	0.0102913	1e-307	G	A	0.288953	0.110576	0.038293	0.003894	++++	No	0.0195421	No	No
Emilsson et al, 2020	8280-238_3	P04004	rs704	17	26694861	cis	G	0.4951	VTN	0.1411	0.0186271	4.212e-14	G	A	0.288953	0.110576	0.038293	0.003894	++++	Yes	0.0195421	No	Yes
Emilsson et al, 2020	3186-2_2	P06681	rs707919	6	31641139	cis	C	0.2699	C2	-0.1616	0.0213955	4.984e-14	G	A	0.30167	0.033076	0.032001	0.301314	-+++	No	0.566993	No	No
Emilsson et al, 2020	14125-5_3	O95445	rs707921	6	31625541	cis	T	0.03302	APOM	-0.4132	0.0529133	6.894e-15	A	C	0.197855	-0.350731	0.041951	6.59e-17	----	Yes	1.58746e-15	No	Yes
Emilsson et al, 2020	3186-2_2	P06681	rs707928	6	31742590	cis	C	0.3144	C2	0.1465	0.0209286	2.867e-12	G	A	0.405652	0.022041	0.029656	0.457366	++-+	Yes	0.687493	No	No
Emilsson et al, 2020	3186-2_2	P06681	rs707938	6	31729359	cis	C	0.3034	C2	0.1346	0.0211237	2.018e-10	G	A	0.363454	-0.028256	0.03022	0.349776	---+	No	0.610559	No	No
Emilsson et al, 2020	3186-2_2	P06681	rs707939	6	31726688	cis	T	0.3109	C2	-0.1468	0.0206296	1.258e-12	A	C	0.30443	0.02841	0.032357	0.379939	--++	No	0.641005	No	No
Emilsson et al, 2020	13710-6_3	P05155	rs7103246	11	50367359	trans	C	0.1581	SERPING1	0.1964	0.0263943	1.162e-13	C	T	0.133243	0.009219	0.041765	0.825284	+--+	Yes	0.925137	No	No
Emilsson et al, 2020	10966-1_3	P02765	rs710446	3	186459927	cis	C	0.3843	AHSG	-0.1825	0.0199323	7.518e-20	C	T	0.300965	-0.013585	0.0363	0.708229	-+-+	Yes	0.857788	No	No
Emilsson et al, 2020	4152-58_2	P03952	rs710446	3	186459927	trans	C	0.3843	KLKB1	0.467	0.0178927	1.876e-141	C	T	0.300965	0.164161	0.030819	1.02e-07	++++	Yes	1.084e-06	No	Yes
Emilsson et al, 2020	4495-33_2	P01042	rs710446	3	186459927	cis	C	0.3843	KNG1	0.3005	0.0196021	5.926e-52	C	T	0.300965	0.051866	0.043912	0.23753	++-+	Yes	0.478592	No	No
Emilsson et al, 2020	7784-1_3	P01042	rs710446	3	186459927	cis	C	0.3843	KNG1	0.2286	0.0194885	2.22e-31	C	T	0.300965	0.051866	0.043912	0.23753	++-+	Yes	0.478592	No	No
Emilsson et al, 2020	4479-14_2	P05155	rs7111538	11	58034651	cis	T	0.01777	SERPING1	-0.6276	0.0719312	3.518e-18	T	C	0.049769	0.024428	0.06494	0.70681	-+-+	No	0.857027	No	No
Emilsson et al, 2020	13710-6_3	P05155	rs7111538	11	58034651	cis	T	0.01777	SERPING1	0.6266	0.0729878	1.181e-17	T	C	0.049769	0.024428	0.06494	0.70681	-+-+	Yes	0.857027	No	No
Emilsson et al, 2020	4336-2_1	P0DJI8	rs7128017	11	18319180	cis	T	0.07576	SAA1	0.3794	0.0353259	1.242e-26	T	G	0.080843	-0.125445	0.041309	0.002401	----	No	0.0137708	No	No
Emilsson et al, 2020	5601-2_3	Q96PD5	rs733731	19	15587185	cis	T	0.3787	PGLYRP2	-0.1533	0.0194741	4.195e-15	T	C	0.368164	-0.157149	0.051562	0.002315	----	Yes	0.0136653	No	Yes
Emilsson et al, 2020	3186-2_2	P06681	rs7341328	6	32275194	cis	A	0.1946	C2	0.202	0.0240219	5.24e-17	A	G	0.257543	-0.0506	0.033329	0.128954	-+--	No	0.306549	No	No
Emilsson et al, 2020	5456-59_2	Q96KN2	rs73973908	18	72238472	cis	A	0.1563	CNDP1	0.1847	0.0255357	5.398e-13	A	C	0.140954	0.106468	0.046327	0.021574	++++	Yes	0.0869376	No	No
Emilsson et al, 2020	2797-56_2	P04114	rs7412	19	45412079	trans	T	0.06168	APOB	-0.589	0.0391102	2.949e-50	T	C	0.087793	-0.347553	0.049102	1.52e-12	----	Yes	2.53489e-11	No	Yes
Emilsson et al, 2020	2418-55_9	P02649	rs7412	19	45412079	cis	T	0.06168	APOE	-0.788	0.038439	6.398e-90	T	C	0.087793	0.623402	0.054862	6.92e-30	++++	No	6.25107e-28	No	No
Emilsson et al, 2020	2937-10_2	P02649	rs7412	19	45412079	cis	T	0.06168	APOE	-0.6862	0.0389223	1.088e-67	T	C	0.087793	0.623402	0.054862	6.92e-30	++++	No	6.25107e-28	No	No
Emilsson et al, 2020	5312-49_3	P02649	rs7412	19	45412079	cis	T	0.06168	APOE	-0.4858	0.039209	9.125e-35	T	C	0.087793	0.623402	0.054862	6.92e-30	++++	No	6.25107e-28	No	No
Emilsson et al, 2020	2938-55_2	P02649	rs7412	19	45412079	cis	T	0.06168	APOE	-0.3843	0.0395941	4.308e-22	T	C	0.087793	0.623402	0.054862	6.92e-30	++++	No	6.25107e-28	No	No
Emilsson et al, 2020	3186-2_2	P06681	rs746647	6	31114182	cis	C	0.2367	C2	0.1792	0.0225295	2.186e-15	G	A	0.069667	0.009016	0.056195	0.872521	+-+-	Yes	0.943925	No	No
Emilsson et al, 2020	3293-2_4	O43866	rs7522061	1	157668390	cis	T	0.5283	CD5L	-0.1281	0.0191853	2.691e-11	C	T	0.422215	-0.048856	0.038597	0.205558	---+	No	0.436057	No	No
Emilsson et al, 2020	3186-2_2	P06681	rs755714	6	31609813	cis	T	0.2695	C2	-0.1614	0.0213945	5.309e-14	T	C	0.301352	0.033338	0.031998	0.297456	-+++	No	0.564698	No	No
Emilsson et al, 2020	9269-7_3	P43251	rs7610033	3	15344254	cis	G	0.3411	BTD	0.1377	0.0199536	5.747e-12	A	G	0.434523	0.041387	0.025902	0.110069	-+++	No	0.280341	No	No
Emilsson et al, 2020	4479-14_2	P05155	rs76383258	11	55563336	trans	T	0.1291	SERPING1	0.2257	0.0280129	9.596e-16	T	A	0.228628	0.03056	0.034018	0.369005	++++	NA	NA	Yes	No
Emilsson et al, 2020	10966-1_3	P02765	rs7647305	3	185834290	cis	T	0.2316	AHSG	0.2198	0.0226645	4.682e-22	T	C	0.088511	-0.074542	0.050443	0.139466	----	No	0.325121	No	No
Emilsson et al, 2020	2797-56_2	P04114	rs769449	19	45410002	trans	A	0.1254	APOB	0.2843	0.0291979	3.195e-22	A	G	0.081578	0.167522	0.091781	0.067974	++-+	Yes	0.194416	No	No
Emilsson et al, 2020	4151-6_2	P00747	rs7758229	6	160840252	cis	T	0.3714	PLG	-0.1461	0.0196821	1.323e-13	T	G	0.22625	0.018577	0.054917	0.735169	+---	No	0.876107	No	No
Emilsson et al, 2020	3186-2_2	P06681	rs7758512	6	29970589	trans	G	0.1021	C2	-0.3052	0.0312449	2.38e-22	G	T	0.155521	0.085247	0.040521	0.03542	++++	No	0.125993	No	No
Emilsson et al, 2020	3186-2_2	P06681	rs7761138	6	30830292	trans	A	0.07325	C2	-0.4206	0.0364471	1.929e-30	A	C	0.050653	-0.031411	0.069906	0.653211	---+	Yes	0.825186	No	No
Emilsson et al, 2020	4479-14_2	P05155	rs77689730	11	51515912	trans	T	0.1259	SERPING1	0.2188	0.0283346	1.356e-14	T	C	0.077509	0.07397	0.053481	0.166619	-+++	Yes	0.37472	No	No
Emilsson et al, 2020	4151-6_2	P00747	rs7770628	6	161018174	cis	C	0.4326	PLG	0.1343	0.0190065	1.804e-12	C	T	0.103403	0.024094	0.06244	0.699607	+-++	Yes	0.856592	No	No
Emilsson et al, 2020	3186-2_2	P06681	rs7772269	6	30825220	trans	A	0.07325	C2	-0.4198	0.036441	2.257e-30	A	C	0.050653	-0.031411	0.069906	0.653211	---+	Yes	0.825186	No	No
Emilsson et al, 2020	4544-4_3	P02775	rs7776054	6	135418916	trans	G	0.2779	PPBP	0.1439	0.0209797	7.744e-12	G	A	0.228016	0.041281	0.048778	0.397394	--++	Yes	0.652451	No	No
Emilsson et al, 2020	9326-33_3	P19823	rs7897216	10	7722848	cis	A	0.4603	ITIH2	0.1967	0.0190601	9.784e-25	A	C	0.395013	0.025702	0.029485	0.383358	+-++	Yes	0.641924	No	No
Emilsson et al, 2020	13710-6_3	P05155	rs7928221	11	55123720	trans	T	0.153	SERPING1	0.1922	0.0268511	9.289e-13	T	C	0.141153	0.010188	0.040954	0.803533	+--+	Yes	0.909217	No	No
Emilsson et al, 2020	13710-6_3	P05155	rs7930678	11	56185159	trans	G	0.2526	SERPING1	-0.1746	0.0218277	1.523e-15	G	A	0.111843	0.079848	0.04661	0.086693	++++	No	0.230331	No	No
Emilsson et al, 2020	13710-6_3	P05155	rs7931261	11	56185689	trans	G	0.2526	SERPING1	-0.1744	0.0218136	1.573e-15	G	A	0.111843	0.079848	0.04661	0.086693	++++	No	0.230331	No	No
Emilsson et al, 2020	4996-66_1	P04196	rs7999	3	186370350	cis	G	0.04241	HRG	0.4852	0.0467437	5.123e-25	G	A	0.090363	0.099928	0.049595	0.043933	++-+	Yes	0.147441	No	No
Emilsson et al, 2020	3590-8_3	P09871	rs800292	1	196642233	trans	A	0.2404	C1S	-0.279	0.0219512	1.66e-36	A	G	0.40284	-0.012921	0.044359	0.770844	--++	Yes	0.892398	No	No
Emilsson et al, 2020	4480-59_2	P01024	rs800292	1	196642233	trans	A	0.2404	C3	0.1716	0.0224519	2.493e-14	A	G	0.40284	0.091929	0.029311	0.001718	++++	Yes	0.0105215	No	Yes
Emilsson et al, 2020	4129-72_1	P00751	rs800292	1	196642233	trans	A	0.2404	CFB	0.3004	0.0219912	9.355e-42	A	G	0.40284	0.089073	0.031092	0.004185	++++	Yes	0.0207148	No	Yes
Emilsson et al, 2020	4159-130_1	P08603	rs800292	1	196642233	cis	A	0.2404	CFH	0.1763	0.0223759	3.985e-15	A	G	0.40284	-0.007627	0.050337	0.879552	--+-	No	0.946908	No	No
Emilsson et al, 2020	5982-50_3	Q03591	rs800292	1	196642233	cis	A	0.2404	CFHR1	0.1881	0.0225108	8.182e-17	A	G	0.40284	-0.154392	0.060113	0.010237	----	No	0.0466257	No	No
Emilsson et al, 2020	2960-66_2	P27918	rs800292	1	196642233	trans	A	0.2404	CFP	0.2369	0.022307	4.348e-26	A	G	0.40284	0.09689	0.040931	0.017947	++++	Yes	0.0759943	No	No
Emilsson et al, 2020	5658-64_3	P05160	rs800292	1	196642233	cis	A	0.2404	F13B	-0.2853	0.0218286	1.97e-38	A	G	0.40284	-0.024242	0.0441	0.582539	--+-	Yes	0.792436	No	No
Emilsson et al, 2020	2768-56_2	P02790	rs800292	1	196642233	trans	A	0.2404	HPX	-0.5815	0.0211608	1.281e-155	A	G	0.40284	0.001734	0.037492	0.963088	--++	No	0.976378	No	No
Emilsson et al, 2020	3054-3_2	P00738	rs8046424	16	70690989	trans	G	0.4819	HP	-0.1735	0.0192607	2.864e-19	G	C	0.329386	-0.039778	0.030754	0.195839	---+	NA	NA	Yes	No
Emilsson et al, 2020	7905-30_3	P00738	rs8046424	16	70690989	trans	G	0.4819	HP	-0.1725	0.0192565	4.51e-19	G	C	0.329386	-0.039778	0.030754	0.195839	---+	NA	NA	Yes	No
Emilsson et al, 2020	3186-2_2	P06681	rs805257	6	31634193	cis	C	0.3642	C2	0.1519	0.0200053	3.677e-14	G	A	0.424832	0.0212	0.029653	0.474662	++-+	Yes	0.706777	No	No
Emilsson et al, 2020	14125-5_3	O95445	rs805259	6	31631377	cis	C	0.03302	APOM	-0.4021	0.0526585	2.639e-14	G	A	0.197855	-0.350731	0.041951	6.59e-17	----	Yes	1.58746e-15	No	Yes
Emilsson et al, 2020	14125-5_3	O95445	rs805264	6	31623873	cis	T	0.03302	APOM	-0.4021	0.0526585	2.639e-14	A	G	0.197289	-0.354056	0.041574	1.74e-17	----	Yes	4.60039e-16	No	Yes
Emilsson et al, 2020	14125-5_3	O95445	rs805267	6	31639757	cis	A	0.03302	APOM	-0.4021	0.0526585	2.639e-14	A	G	0.197855	-0.350731	0.041951	6.59e-17	----	Yes	1.58746e-15	No	Yes
Emilsson et al, 2020	3186-2_2	P06681	rs805294	6	31688217	cis	C	0.3255	C2	0.1505	0.0206589	3.697e-13	G	A	0.428014	0.035044	0.0297	0.238015	++-+	Yes	0.47868	No	No
Emilsson et al, 2020	3186-2_2	P06681	rs805303	6	31616366	cis	T	0.3634	C2	0.1534	0.0200392	2.279e-14	A	G	0.41114	0.017181	0.029706	0.563031	++-+	Yes	0.776496	No	No
Emilsson et al, 2020	10966-1_3	P02765	rs8147	3	186301703	cis	G	0.1648	AHSG	-0.5419	0.0252516	4.308e-98	G	A	0.142593	0.042378	0.040282	0.292776	++++	No	0.561068	No	No
Emilsson et al, 2020	3050-7_2	P04275	rs8176741	9	136131461	trans	A	0.06537	VWF	0.3217	0.0374942	1.225e-17	A	G	0.174688	0.280664	0.047328	3.11e-09	++++	Yes	3.66439e-08	No	Yes
Emilsson et al, 2020	3050-7_2	P04275	rs8176746	9	136131322	trans	A	0.06537	VWF	0.3221	0.0375146	1.162e-17	T	G	0.174688	0.280664	0.047328	3.11e-09	++++	Yes	3.66439e-08	No	Yes
Emilsson et al, 2020	3050-7_2	P04275	rs8176749	9	136131188	trans	T	0.06537	VWF	0.3221	0.0375102	1.155e-17	T	C	0.174585	0.279466	0.047303	3.56e-09	++++	Yes	4.14951e-08	No	Yes
Emilsson et al, 2020	4152-58_2	P03952	rs822354	3	186480206	trans	T	0.2846	KLKB1	0.1391	0.0202239	6.75e-12	A	G	0.148252	0.089284	0.039558	0.024025	++++	Yes	0.0947022	No	No
Emilsson et al, 2020	4495-33_2	P01042	rs822354	3	186480206	cis	T	0.2846	KNG1	0.1676	0.0212852	4.146e-15	A	G	0.148252	-0.012981	0.041837	0.756348	-+++	No	0.885129	No	No
Emilsson et al, 2020	4129-72_1	P00751	rs8283	6	32083300	cis	C	0.2008	CFB	0.1581	0.0237245	2.943e-11	G	A	0.335194	0.088472	0.029926	0.003123	++++	Yes	0.0164337	No	Yes
Emilsson et al, 2020	10966-1_3	P02765	rs864265	3	186554292	cis	T	0.1472	AHSG	0.2813	0.0269703	3.013e-25	T	G	0.143362	-0.043522	0.048612	0.370625	-++-	No	0.633781	No	No
Emilsson et al, 2020	2961-1_2	P04070	rs867186	20	33764554	trans	G	0.09856	PROC	0.6456	0.0295469	1.8e-101	G	A	0.113512	0.25638	0.043778	4.86e-09	++++	Yes	5.54552e-08	No	Yes
Emilsson et al, 2020	3758-63_3	P04070	rs867186	20	33764554	trans	G	0.09856	PROC	0.6056	0.0304475	5.578e-85	G	A	0.113512	0.25638	0.043778	4.86e-09	++++	Yes	5.54552e-08	No	Yes
Emilsson et al, 2020	3186-2_2	P06681	rs885950	6	31140152	cis	G	0.4589	C2	0.1586	0.0189668	7.792e-17	C	A	0.377697	0.059622	0.029133	0.04072	-+++	Yes	0.138807	No	No
Emilsson et al, 2020	5601-2_3	Q96PD5	rs892145	19	15586672	cis	T	0.3698	PGLYRP2	-0.1515	0.0195257	1.018e-14	T	A	0.369595	-0.15582	0.051554	0.002517	----	NA	NA	Yes	No
Emilsson et al, 2020	3186-2_2	P06681	rs909253	6	31540313	cis	C	0.381	C2	0.14	0.0196464	1.173e-12	A	G	0.471067	-0.066467	0.043344	0.125145	+---	Yes	0.302012	No	No
Emilsson et al, 2020	4129-72_1	P00751	rs909253	6	31540313	cis	C	0.381	CFB	0.1807	0.0194531	2.227e-20	A	G	0.471067	-0.089899	0.028417	0.001566	----	Yes	0.00964514	No	Yes
Emilsson et al, 2020	3186-2_2	P06681	rs910050	6	32315654	cis	G	0.3093	C2	0.1722	0.0205686	7.142e-17	C	G	0.390011	-0.032102	0.046398	0.489027	-+--	NA	NA	Yes	No
Emilsson et al, 2020	3186-2_2	P06681	rs926070	6	32257566	cis	C	0.3815	C2	-0.2109	0.0196186	1.147e-26	G	A	0.257256	0.040161	0.03258	0.217676	-+++	No	0.454359	No	No
Emilsson et al, 2020	3186-2_2	P06681	rs9261292	6	30038830	trans	G	0.1022	C2	-0.3059	0.0312334	1.848e-22	G	C	0.15566	0.086834	0.04051	0.032091	++++	NA	NA	Yes	No
Emilsson et al, 2020	3186-2_2	P06681	rs9261582	6	30196980	trans	G	0.173	C2	-0.1786	0.0256609	3.817e-12	G	A	0.241841	0.025399	0.044233	0.565857	+++-	No	0.777771	No	No
Emilsson et al, 2020	3186-2_2	P06681	rs9262632	6	31024808	cis	G	0.03905	C2	-0.9273	0.0489082	1.204e-77	G	A	0.072968	-0.087003	0.054465	0.110171	----	Yes	0.280341	No	No
Emilsson et al, 2020	3186-2_2	P06681	rs9267673	6	31883679	cis	T	0.05917	C2	0.2511	0.0394068	2.016e-10	T	C	0.09968	0.155428	0.047622	0.001105	++++	Yes	0.00717257	No	Yes
Emilsson et al, 2020	3186-2_2	P06681	rs9268137	6	32255269	cis	A	0.1928	C2	0.2062	0.0241367	1.681e-17	A	G	0.241452	-0.04344	0.034243	0.204569	-+--	No	0.436057	No	No
Emilsson et al, 2020	3186-2_2	P06681	rs9268148	6	32259527	cis	G	0.2497	C2	-0.3224	0.0219918	9.791e-48	G	A	0.13922	-0.087451	0.064962	0.178223	---+	Yes	0.397518	No	No
Emilsson et al, 2020	4129-72_1	P00751	rs9268148	6	32259527	cis	G	0.2497	CFB	-0.1992	0.0221063	2.783e-19	G	A	0.13922	0.055048	0.041154	0.181006	-+++	No	0.401215	No	No
Emilsson et al, 2020	3186-2_2	P06681	rs9268877	6	32431147	cis	A	0.4261	C2	-0.2005	0.0193533	6.319e-25	A	G	0.436824	0.03933	0.041777	0.346477	+-++	No	0.60971	No	No
Emilsson et al, 2020	3186-2_2	P06681	rs9271366	6	32586854	cis	G	0.2226	C2	-0.3066	0.0226775	5.262e-41	G	A	0.145324	0.009245	0.061065	0.879646	-+++	No	0.946908	No	No
Emilsson et al, 2020	4129-72_1	P00751	rs9271366	6	32586854	cis	G	0.2226	CFB	-0.1827	0.0227409	1.151e-15	G	A	0.145324	0.003356	0.058621	0.954331	-++-	No	0.973184	No	No
Emilsson et al, 2020	3186-2_2	P06681	rs9272105	6	32599999	cis	G	0.5117	C2	0.1268	0.018965	2.529e-11	A	G	0.488761	0.043608	0.02881	0.1301	++++	No	0.308596	No	No
Emilsson et al, 2020	5658-64_3	P05160	rs927332	6	6331873	trans	C	0.4965	F13B	-0.171	0.0189306	2.283e-19	T	C	0.368555	-0.080157	0.055424	0.148093	----	No	0.34106	No	No
Emilsson et al, 2020	3434-34_1	P02751	rs927332	6	6331873	trans	C	0.4965	FN1	-0.1452	0.0193291	6.807e-14	T	C	0.368555	-0.015308	0.030182	0.612055	--+-	No	0.804734	No	No
Emilsson et al, 2020	13731-14_3	P10643	rs9292777	5	40437948	cis	C	0.4016	C7	-0.1388	0.019045	3.6e-13	T	C	0.124781	-0.076147	0.042238	0.071425	----	No	0.198525	No	No
Emilsson et al, 2020	14125-5_3	O95445	rs9296001	6	31722262	cis	T	0.0238	APOM	-0.3973	0.061991	1.591e-10	T	C	0.203086	-0.342547	0.045248	3.89e-14	----	Yes	7.80881e-13	No	Yes
Emilsson et al, 2020	4162-54_2	P02787	rs932316	6	25641200	trans	C	0.1928	TF	-0.1658	0.0246177	1.817e-11	C	T	0.154582	-0.034495	0.062758	0.582574	-++-	Yes	0.792436	No	No
Emilsson et al, 2020	4544-4_3	P02775	rs9373124	6	135423209	trans	C	0.288	PPBP	0.1441	0.0207697	4.438e-12	C	T	0.24443	0.015704	0.047994	0.743521	--++	Yes	0.878928	No	No
Emilsson et al, 2020	4544-4_3	P02775	rs9376090	6	135411228	trans	C	0.2754	PPBP	0.1482	0.0210481	2.149e-12	C	T	0.226994	0.041843	0.048278	0.386102	--++	Yes	0.641924	No	No
Emilsson et al, 2020	4544-4_3	P02775	rs9376092	6	135427144	trans	A	0.288	PPBP	0.1442	0.0207691	4.295e-12	A	C	0.244457	0.013218	0.048985	0.787287	--++	Yes	0.899739	No	No
Emilsson et al, 2020	4544-4_3	P02775	rs9402686	6	135427817	trans	A	0.2834	PPBP	0.1438	0.0208315	5.696e-12	A	G	0.244457	0.013218	0.048985	0.787287	--++	Yes	0.899739	No	No
Emilsson et al, 2020	3077-66_2	P00742	rs942519	9	117169033	trans	A	0.4993	F10	0.1271	0.0186802	1.133e-11	G	A	0.463122	-0.020856	0.028261	0.460553	---+	Yes	0.689557	No	No
Emilsson et al, 2020	4878-3_1	P00742	rs942519	9	117169033	trans	A	0.4993	F10	0.1226	0.0186691	5.613e-11	G	A	0.463122	-0.020856	0.028261	0.460553	---+	Yes	0.689557	No	No
Emilsson et al, 2020	14125-5_3	O95445	rs9469042	6	31683018	cis	C	0.0238	APOM	-0.3973	0.061991	1.591e-10	C	T	0.220181	-0.302453	0.050257	1.82e-09	----	Yes	2.19209e-08	No	Yes
Emilsson et al, 2020	4151-6_2	P00747	rs9534264	13	46541673	trans	T	0.2583	PLG	-0.1474	0.0217372	1.325e-11	T	A	0.231224	-0.003092	0.033485	0.926399	+-+-	NA	NA	Yes	No
Emilsson et al, 2020	10966-1_3	P02765	rs9816226	3	185834499	cis	A	0.2085	AHSG	0.2803	0.0235348	2.716e-32	A	T	0.072535	-0.069604	0.055485	0.209658	----	NA	NA	Yes	No
Emilsson et al, 2020	9269-7_3	P43251	rs983289	3	15547970	cis	T	0.3659	BTD	0.1657	0.0197827	6.955e-17	C	T	0.357587	-0.003074	0.039971	0.938672	--++	Yes	0.963258	No	No
Emilsson et al, 2020	10966-1_3	P02765	rs9898	3	186390627	cis	T	0.3017	AHSG	-0.2816	0.0207364	2.474e-41	C	T	0.406279	-0.044085	0.036623	0.228664	+-+-	No	0.470499	No	No
Emilsson et al, 2020	4996-66_1	P04196	rs9898	3	186390627	cis	T	0.3017	HRG	0.6809	0.0187627	7.221e-258	C	T	0.406279	-0.508267	0.049213	5.66e-25	----	Yes	3.06772e-23	No	Yes
Emilsson et al, 2020	3054-3_2	P00738	rs9925415	16	72007399	cis	C	0.4197	HP	-0.2016	0.0192	1.524e-25	T	C	0.454675	-0.11051	0.057659	0.055298	-+--	No	0.167045	No	No
Emilsson et al, 2020	7905-30_3	P00738	rs9925415	16	72007399	cis	C	0.4197	HP	-0.201	0.0191977	2.15e-25	T	C	0.454675	-0.11051	0.057659	0.055298	-+--	No	0.167045	No	No
Emilsson et al, 2020	14100-63_3	P02747	rs999765	1	22923873	cis	C	0.1125	C1QC	0.5038	0.0299703	7.637e-62	C	G	0.074755	0.052101	0.067826	0.442408	+++-	NA	NA	Yes	No
Folkersen et al, 2020	NA	Q8WXI7	rs62193063	2	242728098	trans	T	0.17	CA-125	-0.56	0.022	1.1e-140	T	C	0.162912	0.001827	0.039481	0.96308	-+++	No	0.976378	No	No
Folkersen et al, 2020	NA	Q8WXI7	rs7569717	2	242701989	trans	T	0.27	CA-125	-0.23	0.02	3.2e-29	T	C	0.302935	0.012812	0.033825	0.704867	---+	No	0.857027	No	No
Folkersen et al, 2020	NA	Q8WXI7	rs62193087	2	242749988	trans	A	0.76	CA-125	0.19	0.019	1.1e-23	C	A	0.08957	0.079236	0.050039	0.113302	+-++	No	0.285258	No	No
Folkersen et al, 2020	NA	Q8WXI7	rs12599339	16	820888	trans	T	0.75	CA-125	0.19	0.021	3.4e-18	C	T	0.30464	0.020419	0.031179	0.512549	--++	No	0.730244	No	No
Folkersen et al, 2020	NA	Q8WXI7	rs11672713	19	9136306	cis	C	0.72	CA-125	-0.18	0.02	8.5e-19	G	C	0.224686	0.040714	0.046683	0.383134	-+-+	NA	NA	Yes	No
Folkersen et al, 2020	NA	Q8WXI7	rs12976386	19	9009161	cis	A	0.45	CA-125	0.14	0.021	9.6e-11	A	T	0.410678	0.00349	0.02879	0.903493	+--+	NA	NA	Yes	No
Sun et al, 2018	C1QC.14100.63.3	P02747	rs78865058	1	22944209	cis	A	0.041707	C1QC	1.0754	0.0603	4.3e-71	A	G	0.094048	0.072549	0.057308	0.205513	+++-	Yes	0.436057	No	No
Sun et al, 2018	B4GALT2.9595.11.3	O60909	rs2286241	1	44440769	cis	C	0.056172	B4GT2	-0.673	0.052	3e-38	C	G	0.155762	-0.025677	0.037209	0.490165	+-+-	NA	NA	Yes	No
Sun et al, 2018	CA10.13666.222.3	Q9NS85	rs12740374	1	109817590	trans	T	0.22252	Carbonic Anhydrase X	-0.2979	0.0299	2.1e-23	T	G	0.050108	-0.117425	0.050724	0.020636	----	Yes	0.0837806	No	No
Sun et al, 2018	SELL.4831.4.2	P14151	rs4987358	1	169665551	cis	T	0.27377	sL-Selectin	-0.5165	0.0261	6.8e-87	T	G	0.068085	-0.043617	0.067464	0.517959	-+--	Yes	0.733306	No	No
Sun et al, 2018	CFB.4129.72.1	P00751	rs4657825	1	196584321	trans	G	0.771431	Factor B	-0.2795	0.029	6.3e-22	A	G	0.387982	0.078407	0.029711	0.008334	++++	Yes	0.0397976	No	Yes
Sun et al, 2018	CFH.4159.130.1	P08603	rs2274700	1	196682947	cis	A	0.398961	Factor H	0.3665	0.0243	1.6e-51	A	G	0.41412	0.030165	0.039722	0.447623	+-+-	Yes	0.684377	No	No
Sun et al, 2018	CFP.2960.66.2	P27918	rs1410996	1	196696933	trans	A	0.398619	Properdin	0.2107	0.0248	2.1e-17	A	G	0.413525	0.106707	0.035371	0.002564	++++	Yes	0.0144009	No	Yes
Sun et al, 2018	PPBP.2790.54.2	P02775	rs861442	2	224902897	trans	G	0.640647	NAP-2	-0.1775	0.0255	3.1e-12	A	G	0.413455	-0.008478	0.029445	0.773395	++--	No	0.89244	No	No
Sun et al, 2018	ITIH1.7955.195.3	P19827	rs1042779	3	52821011	cis	G	0.368712	ITI heavy chain H1	-0.6463	0.0231	1.5e-171	G	A	0.323692	-0.07125	0.030646	0.020098	+---	Yes	0.0822122	No	No
Sun et al, 2018	ITIH1.7955.195.3	P19827	rs1056524	3	126261202	trans	A	0.296672	ITI heavy chain H1	0.2822	0.0269	8.3e-26	A	G	0.231811	-0.038902	0.049217	0.429288	+-+-	No	0.670531	No	No
Sun et al, 2018	APOM.10445.20.3	O95445	rs1803274	3	165491280	trans	T	0.203441	ApoM	0.2433	0.0308	2.9e-15	T	C	0.083387	0.063141	0.083732	0.450812	+-++	Yes	0.685597	No	No
Sun et al, 2018	AHSG.3581.53.3	P02765	rs35094235	3	186328951	cis	G	0.731004	a2-HS-Glycoprotein	0.6252	0.0255	2e-132	T	G	0.133719	-0.388737	0.041594	9.68e-21	----	Yes	3.88634e-19	No	Yes
Sun et al, 2018	APOL1.9506.10.3	O14791	rs6809081	3	194060475	trans	C	0.42319	Apo L1	0.7302	0.0222	4.1e-237	C	T	0.359596	0.004348	0.025484	0.864516	+--+	Yes	0.940842	No	No
Sun et al, 2018	JAK2.4998.50.2	O60674	rs6809081	3	194060475	trans	C	0.42319	JAK2	0.2353	0.0253	1.2e-20	C	T	0.359596	0.027334	0.039071	0.484192	--++	Yes	0.713557	No	No
Sun et al, 2018	CFI.2567.5.6	P05156	rs7439493	4	110656730	cis	A	0.415959	Factor I	0.3116	0.0246	8.9e-37	G	A	0.436908	-0.087489	0.028944	0.002515	----	Yes	0.0142736	No	Yes
Sun et al, 2018	JAK2.4998.50.2	O60674	rs3775298	4	187150478	trans	G	0.513352	JAK2	-0.2677	0.0244	5.2e-28	A	G	0.290269	0.005181	0.036511	0.887128	-++-	Yes	0.947653	No	No
Sun et al, 2018	PPBP.2790.54.2	P02775	rs6993770	8	106581528	trans	T	0.282248	NAP-2	-0.2029	0.0273	1.1e-13	T	A	0.441679	-0.022043	0.028355	0.436931	--+-	NA	NA	Yes	No
Sun et al, 2018	F10.3077.66.2	P00742	rs3762056	9	117090434	trans	T	0.081597	Coagulation Factor Xa	-0.5655	0.048	5.2e-32	T	C	0.060845	-0.083448	0.069464	0.229607	+---	Yes	0.470499	No	No
Sun et al, 2018	F10.4878.3.1	P00742	rs3762056	9	117090434	trans	T	0.081597	Coagulation Factor X	-0.5851	0.0479	3e-34	T	C	0.060845	-0.083448	0.069464	0.229607	+---	Yes	0.470499	No	No
Sun et al, 2018	LILRB4.6453.70.3	Q8NHJ6	rs11592462	10	73550117	trans	G	0.487224	LIRB4	-0.3224	0.024	2.9e-41	G	C	0.159071	-0.061551	0.039649	0.120556	---+	NA	NA	Yes	No
Sun et al, 2018	SAA1.4336.2.1	P0DJI8	rs35179000	11	18290903	cis	C	0.779162	SAA	-1.2503	0.021	1.2e-771	T	C	0.361302	0.467185	0.066634	2.46e-12	++++	Yes	4.04036e-11	No	Yes
Sun et al, 2018	SERPING1.4479.14.2	P05155	rs11229075	11	57391023	cis	C	0.261304	C1-Esterase Inhibitor	-0.6019	0.0259	1.1e-119	C	A	0.111887	0.120537	0.045779	0.008481	++++	No	0.0403219	No	No
Sun et al, 2018	RPIA.12333.87.3	P49247	rs58992912	12	7591715	trans	G	0.043146	RPIA	0.4141	0.0596	3.7e-12	G	T	0.195802	-0.028253	0.031976	0.376921	----	No	0.63874	No	No
Sun et al, 2018	LILRB4.6453.70.3	Q8NHJ6	rs11111026	12	102192803	trans	T	0.181762	LIRB4	-0.2361	0.032	1.5e-13	T	G	0.117852	0.032278	0.03829	0.399236	+++-	No	0.652451	No	No
Sun et al, 2018	F10.3077.66.2	P00742	rs547138	13	113792170	cis	A	0.614611	Coagulation Factor Xa	0.2581	0.0268	5.8e-22	T	A	0.477542	-0.043706	0.028162	0.12066	----	NA	NA	Yes	No
Sun et al, 2018	F10.4878.3.1	P00742	rs547138	13	113792170	cis	A	0.614611	Coagulation Factor X	0.2442	0.0268	8.9e-20	T	A	0.477542	-0.043706	0.028162	0.12066	----	NA	NA	Yes	No
Sun et al, 2018	SERPINA4.14105.5.3	P29622	rs10139745	14	95035374	cis	A	0.221432	Kallistatin	0.4846	0.0284	4.6e-65	A	G	0.225344	0.120212	0.056979	0.034901	-+++	Yes	0.125993	No	No
Sun et al, 2018	SERPINA4.3449.58.2	P29622	rs10139745	14	95035374	cis	A	0.221432	Kallistatin	0.6166	0.0277	4.9e-110	A	G	0.225344	0.120212	0.056979	0.034901	-+++	Yes	0.125993	No	No
Sun et al, 2018	HP.3054.3.2	P00738	rs217184	16	72105965	cis	C	0.195652	Haptoglobin, Mixed Type	0.8688	0.0277	1.3e-216	C	T	0.30539	0.357926	0.035389	5.12e-24	++++	Yes	2.31253e-22	No	Yes
Sun et al, 2018	SERPINF1.7735.17.3	P36955	rs62088172	17	1666253	cis	T	0.344526	PEDF	-0.4284	0.0252	5.1e-65	T	C	0.460963	-0.189592	0.063092	0.002666	----	Yes	0.0145986	No	Yes
Sun et al, 2018	SERPINF1.9211.19.3	P36955	rs62088172	17	1666253	cis	T	0.344526	PEDF	-0.4449	0.0251	1.8e-70	T	C	0.460963	-0.189592	0.063092	0.002666	----	Yes	0.0145986	No	Yes
Sun et al, 2018	JAK2.4998.50.2	O60674	rs704	17	26694861	trans	A	0.466647	JAK2	0.3917	0.0237	3.5e-61	G	A	0.288953	0.057056	0.027699	0.039433	+++-	No	0.13527	No	No
Sun et al, 2018	VTN.13125.45.3	P04004	rs704	17	26694861	cis	A	0.466647	Vitronectin	1.0198	0.0172	7.8e-770	G	A	0.288953	0.110576	0.038293	0.003894	++++	No	0.0195421	No	No
Sun et al, 2018	AZGP1.9312.8.3	P25311	rs967645	17	26713970	trans	T	0.50945	AZGP1	0.1759	0.0244	5e-13	C	T	0.291081	0.014455	0.035877	0.687034	+-+-	No	0.847264	No	No
Sun et al, 2018	APOB.2797.56.2	P04114	rs1065853	19	45413233	trans	T	0.077779	Apo B	-0.4265	0.0459	1.5e-20	T	G	0.088042	-0.341715	0.048875	2.82e-12	----	Yes	4.43026e-11	No	Yes
Sun et al, 2018	APOE.2937.10.2	P02649	rs1065853	19	45413233	cis	T	0.077779	Apo E3	-0.7217	0.0448	1.9e-58	T	G	0.088042	0.61651	0.053092	3.89e-31	++++	No	5.27095e-29	No	No
Sun et al, 2018	APOE.5312.49.3	P02649	rs814573	19	45424351	cis	T	0.197698	Apo E2	0.2472	0.0316	5.4e-15	T	A	0.142983	-0.128776	0.040262	0.001388	----	NA	NA	Yes	No
Sun et al, 2018	APOL1.9506.10.3	O14791	rs5167	19	45448465	trans	G	0.346961	Apo L1	0.1849	0.0258	7.4e-13	T	G	0.486737	-0.013581	0.025098	0.588452	-+--	Yes	0.792436	No	No
Sun et al, 2018	PLG.4150.75.2	P00747	rs62143196	19	54320636	trans	G	0.224036	Plasmin	-0.2045	0.0302	1.3e-11	G	A	0.225419	-0.000959	0.034548	0.977847	+--+	Yes	0.98514	No	No
Sun et al, 2018	ACYP2.12812.25.3	P14621	rs62143206	19	54326212	trans	T	0.213102	ACYP2	0.448	0.029	1.1e-53	T	G	0.225023	0.022725	0.029223	0.436784	-+-+	Yes	0.673805	No	No
Johansson et al, 2013	NA	P00738	rs217184§	16	72105965	cis	C	0.18	HP	0.58	0.13	2.9e-31	C	T	0.30539	0.357926	0.035389	5.12e-24	++++	Yes	2.31253e-22	No	Yes
Johansson et al, 2013	NA	P01009	rs17090693	14	94841331	cis	C	0.21	SERPINA1	−0.81	0.096	3.1e-52	C	T	0.35256	-0.072513	0.030454	0.017283	----	Yes	0.0740505	No	No
Johansson et al, 2013	NA	P02649	rs429358	19	45411941	cis	C	0.18	APOE	−0.34	0.1	3.9e-12	C	T	0.086899	-0.180397	0.060668	0.002955	----	Yes	0.0159364	No	Yes
Johansson et al, 2013	NA	P02765	rs2070635	3	186336176	cis	NA	0.48	AHSG	0.36	0.081	1.7e-24	A	G	0.348046	-0.286255	0.036137	2.47e-15	----	Yes	5.69677e-14	No	Yes
PIETZNER et al, 2021	SeqId_9595_11	O60909	rs3762423	1	44445667	cis	T	0.9445	B4GT2	0.7063	0.0282	4.51e-138	C	T	0.15608	-0.027699	0.037197	0.456489	+-+-	Yes	0.687493	No	No
PIETZNER et al, 2021	SeqId_3069_52	P01871	rs1538970	1	45847562	trans	A	0.2311	IgM	0.1121	0.016	2.17e-12	A	G	0.2992	0.048546	0.036323	0.181361	++-+	Yes	0.401215	No	No
PIETZNER et al, 2021	SeqId_5701_81	P05452	rs10514712	3	45083928	cis	T	0.7794	Tetranectin	0.2761	0.0161	4.83e-66	C	T	0.09067	-0.027114	0.02034	0.182506	----	Yes	0.402926	No	No
PIETZNER et al, 2021	SeqId_7955_195	P19827	rs2286798	3	52821177	cis	A	0.6369	ITI heavy chain H1	0.7502	0.0119	1.24e-865	C	A	0.309555	-0.092389	0.031314	0.003184	----	Yes	0.0166737	No	Yes
PIETZNER et al, 2021	SeqId_6470_19	P23142	rs66782572	3	52567617	trans	A	0.4626	fibulin 1	-0.0989	0.0128	1.34e-14	G	A	0.407079	-0.015144	0.039488	0.701361	+---	No	0.857027	No	No
PIETZNER et al, 2021	SeqId_6380_23	Q14197	rs35004449	3	52852897	trans	T	0.2634	ICT1	-0.2955	0.0146	3.7e-91	T	G	0.278767	-0.015968	0.034707	0.645486	--+-	Yes	0.821381	No	No
PIETZNER et al, 2021	SeqId_7145_1	Q06033	rs2535629	3	52833219	cis	A	0.335	ITIH3	0.5618	0.0122	5.91e-463	A	G	0.314372	0.072358	0.03079	0.018792	++-+	Yes	0.0783482	No	No
PIETZNER et al, 2021	SeqId_11354_21	Q9NQ66	rs1354034	3	56849749	trans	T	0.3998	Phospholipase C-beta-1	-0.1292	0.0129	1.82e-23	T	C	0.416253	-0.003435	0.027338	0.899984	-+-+	Yes	0.947653	No	No
PIETZNER et al, 2021	SeqId_12591_27	O60890	rs1354034	3	56849749	trans	T	0.3997	Oligophrenin-1	-0.0922	0.0129	9.31e-13	T	C	0.416253	0.006458	0.056887	0.909599	+++-	No	0.951743	No	No
PIETZNER et al, 2021	SeqId_15413_3	P04180	rs1354034	3	56849749	trans	T	0.3997	LCAT	-0.1036	0.013	1.79e-15	T	C	0.416253	-0.002658	0.028723	0.926251	-+-+	Yes	0.960456	No	No
PIETZNER et al, 2021	SeqId_5737_61	Q92854	rs1354034	3	56849749	trans	T	0.3999	SEM4D	-0.0985	0.0135	3e-13	T	C	0.416253	-0.013046	0.023855	0.58449	+---	Yes	0.792436	No	No
PIETZNER et al, 2021	SeqId_2700_56	P07225	rs74702263	3	90433267	trans	T	0.4897	Protein S	0.1087	0.0135	9.22e-16	T	C	0.321997	-0.012424	0.042291	0.768937	+-++	No	0.891473	No	No
PIETZNER et al, 2021	SeqId_2700_56	P07225	rs9290378	3	93580976	cis	T	0.4055	Protein S	-0.1249	0.0139	2.3e-19	G	T	0.433223	-0.015704	0.029302	0.592028	---+	No	0.796226	No	No
PIETZNER et al, 2021	SeqId_15475_4	P55058	rs10935473	3	98416900	trans	T	0.4497	PLTP	-0.1504	0.0135	8.85e-29	T	G	0.41771	-0.016598	0.02663	0.533132	+--+	Yes	0.748595	No	No
PIETZNER et al, 2021	SeqId_7955_195	P19827	rs11920905	3	126267107	trans	A	0.261	ITI heavy chain H1	0.1931	0.0153	2.02e-36	A	G	0.230484	-0.040371	0.048477	0.404971	+-+-	No	0.652451	No	No
PIETZNER et al, 2021	SeqId_14708_59	P07360	rs628745	1	57406927	trans	T	0.6669	CO8G	-0.347	0.0137	1.43e-140	T	C	0.444786	-0.022329	0.029622	0.45099	--+-	Yes	0.685597	No	No
PIETZNER et al, 2021	SeqId_4162_54	P02787	rs1525892	3	133484712	cis	A	0.3329	Transferrin	0.1321	0.0141	9.17e-21	A	G	0.404111	0.215133	0.04845	9.11e-06	++++	Yes	8.16136e-05	No	Yes
PIETZNER et al, 2021	SeqId_12370_30	Q13790	rs114115200	3	165478240	trans	T	0.187	Apo F	0.1187	0.0174	8.05e-12	T	G	0.083748	0.108724	0.051491	0.034748	++++	Yes	0.125993	No	No
PIETZNER et al, 2021	SeqId_12621_55	P30153	rs17713196	3	165489724	trans	T	0.2054	PP2AAA	0.2176	0.0158	3.19e-43	T	C	0.083748	0.04112	0.035515	0.246918	+-++	Yes	0.493044	No	No
PIETZNER et al, 2021	SeqId_14633_26	Q8NFB2	rs17713196	3	165489724	trans	T	0.2054	T185A	0.1688	0.0165	1.47e-24	T	C	0.083748	0.030677	0.044778	0.493309	+-++	Yes	0.718058	No	No
PIETZNER et al, 2021	SeqId_15514_26	P06276	rs17713088	3	165488604	cis	T	0.2054	Pseudocholinesterase	-0.6873	0.0146	1.03e-483	T	G	0.083748	-0.069496	0.084569	0.411211	+---	Yes	0.656045	No	No
PIETZNER et al, 2021	SeqId_18876_77	Q8NCG5	rs11720167	3	165486145	trans	T	0.794	CHST4	0.1256	0.0174	5.26e-13	G	T	0.083886	0.001261	0.045484	0.97787	+---	No	0.98514	No	No
PIETZNER et al, 2021	SeqId_2797_56	P04114	rs17713088	3	165488604	trans	T	0.2054	Apo B	0.2374	0.0162	2.05e-48	T	G	0.083748	0.056183	0.086999	0.518434	+--+	Yes	0.733306	No	No
PIETZNER et al, 2021	SeqId_6461_54	P02656	rs62295996	3	165482064	trans	A	0.2053	Apo C-III	0.2438	0.0164	1.08e-49	A	G	0.083748	0.01912	0.090602	0.832847	+---	Yes	0.925723	No	No
PIETZNER et al, 2021	SeqId_15515_2	P0DJI8	rs4635756	3	165550036	trans	C	0.3458	SAA	0.1328	0.0136	1.35e-22	C	G	0.322544	-0.01386	0.02471	0.574888	+---	NA	NA	Yes	No
PIETZNER et al, 2021	SeqId_2418_55	P02649	rs9879188	3	165606177	trans	A	0.6416	Apo E	-0.1236	0.014	9.88e-19	G	A	0.221517	0.032241	0.056187	0.566108	+--+	Yes	0.777771	No	No
PIETZNER et al, 2021	SeqId_2418_55	P02649	rs12124281	1	62934002	trans	A	0.3492	Apo E	-0.0976	0.0142	6.3e-12	A	G	0.263355	-0.021594	0.032197	0.502431	---+	Yes	0.724221	No	No
PIETZNER et al, 2021	SeqId_6461_54	P02656	rs1781221	1	63006842	trans	A	0.3926	Apo C-III	-0.1271	0.0144	9.74e-19	A	C	0.259597	-0.069096	0.033354	0.038323	---+	Yes	0.133138	No	No
PIETZNER et al, 2021	SeqId_15515_2	P0DJI8	rs1938498	1	66098653	trans	T	0.6173	SAA	0.1515	0.0133	3.43e-30	T	C	0.122008	0.033349	0.035619	0.349117	++++	Yes	0.610559	No	No
PIETZNER et al, 2021	SeqId_18832_65	P0DJI9	rs1938498	1	66098653	trans	T	0.6174	SAA2	0.1633	0.0136	5.26e-33	T	C	0.122008	0.03891	0.036736	0.289504	++++	Yes	0.558403	No	No
PIETZNER et al, 2021	SeqId_3581_53	P02765	rs10937258	3	186328342	cis	T	0.7199	a2-HS-Glycoprotein	0.5588	0.014	2.25e-348	G	T	0.141425	-0.372839	0.042563	2.07e-18	----	Yes	7.01213e-17	No	Yes
PIETZNER et al, 2021	SeqId_17137_160	P68871	rs2304456	3	186445052	trans	T	0.8901	Beta-globin	-0.1798	0.0214	4.15e-17	G	T	0.179117	-0.006684	0.037103	0.857018	+-+-	No	0.940842	No	No
PIETZNER et al, 2021	SeqId_15343_337	P01042	rs5030062	3	186454180	cis	A	0.6316	Kininogen, HMW, Two Chain	-0.4816	0.0132	8.4e-293	C	A	0.296485	0.055272	0.044431	0.213477	++-+	Yes	0.448467	No	No
PIETZNER et al, 2021	SeqId_19631_13	P01042	rs710446	3	186459927	cis	T	0.5982	Kininostatin	-0.2451	0.0129	3.81e-80	C	T	0.300965	0.051866	0.043912	0.23753	++-+	Yes	0.478592	No	No
PIETZNER et al, 2021	SeqId_4152_58	P03952	rs710446	3	186459927	trans	T	0.5982	Prekallikrein	-0.5083	0.0128	7.42e-345	C	T	0.300965	0.164161	0.030819	1.02e-07	++++	Yes	1.084e-06	No	Yes
PIETZNER et al, 2021	SeqId_4157_2	P00734	rs5030081	3	186458910	trans	A	0.3986	Thrombin	0.1765	0.0133	4.14e-40	A	G	0.299326	-0.026675	0.036225	0.461514	-+-+	No	0.690043	No	No
PIETZNER et al, 2021	SeqId_4996_66	P04196	rs59123177	3	186391274	cis	A	0.3496	HRG	1.0529	0.0101	1.06e-2362	G	A	0.378064	-0.480339	0.045802	1.06e-25	----	Yes	6.04758e-24	No	Yes
PIETZNER et al, 2021	SeqId_14708_59	P07360	rs16860992	3	186394038	trans	C	0.2004	CO8G	-0.1296	0.0168	1.09e-14	C	G	0.420909	-0.018556	0.028654	0.517263	---+	NA	NA	Yes	No
PIETZNER et al, 2021	SeqId_9506_10	O14791	rs6809081	3	194060475	trans	T	0.572	Apo L1	-0.7899	0.0115	3.86e-1027	C	T	0.359596	0.004348	0.025484	0.864516	+--+	Yes	0.940842	No	No
PIETZNER et al, 2021	SeqId_15468_14	Q03591	rs3732477	3	194062519	trans	T	0.2825	FHR1	0.151	0.0146	4.27e-25	T	C	0.308429	-0.053631	0.031096	0.084591	----	No	0.226972	No	No
PIETZNER et al, 2021	SeqId_6415_90	P22792	rs3732477	3	194062519	cis	T	0.2826	CPN2	-0.6457	0.0137	7.32e-485	T	C	0.308429	-0.21274	0.03106	7.7e-12	----	Yes	1.1434e-10	No	Yes
PIETZNER et al, 2021	SeqId_15589_1	P02774	rs7697091	4	72625097	cis	A	0.6368	Gc-Globulin, Mixed Type	0.1589	0.0135	5.46e-32	C	A	0.352258	-0.139443	0.030069	3.58e-06	----	Yes	3.37454e-05	No	Yes
PIETZNER et al, 2021	SeqId_2697_7	P02776	rs11574452	4	74846661	cis	A	0.0447	PF-4	-0.2552	0.0296	6.97e-18	A	C	0.141224	-0.267636	0.038807	5.53e-12	----	Yes	8.5636e-11	No	Yes
PIETZNER et al, 2021	SeqId_3708_62	P01023	rs974801	4	106071064	trans	A	0.6367	a2-Macroglobulin	-0.0863	0.0126	8.49e-12	A	G	0.366708	-0.038177	0.030034	0.203663	+---	Yes	0.436057	No	No
PIETZNER et al, 2021	SeqId_2567_5	P05156	rs7439493	4	110656730	cis	A	0.4163	Factor I	0.2646	0.0136	7.04e-85	G	A	0.436908	-0.087489	0.028944	0.002515	----	Yes	0.0142736	No	Yes
PIETZNER et al, 2021	SeqId_4152_58	P03952	rs71640035	4	187161061	cis	T	0.5778	Prekallikrein	-0.5612	0.0127	1.74e-426	G	T	0.371705	0.166085	0.02986	2.73e-08	++++	Yes	2.95932e-07	No	Yes
PIETZNER et al, 2021	SeqId_19631_13	P01042	rs3733402	4	187158034	trans	A	0.5104	Kininostatin	0.5119	0.0119	2.81e-404	G	A	0.289405	-0.024777	0.031419	0.430366	----	Yes	0.671247	No	No
PIETZNER et al, 2021	SeqId_2797_56	P04114	rs4241819	4	187157140	trans	T	0.5068	Apo B	0.123	0.0133	2.59e-20	C	T	0.291473	0.015887	0.031361	0.612459	--++	No	0.804734	No	No
PIETZNER et al, 2021	SeqId_3708_62	P01023	rs12509937	4	187160250	trans	T	0.5105	a2-Macroglobulin	0.3076	0.0119	2.6e-146	C	T	0.289405	0.004703	0.031548	0.881467	++-+	No	0.947501	No	No
PIETZNER et al, 2021	SeqId_4157_2	P00734	rs4253304	4	187173571	trans	C	0.4123	Thrombin	0.266	0.0131	6.11e-92	C	G	0.367818	0.007057	0.02954	0.811176	+-++	NA	NA	Yes	No
PIETZNER et al, 2021	SeqId_3060_43	P02748	rs696766	5	39356126	cis	A	0.059	C9	0.2959	0.0282	1.04e-25	A	G	0.380474	-0.03978	0.051187	0.43708	+-+-	No	0.673805	No	No
PIETZNER et al, 2021	SeqId_13666_222	Q9NS85	rs646776	1	109818530	trans	T	0.7771	Carbonic Anhydrase X	0.3268	0.0151	1.39e-103	C	T	0.051944	-0.119274	0.049053	0.015056	----	Yes	0.0659885	No	No
PIETZNER et al, 2021	SeqId_2797_56	P04114	rs629301	1	109818306	trans	T	0.777	Apo B	0.1805	0.0159	5.33e-30	G	T	0.051799	-0.12212	0.063597	0.054843	----	Yes	0.166994	No	No
PIETZNER et al, 2021	SeqId_3580_25	P01009	rs629301	1	109818306	trans	T	0.777	a1-Antitrypsin	0.1181	0.0156	3.71e-14	G	T	0.051799	-0.120882	0.063679	0.057667	----	Yes	0.172682	No	No
PIETZNER et al, 2021	SeqId_19631_13	P01042	rs1801020	5	176836532	trans	A	0.2531	Kininostatin	-0.379	0.0147	7.63e-146	G	A	0.194269	0.004758	0.036466	0.896161	-++-	Yes	0.947653	No	No
PIETZNER et al, 2021	SeqId_4157_2	P00734	rs1801020	5	176836532	trans	A	0.2532	Thrombin	-0.5875	0.0144	6.98e-364	G	A	0.194269	-0.012207	0.036266	0.736433	-+--	No	0.876107	No	No
PIETZNER et al, 2021	SeqId_11666_72	P57771	rs454212	6	31934372	trans	T	0.1366	RGS8	0.239	0.0194	6.35e-35	T	C	0.073458	0.006585	0.055414	0.90539	+++-	Yes	0.948254	No	No
PIETZNER et al, 2021	SeqId_17453_34	P00450	rs389512	6	31947594	trans	C	0.1373	Ceruloplasmin	0.2524	0.0191	1.05e-39	C	G	0.100197	0.078161	0.04669	0.094118	++++	NA	NA	Yes	No
PIETZNER et al, 2021	SeqId_6605_17	P35858	rs2854746	7	45960645	trans	C	0.4115	IGFALS	0.1873	0.0128	3.23e-48	G	C	0.235705	-0.047766	0.03298	0.147502	----	NA	NA	Yes	No
PIETZNER et al, 2021	SeqId_3484_60	P01019	rs35368205	7	73017657	trans	T	0.1917	Angiotensinogen	-0.1188	0.0166	9.59e-13	T	C	0.074377	-0.144036	0.086133	0.094474	-+--	Yes	0.246177	No	No
PIETZNER et al, 2021	SeqId_16561_9	P04217	rs17145750	7	73026378	trans	T	0.1547	Alpha-1B-glycoprotein	-0.1327	0.0181	2.19e-13	T	C	0.091157	-0.100754	0.050132	0.044472	----	Yes	0.148789	No	No
PIETZNER et al, 2021	SeqId_3366_51	Q16610	rs3737240	1	150483355	cis	T	0.3984	ECM1	-0.7059	0.012	5.25e-754	T	C	0.218157	-0.361719	0.041361	2.35e-18	----	Yes	7.07611e-17	No	Yes
PIETZNER et al, 2021	SeqId_3293_2	O43866	rs2765501	1	157804648	cis	A	0.4057	CD5L	0.3734	0.0136	1.69e-166	A	G	0.34481	0.085743	0.043214	0.047254	+++-	Yes	0.151998	No	No
PIETZNER et al, 2021	SeqId_9312_8	P25311	rs2527896	7	99537653	cis	A	0.7135	AZGP1	0.3875	0.0141	1.91e-165	G	A	0.206838	-0.130506	0.035684	0.000257	----	Yes	0.00184495	No	Yes
PIETZNER et al, 2021	SeqId_4831_4	P14151	rs4140655	1	169666597	cis	A	0.7395	sL-Selectin	0.5546	0.0136	1.53e-363	T	A	0.06602	-0.034973	0.070244	0.618598	++--	NA	NA	Yes	No
PIETZNER et al, 2021	SeqId_5462_62	O75636	rs10104997	8	55440068	trans	T	0.2005	Ficolin-3	0.2198	0.0156	4.21e-45	T	C	0.207563	0.025774	0.03652	0.48036	+-++	Yes	0.711353	No	No
PIETZNER et al, 2021	SeqId_2418_55	P02649	rs2980875	8	126481747	trans	A	0.5377	Apo E	0.0922	0.0134	6.66e-12	A	G	0.486868	0.017632	0.042403	0.67756	+--+	Yes	0.84036	No	No
PIETZNER et al, 2021	SeqId_2797_56	P04114	rs2954027	8	126485294	trans	A	0.4662	Apo B	-0.1021	0.0133	1.67e-14	T	A	0.488336	0.017709	0.040158	0.65925	+-++	NA	NA	Yes	No
PIETZNER et al, 2021	SeqId_4878_3	P00742	rs28601761	8	126500031	trans	C	0.5802	Coagulation Factor X	0.0952	0.0138	6.14e-12	G	C	0.124007	0.001143	0.051942	0.982435	-+-+	NA	NA	Yes	No
PIETZNER et al, 2021	SeqId_6461_54	P02656	rs112875651	8	126506694	trans	A	0.3915	Apo C-III	-0.1134	0.0141	7.52e-16	A	G	0.11021	-0.074793	0.054193	0.167536	-+--	Yes	0.376002	No	No
PIETZNER et al, 2021	SeqId_4129_72	P00751	rs514591	1	196640320	trans	A	0.7708	Factor B	-0.2547	0.0158	3.59e-58	G	A	0.40284	0.089073	0.031092	0.004185	++++	Yes	0.0207148	No	Yes
PIETZNER et al, 2021	SeqId_5803_24	P01024	rs1410996	1	196696933	trans	A	0.4067	C3d	-0.1964	0.0133	4.18e-49	A	G	0.413525	0.078583	0.028934	0.006624	++++	No	0.0317718	No	No
PIETZNER et al, 2021	SeqId_15584_9	P36980	rs4085749	1	196920148	cis	T	0.2284	FHR2	-1.0427	0.0127	1.75e-1466	C	T	0.253833	0.78024	0.054224	6.69e-47	++++	Yes	7.25196e-44	No	Yes
PIETZNER et al, 2021	SeqId_5658_64	P05160	rs2298882	1	197034826	cis	T	0.522	coagulation factor XIII B	0.3978	0.0124	7.27e-226	T	G	0.171517	0.188534	0.037856	6.47e-07	++++	Yes	6.61649e-06	No	Yes
PIETZNER et al, 2021	SeqId_15468_14	Q03591	rs67908756	1	196821380	cis	T	0.8029	FHR1	0.932	0.0138	4.29e-993	G	T	0.056406	-0.920232	0.066301	9.28e-44	----	Yes	5.02976e-41	No	Yes
PIETZNER et al, 2021	SeqId_4159_130	P08603	rs70621	1	196705009	cis	A	0.1632	Factor H	-0.4345	0.0176	7.18e-134	G	A	0.464039	0.033149	0.036762	0.367191	+-+-	Yes	0.6308	No	No
PIETZNER et al, 2021	SeqId_2960_66	P27918	rs3753396	1	196695742	trans	A	0.8377	Properdin	0.2087	0.0179	1.88e-31	A	G	0.463721	0.109093	0.030398	0.000335	++++	Yes	0.00234284	No	Yes
PIETZNER et al, 2021	SeqId_4990_87	P07359	rs385893	9	4763176	trans	T	0.475	GP1BA	-0.1277	0.0129	3.74e-23	T	C	0.215543	-0.071436	0.03032	0.018492	----	Yes	0.0776951	No	No
PIETZNER et al, 2021	SeqId_15514_26	P06276	rs56768485	1	201952598	trans	A	0.2878	Pseudocholinesterase	0.1238	0.0145	1.45e-17	A	G	0.192687	0.064941	0.049116	0.186089	++-+	Yes	0.405876	No	No
PIETZNER et al, 2021	SeqId_15453_3	P02760	rs10817564	9	116827079	cis	T	0.2696	a1-Microglobulin	-0.1539	0.0149	4.9e-25	T	C	0.404417	-0.060486	0.030174	0.045024	--+-	Yes	0.149605	No	No
PIETZNER et al, 2021	SeqId_3077_66	P00742	rs10982156	9	117088064	trans	A	0.072	Coagulation Factor Xa	-0.4894	0.0273	7.82e-72	A	T	0.060673	-0.076399	0.082244	0.352916	++--	NA	NA	Yes	No
PIETZNER et al, 2021	SeqId_4775_34	P06396	rs10985196	9	124033044	cis	A	0.2063	Gelsolin	-0.1854	0.0157	3.49e-32	A	C	0.2128	-0.055204	0.034622	0.110825	----	Yes	0.281345	No	No
PIETZNER et al, 2021	SeqId_3050_7	P04275	rs9411377	9	136145404	trans	A	0.3054	vWF	0.2362	0.0147	5.03e-58	A	C	0.369263	0.330767	0.035422	1.05e-20	++++	Yes	4.065e-19	No	Yes
PIETZNER et al, 2021	SeqId_9595_11	O60909	rs550057	9	136146597	trans	T	0.2697	B4GT2	0.2012	0.0146	4.12e-43	T	C	0.198833	0.046097	0.069036	0.504324	+++-	Yes	0.725049	No	No
PIETZNER et al, 2021	SeqId_14708_59	P07360	rs7862602	9	139840471	cis	T	0.5227	CO8G	-0.4484	0.013	6.46e-261	G	T	0.161011	0.298926	0.03894	1.71e-14	++++	Yes	3.49743e-13	No	Yes
PIETZNER et al, 2021	SeqId_3186_2	P06681	10:17848398_A_G	10	17848398	trans	A	0.6178	C2	-0.1229	0.0162	3.87e-14	G	A	0.48055	0.00067	0.028196	0.981046	-+++	Yes	0.987422	No	No
PIETZNER et al, 2021	SeqId_5737_61	Q92854	rs1926736	10	17891705	trans	A	0.3915	SEM4D	-0.1212	0.0143	2.49e-17	A	G	0.433283	-0.00889	0.042736	0.8352	--+-	Yes	0.925723	No	No
PIETZNER et al, 2021	SeqId_4906_35	P12259	rs927826	10	20220846	trans	T	0.7117	Coagulation Factor V	0.1757	0.0149	5.04e-32	G	T	0.224913	-0.082077	0.039645	0.038443	--+-	Yes	0.133138	No	No
PIETZNER et al, 2021	SeqId_13666_222	Q9NS85	rs616941	10	28987473	trans	A	0.2785	Carbonic Anhydrase X	-0.1079	0.0144	7.22e-14	A	T	0.171428	-0.011559	0.030231	0.702228	--+-	NA	NA	Yes	No
PIETZNER et al, 2021	SeqId_2697_7	P02776	rs7080386	10	65048306	trans	A	0.4163	PF-4	0.0894	0.0123	3.37e-13	A	C	0.318807	0.027824	0.029267	0.341756	-+-+	Yes	0.609315	No	No
PIETZNER et al, 2021	SeqId_17165_1	P02775	rs7080386	10	65048306	trans	A	0.4163	BTG	0.086	0.0123	2.46e-12	A	C	0.318807	0.059379	0.030712	0.053198	++++	Yes	0.163362	No	No
PIETZNER et al, 2021	SeqId_2790_54	P02775	rs10761731	10	65027610	trans	A	0.5808	NAP-2	-0.0864	0.0123	2.55e-12	T	A	0.32646	0.055943	0.029908	0.061426	++++	NA	NA	Yes	No
PIETZNER et al, 2021	SeqId_4544_4	P02775	rs7080386	10	65048306	trans	A	0.4163	CTAP-III	0.0878	0.0123	1.08e-12	A	C	0.318807	0.059379	0.030712	0.053198	++++	Yes	0.163362	No	No
PIETZNER et al, 2021	SeqId_6453_70	Q8NHJ6	rs55688436	10	73643968	trans	T	0.219	LIRB4	-0.4463	0.0152	1.44e-188	T	C	0.091115	0.000823	0.043194	0.98479	--++	No	0.990271	No	No
PIETZNER et al, 2021	SeqId_15633_6	P02753	rs36014035	10	95360027	cis	A	0.6206	RBP	0.1366	0.0136	7.85e-24	C	A	0.100711	-0.015854	0.046214	0.731571	-+--	Yes	0.876107	No	No
PIETZNER et al, 2021	SeqId_6380_23	Q14197	rs17315646	1	230295307	trans	C	0.3965	ICT1	0.1673	0.0132	1.01e-36	G	C	0.214403	-0.004607	0.028956	0.873569	-+-+	NA	NA	Yes	No
PIETZNER et al, 2021	SeqId_3484_60	P01019	rs11122580	1	230851044	cis	T	0.8908	Angiotensinogen	-0.3835	0.0209	3.18e-75	C	T	0.20761	0.148515	0.035881	3.53e-05	++++	Yes	0.000298947	No	Yes
PIETZNER et al, 2021	SeqId_5462_62	O75636	rs757081	11	17351683	trans	C	0.6679	Ficolin-3	0.1496	0.0133	2.19e-29	G	C	0.327578	-0.059244	0.030699	0.053637	----	NA	NA	Yes	No
PIETZNER et al, 2021	SeqId_3285_23	P00736	rs28362949	11	57371911	trans	T	0.267	C1r	-0.1236	0.0152	5.06e-16	T	G	0.113146	0.047034	0.063361	0.457906	++-+	No	0.687493	No	No
PIETZNER et al, 2021	SeqId_4479_14	P05155	rs11606677	11	57383377	cis	A	0.2695	C1-Esterase Inhibitor	-0.8876	0.0124	2.69e-1115	A	G	0.111569	0.117715	0.045807	0.010194	++++	No	0.0466257	No	No
PIETZNER et al, 2021	SeqId_9348_1	Q9NZP8	rs76525968	11	57371192	trans	T	0.267	C1RL1	-0.1148	0.0148	8.33e-15	T	G	0.108846	0.035727	0.064975	0.582446	++--	No	0.792436	No	No
PIETZNER et al, 2021	SeqId_9595_11	O60909	rs7124974	11	59906972	trans	T	0.4132	B4GT2	0.1085	0.0134	4.9e-16	T	G	0.05216	0.028346	0.073593	0.70013	+++-	Yes	0.856592	No	No
PIETZNER et al, 2021	SeqId_7127_3	P02652	rs12794886	11	62383715	trans	C	0.6933	Apo A-II	0.4655	0.0138	5.5e-251	G	C	0.073569	0.146704	0.055586	0.008327	++++	NA	NA	Yes	No
PIETZNER et al, 2021	SeqId_6461_54	P02656	rs964184	11	116648917	cis	C	0.8666	Apo C-III	-0.2103	0.0196	8.39e-27	G	C	0.217341	0.09964	0.041137	0.015451	++++	NA	NA	Yes	No
PIETZNER et al, 2021	SeqId_5462_62	O75636	rs215224	12	590449	trans	T	0.5976	Ficolin-3	0.15	0.0128	6.77e-32	C	T	0.340307	-0.110653	0.030354	0.000269	----	Yes	0.00191839	No	Yes
PIETZNER et al, 2021	SeqId_3285_23	P00736	rs12146727	12	7170336	cis	A	0.1318	C1r	-0.4303	0.0197	6.3e-106	A	G	0.076874	-0.161538	0.053101	0.002359	----	Yes	0.0136653	No	Yes
PIETZNER et al, 2021	SeqId_8840_61	P09871	rs12146727	12	7170336	cis	A	0.1317	C1s	-1.1065	0.0172	2.65e-901	A	G	0.076874	-0.194786	0.053519	0.000275	----	Yes	0.00193571	No	Yes
PIETZNER et al, 2021	SeqId_4542_24	P10909	rs1126605	12	7242204	trans	T	0.0875	Clusterin	0.2939	0.0233	2.08e-36	T	C	0.357242	-0.023267	0.029761	0.434342	++--	No	0.673805	No	No
PIETZNER et al, 2021	SeqId_12333_87	P49247	rs61742598	12	7592379	trans	A	0.9583	RPIA	-0.2642	0.0321	1.98e-16	G	A	0.196305	-0.029596	0.031965	0.354502	----	No	0.613866	No	No
PIETZNER et al, 2021	SeqId_6580_29	P20742	rs1035849	12	9362168	cis	T	0.3255	Pregnancy zone protein	-0.3679	0.009	2.75e-365	T	C	0.411795	-0.193184	0.025621	4.91e-14	----	Yes	9.67716e-13	No	Yes
PIETZNER et al, 2021	SeqId_3708_62	P01023	rs226384	12	9263647	cis	T	0.347	a2-Macroglobulin	-0.1357	0.0126	7.14e-27	T	C	0.08547	-0.152718	0.050919	0.002717	----	Yes	0.0147261	No	Yes
PIETZNER et al, 2021	SeqId_18875_125	P02458	rs719008	12	48416052	cis	T	0.3818	Chondrocalcin	-0.8633	0.011	3.25e-1340	G	T	0.328588	-0.02126	0.027387	0.4376	----	No	0.673805	No	No
PIETZNER et al, 2021	SeqId_15644_1	P43251	rs10778142	12	102093698	trans	A	0.7392	Biotinidase	0.1096	0.0153	8.73e-13	C	A	0.234626	0.048355	0.045306	0.285818	-+++	No	0.554252	No	No
PIETZNER et al, 2021	SeqId_4276_10	P30086	rs76597567	12	118584885	cis	A	0.9899	prostatic binding protein	1.4085	0.0611	1.54e-117	G	A	0.1472	-0.014426	0.037896	0.703461	---+	Yes	0.857027	No	No
PIETZNER et al, 2021	SeqId_17737_7	P26440	rs2014355	12	121175524	trans	T	0.7463	IVD	0.2185	0.0146	1.56e-50	C	T	0.121402	0.01709	0.039217	0.66301	+-++	No	0.828561	No	No
PIETZNER et al, 2021	SeqId_15569_15	P02458	rs8001611	13	42965694	trans	T	0.5263	Collagen II	-0.1277	0.0136	4.49e-21	C	T	0.080808	0.022637	0.046453	0.626067	+-++	Yes	0.811103	No	No
PIETZNER et al, 2021	SeqId_3518_54	Q96IY4	rs7336360	13	46641081	cis	A	0.3282	TAFI	0.7757	0.0125	7.70e-839	A	T	0.234501	0.30347	0.047506	1.74e-10	++++	NA	NA	Yes	No
PIETZNER et al, 2021	SeqId_3077_66	P00742	rs547138	13	113792170	cis	A	0.6073	Coagulation Factor Xa	0.2116	0.0143	8.49e-50	T	A	0.477542	-0.043706	0.028162	0.12066	----	NA	NA	Yes	No
PIETZNER et al, 2021	SeqId_4878_3	P00742	rs547138	13	113792170	cis	A	0.6073	Coagulation Factor X	0.2145	0.0142	1.84e-51	T	A	0.477542	-0.043706	0.028162	0.12066	----	NA	NA	Yes	No
PIETZNER et al, 2021	SeqId_3449_58	P29622	rs10146582	14	95037778	cis	A	0.2143	Kallistatin	0.6427	0.0152	1.12e-390	A	G	0.225841	0.119621	0.05693	0.035644	-+++	Yes	0.126175	No	No
PIETZNER et al, 2021	SeqId_18875_125	P02458	rs2146429	14	103071816	trans	A	0.2912	Chondrocalcin	0.1083	0.0147	1.61e-13	A	T	0.393758	0.060236	0.028224	0.032842	++++	NA	NA	Yes	No
PIETZNER et al, 2021	SeqId_3285_23	P00736	rs11621145	14	106172880	trans	A	0.6797	C1r	0.1376	0.0165	7.02e-17	G	A	0.283852	-0.040897	0.031361	0.192194	----	Yes	0.417512	No	No
PIETZNER et al, 2021	SeqId_8840_61	P09871	rs11621145	14	106172880	trans	A	0.6797	C1s	0.1901	0.0165	1.04e-30	G	A	0.283852	-0.079836	0.047278	0.091285	+---	Yes	0.239064	No	No
PIETZNER et al, 2021	SeqId_6350_43	P02655	rs11845244	14	107170077	trans	T	0.3642	Apo C-II	-0.1203	0.0145	1.2e-16	C	T	0.504493	-0.036515	0.036297	0.314393	---+	No	0.578114	No	No
PIETZNER et al, 2021	SeqId_17737_7	P26440	rs7165012	15	40654038	cis	A	0.4605	IVD	-0.198	0.0127	9.16e-55	A	G	0.158071	-0.005293	0.051312	0.91782	-+--	Yes	0.9555	No	No
PIETZNER et al, 2021	SeqId_10445_20	O95445	rs1260326	2	27730940	trans	T	0.4029	ApoM	0.1089	0.0137	2.08e-15	T	C	0.471228	0.051985	0.028946	0.072515	++++	Yes	0.199242	No	No
PIETZNER et al, 2021	SeqId_13114_50	P51884	rs4665972	2	27598097	trans	T	0.4032	Lumican	-0.1013	0.0134	5.07e-14	T	C	0.482483	0.003845	0.029004	0.894525	-+--	No	0.947653	No	No
PIETZNER et al, 2021	SeqId_16561_9	P04217	rs1260326	2	27730940	trans	T	0.4029	Alpha-1B-glycoprotein	0.092	0.0132	3.13e-12	T	C	0.471228	0.042143	0.029251	0.149646	++++	Yes	0.342952	No	No
PIETZNER et al, 2021	SeqId_2418_55	P02649	rs1260326	2	27730940	trans	T	0.4029	Apo E	0.1085	0.0136	1.26e-15	T	C	0.471228	0.073554	0.029132	0.011594	++++	Yes	0.0523662	No	No
PIETZNER et al, 2021	SeqId_4876_32	P00740	rs1260326	2	27730940	trans	T	0.4029	Coagulation Factor IX	0.1016	0.0135	4.38e-14	T	C	0.471228	0.029792	0.030179	0.323537	+++-	Yes	0.585499	No	No
PIETZNER et al, 2021	SeqId_4878_3	P00742	rs4665972	2	27598097	trans	T	0.4032	Coagulation Factor X	0.0948	0.0137	5.04e-12	T	C	0.482483	0.067382	0.028873	0.019629	++++	Yes	0.0812131	No	No
PIETZNER et al, 2021	SeqId_5307_12	P00740	rs4665972	2	27598097	trans	T	0.4032	Coagulation Factor IXab	0.0973	0.0135	6.97e-13	T	C	0.482483	0.030307	0.029033	0.296522	+++-	Yes	0.563912	No	No
PIETZNER et al, 2021	SeqId_6461_54	P02656	rs1260326	2	27730940	trans	T	0.4029	Apo C-III	0.1388	0.0136	2.07e-24	T	C	0.471228	0.087581	0.029161	0.00268	++++	Yes	0.0145986	No	Yes
PIETZNER et al, 2021	SeqId_15565_102	Q8WXI7	rs7185523	16	814494	trans	A	0.7707	CA125	0.2842	0.0162	5.3e-69	G	A	0.353246	0.0309	0.030088	0.304419	++++	No	0.566993	No	No
PIETZNER et al, 2021	SeqId_6605_17	P35858	rs1065656	16	1838836	cis	C	0.3077	IGFALS	-0.2062	0.0136	9.83e-52	C	G	0.357695	-0.041499	0.029345	0.157301	--+-	NA	NA	Yes	No
PIETZNER et al, 2021	SeqId_4878_3	P00742	rs4780584	16	16095159	trans	T	0.5921	Coagulation Factor X	0.1147	0.0138	1.1e-16	T	C	0.435929	0.029427	0.028586	0.303266	-+++	Yes	0.566993	No	No
PIETZNER et al, 2021	SeqId_10445_20	O95445	rs1800775	16	56995236	trans	A	0.4895	ApoM	0.1131	0.0135	6.38e-17	A	C	0.472198	-0.064756	0.028404	0.02264	----	No	0.0902271	No	No
PIETZNER et al, 2021	SeqId_6461_54	P02656	rs247616	16	56989590	trans	T	0.3303	Apo C-III	0.0992	0.0145	7.28e-12	T	C	0.157448	0.026812	0.039453	0.496789	+-++	Yes	0.719141	No	No
PIETZNER et al, 2021	SeqId_3054_3	P00738	rs77303550	16	72079657	cis	T	0.1982	Haptoglobin, Mixed Type	0.8375	0.0149	1.28e-688	T	C	0.296511	0.407057	0.031766	1.5e-37	++++	Yes	3.252e-35	No	Yes
PIETZNER et al, 2021	SeqId_7905_30	P00738	rs77303550	16	72079657	cis	T	0.1982	HPT	0.7856	0.0152	1.36e-582	T	C	0.296511	0.407057	0.031766	1.5e-37	++++	Yes	3.252e-35	No	Yes
PIETZNER et al, 2021	SeqId_3316_58	P05546	rs34042070	16	72101525	trans	C	0.8109	Heparin cofactor II	0.3993	0.0168	1.54e-124	G	C	0.256841	-0.15522	0.031845	1.11e-06	----	NA	NA	Yes	No
PIETZNER et al, 2021	SeqId_18876_77	Q8NCG5	rs58134724	16	71526091	cis	T	0.2902	CHST4	0.1635	0.0147	1.2e-28	T	C	0.24753	-0.014191	0.029003	0.624663	--+-	No	0.811103	No	No
PIETZNER et al, 2021	SeqId_3554_24	Q15848	rs12051272	16	82663288	trans	T	0.0122	Adiponectin	-0.4106	0.0553	1.12e-13	T	G	0.343672	-0.132225	0.025729	2.82e-07	----	Yes	2.91131e-06	No	Yes
PIETZNER et al, 2021	SeqId_3024_18	P08697	rs11078597	17	1618363	cis	T	0.8076	a2-Antiplasmin	0.3283	0.0167	2.01e-86	C	T	0.198155	0.012744	0.046268	0.782977	+--+	No	0.899096	No	No
PIETZNER et al, 2021	SeqId_9211_19	P36955	rs62088172	17	1666253	cis	T	0.349	PEDF	-0.367	0.013	2.47e-174	T	C	0.460963	-0.189592	0.063092	0.002666	----	Yes	0.0145986	No	Yes
PIETZNER et al, 2021	SeqId_13125_45	P04004	rs704	17	26694861	cis	A	0.4727	Vitronectin	1.2203	0.0068	3.53e-6996	G	A	0.288953	0.110576	0.038293	0.003894	++++	No	0.0195421	No	No
PIETZNER et al, 2021	SeqId_14633_26	Q8NFB2	rs704	17	26694861	trans	A	0.4726	T185A	0.1077	0.0135	1.38e-15	G	A	0.288953	0.000135	0.027281	0.99605	-++-	No	0.99605	No	No
PIETZNER et al, 2021	SeqId_15413_3	P04180	rs704	17	26694861	trans	A	0.4727	LCAT	-0.0904	0.0128	1.92e-12	G	A	0.288953	0.087665	0.040491	0.030404	+++-	Yes	0.115642	No	No
PIETZNER et al, 2021	SeqId_15468_14	Q03591	rs704	17	26694861	trans	A	0.4725	FHR1	0.0909	0.0133	7.09e-12	G	A	0.288953	0.025453	0.039401	0.518294	+++-	No	0.733306	No	No
PIETZNER et al, 2021	SeqId_4542_24	P10909	rs704	17	26694861	trans	A	0.4725	Clusterin	0.1448	0.013	1.18e-28	G	A	0.288953	0.059924	0.032626	0.066266	++++	No	0.191098	No	No
PIETZNER et al, 2021	SeqId_6119_14	Q7Z304	rs704	17	26694861	trans	A	0.4726	MAMC2	-0.0934	0.0127	1.59e-13	G	A	0.288953	0.059412	0.028372	0.036279	++++	Yes	0.127683	No	No
PIETZNER et al, 2021	SeqId_6415_90	P22792	rs704	17	26694861	trans	A	0.4725	CPN2	-0.7293	0.0117	2.47e-846	G	A	0.288953	0.189063	0.030939	1.02e-09	++++	Yes	1.28567e-08	No	Yes
PIETZNER et al, 2021	SeqId_4831_4	P14151	rs8066582	17	38146929	trans	T	0.4546	sL-Selectin	0.0894	0.0128	2.91e-12	C	T	0.441608	0.010594	0.024346	0.66346	-++-	No	0.828561	No	No
PIETZNER et al, 2021	SeqId_12812_25	P14621	rs7559380	2	54356797	cis	A	0.5393	ACYP2	0.3606	0.0121	7.73e-194	T	A	0.456721	-0.053867	0.023758	0.023391	----	NA	NA	Yes	No
PIETZNER et al, 2021	SeqId_4831_4	P14151	rs11888817	2	62530980	trans	T	0.3567	sL-Selectin	-0.1071	0.0135	2.57e-15	T	C	0.163138	-0.044212	0.029054	0.128068	----	Yes	0.306549	No	No
PIETZNER et al, 2021	SeqId_15633_6	P02753	rs1791209	18	29142754	trans	T	0.5398	RBP	0.0911	0.0127	8.06e-13	G	T	0.331728	0.004446	0.030394	0.883693	++-+	No	0.947501	No	No
PIETZNER et al, 2021	SeqId_9595_11	O60909	rs11082551	18	44291419	trans	A	0.5487	B4GT2	0.0997	0.0135	1.37e-13	G	A	0.217328	-0.04249	0.033162	0.200073	--+-	Yes	0.431171	No	No
PIETZNER et al, 2021	SeqId_15417_3	P36952	rs12454742	18	61156606	cis	C	0.693	Maspin	0.1947	0.0144	1.48e-41	G	C	0.359266	0.022792	0.017746	0.199021	++-+	NA	NA	Yes	No
PIETZNER et al, 2021	SeqId_5456_59	Q96KN2	rs17817077	18	72209543	cis	A	0.393	CNDP1	0.3514	0.0137	4.12e-145	A	G	0.082611	0.222495	0.050974	1.29e-05	++++	Yes	0.000113688	No	Yes
PIETZNER et al, 2021	SeqId_4900_8	P01024	rs555701698	19	6710451	cis	A	0.1698	C3a	-0.1253	0.018	3.54e-12	A	G	0.113433	-0.129177	0.046168	0.005157	----	Yes	0.025181	No	Yes
PIETZNER et al, 2021	SeqId_2683_1	P01024	rs5826945	19	6697088	cis	A	0.856	iC3b	0.1613	0.0186	3.72e-18	T	A	0.069	-0.275293	0.090335	0.002317	----	NA	NA	Yes	No
PIETZNER et al, 2021	SeqId_15516_12	P35542	rs28384491	19	9434872	trans	T	0.0886	SAA-4	-0.1678	0.0245	7.6e-12	T	C	0.085898	0.015889	0.062041	0.797865	+--+	No	0.90754	No	No
PIETZNER et al, 2021	SeqId_5601_2	Q96PD5	rs10164310	19	15585945	cis	A	0.1629	PGRP-L	-0.5286	0.0177	6.49e-195	A	G	0.080421	-0.064919	0.052331	0.214755	+---	Yes	0.450279	No	No
PIETZNER et al, 2021	SeqId_6461_54	P02656	rs58542926	19	19379549	trans	T	0.0796	Apo C-III	-0.1831	0.0247	1.21e-13	T	C	0.079634	-0.110546	0.052637	0.035734	----	Yes	0.126175	No	No
PIETZNER et al, 2021	SeqId_2797_56	P04114	rs1065853	19	45413233	trans	T	0.0851	Apo B	-0.6443	0.0236	2.01e-164	T	G	0.088042	-0.341715	0.048875	2.82e-12	----	Yes	4.43026e-11	No	Yes
PIETZNER et al, 2021	SeqId_2418_55	P02649	rs483082	19	45416178	cis	T	0.2365	Apo E	-0.3477	0.0157	7.21e-109	T	G	0.190371	0.239035	0.035435	1.58e-11	++++	No	2.31449e-10	No	No
PIETZNER et al, 2021	SeqId_15364_101	P02654	rs5112	19	45430280	cis	C	0.4627	Apo C-I	-0.289	0.0141	1.17e-93	C	G	0.353602	-0.129227	0.045116	0.004192	----	NA	NA	Yes	No
PIETZNER et al, 2021	SeqId_6461_54	P02656	rs5112	19	45430280	trans	C	0.4627	Apo C-III	-0.1063	0.0143	1.21e-13	C	G	0.353602	-0.033445	0.044	0.447198	+-+-	NA	NA	Yes	No
PIETZNER et al, 2021	SeqId_9595_11	O60909	rs17695224	19	52324216	trans	A	0.2644	B4GT2	-0.141	0.0148	2.17e-21	A	G	0.193087	0.020731	0.034209	0.544529	++-+	No	0.759678	No	No
PIETZNER et al, 2021	SeqId_16561_9	P04217	rs893184	19	58864479	cis	T	0.0519	Alpha-1B-glycoprotein	-1.0714	0.0279	1.78e-322	T	C	0.083084	-0.113997	0.089633	0.203414	+---	Yes	0.436057	No	No
PIETZNER et al, 2021	SeqId_3069_52	P01871	rs4813637	20	3682762	trans	A	0.5949	IgM	0.1408	0.0137	9.14e-25	G	A	0.225167	-0.040978	0.038785	0.2907	-++-	Yes	0.558721	No	No
PIETZNER et al, 2021	SeqId_2961_1	P04070	rs11904888	20	33778866	trans	A	0.0929	Protein C	0.5563	0.0222	2.55e-138	A	T	0.111564	0.262993	0.044142	2.63e-09	++++	NA	NA	Yes	No
PIETZNER et al, 2021	SeqId_15475_4	P55058	rs6073958	20	44551855	cis	T	0.799	PLTP	0.7407	0.0154	7.58e-505	C	T	0.142564	-0.171066	0.034461	7.03e-07	----	Yes	7.05604e-06	No	Yes
PIETZNER et al, 2021	SeqId_4542_24	P10909	rs6065904	20	44534651	trans	A	0.2183	Clusterin	-0.1083	0.0158	6.92e-12	A	G	0.289405	0.048347	0.031387	0.123475	++++	No	0.302012	No	No
PIETZNER et al, 2021	SeqId_9213_24	O95954	rs61735836	21	47572887	cis	T	0.0404	FTCD	0.671	0.0425	2.94e-56	T	C	0.169064	-0.033025	0.038067	0.385633	---+	No	0.641924	No	No
PIETZNER et al, 2021	SeqId_11510_31	O14791	rs9610469	22	36653752	cis	C	0.6912	Apo L1	0.4738	0.0142	1.13e-243	G	C	0.179957	-0.039017	0.052658	0.458737	+-+-	NA	NA	Yes	No
PIETZNER et al, 2021	SeqId_6470_19	P23142	rs11090631	22	45846371	cis	T	0.1912	fibulin 1	-0.2105	0.0166	5.19e-37	T	C	0.082199	-0.151383	0.051664	0.0034	----	Yes	0.0176344	No	Yes
PIETZNER et al, 2021	SeqId_14100_63	P02747	rs75380810	1	22989532	cis	T	0.9626	C1QC	-0.9639	0.0347	1.38e-169	C	T	0.093992	0.089086	0.060751	0.142522	++-+	Yes	0.331532	No	No
PIETZNER et al, 2021	SeqId_2961_1	P04070	rs1799810	2	128176040	cis	A	0.573	Protein C	0.1574	0.0134	7.69e-32	T	A	0.187704	0.011676	0.035861	0.744744	+--+	NA	NA	Yes	No
PIETZNER et al, 2021	SeqId_15514_26	P06276	rs6732162	2	204327211	trans	T	0.4359	Pseudocholinesterase	-0.1786	0.013	1.13e-42	C	T	0.338663	0.043434	0.045687	0.341755	--++	Yes	0.609315	No	No
PIETZNER et al, 2021	SeqId_3434_34	P02751	rs1250247	2	216299629	cis	C	0.2683	FN1.3	-0.1074	0.0151	1.05e-12	C	G	0.075671	-0.201915	0.077592	0.00928	----	NA	NA	Yes	No
PIETZNER et al, 2021	SeqId_15514_26	P06276	rs887829	2	234668570	trans	T	0.3245	Pseudocholinesterase	-0.0995	0.0138	4.91e-13	T	C	0.114629	0.036185	0.051913	0.485798	++-+	No	0.713557	No	No
PIETZNER et al, 2021	SeqId_15565_102	Q8WXI7	rs34255800	2	242731446	trans	C	0.1563	CA125	-0.2367	0.018	1.31e-39	C	G	0.162912	0.001827	0.039481	0.96308	-+++	NA	NA	Yes	No
Ferkingstad et al, 2021	10445_20	O95445	rs72786786	16	56985514	trans	A	0.31073	Apolipoprotein M	0.0762	0.008864	8.243e-18	A	G	0.192076	0.050039	0.036154	0.166333	++++	Yes	0.37472	No	No
Ferkingstad et al, 2021	10552_88	O43908	rs1707652	3	165478799	trans	T	0.3102	NKG2-F type II integral membrane protein	0.0618	0.008678	1.067e-12	T	C	0.326025	0.04157	0.030767	0.176629	+-++	Yes	0.394775	No	No
Ferkingstad et al, 2021	10552_88	O43908	rs6993770	8	106581528	trans	T	0.22448	NKG2-F type II integral membrane protein	-0.0798	0.009665	1.504e-16	T	A	0.441679	0.032001	0.019252	0.096469	-+++	NA	NA	Yes	No
Ferkingstad et al, 2021	11354_21	Q9NQ66	rs4980320	11	198986	trans	C	0.46986	1-phosphatidylinositol 4,5-bisphosphate phosphodiesterase beta-1	0.054	0.008143	3.329e-11	T	C	0.262215	-0.019236	0.050662	0.704185	-+--	Yes	0.857027	No	No
Ferkingstad et al, 2021	11354_21	Q9NQ66	rs1354034	3	56849749	trans	C	0.61881	1-phosphatidylinositol 4,5-bisphosphate phosphodiesterase beta-1	0.0627	0.008355	6.178e-14	T	C	0.416253	-0.003435	0.027338	0.899984	-+-+	Yes	0.947653	No	No
Ferkingstad et al, 2021	11354_21	Q9NQ66	rs342293	7	106372219	trans	G	0.45412	1-phosphatidylinositol 4,5-bisphosphate phosphodiesterase beta-1	-0.0535	0.008131	4.704e-11	G	C	0.235403	-0.000346	0.031281	0.991181	--++	NA	NA	Yes	No
Ferkingstad et al, 2021	11510_31	O14791	rs136148	22	36652931	cis	T	0.7514	Apolipoprotein L1	0.3517	0.007031	0	C	T	0.179759	-0.041735	0.050823	0.411541	+-+-	Yes	0.656045	No	No
Ferkingstad et al, 2021	11617_1	P20701	rs34160075	14	106453965	trans	G	0.4079	Integrin alpha-L	0.1008	0.008181	6.943e-35	G	A	0.237802	0.031372	0.035045	0.37068	-+-+	Yes	0.633781	No	No
Ferkingstad et al, 2021	11617_1	P20701	rs3820897	2	3642361	trans	C	0.81367	Integrin alpha-L	-0.0642	0.010151	2.544e-10	C	T	0.254451	-0.002265	0.029098	0.937943	+-+-	Yes	0.963258	No	No
Ferkingstad et al, 2021	11666_72	P57771	rs1707652	3	165478799	trans	T	0.3102	Regulator of G-protein signaling 8	0.1211	0.0087	4.8e-44	T	C	0.326025	-0.000472	0.030748	0.987757	+-+-	No	0.991275	No	No
Ferkingstad et al, 2021	12333_87	P49247	rs7305170	12	7595836	trans	T	0.04792	Ribose-5-phosphate isomerase	0.1971	0.018942	2.341e-25	T	C	0.198171	-0.02828	0.03184	0.374423	----	No	0.63874	No	No
Ferkingstad et al, 2021	12370_30	Q13790	rs77924615	16	20392332	trans	A	0.19701	Apolipoprotein F	-0.0686	0.010606	9.913e-11	A	G	0.124544	-0.010182	0.043649	0.81555	+---	Yes	0.918977	No	No
Ferkingstad et al, 2021	12370_30	Q13790	rs56325564	17	45766771	trans	A	0.55157	Apolipoprotein F	0.0741	0.008435	1.566e-18	A	G	0.340371	-0.004894	0.038218	0.898084	--+-	No	0.947653	No	No
Ferkingstad et al, 2021	12370_30	Q13790	rs2668202	3	165490468	trans	G	0.69009	Apolipoprotein F	-0.0872	0.009038	5.016e-22	A	G	0.325665	-0.002562	0.031071	0.934259	+-++	No	0.963258	No	No
Ferkingstad et al, 2021	12370_30	Q13790	rs112875651	8	126506694	trans	A	0.40253	Apolipoprotein F	0.0699	0.008605	4.546e-16	A	G	0.11021	0.081695	0.046614	0.079679	++++	Yes	0.215392	No	No
Ferkingstad et al, 2021	12621_55	P30153	rs6445035	3	165480100	trans	A	0.1904	Serine/threonine-protein phosphatase 2A 65 kDa regulatory subunit A alpha isoform	0.1994	0.010187	2.627e-85	A	G	0.083748	0.04112	0.035515	0.246918	+-++	Yes	0.493044	No	No
Ferkingstad et al, 2021	12812_25	P14621	rs7559380	2	54356797	cis	T	0.44987	Acylphosphatase-2	-0.2198	0.008009	8.437e-166	T	A	0.456721	-0.053867	0.023758	0.023391	----	NA	NA	Yes	No
Ferkingstad et al, 2021	12812_25	P14621	rs1354034	3	56849749	trans	C	0.61881	Acylphosphatase-2	0.0608	0.008233	1.53e-13	T	C	0.416253	-0.035734	0.028359	0.207638	---+	Yes	0.439609	No	No
Ferkingstad et al, 2021	12960_9	P35557	rs62265615	3	124447572	trans	T	0.09839	Glucokinase	-0.0818	0.013375	9.607e-10	T	A	0.072763	-0.016593	0.083693	0.842824	+-+-	NA	NA	Yes	No
Ferkingstad et al, 2021	12960_9	P35557	rs114115200	3	165478240	trans	T	0.19037	Glucokinase	0.0744	0.010167	2.525e-13	T	G	0.083748	-0.077597	0.045736	0.089772	----	No	0.236771	No	No
Ferkingstad et al, 2021	13125_45	P04004	rs12132412	1	21820042	trans	G	0.34943	Vitronectin	-0.0753	0.006843	3.676e-28	G	A	0.384082	0.005021	0.041841	0.904453	-+++	No	0.948254	No	No
Ferkingstad et al, 2021	13125_45	P04004	rs704	17	26694861	cis	A	0.50811	Vitronectin	1.2846	0.003507	0	G	A	0.288953	0.110576	0.038293	0.003894	++++	No	0.0195421	No	No
Ferkingstad et al, 2021	13231_90	P01861	rs2867105	2	601905	trans	G	0.82821	Ig gamma-4, Kappa	0.0702	0.010697	5.284e-11	T	G	0.06723	0.012721	0.093435	0.891681	--++	No	0.947653	No	No
Ferkingstad et al, 2021	13231_90	P01861	rs2106727	7	17287998	trans	G	0.64018	Ig gamma-4, Kappa	0.0608	0.008379	3.98e-13	G	A	0.416008	-0.008815	0.028552	0.757533	+--+	No	0.885129	No	No
Ferkingstad et al, 2021	13666_222	Q9NS85	rs6672420	1	25291010	trans	T	0.45785	Carbonic anhydrase-related protein 10	-0.0607	0.008465	7.453e-13	A	T	0.29085	-0.005297	0.02488	0.831398	--++	NA	NA	Yes	No
Ferkingstad et al, 2021	13666_222	Q9NS85	rs629301	1	109818306	trans	T	0.79218	Carbonic anhydrase-related protein 10	0.3289	0.010224	4.651e-227	G	T	0.051799	-0.107547	0.050142	0.031985	----	Yes	0.120369	No	No
Ferkingstad et al, 2021	13666_222	Q9NS85	rs7917848	10	28994862	trans	G	0.6527	Carbonic anhydrase-related protein 10	0.0744	0.008776	2.294e-17	C	G	0.378886	0.020062	0.03106	0.518358	+-++	NA	NA	Yes	No
Ferkingstad et al, 2021	13666_222	Q9NS85	rs1250565	10	81047015	trans	A	0.37923	Carbonic anhydrase-related protein 10	0.0679	0.008608	3.071e-15	A	G	0.42211	-0.003085	0.022835	0.892521	++--	No	0.947653	No	No
Ferkingstad et al, 2021	13666_222	Q9NS85	rs10420053	19	49392548	trans	T	0.10162	Carbonic anhydrase-related protein 10	0.0843	0.013715	7.927e-10	T	C	0.063633	0.037608	0.045514	0.408645	--++	Yes	0.656045	No	No
Ferkingstad et al, 2021	14100_63	P02747	rs78865058	1	22944209	cis	A	0.04341	Complement C1q subcomponent subunit C	1.0336	0.015466	0	A	G	0.094048	0.072549	0.057308	0.205513	+++-	Yes	0.436057	No	No
Ferkingstad et al, 2021	14100_63	P02747	rs10849546	12	7176204	trans	A	0.11875	Complement C1q subcomponent subunit C	-0.0909	0.01287	1.631e-12	A	G	0.110669	-0.20533	0.044979	5.07e-06	----	Yes	4.73783e-05	No	Yes
Ferkingstad et al, 2021	14100_63	P02747	rs6532770	4	99783669	trans	A	0.24489	Complement C1q subcomponent subunit C	-0.0824	0.009555	6.457e-18	A	C	0.237124	0.050194	0.034365	0.144102	++++	No	0.334111	No	No
Ferkingstad et al, 2021	14633_26	Q8NFB2	rs704	17	26694861	trans	A	0.50811	Transmembrane protein 185A	0.0946	0.008029	4.814e-32	G	A	0.288953	0.000135	0.027281	0.99605	-++-	No	0.99605	No	No
Ferkingstad et al, 2021	14633_26	Q8NFB2	rs1707652	3	165478799	trans	T	0.3102	Transmembrane protein 185A	0.1176	0.008646	3.899e-42	T	C	0.326025	0.014194	0.030119	0.637463	+--+	Yes	0.818715	No	No
Ferkingstad et al, 2021	14708_59	P07360	rs713452	1	57386275	trans	C	0.29838	Complement component C8 gamma chain	0.3639	0.00687	0	T	C	0.462069	-0.014002	0.028611	0.624578	--+-	Yes	0.811103	No	No
Ferkingstad et al, 2021	14708_59	P07360	rs3753395	1	196686652	trans	T	0.38664	Complement component C8 gamma chain	0.0672	0.00843	1.564e-15	T	A	0.41412	0.020227	0.028904	0.484061	+-++	NA	NA	Yes	No
Ferkingstad et al, 2021	14708_59	P07360	rs7862602	9	139840471	cis	T	0.56346	Complement component C8 gamma chain	-0.4651	0.006265	0	G	T	0.161011	0.298926	0.03894	1.71e-14	++++	Yes	3.49743e-13	No	Yes
Ferkingstad et al, 2021	15295_81	P01344	rs646776	1	109818530	trans	T	0.79196	Insulin-like growth factor II	0.0586	0.00972	1.652e-09	C	T	0.051944	-0.11777	0.058202	0.043042	----	Yes	0.145805	No	No
Ferkingstad et al, 2021	15295_81	P01344	rs4234797	4	7219907	trans	A	0.55816	Insulin-like growth factor II	0.0547	0.007932	5.333e-12	G	A	0.293254	-0.060289	0.03018	0.04577	--+-	Yes	0.149893	No	No
Ferkingstad et al, 2021	15306_20	P01591	rs1707652	3	165478799	trans	T	0.3102	Immunoglobulin J chain	0.0699	0.008563	3.265e-16	T	C	0.326025	0.034088	0.033185	0.304307	+--+	Yes	0.566993	No	No
Ferkingstad et al, 2021	15343_337	P01042	rs11680187	2	211661237	trans	T	0.25901	Kininogen, HMW, Two Chain	-0.0572	0.009291	7.438e-10	T	C	0.161933	-0.025912	0.084008	0.757749	++--	Yes	0.885129	No	No
Ferkingstad et al, 2021	15343_337	P01042	rs5030062	3	186454180	cis	C	0.35548	Kininogen, HMW, Two Chain	0.3618	0.007161	0	C	A	0.296485	0.055272	0.044431	0.213477	++-+	Yes	0.448467	No	No
Ferkingstad et al, 2021	15343_337	P01042	rs4241822	4	187178300	trans	C	0.41233	Kininogen, HMW, Two Chain	0.062	0.008272	6.606e-14	C	T	0.376957	0.070676	0.029433	0.01636	++++	Yes	0.0712218	No	No
Ferkingstad et al, 2021	15364_101	P02654	rs247616	16	56989590	trans	T	0.32158	Apolipoprotein C-I	0.0925	0.008749	3.97e-26	T	C	0.157448	-0.03744	0.03953	0.343569	---+	No	0.609443	No	No
Ferkingstad et al, 2021	15364_101	P02654	rs2156552	18	47181668	trans	T	0.80427	Apolipoprotein C-I	0.0727	0.010306	1.735e-12	A	T	0.19132	0.019982	0.035754	0.576265	+-+-	NA	NA	Yes	No
Ferkingstad et al, 2021	15364_101	P02654	rs5112	19	45430280	cis	G	0.48777	Apolipoprotein C-I	0.3016	0.008156	2.524e-299	C	G	0.353602	-0.129227	0.045116	0.004192	----	NA	NA	Yes	No
Ferkingstad et al, 2021	15364_101	P02654	rs6874202	5	156391628	trans	C	0.64211	Apolipoprotein C-I	0.057	0.008518	2.202e-11	T	C	0.281266	-0.034334	0.034985	0.326384	---+	Yes	0.587708	No	No
Ferkingstad et al, 2021	15413_3	P04180	rs704	17	26694861	trans	A	0.50811	Phosphatidylcholine-sterol acyltransferase	-0.0973	0.008033	9.081e-34	G	A	0.288953	0.087665	0.040491	0.030404	+++-	Yes	0.115642	No	No
Ferkingstad et al, 2021	15413_3	P04180	rs140431012	3	124473930	trans	G	0.09594	Phosphatidylcholine-sterol acyltransferase	-0.0855	0.01358	3.053e-10	G	A	0.07247	0.057535	0.054711	0.292956	+-++	No	0.561068	No	No
Ferkingstad et al, 2021	15413_3	P04180	rs1619994	3	165461835	trans	G	0.2807	Phosphatidylcholine-sterol acyltransferase	0.0628	0.008945	2.213e-12	G	A	0.1793	0.055459	0.037475	0.138891	+-++	Yes	0.32505	No	No
Ferkingstad et al, 2021	15413_3	P04180	rs6444156	3	186397474	trans	A	0.25196	Phosphatidylcholine-sterol acyltransferase	0.0638	0.009226	4.672e-12	A	G	0.271611	-0.005064	0.031286	0.871409	+--+	No	0.943925	No	No
Ferkingstad et al, 2021	15417_3	P36952	rs7244879	18	61151374	cis	G	0.62777	Serpin B5	0.1391	0.008298	4.567e-63	A	G	0.372373	0.015407	0.017648	0.382664	++-+	No	0.641924	No	No
Ferkingstad et al, 2021	15468_14	Q03591	rs704	17	26694861	trans	A	0.50811	Complement factor H-related protein 1	0.0783	0.007499	1.595e-25	G	A	0.288953	0.025453	0.039401	0.518294	+++-	No	0.733306	No	No
Ferkingstad et al, 2021	15468_14	Q03591	rs62288099	3	194063300	trans	C	0.83887	Complement factor H-related protein 1	0.116	0.010225	7.921e-30	T	C	0.192749	0.030904	0.036356	0.395303	--++	No	0.65222	No	No
Ferkingstad et al, 2021	15475_4	P55058	rs10935473	3	98416900	trans	T	0.42455	Phospholipid transfer protein	-0.1014	0.008209	4.705e-35	T	G	0.41771	-0.016598	0.02663	0.533132	+--+	Yes	0.748595	No	No
Ferkingstad et al, 2021	15499_11	O75882	rs11264230	1	154608418	trans	T	0.45947	Attractin	0.0568	0.008505	2.409e-11	G	T	0.481891	-0.051632	0.033	0.117664	---+	Yes	0.292541	No	No
Ferkingstad et al, 2021	15514_26	P06276	rs12059695	1	201954011	trans	C	0.63913	Cholinesterase	0.0962	0.008283	3.497e-31	C	A	0.486821	0.107546	0.02816	0.000135	++++	Yes	0.00103056	No	Yes
Ferkingstad et al, 2021	15514_26	P06276	rs780093	2	27742603	trans	C	0.65843	Cholinesterase	-0.0517	0.00843	8.624e-10	T	C	0.456843	-0.004029	0.02909	0.88983	+--+	No	0.947653	No	No
Ferkingstad et al, 2021	15514_26	P06276	rs3814365	2	204305093	trans	C	0.57076	Cholinesterase	0.1234	0.008062	6.875e-53	C	T	0.403371	0.021955	0.032046	0.493284	--++	Yes	0.718058	No	No
Ferkingstad et al, 2021	15514_26	P06276	rs13244614	7	72973854	trans	A	0.30553	Cholinesterase	-0.0617	0.008557	5.587e-13	A	C	0.077678	-0.145015	0.053111	0.006341	----	Yes	0.0305495	No	Yes
Ferkingstad et al, 2021	15515_2	P0DJI8	rs11208691	1	66092570	trans	G	0.39315	Serum amyloid A-1 protein	-0.1328	0.008287	8.588e-58	A	G	0.121234	0.034161	0.03568	0.338349	++++	Yes	0.606232	No	No
Ferkingstad et al, 2021	15515_2	P0DJI8	rs4129267	1	154426264	trans	T	0.41481	Serum amyloid A-1 protein	-0.062	0.008282	7.088e-14	T	C	0.3511	-0.026557	0.023863	0.265735	--+-	Yes	0.524694	No	No
Ferkingstad et al, 2021	15515_2	P0DJI8	rs1864163	16	56997233	trans	A	0.25315	Serum amyloid A-1 protein	-0.0758	0.009305	3.762e-16	A	G	0.147429	0.01696	0.032009	0.596231	+++-	No	0.798225	No	No
Ferkingstad et al, 2021	15565_102	Q8WXI7	rs7185523	16	814494	trans	G	0.20013	Mucin-16	-0.2234	0.010076	6.593e-109	G	A	0.353246	0.0309	0.030088	0.304419	++++	No	0.566993	No	No
Ferkingstad et al, 2021	15565_102	Q8WXI7	rs708686	19	5840619	trans	T	0.23081	Mucin-16	0.0553	0.009677	1.101e-08	T	C	0.376249	0.023218	0.029812	0.436103	+-++	Yes	0.673805	No	No
Ferkingstad et al, 2021	15565_102	Q8WXI7	rs62193071	2	242730589	trans	A	0.18479	Mucin-16	-0.2213	0.010593	6.422e-97	A	C	0.162912	0.001827	0.039481	0.96308	-+++	No	0.976378	No	No
Ferkingstad et al, 2021	15569_15	P02458	rs8001611	13	42965694	trans	T	0.4356	Collagen Type II	-0.0778	0.008281	5.738e-21	C	T	0.080808	0.022637	0.046453	0.626067	+-++	Yes	0.811103	No	No
Ferkingstad et al, 2021	15644_1	P43251	rs7964859	12	102220783	trans	G	0.27831	Biotinidase	-0.0597	0.009212	9.111e-11	C	G	0.408799	0.00368	0.026132	0.887982	++-+	NA	NA	Yes	No
Ferkingstad et al, 2021	16561_9	P04217	rs1260326	2	27730940	trans	C	0.65868	Alpha-1B-glycoprotein	-0.0963	0.008676	1.253e-28	T	C	0.471228	0.042143	0.029251	0.149646	++++	Yes	0.342952	No	No
Ferkingstad et al, 2021	16765_52	P02775	rs13412535	2	224874874	trans	A	0.19379	Platelet basic protein	-0.0693	0.010308	1.78e-11	A	G	0.186042	0.056076	0.037799	0.137923	++-+	No	0.323612	No	No
Ferkingstad et al, 2021	16765_52	P02775	rs6993770	8	106581528	trans	T	0.22448	Platelet basic protein	-0.072	0.009786	1.879e-13	T	A	0.441679	-0.022043	0.028355	0.436931	--+-	NA	NA	Yes	No
Ferkingstad et al, 2021	17137_160	P68871	rs704	17	26694861	trans	A	0.50811	Hemoglobin subunit beta	0.0627	0.008009	4.934e-15	G	A	0.288953	0.008264	0.031092	0.790386	-+--	No	0.901872	No	No
Ferkingstad et al, 2021	17137_160	P68871	rs5030049	3	186450863	trans	C	0.12203	Hemoglobin subunit beta	0.1127	0.0122	2.517e-20	C	T	0.178072	-0.007064	0.03724	0.849547	+-+-	No	0.935883	No	No
Ferkingstad et al, 2021	17165_1	P02775	rs4541868	8	106590705	trans	A	0.21915	Beta-thromboglobulin	-0.0736	0.009891	9.989e-14	A	C	0.454901	-0.022624	0.028435	0.426246	--+-	Yes	0.667703	No	No
Ferkingstad et al, 2021	17453_34	P00450	rs2686395	3	165485019	trans	C	0.6899	Ceruloplasmin	-0.1433	0.008617	4.196e-62	T	C	0.326025	-0.006821	0.052069	0.895761	+-+-	No	0.947653	No	No
Ferkingstad et al, 2021	17737_7	P26440	rs2393778	12	121140319	trans	T	0.22691	Isovaleryl-CoA dehydrogenase, mitochondrial	-0.0791	0.009422	4.661e-17	T	G	0.380527	-0.050514	0.026592	0.057496	----	Yes	0.172647	No	No
Ferkingstad et al, 2021	17737_7	P26440	rs12902310	15	40715427	cis	C	0.36207	Isovaleryl-CoA dehydrogenase, mitochondrial	0.1105	0.008218	3.219e-41	T	C	0.222677	0.005425	0.030833	0.860331	-+-+	No	0.940842	No	No
Ferkingstad et al, 2021	18832_65	P0DJI9	rs11208691	1	66092570	trans	G	0.39315	Serum amyloid A-2 protein	-0.14	0.008256	1.705e-64	A	G	0.121234	0.037867	0.036795	0.303399	++++	Yes	0.566993	No	No
Ferkingstad et al, 2021	18832_65	P0DJI9	rs1371135	15	90391270	trans	C	0.70106	Serum amyloid A-2 protein	0.0795	0.008859	2.854e-19	T	C	0.201528	0.007615	0.035376	0.829566	-+++	No	0.925723	No	No
Ferkingstad et al, 2021	18832_65	P0DJI9	rs9939224	16	57002732	trans	G	0.7836	Serum amyloid A-2 protein	0.0754	0.009811	1.524e-14	T	G	0.145077	0.03701	0.035641	0.299057	++--	No	0.565755	No	No
Ferkingstad et al, 2021	18832_65	P0DJI9	rs6445035	3	165480100	trans	A	0.1904	Serum amyloid A-2 protein	0.1668	0.010245	1.348e-59	A	G	0.083748	0.003834	0.042248	0.927673	+---	Yes	0.960456	No	No
Ferkingstad et al, 2021	18875_125	P02458	rs10875723	12	48417537	cis	G	0.34875	Chondrocalcin	-0.7002	0.00543	0	A	G	0.328244	-0.020909	0.02738	0.445089	----	No	0.682428	No	No
Ferkingstad et al, 2021	18875_125	P02458	rs3761188	20	43533286	trans	G	0.25012	Chondrocalcin	-0.0551	0.00859	1.41e-10	G	T	0.142294	0.028802	0.04994	0.564144	--++	No	0.777042	No	No
Ferkingstad et al, 2021	18875_125	P02458	rs3212591	5	52370174	trans	A	0.483	Chondrocalcin	0.0513	0.007465	6.312e-12	A	G	0.299366	-0.00235	0.027872	0.932777	++--	No	0.963258	No	No
Ferkingstad et al, 2021	18875_125	P02458	rs2438150	5	122199196	trans	T	0.52771	Chondrocalcin	-0.0712	0.007496	2.132e-21	C	T	0.355067	0.010662	0.026619	0.688793	+++-	Yes	0.847505	No	No
Ferkingstad et al, 2021	18875_125	P02458	rs2874705	6	164472121	trans	A	0.4592	Chondrocalcin	0.0457	0.007475	9.733e-10	A	G	0.433908	0.02132	0.025604	0.405032	+++-	Yes	0.652451	No	No
Ferkingstad et al, 2021	18875_125	P02458	rs3735528	7	27183468	trans	T	0.71627	Chondrocalcin	0.0549	0.008334	4.473e-11	G	T	0.416146	-0.028539	0.033937	0.400387	+---	Yes	0.652451	No	No
Ferkingstad et al, 2021	18875_125	P02458	rs878504	8	8783506	trans	G	0.26288	Chondrocalcin	-0.0548	0.008492	1.095e-10	A	G	0.143896	0.031475	0.04207	0.454367	+-+-	Yes	0.687493	No	No
Ferkingstad et al, 2021	18876_77	Q8NCG5	rs58134724	16	71526091	cis	T	0.2516	Carbohydrate sulfotransferase 4	0.0838	0.009171	6.399e-20	T	C	0.24753	-0.014191	0.029003	0.624663	--+-	No	0.811103	No	No
Ferkingstad et al, 2021	19631_13	P01042	rs1260326	2	27730940	trans	C	0.65868	Kininostatin	-0.0523	0.008685	1.724e-09	T	C	0.471228	0.014897	0.030292	0.622892	+-++	Yes	0.811103	No	No
Ferkingstad et al, 2021	19631_13	P01042	rs5030062	3	186454180	cis	C	0.35548	Kininostatin	0.2433	0.008557	7.605e-178	C	A	0.296485	0.055272	0.044431	0.213477	++-+	Yes	0.448467	No	No
Ferkingstad et al, 2021	19631_13	P01042	rs1973612	4	187169167	trans	T	0.49071	Kininostatin	0.5291	0.006273	0	C	T	0.288439	-0.024519	0.031436	0.435426	----	Yes	0.673805	No	No
Ferkingstad et al, 2021	19631_13	P01042	rs1801020	5	176836532	trans	G	0.74681	Kininostatin	0.3818	0.007387	0	G	A	0.194269	0.004758	0.036466	0.896161	-++-	Yes	0.947653	No	No
Ferkingstad et al, 2021	2418_55	P02649	rs964184	11	116648917	trans	C	0.87679	Apolipoprotein E	-0.1457	0.012351	4.084e-32	G	C	0.217341	0.037283	0.03473	0.283032	++-+	NA	NA	Yes	No
Ferkingstad et al, 2021	2418_55	P02649	rs1532085	15	58683366	trans	G	0.58889	Apolipoprotein E	-0.0603	0.008291	3.512e-13	A	G	0.434966	0.072446	0.028801	0.011911	++++	Yes	0.0535748	No	No
Ferkingstad et al, 2021	2418_55	P02649	rs2668207	3	165493724	trans	T	0.69006	Apolipoprotein E	-0.0983	0.008805	6.083e-29	C	T	0.325665	0.02832	0.035569	0.425927	++-+	Yes	0.667703	No	No
Ferkingstad et al, 2021	2474_54	P02743	rs4665972	2	27598097	trans	C	0.66097	Serum amyloid P-component	-0.0723	0.008681	8.212e-17	T	C	0.482483	0.083986	0.030355	0.005676	++++	Yes	0.027591	No	Yes
Ferkingstad et al, 2021	2567_5	P05156	rs4665972	2	27598097	trans	C	0.66097	Complement factor I	-0.065	0.008621	4.715e-14	T	C	0.482483	0.045732	0.029136	0.116498	++++	Yes	0.290308	No	No
Ferkingstad et al, 2021	2567_5	P05156	rs13117504	4	110658856	cis	G	0.3832	Complement factor I	0.1976	0.008335	3.082e-124	C	G	0.388323	-0.074367	0.029813	0.012635	----	NA	NA	Yes	No
Ferkingstad et al, 2021	2697_7	P02776	rs10822155	10	65071215	trans	A	0.43479	Platelet factor 4	0.1044	0.008214	5.239e-37	A	C	0.319022	0.030633	0.029269	0.295268	++-+	Yes	0.562988	No	No
Ferkingstad et al, 2021	2697_7	P02776	rs6993770	8	106581528	trans	T	0.22448	Platelet factor 4	-0.0697	0.009808	1.191e-12	T	A	0.441679	-0.032821	0.026979	0.223757	--+-	NA	NA	Yes	No
Ferkingstad et al, 2021	2700_56	P07225	rs1260326	2	27730940	trans	C	0.65868	Vitamin K-dependent protein S	-0.0537	0.008622	4.725e-10	T	C	0.471228	0.033437	0.029385	0.255139	+++-	Yes	0.50654	No	No
Ferkingstad et al, 2021	2700_56	P07225	rs1807629	22	25002323	trans	C	0.34011	Vitamin K-dependent protein S	-0.0519	0.008592	1.536e-09	C	T	0.371613	0.008527	0.038268	0.823661	+--+	No	0.924274	No	No
Ferkingstad et al, 2021	2700_56	P07225	rs72914738	3	68455761	trans	G	0.00017	Vitamin K-dependent protein S	2.6668	0.294816	1.488e-19	G	A	0.095114	-0.039145	0.049327	0.427454	+-+-	No	0.668629	No	No
Ferkingstad et al, 2021	2700_56	P07225	rs930814	3	93974928	cis	C	0.03123	Vitamin K-dependent protein S	-0.1855	0.023519	3.092e-15	C	G	0.168167	-0.089958	0.047929	0.060548	-+--	NA	NA	Yes	No
Ferkingstad et al, 2021	2706_69	P05543	rs1519125	11	16244588	trans	C	0.40827	Thyroxine-binding globulin	0.0517	0.008236	3.442e-10	C	G	0.476296	0.034488	0.021046	0.101274	-+++	NA	NA	Yes	No
Ferkingstad et al, 2021	2706_69	P05543	rs1169288	12	121416650	trans	C	0.31006	Thyroxine-binding globulin	0.1	0.008789	5.43e-30	C	A	0.369713	0.029128	0.02374	0.219827	+-++	Yes	0.456655	No	No
Ferkingstad et al, 2021	2706_69	P05543	rs10110738	8	116988247	trans	T	0.59885	Thyroxine-binding globulin	0.0654	0.008278	2.778e-15	C	T	0.357271	-0.029706	0.029589	0.315386	---+	Yes	0.578474	No	No
Ferkingstad et al, 2021	2750_3	P02647	rs4665972	2	27598097	trans	C	0.66097	Apolipoprotein A-I	-0.0561	0.008587	6.429e-11	T	C	0.482483	-0.002307	0.029	0.936564	-++-	No	0.963258	No	No
Ferkingstad et al, 2021	2790_54	P02775	rs10822155	10	65071215	trans	A	0.43479	Neutrophil-activating peptide 2	0.0905	0.008237	4.437e-28	A	C	0.319022	0.060198	0.030717	0.050041	++++	Yes	0.158855	No	No
Ferkingstad et al, 2021	2790_54	P02775	rs13412535	2	224874874	trans	A	0.19379	Neutrophil-activating peptide 2	-0.0649	0.010354	3.656e-10	A	G	0.186042	0.056076	0.037799	0.137923	++-+	No	0.323612	No	No
Ferkingstad et al, 2021	2790_54	P02775	rs4541868	8	106590705	trans	A	0.21915	Neutrophil-activating peptide 2	-0.0742	0.009895	6.44e-14	A	C	0.454901	-0.022624	0.028435	0.426246	--+-	Yes	0.667703	No	No
Ferkingstad et al, 2021	2797_56	P04114	rs12740374	1	109817590	trans	T	0.20782	Apolipoprotein B	-0.134	0.010322	1.552e-38	T	G	0.050108	-0.120942	0.064226	0.059702	----	Yes	0.177794	No	No
Ferkingstad et al, 2021	2797_56	P04114	rs7412	19	45412079	trans	T	0.05941	Apolipoprotein B	-0.5343	0.017571	4.41e-203	T	C	0.087793	-0.347553	0.049102	1.52e-12	----	Yes	2.53489e-11	No	Yes
Ferkingstad et al, 2021	2797_56	P04114	rs11720167	3	165486145	trans	G	0.19032	Apolipoprotein B	0.1855	0.01063	3.439e-68	G	T	0.083886	0.057746	0.085881	0.501346	+--+	Yes	0.724221	No	No
Ferkingstad et al, 2021	2797_56	P04114	rs139276089	4	187160394	trans	C	0.4915	Apolipoprotein B	0.1088	0.00839	1.876e-38	G	C	0.289405	0.010517	0.031409	0.737759	--++	NA	NA	Yes	No
Ferkingstad et al, 2021	2797_56	P04114	rs1801020	5	176836532	trans	G	0.74681	Apolipoprotein B	0.1658	0.009661	5.175e-66	G	A	0.194269	0.003756	0.048698	0.938502	-++-	Yes	0.963258	No	No
Ferkingstad et al, 2021	2888_49	P10643	rs424535	1	196709223	trans	T	0.34321	Complement component C7	-0.0534	0.008704	8.505e-10	A	T	0.394671	0.017233	0.029203	0.555143	+-++	NA	NA	Yes	No
Ferkingstad et al, 2021	2960_66	P27918	rs70620	1	196704997	trans	A	0.18186	Properdin	-0.1675	0.010401	2.412e-58	G	A	0.464495	0.111495	0.029636	0.00017	++++	Yes	0.00127972	No	Yes
Ferkingstad et al, 2021	2960_66	P27918	rs2305280	11	47350287	trans	A	0.25004	Properdin	-0.0579	0.009342	5.727e-10	G	A	0.343835	0.051428	0.028406	0.070228	++++	Yes	0.197848	No	No
Ferkingstad et al, 2021	2961_1	P04070	rs660240	1	109817838	trans	C	0.795	Vitamin K-dependent protein C	0.0849	0.009829	5.722e-18	T	C	0.051061	-0.14697	0.062214	0.018182	----	Yes	0.0766898	No	No
Ferkingstad et al, 2021	2961_1	P04070	rs4665972	2	27598097	trans	C	0.66097	Vitamin K-dependent protein C	-0.0629	0.008399	6.925e-14	T	C	0.482483	0.008232	0.028332	0.771381	++-+	Yes	0.892398	No	No
Ferkingstad et al, 2021	2961_1	P04070	rs61185143	2	128165478	cis	C	0.57164	Vitamin K-dependent protein C	0.1422	0.008011	1.716e-70	T	C	0.147224	0.020344	0.038776	0.599839	+--+	No	0.798483	No	No
Ferkingstad et al, 2021	3024_18	P08697	rs2244608	12	121416988	trans	G	0.31579	Alpha-2-antiplasmin	0.0571	0.008811	9.155e-11	G	A	0.359114	-0.029986	0.042959	0.485184	+--+	No	0.713557	No	No
Ferkingstad et al, 2021	3024_18	P08697	rs11078596	17	1618262	cis	T	0.21819	Alpha-2-antiplasmin	-0.1726	0.009865	1.511e-68	T	C	0.198155	0.012744	0.046268	0.782977	+--+	No	0.899096	No	No
Ferkingstad et al, 2021	3050_7	P04275	rs7968675	12	131303377	trans	T	0.64384	von Willebrand factor	-0.0444	0.008425	1.363e-07	C	T	0.122944	-0.021192	0.051569	0.681126	--++	No	0.84335	No	No
Ferkingstad et al, 2021	3050_7	P04275	rs868876	19	7831226	trans	T	0.29149	von Willebrand factor	-0.0571	0.008795	8.441e-11	T	A	0.14585	-0.011283	0.041782	0.787122	+---	NA	NA	Yes	No
Ferkingstad et al, 2021	3050_7	P04275	rs566028	6	147520965	trans	C	0.46758	von Willebrand factor	-0.0492	0.008011	8.171e-10	T	C	0.265243	0.031442	0.051556	0.54198	-++-	Yes	0.757096	No	No
Ferkingstad et al, 2021	3054_3	P00738	rs217184	16	72105965	cis	C	0.18348	Haptoglobin	0.7402	0.00678	0	C	T	0.30539	0.357926	0.035389	5.12e-24	++++	Yes	2.31253e-22	No	Yes
Ferkingstad et al, 2021	3054_3	P00738	rs12975366	19	54759361	trans	C	0.4155	Haptoglobin	0.0731	0.007369	3.415e-23	C	T	0.121786	0.088215	0.044328	0.046602	++++	Yes	0.151247	No	No
Ferkingstad et al, 2021	3054_3	P00738	rs1260326	2	27730940	trans	C	0.65868	Haptoglobin	-0.0526	0.007713	9.133e-12	T	C	0.471228	0.027715	0.029354	0.345073	+++-	Yes	0.609443	No	No
Ferkingstad et al, 2021	3060_43	P02748	rs13048533	21	40459094	trans	A	0.32392	Complement component C9	-0.0558	0.008847	2.837e-10	A	G	0.364783	-0.007009	0.03334	0.833485	--+-	Yes	0.925723	No	No
Ferkingstad et al, 2021	3074_6	P18428	rs1707652	3	165478799	trans	T	0.3102	Lipopolysaccharide-binding protein	0.0729	0.008958	4.017e-16	T	C	0.326025	0.037881	0.045197	0.401954	+-++	Yes	0.652451	No	No
Ferkingstad et al, 2021	3077_66	P00742	rs10761737	10	65052205	trans	C	0.43543	Coagulation factor Xa	-0.0543	0.00834	7.459e-11	C	T	0.318807	-0.001453	0.030336	0.961777	++--	Yes	0.976378	No	No
Ferkingstad et al, 2021	3077_66	P00742	rs1260326	2	27730940	trans	C	0.65868	Coagulation factor Xa	-0.0655	0.008775	8.371e-14	T	C	0.471228	0.080222	0.029115	0.005878	++++	Yes	0.0284453	No	Yes
Ferkingstad et al, 2021	3285_23	P00736	rs28362950	11	57371918	trans	A	0.24038	Complement C1r subcomponent	-0.1418	0.009493	1.875e-50	A	G	0.113146	0.047034	0.063361	0.457906	++-+	No	0.687493	No	No
Ferkingstad et al, 2021	3285_23	P00736	rs12146727	12	7170336	cis	A	0.11875	Complement C1r subcomponent	-0.5089	0.010877	0	A	G	0.076874	-0.161538	0.053101	0.002359	----	Yes	0.0136653	No	Yes
Ferkingstad et al, 2021	3293_2	O43866	rs2765501	1	157804648	cis	A	0.46691	CD5 antigen-like	0.2995	0.008306	1.031e-284	A	G	0.34481	0.085743	0.043214	0.047254	+++-	Yes	0.151998	No	No
Ferkingstad et al, 2021	3293_2	O43866	rs7918238	10	3919081	trans	A	0.56276	CD5 antigen-like	-0.0521	0.008361	4.62e-10	G	A	0.512618	0.047676	0.028401	0.093216	++-+	Yes	0.243485	No	No
Ferkingstad et al, 2021	3293_2	O43866	rs13043452	20	3706114	trans	A	0.64729	CD5 antigen-like	0.0686	0.008731	3.92e-15	G	A	0.250485	-0.034012	0.039769	0.392419	-+--	Yes	0.649438	No	No
Ferkingstad et al, 2021	3316_58	P05546	rs217184	16	72105965	trans	C	0.18348	Heparin cofactor 2	0.2558	0.010654	2.211e-127	C	T	0.30539	0.200374	0.030653	6.5e-11	++++	Yes	9.15065e-10	No	Yes
Ferkingstad et al, 2021	3316_58	P05546	rs12975366	19	54759361	trans	C	0.4155	Heparin cofactor 2	0.0609	0.00832	2.487e-13	C	T	0.121786	0.081122	0.044136	0.066074	++++	Yes	0.191098	No	No
Ferkingstad et al, 2021	3316_58	P05546	rs1260326	2	27730940	trans	C	0.65868	Heparin cofactor 2	-0.0828	0.008683	1.494e-21	T	C	0.471228	0.045974	0.029237	0.115842	+++-	Yes	0.289338	No	No
Ferkingstad et al, 2021	3366_51	Q16610	rs3737240	1	150483355	cis	T	0.34057	Extracellular matrix protein 1	-0.6725	0.005963	0	T	C	0.218157	-0.361719	0.041361	2.35e-18	----	Yes	7.07611e-17	No	Yes
Ferkingstad et al, 2021	3434_34	P02751	rs1250258	2	216300185	cis	T	0.67335	Fibronectin Fragment 3	0.1591	0.008243	5.268e-83	C	T	0.07738	-0.187699	0.0722	0.009349	----	Yes	0.043309	No	Yes
Ferkingstad et al, 2021	3435_53	P02751	rs1250259	2	216300482	cis	A	0.6733	Fibronectin Fragment 4	0.157	0.008241	6.308e-81	T	A	0.07738	-0.187699	0.0722	0.009349	----	NA	NA	Yes	No
Ferkingstad et al, 2021	3449_58	P29622	rs2264778	12	121450354	trans	A	0.31685	Kallistatin	0.0679	0.008897	2.308e-14	C	A	0.25734	-0.034023	0.033174	0.305075	--+-	Yes	0.567241	No	No
Ferkingstad et al, 2021	3449_58	P29622	rs5511	14	95033595	cis	T	0.24419	Kallistatin	0.4482	0.007796	0	T	A	0.226865	0.121439	0.05692	0.032905	-+++	NA	NA	Yes	No
Ferkingstad et al, 2021	3474_19	P07996	rs7080386	10	65048306	trans	A	0.43502	Thrombospondin-1	0.0893	0.008241	2.331e-27	A	C	0.318807	0.057385	0.033263	0.084493	+++-	Yes	0.226972	No	No
Ferkingstad et al, 2021	3474_19	P07996	rs11598092	10	104274329	trans	C	0.25892	Thrombospondin-1	0.0576	0.009403	9.046e-10	C	G	0.142168	0.060354	0.064829	0.351863	+--+	NA	NA	Yes	No
Ferkingstad et al, 2021	3474_19	P07996	rs6993770	8	106581528	trans	T	0.22448	Thrombospondin-1	-0.1128	0.00983	1.755e-30	T	A	0.441679	-0.030635	0.027795	0.270359	--+-	NA	NA	Yes	No
Ferkingstad et al, 2021	3484_60	P01019	rs2071404	1	230850940	cis	A	0.09293	Angiotensinogen	0.2772	0.013635	6.872e-92	A	C	0.20761	0.148515	0.035881	3.53e-05	++++	Yes	0.000298947	No	Yes
Ferkingstad et al, 2021	3484_60	P01019	rs7956099	12	103556109	trans	C	0.46851	Angiotensinogen	-0.0669	0.007946	3.785e-17	T	C	0.137637	0.065803	0.041569	0.113419	++++	Yes	0.285258	No	No
Ferkingstad et al, 2021	3518_54	Q96IY4	rs9534312	13	46650219	cis	C	0.34021	Carboxypeptidase B2	0.4946	0.006719	0	C	T	0.233541	0.303921	0.046772	8.42e-11	++++	Yes	1.15535e-09	No	Yes
Ferkingstad et al, 2021	3518_54	Q96IY4	rs1260326	2	27730940	trans	C	0.65868	Carboxypeptidase B2	-0.0617	0.008503	3.988e-13	T	C	0.471228	0.054507	0.029171	0.061697	++++	Yes	0.181601	No	No
Ferkingstad et al, 2021	3554_24	Q15848	rs1538742	1	219668252	trans	A	0.57991	Adiponectin	-0.0626	0.008672	5.26e-13	A	C	0.357582	0.006761	0.031473	0.829885	--++	No	0.925723	No	No
Ferkingstad et al, 2021	3554_24	Q15848	rs59436957	12	20468423	trans	A	0.2202	Adiponectin	0.0677	0.010312	5.201e-11	A	G	0.079924	0.169786	0.076354	0.026192	-+++	Yes	0.102499	No	No
Ferkingstad et al, 2021	3554_24	Q15848	rs1187415	12	124491529	trans	C	0.6789	Adiponectin	-0.0766	0.009214	9.275e-17	G	C	0.083364	0.013516	0.04477	0.762733	--++	NA	NA	Yes	No
Ferkingstad et al, 2021	3554_24	Q15848	rs12445207	16	82643758	trans	G	0.02819	Adiponectin	-0.2567	0.025805	2.585e-23	G	C	0.349638	-0.136973	0.025778	1.1e-07	----	NA	NA	Yes	No
Ferkingstad et al, 2021	3554_24	Q15848	rs4805881	19	33896432	trans	C	0.69531	Adiponectin	0.0862	0.009237	1.039e-20	C	A	0.410619	0.04887	0.025108	0.051622	++++	Yes	0.160836	No	No
Ferkingstad et al, 2021	3580_25	P01009	rs660240	1	109817838	trans	C	0.795	Alpha-1-antitrypsin	0.1567	0.010122	4.651e-54	T	C	0.051061	-0.112649	0.063991	0.078349	----	Yes	0.212858	No	No
Ferkingstad et al, 2021	3580_25	P01009	rs10761787	10	65353755	trans	T	0.5338	Alpha-1-antitrypsin	0.0545	0.008194	2.903e-11	T	A	0.398736	0.027028	0.048634	0.578401	++--	NA	NA	Yes	No
Ferkingstad et al, 2021	3580_25	P01009	rs704	17	26694861	trans	A	0.50811	Alpha-1-antitrypsin	0.0722	0.008167	9.508e-19	G	A	0.288953	0.003374	0.043238	0.937783	+-+-	No	0.963258	No	No
Ferkingstad et al, 2021	3580_25	P01009	rs1260326	2	27730940	trans	C	0.65868	Alpha-1-antitrypsin	0.0653	0.008638	4.049e-14	T	C	0.471228	-0.067532	0.035012	0.053767	--+-	Yes	0.164642	No	No
Ferkingstad et al, 2021	3581_53	P02765	rs4686790	3	186321982	cis	T	0.70652	Alpha-2-HS-glycoprotein	0.3568	0.007573	0	G	T	0.13336	-0.385444	0.04163	2.2e-20	----	Yes	8.22345e-19	No	Yes
Ferkingstad et al, 2021	3708_62	P01023	rs9884482	4	106081636	trans	C	0.36455	Alpha-2-macroglobulin	0.0673	0.008595	4.878e-15	T	C	0.35983	-0.040241	0.030341	0.184724	+---	Yes	0.405239	No	No
Ferkingstad et al, 2021	3708_62	P01023	rs1973612	4	187169167	trans	T	0.49071	Alpha-2-macroglobulin	0.2444	0.00821	1.002e-194	C	T	0.288439	0.005231	0.031565	0.868366	++-+	No	0.942251	No	No
Ferkingstad et al, 2021	3708_62	P01023	rs2731672	5	176842474	trans	C	0.74564	Alpha-2-macroglobulin	0.1769	0.009507	2.852e-77	C	T	0.164488	0.00706	0.038918	0.856038	+-++	Yes	0.940842	No	No
Ferkingstad et al, 2021	3708_62	P01023	rs205757	7	130582489	trans	A	0.66119	Alpha-2-macroglobulin	0.0533	0.008729	1.019e-09	G	A	0.439472	-0.015808	0.028828	0.583467	+++-	Yes	0.792436	No	No
Ferkingstad et al, 2021	3710_49	P00747	rs10858851	12	89830870	trans	T	0.25242	Angiostatin	0.0984	0.009498	3.788e-25	T	C	0.201123	0.02007	0.048904	0.681528	++-+	Yes	0.84335	No	No
Ferkingstad et al, 2021	3710_49	P00747	rs1260326	2	27730940	trans	C	0.65868	Angiostatin	-0.0699	0.008766	1.541e-15	T	C	0.471228	0.044826	0.029138	0.12394	++++	Yes	0.302012	No	No
Ferkingstad et al, 2021	3710_49	P00747	rs9898	3	186390627	trans	T	0.30049	Angiostatin	0.0602	0.00899	2.135e-11	C	T	0.406279	-0.043431	0.047141	0.356881	+-+-	Yes	0.616018	No	No
Ferkingstad et al, 2021	4129_72	P00751	rs12133641	1	154428283	trans	G	0.41476	Complement factor B	-0.054	0.008436	1.544e-10	G	A	0.352946	-0.031487	0.037866	0.405675	--+-	Yes	0.652451	No	No
Ferkingstad et al, 2021	4131_72	P02751	rs1250258	2	216300185	cis	T	0.67335	Fibronectin	0.176	0.008192	2.156e-102	C	T	0.07738	-0.187699	0.0722	0.009349	----	Yes	0.043309	No	Yes
Ferkingstad et al, 2021	4152_58	P03952	rs1260326	2	27730940	trans	C	0.65868	Plasma kallikrein	-0.0942	0.008722	3.409e-27	T	C	0.471228	0.08362	0.028849	0.003761	++++	Yes	0.0193219	No	Yes
Ferkingstad et al, 2021	4152_58	P03952	rs5030062	3	186454180	trans	C	0.35548	Plasma kallikrein	0.3733	0.006808	0	C	A	0.296485	0.158934	0.030876	2.69e-07	++++	Yes	2.80381e-06	No	Yes
Ferkingstad et al, 2021	4152_58	P03952	rs4253305	4	187173691	cis	G	0.41197	Plasma kallikrein	0.395	0.00658	0	G	A	0.367818	0.15181	0.032665	3.41e-06	++++	Yes	3.24249e-05	No	Yes
Ferkingstad et al, 2021	4157_2	P00734	rs3136516	11	46760756	cis	A	0.56207	Thrombin	-0.1125	0.008384	4.72e-41	A	G	0.179077	-0.17149	0.036523	2.7e-06	----	Yes	2.59009e-05	No	Yes
Ferkingstad et al, 2021	4157_2	P00734	rs7232	11	59940599	trans	A	0.40653	Thrombin	0.047	0.008489	3.083e-08	A	T	0.060936	0.148741	0.060538	0.014031	++++	NA	NA	Yes	No
Ferkingstad et al, 2021	4157_2	P00734	rs1260326	2	27730940	trans	C	0.65868	Thrombin	-0.0699	0.008813	2.158e-15	T	C	0.471228	0.030582	0.029236	0.295517	++-+	Yes	0.562988	No	No
Ferkingstad et al, 2021	4157_2	P00734	rs5030062	3	186454180	trans	C	0.35548	Thrombin	0.1082	0.008721	2.403e-35	C	A	0.296485	-0.030371	0.036869	0.410088	-+-+	No	0.656045	No	No
Ferkingstad et al, 2021	4157_2	P00734	rs2292423	4	187175722	trans	A	0.412	Thrombin	0.1992	0.00843	1.889e-123	A	T	0.377837	0.007276	0.029371	0.804345	+-+-	NA	NA	Yes	No
Ferkingstad et al, 2021	4157_2	P00734	rs1801020	5	176836532	trans	G	0.74681	Thrombin	0.4822	0.007644	0	G	A	0.194269	-0.012207	0.036266	0.736433	-+--	No	0.876107	No	No
Ferkingstad et al, 2021	4159_130	P08603	rs70620	1	196704997	cis	A	0.18186	Complement factor H	-0.2752	0.010319	1.088e-156	G	A	0.464495	0.034032	0.036318	0.348717	+-+-	Yes	0.610559	No	No
Ferkingstad et al, 2021	4162_54	P02787	rs8177245	3	133479230	cis	G	0.27013	Serotransferrin	0.1451	0.008658	4.842e-63	G	A	0.40852	0.221758	0.044833	7.7e-07	++++	Yes	7.65761e-06	No	Yes
Ferkingstad et al, 2021	4261_55	P27169	rs1355538	3	165505177	trans	G	0.60153	Serum paraoxonase/arylesterase 1	-0.0504	0.008048	3.792e-10	A	G	0.327933	0.010274	0.047006	0.826967	+---	Yes	0.925723	No	No
Ferkingstad et al, 2021	4276_10	P30086	rs17619811	12	118733582	cis	T	0.02916	Phosphatidylethanolamine-binding protein 1	-1.3287	0.019632	0	T	G	0.156978	0.021834	0.037006	0.555212	+--+	No	0.769629	No	No
Ferkingstad et al, 2021	4479_14	P05155	rs11606706	11	57383575	cis	T	0.24209	Plasma protease C1 inhibitor	-0.6827	0.007074	0	T	G	0.111569	0.117715	0.045807	0.010194	++++	No	0.0466257	No	No
Ferkingstad et al, 2021	4479_14	P05155	rs12422724	12	7244956	trans	T	0.3496	Plasma protease C1 inhibitor	-0.0758	0.008433	2.499e-19	T	A	0.196797	-0.070554	0.066319	0.287379	---+	NA	NA	Yes	No
Ferkingstad et al, 2021	4480_59	P01024	rs12975366	19	54759361	trans	C	0.4155	Complement C3b	0.0502	0.008239	1.108e-09	C	T	0.121786	0.126604	0.044307	0.004284	++++	Yes	0.0211084	No	Yes
Ferkingstad et al, 2021	4542_24	P10909	rs1126605	12	7242204	trans	T	0.09116	Clusterin	0.1662	0.014039	2.476e-32	T	C	0.357242	-0.023267	0.029761	0.434342	++--	No	0.673805	No	No
Ferkingstad et al, 2021	4542_24	P10909	rs704	17	26694861	trans	A	0.50811	Clusterin	0.1051	0.008216	1.816e-37	G	A	0.288953	0.059924	0.032626	0.066266	++++	No	0.191098	No	No
Ferkingstad et al, 2021	4544_4	P02775	rs7080386	10	65048306	trans	A	0.43502	Connective tissue-activating peptide III	0.0934	0.008233	7.868e-30	A	C	0.318807	0.059379	0.030712	0.053198	++++	Yes	0.163362	No	No
Ferkingstad et al, 2021	4544_4	P02775	rs4541868	8	106590705	trans	A	0.21915	Connective tissue-activating peptide III	-0.0758	0.009899	1.895e-14	A	C	0.454901	-0.022624	0.028435	0.426246	--+-	Yes	0.667703	No	No
Ferkingstad et al, 2021	4712_28	P05090	rs1707652	3	165478799	trans	T	0.3102	Apolipoprotein D	0.1045	0.008686	2.452e-33	T	C	0.326025	0.017235	0.030168	0.567823	++-+	Yes	0.779139	No	No
Ferkingstad et al, 2021	4712_28	P05090	rs444921	6	31932177	trans	T	0.13897	Apolipoprotein D	0.1624	0.011604	1.669e-44	T	C	0.073458	0.028212	0.054456	0.604437	++++	Yes	0.798977	No	No
Ferkingstad et al, 2021	4763_31	P43652	rs1391790	12	24203096	trans	T	0.94436	Afamin	-0.1291	0.018133	1.082e-12	C	T	0.065612	0.006169	0.057115	0.913964	+++-	Yes	0.95448	No	No
Ferkingstad et al, 2021	4763_31	P43652	rs11554159	19	18285944	trans	A	0.2398	Afamin	0.0656	0.009696	1.328e-11	A	G	0.075716	-0.005957	0.055157	0.913976	++--	No	0.95448	No	No
Ferkingstad et al, 2021	4807_13	P27658	rs9268560	6	32389512	trans	G	0.43602	Collagen alpha-1(VIII) chain	0.061	0.007789	4.822e-15	C	G	0.446161	0.029819	0.019323	0.122776	-+++	NA	NA	Yes	No
Ferkingstad et al, 2021	4831_4	P14151	rs3917932	1	36943916	trans	G	0.56862	L-Selectin	-0.045	0.008432	9.463e-08	C	G	0.388634	0.003596	0.030585	0.906376	+-++	NA	NA	Yes	No
Ferkingstad et al, 2021	4831_4	P14151	rs9898547	17	38136026	trans	T	0.44771	L-Selectin	-0.0786	0.008209	1.023e-21	T	G	0.441409	0.012011	0.024373	0.622192	-++-	No	0.811103	No	No
Ferkingstad et al, 2021	4831_4	P14151	rs11125915	2	62535988	trans	C	0.67139	L-Selectin	0.0744	0.008672	9.563e-18	A	C	0.153341	-0.03948	0.029664	0.18321	+---	Yes	0.403658	No	No
Ferkingstad et al, 2021	4831_4	P14151	rs34890930	3	128329223	trans	C	0.2924	L-Selectin	-0.0595	0.008956	3.055e-11	C	T	0.470874	0.006832	0.021929	0.755397	++-+	No	0.885129	No	No
Ferkingstad et al, 2021	4831_4	P14151	rs6796	7	6502367	trans	C	0.23682	L-Selectin	0.0624	0.009559	6.669e-11	C	T	0.413825	0.016352	0.0236	0.488397	-+-+	Yes	0.716372	No	No
Ferkingstad et al, 2021	4831_4	P14151	rs1982094	8	130624816	trans	T	0.05192	L-Selectin	-0.1188	0.018157	6.027e-11	T	C	0.208413	-0.012331	0.026223	0.638205	---+	Yes	0.818715	No	No
Ferkingstad et al, 2021	4876_32	P00740	rs1260326	2	27730940	trans	C	0.65868	Coagulation factor IX	-0.091	0.008695	1.234e-25	T	C	0.471228	0.029792	0.030179	0.323537	+++-	Yes	0.585499	No	No
Ferkingstad et al, 2021	4878_3	P00742	rs10761737	10	65052205	trans	C	0.43543	Coagulation Factor X	-0.0532	0.008274	1.279e-10	C	T	0.318807	-0.001453	0.030336	0.961777	++--	Yes	0.976378	No	No
Ferkingstad et al, 2021	4878_3	P00742	rs780093	2	27742603	trans	C	0.65843	Coagulation Factor X	-0.065	0.008671	6.569e-14	T	C	0.456843	0.089243	0.029151	0.002212	++++	Yes	0.0133212	No	Yes
Ferkingstad et al, 2021	4878_3	P00742	rs2017869	22	24997309	trans	C	0.34114	Coagulation Factor X	-0.065	0.008668	6.425e-14	C	G	0.373341	-0.016475	0.041725	0.692973	++--	NA	NA	Yes	No
Ferkingstad et al, 2021	4878_3	P00742	rs13244614	7	72973854	trans	A	0.30553	Coagulation Factor X	-0.0541	0.008888	1.151e-09	A	C	0.077678	-0.070731	0.065075	0.277055	-+--	Yes	0.538222	No	No
Ferkingstad et al, 2021	4906_35	P12259	rs10159712	10	20260369	trans	A	0.7162	Coagulation Factor V	0.1399	0.008893	9.186e-56	G	A	0.215358	-0.074167	0.034182	0.030047	----	Yes	0.115092	No	No
Ferkingstad et al, 2021	4906_35	P12259	rs1051317	2	47130148	trans	T	0.29891	Coagulation Factor V	0.0597	0.008709	7.141e-12	T	G	0.171581	-0.013075	0.037376	0.726482	++--	No	0.873855	No	No
Ferkingstad et al, 2021	4929_55	P04278	rs8023580	15	96708291	trans	C	0.23344	Sex hormone-binding globulin	0.0608	0.00966	3.097e-10	C	T	0.425139	0.050336	0.027596	0.068154	+-++	Yes	0.194418	No	No
Ferkingstad et al, 2021	4929_55	P04278	rs858519	17	7531965	cis	C	0.52997	Sex hormone-binding globulin	0.1691	0.008188	9.519e-95	T	C	0.45571	-0.068319	0.027577	0.013257	----	Yes	0.0593826	No	No
Ferkingstad et al, 2021	4929_55	P04278	rs1260326	2	27730940	trans	C	0.65868	Sex hormone-binding globulin	0.0639	0.008655	1.543e-13	T	C	0.471228	-0.007153	0.028337	0.800697	+--+	Yes	0.908854	No	No
Ferkingstad et al, 2021	4929_55	P04278	rs523118	3	135965888	trans	G	0.76921	Sex hormone-binding globulin	-0.0712	0.009743	2.717e-13	T	G	0.127471	0.001851	0.040756	0.963768	++-+	Yes	0.976378	No	No
Ferkingstad et al, 2021	4990_87	P07359	rs1434282	1	199010721	trans	T	0.73476	Platelet glycoprotein Ib alpha chain	0.0747	0.009399	1.896e-15	C	T	0.182599	0.014687	0.042072	0.72704	-+++	No	0.873855	No	No
Ferkingstad et al, 2021	4990_87	P07359	rs10876913	12	57044670	trans	A	0.31332	Platelet glycoprotein Ib alpha chain	-0.0562	0.008916	2.911e-10	A	G	0.231126	0.036195	0.027325	0.185277	+--+	No	0.405239	No	No
Ferkingstad et al, 2021	4990_87	P07359	rs62175229	2	160677559	trans	T	0.55091	Platelet glycoprotein Ib alpha chain	-0.0581	0.008246	1.844e-12	C	T	0.412794	0.034565	0.024457	0.15756	+++-	Yes	0.358075	No	No
Ferkingstad et al, 2021	4990_87	P07359	rs11759553	6	135422296	trans	T	0.28306	Platelet glycoprotein Ib alpha chain	0.0843	0.009109	2.158e-20	T	A	0.243504	0.049679	0.030536	0.103758	-+++	NA	NA	Yes	No
Ferkingstad et al, 2021	4990_87	P07359	rs6993770	8	106581528	trans	T	0.22448	Platelet glycoprotein Ib alpha chain	-0.1196	0.009836	5.124e-34	T	A	0.441679	-0.051629	0.02652	0.051574	--+-	NA	NA	Yes	No
Ferkingstad et al, 2021	4990_87	P07359	rs12005199	9	4763491	trans	A	0.34389	Platelet glycoprotein Ib alpha chain	0.1019	0.008607	2.456e-32	G	A	0.44242	-0.026973	0.029226	0.35605	-++-	Yes	0.615563	No	No
Ferkingstad et al, 2021	4996_66	P04196	rs186268843	3	186379356	cis	A	0.16757	Histidine-rich glycoprotein	1.0723	0.007382	0	A	G	0.450391	0.355065	0.043428	3.09e-16	++++	Yes	7.28165e-15	No	Yes
Ferkingstad et al, 2021	5307_12	P00740	rs1260326	2	27730940	trans	C	0.65868	Coagulation factor IXab	-0.0928	0.008728	2.093e-26	T	C	0.471228	0.029792	0.030179	0.323537	+++-	Yes	0.585499	No	No
Ferkingstad et al, 2021	5316_54	P00734	rs3136516	11	46760756	cis	A	0.56207	Prothrombin	-0.0971	0.007908	1.182e-34	A	G	0.179077	-0.17149	0.036523	2.7e-06	----	Yes	2.59009e-05	No	Yes
Ferkingstad et al, 2021	5316_54	P00734	rs7232	11	59940599	trans	A	0.40653	Prothrombin	0.0462	0.007995	7.521e-09	A	T	0.060936	0.148741	0.060538	0.014031	++++	NA	NA	Yes	No
Ferkingstad et al, 2021	5456_59	Q96KN2	rs17817077	18	72209543	cis	A	0.38947	Beta-Ala-His dipeptidase	0.2854	0.008612	7.493e-241	A	G	0.082611	0.222495	0.050974	1.29e-05	++++	Yes	0.000113688	No	Yes
Ferkingstad et al, 2021	5456_59	Q96KN2	rs1154988	3	135925191	trans	A	0.77272	Beta-Ala-His dipeptidase	0.1026	0.009964	7.298e-25	T	A	0.133433	-0.039742	0.040328	0.324374	--+-	NA	NA	Yes	No
Ferkingstad et al, 2021	5462_62	O75636	rs757081	11	17351683	trans	G	0.36999	Ficolin-3	-0.102	0.008466	1.974e-33	G	C	0.327578	-0.059244	0.030699	0.053637	----	NA	NA	Yes	No
Ferkingstad et al, 2021	5462_62	O75636	rs9965948	18	60201864	trans	G	0.4049	Ficolin-3	0.0574	0.008369	6.954e-12	T	G	0.27103	-0.145438	0.031978	5.49e-06	----	Yes	5.08646e-05	No	Yes
Ferkingstad et al, 2021	5462_62	O75636	rs1486236	2	180739450	trans	A	0.34055	Ficolin-3	-0.0774	0.008631	3.036e-19	A	C	0.183047	-0.065325	0.036803	0.075905	----	Yes	0.207383	No	No
Ferkingstad et al, 2021	5462_62	O75636	rs3774275	3	186965268	trans	G	0.31114	Ficolin-3	0.0672	0.008897	4.237e-14	G	A	0.396992	-0.011959	0.049985	0.810912	-+--	No	0.915162	No	No
Ferkingstad et al, 2021	5462_62	O75636	rs9298506	8	55437524	trans	G	0.24048	Ficolin-3	0.1885	0.009516	2.485e-87	G	A	0.207702	0.023735	0.036516	0.515714	+-++	Yes	0.733306	No	No
Ferkingstad et al, 2021	5462_62	O75636	rs7873100	9	137856843	trans	G	0.261	Ficolin-3	-0.0663	0.009305	1.039e-12	G	C	0.349267	-0.086857	0.045795	0.057888	--+-	NA	NA	Yes	No
Ferkingstad et al, 2021	5601_2	Q96PD5	rs11078597	17	1618363	trans	C	0.21836	N-acetylmuramoyl-L-alanine amidase	0.0601	0.009886	1.209e-09	C	T	0.198155	0.020051	0.038534	0.602852	+--+	Yes	0.798483	No	No
Ferkingstad et al, 2021	5601_2	Q96PD5	rs140755383	19	15584993	cis	A	0.16408	N-acetylmuramoyl-L-alanine amidase	-0.3539	0.010993	2.271e-227	A	C	0.079564	-0.07126	0.052477	0.174471	+---	Yes	0.390757	No	No
Ferkingstad et al, 2021	5601_2	Q96PD5	rs59950280	4	3452345	trans	A	0.31944	N-acetylmuramoyl-L-alanine amidase	0.065	0.008772	1.263e-13	A	G	0.44335	0.050919	0.028321	0.072198	+++-	Yes	0.199242	No	No
Ferkingstad et al, 2021	5658_64	P05160	rs1412635	1	197023048	cis	A	0.47089	Coagulation factor XIII B chain	-0.3373	0.006575	0	G	A	0.173173	0.185562	0.03772	8.84e-07	++++	Yes	8.71142e-06	No	Yes
Ferkingstad et al, 2021	5658_64	P05160	rs73079476	12	21343833	trans	C	0.16415	Coagulation factor XIII B chain	-0.0658	0.010749	9.263e-10	C	A	0.11757	-0.013395	0.053568	0.802544	-++-	Yes	0.909217	No	No
Ferkingstad et al, 2021	5658_64	P05160	rs1047891	2	211540507	trans	A	0.26363	Coagulation factor XIII B chain	-0.0599	0.009131	5.384e-11	A	C	0.173439	-0.01317	0.037521	0.725593	+---	Yes	0.873855	No	No
Ferkingstad et al, 2021	5701_81	P05452	rs4910023	11	11644920	trans	A	0.29792	Tetranectin	0.0602	0.008818	8.668e-12	A	C	0.343485	-0.018845	0.016878	0.26415	----	No	0.522516	No	No
Ferkingstad et al, 2021	5737_61	Q92854	rs1354034	3	56849749	trans	C	0.61881	Semaphorin-4D	0.0535	0.00821	7.195e-11	T	C	0.416253	-0.013046	0.023855	0.58449	+---	Yes	0.792436	No	No
Ferkingstad et al, 2021	6119_14	Q7Z304	rs6542680	2	3640142	trans	T	0.81638	MAM domain-containing protein 2	-0.0707	0.010245	5.171e-12	T	C	0.252874	0.014271	0.029337	0.626661	+++-	No	0.811103	No	No
Ferkingstad et al, 2021	6350_43	P02655	rs2007528	19	43810852	trans	G	0.51175	Apolipoprotein C-II	0.0746	0.00773	4.852e-22	C	G	0.413535	0.05632	0.029429	0.055663	++++	NA	NA	Yes	No
Ferkingstad et al, 2021	6380_23	Q14197	rs4687657	3	52852538	trans	T	0.26812	Peptidyl-tRNA hydrolase ICT1, mitochondrial	-0.3049	0.008841	1.279e-260	T	G	0.278767	-0.015968	0.034707	0.645486	--+-	Yes	0.821381	No	No
Ferkingstad et al, 2021	6415_90	P22792	rs704	17	26694861	trans	A	0.50811	Carboxypeptidase N subunit 2	-0.6093	0.005868	0	G	A	0.288953	0.189063	0.030939	1.02e-09	++++	Yes	1.28567e-08	No	Yes
Ferkingstad et al, 2021	6415_90	P22792	rs780093	2	27742603	trans	C	0.65843	Carboxypeptidase N subunit 2	-0.0668	0.008726	1.933e-14	T	C	0.456843	0.051729	0.029148	0.075951	++++	Yes	0.207383	No	No
Ferkingstad et al, 2021	6415_90	P22792	rs3732477	3	194062519	cis	T	0.22988	Carboxypeptidase N subunit 2	-0.4994	0.007104	0	T	C	0.308429	-0.21274	0.03106	7.7e-12	----	Yes	1.1434e-10	No	Yes
Ferkingstad et al, 2021	6415_90	P22792	rs6975495	7	73034030	trans	G	0.30088	Carboxypeptidase N subunit 2	-0.0559	0.008981	4.835e-10	G	A	0.092242	-0.059896	0.069945	0.39182	-+--	Yes	0.649438	No	No
Ferkingstad et al, 2021	6415_90	P22792	rs28601761	8	126500031	trans	G	0.42975	Carboxypeptidase N subunit 2	-0.0607	0.008371	4.122e-13	G	C	0.124007	-0.020965	0.043829	0.632428	---+	NA	NA	Yes	No
Ferkingstad et al, 2021	6453_70	Q8NHJ6	rs1867981	10	73595221	trans	T	0.51509	Leukocyte immunoglobulin-like receptor subfamily B member 4	-0.2595	0.008118	3.252e-224	T	C	0.126841	-0.045382	0.036994	0.219902	---+	Yes	0.456655	No	No
Ferkingstad et al, 2021	6453_70	Q8NHJ6	rs11111026	12	102192803	trans	T	0.19802	Leukocyte immunoglobulin-like receptor subfamily B member 4	-0.1576	0.010255	2.666e-53	T	G	0.117852	0.032278	0.03829	0.399236	+++-	No	0.652451	No	No
Ferkingstad et al, 2021	6453_70	Q8NHJ6	rs56255430	19	19477877	trans	C	0.0795	Leukocyte immunoglobulin-like receptor subfamily B member 4	0.0929	0.015089	7.426e-10	C	A	0.076316	0.051899	0.046971	0.269174	-+++	Yes	0.527926	No	No
Ferkingstad et al, 2021	6453_70	Q8NHJ6	rs6073958	20	44551855	trans	C	0.22851	Leukocyte immunoglobulin-like receptor subfamily B member 4	0.0632	0.009611	4.846e-11	C	T	0.142564	-0.069583	0.05972	0.243938	---+	No	0.489683	No	No
Ferkingstad et al, 2021	6453_70	Q8NHJ6	rs1873425	5	77289748	trans	G	0.56507	Leukocyte immunoglobulin-like receptor subfamily B member 4	0.0503	0.008212	9.052e-10	A	G	0.496899	0.018215	0.030698	0.552966	-+++	No	0.768481	No	No
Ferkingstad et al, 2021	6453_70	Q8NHJ6	rs1194178	7	80234607	trans	T	0.48248	Leukocyte immunoglobulin-like receptor subfamily B member 4	0.0504	0.008066	4.143e-10	C	T	0.321452	0.02212	0.027312	0.417998	++-+	No	0.663411	No	No
Ferkingstad et al, 2021	6453_70	Q8NHJ6	rs1293316	8	11690915	trans	G	0.2613	Leukocyte immunoglobulin-like receptor subfamily B member 4	0.1229	0.00926	3.376e-40	G	A	0.109621	0.0208	0.039836	0.601585	+-++	Yes	0.798483	No	No
Ferkingstad et al, 2021	6453_70	Q8NHJ6	rs6993770	8	106581528	trans	T	0.22448	Leukocyte immunoglobulin-like receptor subfamily B member 4	-0.1	0.009743	1.026e-24	T	A	0.441679	-0.006326	0.028429	0.823912	+-+-	NA	NA	Yes	No
Ferkingstad et al, 2021	6461_54	P02656	rs261332	15	58727325	trans	G	0.81829	Apolipoprotein C-III	-0.0651	0.010538	6.497e-10	A	G	0.109679	0.004633	0.045281	0.918479	-++-	Yes	0.9555	No	No
Ferkingstad et al, 2021	6461_54	P02656	rs56228609	16	56987765	trans	T	0.31582	Apolipoprotein C-III	0.0905	0.008743	4.125e-25	T	C	0.161039	0.014748	0.039195	0.706738	+-++	Yes	0.857027	No	No
Ferkingstad et al, 2021	6461_54	P02656	rs2156552	18	47181668	trans	T	0.80427	Apolipoprotein C-III	0.0709	0.01026	4.829e-12	A	T	0.19132	-0.034685	0.035727	0.331619	--+-	NA	NA	Yes	No
Ferkingstad et al, 2021	6461_54	P02656	rs5112	19	45430280	trans	G	0.48777	Apolipoprotein C-III	0.0683	0.008199	8.091e-17	C	G	0.353602	-0.033445	0.044	0.447198	+-+-	NA	NA	Yes	No
Ferkingstad et al, 2021	6461_54	P02656	rs1042034	2	21225281	trans	T	0.76529	Apolipoprotein C-III	0.0683	0.009683	1.746e-12	T	C	0.268782	-0.037758	0.031927	0.236939	+---	No	0.478592	No	No
Ferkingstad et al, 2021	6461_54	P02656	rs1260326	2	27730940	trans	C	0.65868	Apolipoprotein C-III	-0.1208	0.008641	2.063e-44	T	C	0.471228	0.087581	0.029161	0.00268	++++	Yes	0.0145986	No	Yes
Ferkingstad et al, 2021	6461_54	P02656	rs4704826	5	156392082	trans	A	0.64207	Apolipoprotein C-III	0.0759	0.008486	3.761e-19	C	A	0.281266	-0.043339	0.031275	0.165813	---+	Yes	0.374461	No	No
Ferkingstad et al, 2021	6470_19	P23142	rs1260326	2	27730940	trans	C	0.65868	Fibulin-1	0.0643	0.008845	3.608e-13	T	C	0.471228	-0.049323	0.028863	0.087478	----	Yes	0.231849	No	No
Ferkingstad et al, 2021	6574_11	O60667	rs72758947	1	207087053	cis	G	0.16131	Fas apoptotic inhibitory molecule 3	-0.1586	0.011544	5.966e-43	G	A	0.102392	0.01001	0.058925	0.86509	++--	No	0.940842	No	No
Ferkingstad et al, 2021	6574_11	O60667	rs9909593	17	37970149	trans	G	0.5043	Fas apoptotic inhibitory molecule 3	-0.0664	0.00852	6.519e-15	G	A	0.253609	0.02725	0.029732	0.359402	++-+	No	0.619383	No	No
Ferkingstad et al, 2021	6574_11	O60667	rs757024	22	30471679	trans	C	0.43058	Fas apoptotic inhibitory molecule 3	-0.0622	0.008569	3.917e-13	C	G	0.297053	0.042307	0.028333	0.135366	++++	NA	NA	Yes	No
Ferkingstad et al, 2021	6574_11	O60667	rs12166430	22	42294176	trans	G	0.11397	Fas apoptotic inhibitory molecule 3	-0.0842	0.013451	3.86e-10	G	A	0.053785	0.079858	0.06464	0.216653	+-++	No	0.453382	No	No
Ferkingstad et al, 2021	6574_11	O60667	rs3807306	7	128580680	trans	T	0.50684	Fas apoptotic inhibitory molecule 3	0.052	0.00847	8.284e-10	T	G	0.163973	0.041714	0.03517	0.235573	++-+	Yes	0.478592	No	No
Ferkingstad et al, 2021	6580_29	P20742	rs2277413	12	9317784	cis	G	0.30127	Pregnancy zone protein	-0.5696	0.006313	0	A	G	0.487265	0.246758	0.024724	1.98e-23	++++	Yes	8.58528e-22	No	Yes
Ferkingstad et al, 2021	6580_29	P20742	rs1169288	12	121416650	trans	C	0.31006	Pregnancy zone protein	0.044	0.008888	7.41e-07	C	A	0.369713	0.008576	0.026564	0.746806	++--	Yes	0.881849	No	No
Ferkingstad et al, 2021	6580_29	P20742	rs61791721	3	135804550	trans	A	0.23112	Pregnancy zone protein	-0.0619	0.009174	1.509e-11	A	T	0.130082	0.05886	0.036592	0.107709	-+++	NA	NA	Yes	No
Ferkingstad et al, 2021	6605_17	P35858	rs12484700	22	44327273	trans	G	0.17002	Insulin-like growth factor-binding protein complex acid labile subunit	-0.0667	0.010885	8.915e-10	G	A	0.365069	-0.027501	0.028666	0.337364	--++	Yes	0.606232	No	No
Ferkingstad et al, 2021	6605_17	P35858	rs1863622	3	186396616	trans	C	0.23639	Insulin-like growth factor-binding protein complex acid labile subunit	0.0789	0.009542	1.357e-16	C	T	0.293906	-0.019413	0.030092	0.518861	--++	No	0.733306	No	No
Ferkingstad et al, 2021	6605_17	P35858	rs4699726	4	100099513	trans	C	0.54892	Insulin-like growth factor-binding protein complex acid labile subunit	0.0517	0.008219	3.172e-10	C	T	0.218988	0.036262	0.043438	0.403827	+-++	Yes	0.652451	No	No
Ferkingstad et al, 2021	7127_3	P02652	rs71631868	1	196815711	trans	C	0.17772	Apolipoprotein A-II	0.0968	0.010726	1.806e-19	C	T	0.073498	0.064274	0.057849	0.266519	+-++	Yes	0.525285	No	No
Ferkingstad et al, 2021	7127_3	P02652	rs757081	11	17351683	trans	G	0.36999	Apolipoprotein A-II	0.0513	0.008593	2.377e-09	G	C	0.327578	-0.00525	0.030836	0.864786	-++-	NA	NA	Yes	No
Ferkingstad et al, 2021	7127_3	P02652	rs4852736	2	71217757	trans	C	0.2921	Apolipoprotein A-II	-0.0676	0.008967	4.744e-14	C	T	0.248421	-0.042227	0.040754	0.300118	-+--	Yes	0.566773	No	No
Ferkingstad et al, 2021	7142_5	P15169	rs453821	6	31935311	trans	T	0.13894	Carboxypeptidase N catalytic chain	0.1175	0.011414	7.441e-25	T	C	0.073458	0.05497	0.054551	0.313597	+++-	Yes	0.578114	No	No
Ferkingstad et al, 2021	7145_1	Q06033	rs2071044	3	52847601	cis	T	0.46731	Inter-alpha-trypsin inhibitor heavy chain H3	0.4812	0.005959	0	T	C	0.362974	0.06758	0.029627	0.022568	++-+	Yes	0.0902271	No	No
Ferkingstad et al, 2021	7145_1	Q06033	rs1495741	8	18272881	trans	A	0.81228	Inter-alpha-trypsin inhibitor heavy chain H3	0.063	0.009897	1.949e-10	G	A	0.491641	-0.036173	0.051717	0.484291	+-+-	Yes	0.713557	No	No
Ferkingstad et al, 2021	7145_1	Q06033	rs112875651	8	126506694	trans	A	0.40253	Inter-alpha-trypsin inhibitor heavy chain H3	0.0606	0.007861	1.273e-14	A	G	0.11021	0.05958	0.046295	0.198084	++++	Yes	0.428589	No	No
Ferkingstad et al, 2021	7784_1	P01042	rs1260326	2	27730940	trans	C	0.65868	Kininogen-1	-0.0523	0.008536	8.938e-10	T	C	0.471228	0.014897	0.030292	0.622892	+-++	Yes	0.811103	No	No
Ferkingstad et al, 2021	7784_1	P01042	rs2304456	3	186445052	cis	G	0.12203	Kininogen-1	0.3389	0.012253	2.198e-168	G	T	0.179117	-0.192172	0.049465	0.000103	----	No	0.000803252	No	No
Ferkingstad et al, 2021	7905_30	P00738	rs217184	16	72105965	cis	C	0.18348	Haptoglobin	0.6874	0.007023	0	C	T	0.30539	0.357926	0.035389	5.12e-24	++++	Yes	2.31253e-22	No	Yes
Ferkingstad et al, 2021	7905_30	P00738	rs12975366	19	54759361	trans	C	0.4155	Haptoglobin	0.074	0.007511	6.662e-23	C	T	0.121786	0.088215	0.044328	0.046602	++++	Yes	0.151247	No	No
Ferkingstad et al, 2021	7905_30	P00738	rs1260326	2	27730940	trans	C	0.65868	Haptoglobin	-0.0536	0.007857	8.981e-12	T	C	0.471228	0.027715	0.029354	0.345073	+++-	Yes	0.609443	No	No
Ferkingstad et al, 2021	7955_195	P19827	rs7970695	12	121423376	trans	A	0.64738	Inter-alpha-trypsin inhibitor heavy chain H1	0.05	0.008065	5.666e-10	G	A	0.344704	-0.060297	0.030166	0.04564	----	Yes	0.149893	No	No
Ferkingstad et al, 2021	7955_195	P19827	rs1260326	2	27730940	trans	C	0.65868	Inter-alpha-trypsin inhibitor heavy chain H1	-0.052	0.00817	1.957e-10	T	C	0.471228	0.033893	0.029277	0.246977	+++-	Yes	0.493044	No	No
Ferkingstad et al, 2021	7955_195	P19827	rs1042779	3	52821011	cis	G	0.38912	Inter-alpha-trypsin inhibitor heavy chain H1	-0.5121	0.006207	0	G	A	0.323692	-0.07125	0.030646	0.020098	+---	Yes	0.0822122	No	No
Ferkingstad et al, 2021	7955_195	P19827	rs1056522	3	126261345	trans	A	0.31069	Inter-alpha-trypsin inhibitor heavy chain H1	0.132	0.00855	9.051e-54	A	G	0.23195	-0.039222	0.049194	0.425286	+-+-	No	0.667703	No	No
Ferkingstad et al, 2021	7955_195	P19827	rs2286276	7	72987354	trans	T	0.30229	Inter-alpha-trypsin inhibitor heavy chain H1	-0.0526	0.008359	3.127e-10	T	C	0.077678	-0.084311	0.053478	0.114893	-+--	Yes	0.287631	No	No
Ferkingstad et al, 2021	7955_195	P19827	rs28601761	8	126500031	trans	G	0.42975	Inter-alpha-trypsin inhibitor heavy chain H1	0.0473	0.007821	1.47e-09	G	C	0.124007	0.041994	0.046497	0.366437	-+-+	NA	NA	Yes	No
Ferkingstad et al, 2021	8840_61	P09871	rs12146727	12	7170336	cis	A	0.11875	Complement C1s subcomponent	-0.8053	0.010281	0	A	G	0.076874	-0.194786	0.053519	0.000275	----	Yes	0.00193571	No	Yes
Ferkingstad et al, 2021	9211_19	P36955	rs62088172	17	1666253	cis	T	0.33841	Pigment epithelium-derived factor	-0.2851	0.008725	3.209e-234	T	C	0.460963	-0.189592	0.063092	0.002666	----	Yes	0.0145986	No	Yes
Ferkingstad et al, 2021	9213_24	O95954	rs61735836	21	47572887	cis	T	0.04398	Formimidoyltransferase-cyclodeaminase	0.8885	0.016562	0	T	C	0.169064	-0.033025	0.038067	0.385633	---+	No	0.641924	No	No
Ferkingstad et al, 2021	9213_24	O95954	rs3747207	22	44324855	trans	A	0.22927	Formimidoyltransferase-cyclodeaminase	0.0598	0.009602	4.731e-10	A	G	0.355121	0.006303	0.029771	0.83232	+--+	Yes	0.925723	No	No
Ferkingstad et al, 2021	9312_8	P25311	rs77924615	16	20392332	trans	A	0.19701	Zinc-alpha-2-glycoprotein	-0.0676	0.010395	7.863e-11	A	G	0.124544	-0.029119	0.043483	0.50308	--+-	Yes	0.724221	No	No
Ferkingstad et al, 2021	9312_8	P25311	rs2525546	7	99551944	cis	T	0.31224	Zinc-alpha-2-glycoprotein	-0.2378	0.008863	1.394e-158	T	C	0.205717	-0.125665	0.035745	0.000442	----	Yes	0.00305177	No	Yes
Ferkingstad et al, 2021	9326_33	P19823	rs661955	1	234842856	trans	C	0.5548	Inter-alpha-trypsin inhibitor heavy chain H2	0.0503	0.008189	8.133e-10	G	C	0.205488	-0.029149	0.044998	0.517138	---+	NA	NA	Yes	No
Ferkingstad et al, 2021	9326_33	P19823	rs1056522	3	126261345	trans	A	0.31069	Inter-alpha-trypsin inhibitor heavy chain H2	0.0703	0.00878	1.173e-15	A	G	0.23195	-0.014855	0.03321	0.654668	+-+-	No	0.825186	No	No
Ferkingstad et al, 2021	9449_150	P04003	rs1260326	2	27730940	trans	C	0.65868	C4b-binding protein alpha chain	-0.0698	0.008739	1.38e-15	T	C	0.471228	0.054062	0.029017	0.062456	++++	Yes	0.182979	No	No
Ferkingstad et al, 2021	9506_10	O14791	rs5167	19	45448465	trans	G	0.3238	Apolipoprotein L1	0.084	0.009004	1.069e-20	T	G	0.486737	-0.013581	0.025098	0.588452	-+--	Yes	0.792436	No	No
Ferkingstad et al, 2021	9506_10	O14791	rs4665972	2	27598097	trans	C	0.66097	Apolipoprotein L1	-0.0569	0.008914	1.735e-10	T	C	0.482483	0.022561	0.024355	0.354271	+++-	Yes	0.613866	No	No
Ferkingstad et al, 2021	9506_10	O14791	rs6809081	3	194060475	trans	C	0.39427	Apolipoprotein L1	0.6325	0.006246	0	C	T	0.359596	0.004348	0.025484	0.864516	+--+	Yes	0.940842	No	No
Ferkingstad et al, 2021	9595_11	O60909	rs3762423	1	44445667	cis	C	0.03043	Beta-1,4-galactosyltransferase 2	-0.5491	0.022861	1.737e-127	C	T	0.15608	-0.027699	0.037197	0.456489	+-+-	Yes	0.687493	No	No
Ferkingstad et al, 2021	9595_11	O60909	rs7232	11	59940599	trans	A	0.40653	Beta-1,4-galactosyltransferase 2	0.0595	0.008203	4.07e-13	A	T	0.060936	0.056115	0.057577	0.329745	++++	NA	NA	Yes	No
Ferkingstad et al, 2021	9595_11	O60909	rs1126605	12	7242204	trans	T	0.09116	Beta-1,4-galactosyltransferase 2	0.1184	0.013807	9.885e-18	T	C	0.357242	-0.016039	0.028231	0.569958	-++-	No	0.780094	No	No
Ferkingstad et al, 2021	9595_11	O60909	rs34163180	18	44293739	trans	G	0.51389	Beta-1,4-galactosyltransferase 2	0.06	0.008062	9.912e-14	G	C	0.339088	-0.004524	0.028836	0.875312	-++-	NA	NA	Yes	No
Ferkingstad et al, 2021	9595_11	O60909	rs28873836	19	52314655	trans	C	0.27564	Beta-1,4-galactosyltransferase 2	-0.1159	0.008993	5.285e-38	C	G	0.191367	0.022085	0.034306	0.519742	++-+	NA	NA	Yes	No
Ferkingstad et al, 2021	9595_11	O60909	rs2770808	9	33142412	trans	A	0.4718	Beta-1,4-galactosyltransferase 2	-0.0497	0.00806	6.988e-10	G	A	0.278342	-0.02704	0.030653	0.377705	-+--	No	0.63874	No	No
Ferkingstad et al, 2021	9947_22	Q92547	rs697356	3	165435938	trans	C	0.36502	DNA topoisomerase 2-binding protein 1	0.0612	0.008074	3.451e-14	C	G	0.305461	-0.00563	0.027904	0.84008	---+	NA	NA	Yes	No
