# Supplementary material for: Genome-wide genotype-serum proteome mapping provides insights into the cross-ancestry differences in cardiometabolic disease susceptibility
Source: Nat Commun. 2023 Feb 16;14:896. doi: 10.1038/s41467-023-36491-3 (PMC9935862; doi:10.1038/s41467-023-36491-3)
Supplement: Supplementary file 9 — Supplementary Data 8 [file 41467_2023_36491_MOESM9_ESM.xlsx]

## Sheet: Sheet1
Supplementary Data 8 Colocalization of cis-pQTLs and clinically relevant phenotypes
Traits	ID	ProbeChr	Probe_bp	topSNP	topSNP_chr	topSNP_bp	A1	A2	Freq	b_GWAS	se_GWAS	P_GWAS	b_pQTL	se_pQTL	P_pQTL	b_SMR	se_SMR	P_SMR	P_SMR_multi	P_HEIDI	nsnp_HEIDI
Body mass index	O75636.FCN3	1	27701315	1:27710877	1	27710877	A	T	0.160292	-0.0152	0.007495	0.0425583	-0.602938	0.0557464	2.9e-27	0.0252099	0.0126474	0.0462307	0.000135673	0.000492859	14
Body mass index	P07358.CO8B	1	57431688	1:57407484	1	57407484	C	T	0.446569	-0.002646	0.003697	0.474167	-0.159527	0.0287819	2.98e-08	0.0165865	0.0233672	0.477815	0.477815	0.938244	3
Body mass index	Q16610.ECM1	1	150480552	1:150377960	1	150377960	A	G	0.212145	0.008785	0.004026	0.0291046	-0.353638	0.0324765	1.29999e-27	-0.0248418	0.0116109	0.0323927	0.0963497	0.00088327	13
Body mass index	Q03591.FHR1	1	196788887	1:196686918	1	196686918	A	G	0.0540221	0.01484	0.007981	0.0629682	-0.984224	0.0765153	7.26002e-38	-0.0150779	0.00819321	0.0657259	0.475016	0.27035	15
Body mass index	P36980.FHR2	1	196912911	1:196937536	1	196937536	T	C	0.0851735	-0.02017	0.004868	3.42216e-05	0.745516	0.0477703	6.6e-55	-0.0270551	0.00675592	6.21096e-05	0.00282791	0.0275358	18
Body mass index	P05160.F13B	1	197036397	1:196923108	1	196923108	A	T	0.259464	-0.01321	0.003861	0.000623011	0.177664	0.0325074	4.62001e-08	-0.0743538	0.0256392	0.00373149	0.00373149	0.00107818	8
Body mass index	P02787.TRFE	3	133464800	3:133490334	3	133490334	A	C	0.297319	-0.0002595	0.004301	0.951889	-0.225416	0.0313569	6.53999e-13	0.0011512	0.0190809	0.951891	0.391687	0.0839339	20
Body mass index	P02765.FETUA	3	186330712	3:186330088	3	186330088	T	A	0.13545	-0.002826	0.004636	0.542142	-0.388737	0.0416229	9.68002e-21	0.0072697	0.0119512	0.543	0.324584	0.144219	9
Body mass index	P04196.HRG	3	186383741	3:186359810	3	186359810	T	G	0.483636	0.006544	0.003586	0.06802	-0.398234	0.028777	1.49e-43	-0.0164325	0.00908271	0.0704181	0.541386	0.280322	20
Body mass index	P22792.CPN2	3	194072057	3:194061826	3	194061826	T	C	0.305797	-0.005143	0.003658	0.159736	-0.224681	0.0310976	5.00999e-13	0.0228902	0.0165863	0.167564	0.334296	0.880749	12
Body mass index	P02776.PLF4	4	74847841	4:74848065	4	74848065	C	G	0.146688	-0.006136	0.00554	0.268043	-0.26975	0.0387496	3.37001e-12	0.022747	0.0207959	0.274033	0.410404	0.932743	16
Body mass index	P05156.CFAI	4	110723335	4:110735504	4	110735504	A	G	0.156349	-0.008792	0.00619	0.155504	-0.454311	0.0578717	4.14999e-15	0.0193524	0.0138462	0.162214	0.285779	0.393398	20
Body mass index	P03952.KLKB1	4	187148556	4:187137482	4	187137482	G	A	0.445386	0.004628	0.0037	0.211004	0.167846	0.0283252	3.11e-09	0.0275729	0.0225298	0.221011	0.300441	0.879407	14
Body mass index	P10643.CO7	5	40909354	5:40974159	5	40974159	G	A	0.444795	-0.0002073	0.003578	0.953798	-0.189803	0.029207	8.10999e-11	0.00109219	0.0188519	0.9538	0.199619	0.106318	20
Body mass index	P00748.FA12	5	176836577	5:176801131	5	176801131	C	A	0.264393	0.001117	0.003846	0.771486	0.404416	0.0331476	3.09002e-34	0.00276201	0.0095127	0.771549	0.184014	0.164532	15
Body mass index	P08519.APOA	6	161085291	6:161018174	6	161018174	C	T	0.103707	0.0008711	0.00534	0.870418	0.401367	0.0493276	4.06e-16	0.00217033	0.0133072	0.870444	0.842302	0.308662	7
Body mass index	P27169.PON1	7	94954019	7:94955820	7	94955820	T	C	0.363959	-2.615e-05	0.003968	0.994742	0.314408	0.029565	2.05999e-26	-8.31722e-05	0.0126205	0.994742	0.284915	0.124232	20
Body mass index	P07360.CO8G	9	139839713	9:139866247	9	139866247	G	T	0.163644	-0.003995	0.005229	0.444862	0.302661	0.0386361	4.73999e-15	-0.0131996	0.0173587	0.447015	0.718747	0.20018	6
Body mass index	P15169.CBPN	10	101841634	10:101768770	10	101768770	A	G	0.226932	0.006559	0.004445	0.140054	-0.211457	0.0337158	3.57e-10	-0.0310181	0.0215948	0.150897	0.176927	0.368845	20
Body mass index	P0DJI9.SAA2	11	18270190	11:18296394	11	18296394	G	C	0.337342	0.002231	0.003922	0.569463	-0.357866	0.0254117	4.85001e-45	-0.00623418	0.0109683	0.569778	0.394228	0.0675556	20
Body mass index	P0DJI8.SAA1	11	18287721	11:18279582	11	18279582	A	G	0.37776	0.004089	0.00369	0.267806	-0.280253	0.0239428	1.2e-31	-0.0145904	0.0132255	0.269942	0.290823	0.0295901	20
Body mass index	P20742.PZP	12	9360966	12:9317784	12	9317784	A	G	0.483241	0.004942	0.004137	0.232249	0.246758	0.02474	1.98e-23	0.0200277	0.0168852	0.235579	0.265245	0.841829	20
Body mass index	P51884.LUM	12	91505608	12:91500002	12	91500002	T	A	0.289432	-0.0001976	0.004756	0.966859	-0.197232	0.0315524	4.08e-10	0.00100187	0.0241143	0.96686	0.527637	0.617015	20
Body mass index	Q96IY4.CBPB2	13	46679161	13:46606632	13	46606632	C	T	0.234227	-0.007877	0.004006	0.0492639	0.304961	0.0417378	2.74e-13	-0.0258295	0.0136035	0.0575978	0.221388	0.0750166	14
Body mass index	P22891.PROZ	13	113812968	13:113800622	13	113800622	C	T	0.484621	0.006921	0.003874	0.0740142	0.377214	0.0229168	7.08995e-61	0.0183477	0.0103303	0.0757173	0.184062	0.535121	20
Body mass index	P01860.IGHG3	14	106235439	14:105961529	14	105961529	G	A	0.466088	-0.004479	0.003827	0.241853	0.185825	0.0284614	6.61999e-11	-0.0241033	0.0209229	0.249318	0.249318	NA	NA
Body mass index	P00738.HPT	16	72088491	16:72079657	16	72079657	T	C	0.292784	0.02358	0.004746	6.75095e-07	0.407057	0.0317842	1.50001e-37	0.057928	0.0125059	3.62081e-06	0.00140845	0.0474965	20
Body mass index	P02649.APOE	19	45409011	19:45408628	19	45408628	C	T	0.0932571	0.02245	0.008849	0.0111804	0.612638	0.0482406	5.94001e-37	0.0366448	0.0147295	0.0128517	0.0275433	0.00323362	20
Body mass index	P55056.APOC4	19	45445495	19:45448465	19	45448465	T	G	0.497437	0.00583	0.003557	0.101209	-0.143339	0.0218747	5.65e-11	-0.0406728	0.0255798	0.111827	0.172291	0.60726	14
Body mass index	P02655.APOC2	19	45450460	19:45404691	19	45404691	G	A	0.441049	-0.004989	0.003748	0.183153	0.195555	0.0289008	1.32e-11	-0.025512	0.0195333	0.191526	0.208196	5.64451e-05	12
Albumin/globulin ratio	O75636.FCN3	1	27701315	1:27710877	1	27710877	A	T	0.160292	0.003492	0.009507	0.713389	-0.602938	0.0557464	2.9e-27	-0.00579164	0.0157769	0.713547	0.0990924	0.111611	14
Albumin/globulin ratio	P07358.CO8B	1	57431688	1:57407484	1	57407484	C	T	0.446569	0.01531	0.00469	0.00109699	-0.159527	0.0287819	2.98e-08	-0.0959712	0.0341195	0.00491128	0.00491128	0.129499	3
Albumin/globulin ratio	Q16610.ECM1	1	150480552	1:150377960	1	150377960	A	G	0.212145	0.00519	0.005111	0.309888	-0.353638	0.0324765	1.29999e-27	-0.014676	0.0145153	0.311983	0.232118	0.896403	13
Albumin/globulin ratio	Q03591.FHR1	1	196788887	1:196686918	1	196686918	A	G	0.0540221	0.0002721	0.01015	0.978613	-0.984224	0.0765153	7.26002e-38	-0.000276461	0.0103127	0.978613	0.662778	0.148397	15
Albumin/globulin ratio	P36980.FHR2	1	196912911	1:196937536	1	196937536	T	C	0.0851735	-0.006232	0.006165	0.31208	0.745516	0.0477703	6.6e-55	-0.00835931	0.00828677	0.313093	0.0300475	0.0459269	18
Albumin/globulin ratio	P05160.F13B	1	197036397	1:196923108	1	196923108	A	T	0.259464	0.004882	0.004889	0.318004	0.177664	0.0325074	4.62001e-08	0.0274788	0.0279738	0.325949	0.325949	0.0286459	8
Albumin/globulin ratio	P02787.TRFE	3	133464800	3:133490334	3	133490334	A	C	0.297319	0.02177	0.005462	6.72759e-05	-0.225416	0.0313569	6.53999e-13	-0.096577	0.0277059	0.000490678	0.0002753	0.283415	20
Albumin/globulin ratio	P02765.FETUA	3	186330712	3:186330088	3	186330088	T	A	0.13545	0.001806	0.00588	0.758735	-0.388737	0.0416229	9.68002e-21	-0.00464581	0.0151341	0.758861	0.677832	0.794627	9
Albumin/globulin ratio	P04196.HRG	3	186383741	3:186359810	3	186359810	T	G	0.483636	0.004486	0.004545	0.323634	-0.398234	0.028777	1.49e-43	-0.0112647	0.0114419	0.324861	0.23365	0.771144	20
Albumin/globulin ratio	P22792.CPN2	3	194072057	3:194061826	3	194061826	T	C	0.305797	0.001936	0.004626	0.675579	-0.224681	0.0310976	5.00999e-13	-0.00861666	0.0206237	0.676091	0.782565	0.503826	12
Albumin/globulin ratio	P02776.PLF4	4	74847841	4:74848065	4	74848065	C	G	0.146688	-0.006216	0.007025	0.376243	-0.26975	0.0387496	3.37001e-12	0.0230436	0.0262522	0.380065	0.287726	0.0814958	16
Albumin/globulin ratio	P05156.CFAI	4	110723335	4:110735504	4	110735504	A	G	0.156349	0.01361	0.007832	0.0822562	-0.454311	0.0578717	4.14999e-15	-0.0299575	0.0176566	0.0897588	0.00133049	0.00117262	20
Albumin/globulin ratio	P03952.KLKB1	4	187148556	4:187137482	4	187137482	G	A	0.445386	-0.0007386	0.004691	0.87489	0.167846	0.0283252	3.11e-09	-0.00440046	0.0279581	0.874934	0.966571	0.630912	14
Albumin/globulin ratio	P10643.CO7	5	40909354	5:40974159	5	40974159	G	A	0.444795	-0.0007306	0.004534	0.871985	-0.189803	0.029207	8.10999e-11	0.00384925	0.0238953	0.872024	0.531806	0.716441	20
Albumin/globulin ratio	P00748.FA12	5	176836577	5:176801131	5	176801131	C	A	0.264393	-0.003004	0.004864	0.53684	0.404416	0.0331476	3.09002e-34	-0.007428	0.0120426	0.537361	0.319208	0.689141	15
Albumin/globulin ratio	P08519.APOA	6	161085291	6:161018174	6	161018174	C	T	0.103707	-0.002744	0.006754	0.684539	0.401367	0.0493276	4.06e-16	-0.00683664	0.0168485	0.68491	0.424216	0.607755	7
Albumin/globulin ratio	P27169.PON1	7	94954019	7:94955820	7	94955820	T	C	0.363959	-0.002554	0.005033	0.611838	0.314408	0.029565	2.05999e-26	-0.0081232	0.0160261	0.612243	0.640374	0.593168	20
Albumin/globulin ratio	P07360.CO8G	9	139839713	9:139866247	9	139866247	G	T	0.163644	0.003901	0.006632	0.556392	0.302661	0.0386361	4.73999e-15	0.012889	0.021974	0.557501	0.461022	0.718333	6
Albumin/globulin ratio	P15169.CBPN	10	101841634	10:101768770	10	101768770	A	G	0.226932	0.002277	0.005613	0.684989	-0.211457	0.0337158	3.57e-10	-0.0107681	0.0265999	0.68561	0.805065	0.935545	20
Albumin/globulin ratio	P0DJI9.SAA2	11	18270190	11:18296394	11	18296394	G	C	0.337342	0.003668	0.004965	0.460046	-0.357866	0.0254117	4.85001e-45	-0.0102496	0.013893	0.460662	0.78784	0.719657	20
Albumin/globulin ratio	P0DJI8.SAA1	11	18287721	11:18279582	11	18279582	A	G	0.37776	0.002928	0.004672	0.530848	-0.280253	0.0239428	1.2e-31	-0.0104477	0.0166945	0.531436	0.829033	0.773363	20
Albumin/globulin ratio	P20742.PZP	12	9360966	12:9317784	12	9317784	A	G	0.483241	0.003672	0.005238	0.483284	0.246758	0.02474	1.98e-23	0.014881	0.0212796	0.484361	0.48511	0.688068	20
Albumin/globulin ratio	P51884.LUM	12	91505608	12:91500002	12	91500002	T	A	0.289432	-0.002694	0.006035	0.655311	-0.197232	0.0315524	4.08e-10	0.013659	0.0306764	0.65613	0.842078	0.212797	20
Albumin/globulin ratio	Q96IY4.CBPB2	13	46679161	13:46606632	13	46606632	C	T	0.234227	0.00309	0.005069	0.542135	0.304961	0.0417378	2.74e-13	0.0101324	0.0166795	0.543534	0.3049	0.104187	14
Albumin/globulin ratio	P22891.PROZ	13	113812968	13:113800622	13	113800622	C	T	0.484621	-0.001496	0.004904	0.760323	0.377214	0.0229168	7.08995e-61	-0.00396592	0.0130028	0.760363	0.782149	0.877563	20
Albumin/globulin ratio	P01860.IGHG3	14	106235439	14:105961529	14	105961529	G	A	0.466088	4.064e-05	0.004848	0.993312	0.185825	0.0284614	6.61999e-11	0.0002187	0.0260891	0.993312	0.993312	NA	NA
Albumin/globulin ratio	P00738.HPT	16	72088491	16:72079657	16	72079657	T	C	0.292784	0.001504	0.006016	0.802587	0.407057	0.0317842	1.50001e-37	0.00369481	0.0147821	0.802624	0.0990063	0.372779	20
Albumin/globulin ratio	P02649.APOE	19	45409011	19:45408628	19	45408628	C	T	0.0932571	0.00149	0.01123	0.894446	0.612638	0.0482406	5.94001e-37	0.00243211	0.0183316	0.894452	0.19434	0.0070042	20
Albumin/globulin ratio	P55056.APOC4	19	45445495	19:45448465	19	45448465	T	G	0.497437	0.003743	0.004505	0.406056	-0.143339	0.0218747	5.65e-11	-0.0261129	0.0316806	0.409795	0.264826	0.114586	14
Albumin/globulin ratio	P02655.APOC2	19	45450460	19:45404691	19	45404691	G	A	0.441049	-0.008894	0.00475	0.0611484	0.195555	0.0289008	1.32e-11	-0.0454808	0.0252027	0.071137	0.148265	0.0294476	12
Albumin	O75636.FCN3	1	27701315	1:27710877	1	27710877	A	T	0.160292	-0.008978	0.009338	0.336327	-0.602938	0.0557464	2.9e-27	0.0148904	0.0155486	0.338228	0.668521	0.941398	14
Albumin	P07358.CO8B	1	57431688	1:57407484	1	57407484	C	T	0.446569	0.005846	0.004608	0.204561	-0.159527	0.0287819	2.98e-08	-0.0366458	0.0296324	0.216206	0.216206	0.381753	3
Albumin	Q16610.ECM1	1	150480552	1:150377960	1	150377960	A	G	0.212145	-0.001887	0.005019	0.706938	-0.353638	0.0324765	1.29999e-27	0.00533597	0.0142009	0.707105	0.501247	0.0418021	13
Albumin	Q03591.FHR1	1	196788887	1:196686918	1	196686918	A	G	0.0540221	0.02219	0.009977	0.0261407	-0.984224	0.0765153	7.26002e-38	-0.0225457	0.0102873	0.0284087	0.132791	0.771169	15
Albumin	P36980.FHR2	1	196912911	1:196937536	1	196937536	T	C	0.0851735	0.001904	0.006055	0.753179	0.745516	0.0477703	6.6e-55	0.00255394	0.00812354	0.753227	0.483387	0.600786	18
Albumin	P05160.F13B	1	197036397	1:196923108	1	196923108	A	T	0.259464	0.004249	0.004803	0.376343	0.177664	0.0325074	4.62001e-08	0.0239159	0.027386	0.382506	0.382506	0.995967	8
Albumin	P02787.TRFE	3	133464800	3:133490334	3	133490334	A	C	0.297319	0.01582	0.005367	0.00320207	-0.225416	0.0313569	6.53999e-13	-0.0701814	0.0257331	0.00638594	0.00637615	0.0867459	20
Albumin	P02765.FETUA	3	186330712	3:186330088	3	186330088	T	A	0.13545	0.01145	0.005776	0.0474411	-0.388737	0.0416229	9.68002e-21	-0.0294544	0.0151894	0.0524842	0.0739479	0.743091	9
Albumin	P04196.HRG	3	186383741	3:186359810	3	186359810	T	G	0.483636	0.009143	0.004462	0.0404542	-0.398234	0.028777	1.49e-43	-0.0229589	0.0113266	0.0426643	0.0670485	0.865196	20
Albumin	P22792.CPN2	3	194072057	3:194061826	3	194061826	T	C	0.305797	0.002269	0.004544	0.61754	-0.224681	0.0310976	5.00999e-13	-0.0100988	0.0202725	0.618377	0.74072	0.648659	12
Albumin	P02776.PLF4	4	74847841	4:74848065	4	74848065	C	G	0.146688	-0.01134	0.006899	0.100235	-0.26975	0.0387496	3.37001e-12	0.0420389	0.0262788	0.109659	0.0662439	0.0100885	16
Albumin	P05156.CFAI	4	110723335	4:110735504	4	110735504	A	G	0.156349	0.01442	0.007693	0.060871	-0.454311	0.0578717	4.14999e-15	-0.0317404	0.0174093	0.0682761	0.0135401	0.156473	20
Albumin	P03952.KLKB1	4	187148556	4:187137482	4	187137482	G	A	0.445386	0.003112	0.004609	0.499548	0.167846	0.0283252	3.11e-09	0.0185408	0.0276374	0.50231	0.33555	0.484035	14
Albumin	P10643.CO7	5	40909354	5:40974159	5	40974159	G	A	0.444795	-0.0006761	0.004453	0.879321	-0.189803	0.029207	8.10999e-11	0.00356211	0.0234676	0.879354	0.605591	0.911386	20
Albumin	P00748.FA12	5	176836577	5:176801131	5	176801131	C	A	0.264393	0.0036	0.004777	0.451083	0.404416	0.0331476	3.09002e-34	0.00890173	0.0118346	0.451944	0.872211	0.493264	15
Albumin	P08519.APOA	6	161085291	6:161018174	6	161018174	C	T	0.103707	-0.008217	0.006636	0.215625	0.401367	0.0493276	4.06e-16	-0.0204725	0.0167238	0.220895	0.115885	0.421797	7
Albumin	P27169.PON1	7	94954019	7:94955820	7	94955820	T	C	0.363959	-0.004059	0.004945	0.411744	0.314408	0.029565	2.05999e-26	-0.01291	0.0157748	0.413132	0.0688465	0.0820739	20
Albumin	P07360.CO8G	9	139839713	9:139866247	9	139866247	G	T	0.163644	0.01149	0.006515	0.0777956	0.302661	0.0386361	4.73999e-15	0.0379633	0.0220645	0.0853311	0.122032	0.743578	6
Albumin	P15169.CBPN	10	101841634	10:101768770	10	101768770	A	G	0.226932	-0.00406	0.005516	0.461706	-0.211457	0.0337158	3.57e-10	0.0192001	0.0262647	0.464765	0.427659	0.792602	20
Albumin	P0DJI9.SAA2	11	18270190	11:18296394	11	18296394	G	C	0.337342	-0.0003155	0.004876	0.948409	-0.357866	0.0254117	4.85001e-45	0.000881615	0.0136254	0.94841	0.856044	0.771415	20
Albumin	P0DJI8.SAA1	11	18287721	11:18279582	11	18279582	A	G	0.37776	-0.0008329	0.00459	0.856007	-0.280253	0.0239428	1.2e-31	0.00297196	0.01638	0.856024	0.798508	0.641511	20
Albumin	P20742.PZP	12	9360966	12:9317784	12	9317784	A	G	0.483241	-0.002975	0.005145	0.563108	0.246758	0.02474	1.98e-23	-0.0120563	0.0208854	0.563763	0.982468	0.454788	20
Albumin	P51884.LUM	12	91505608	12:91500002	12	91500002	T	A	0.289432	-0.00416	0.005925	0.482611	-0.197232	0.0315524	4.08e-10	0.0210919	0.0302297	0.485351	0.630527	0.341407	20
Albumin	Q96IY4.CBPB2	13	46679161	13:46606632	13	46606632	C	T	0.234227	0.001377	0.00498	0.782159	0.304961	0.0417378	2.74e-13	0.00451533	0.0163416	0.782311	0.458303	0.328731	14
Albumin	P22891.PROZ	13	113812968	13:113800622	13	113800622	C	T	0.484621	-0.001279	0.004815	0.790525	0.377214	0.0229168	7.08995e-61	-0.00339065	0.0127663	0.790552	0.828712	0.855502	20
Albumin	P01860.IGHG3	14	106235439	14:105961529	14	105961529	G	A	0.466088	0.005877	0.004764	0.217342	0.185825	0.0284614	6.61999e-11	0.0316265	0.0260906	0.225444	0.225444	NA	NA
Albumin	P00738.HPT	16	72088491	16:72079657	16	72079657	T	C	0.292784	-0.002115	0.005906	0.720261	0.407057	0.0317842	1.50001e-37	-0.00519583	0.0145147	0.720365	0.603511	0.923258	20
Albumin	P02649.APOE	19	45409011	19:45408628	19	45408628	C	T	0.0932571	-0.005194	0.01102	0.637409	0.612638	0.0482406	5.94001e-37	-0.00847809	0.0180002	0.63764	0.135712	0.0250621	20
Albumin	P55056.APOC4	19	45445495	19:45448465	19	45448465	T	G	0.497437	0.002308	0.004425	0.601962	-0.143339	0.0218747	5.65e-11	-0.0161017	0.0309685	0.603107	0.769403	0.904741	14
Albumin	P02655.APOC2	19	45450460	19:45404691	19	45404691	G	A	0.441049	-0.005385	0.004665	0.248361	0.195555	0.0289008	1.32e-11	-0.027537	0.0241998	0.255162	0.346299	0.00629057	12
Alkaline phosphatase	O75636.FCN3	1	27701315	1:27710877	1	27710877	A	T	0.160292	0.005915	0.009227	0.521488	-0.602938	0.0557464	2.9e-27	-0.0098103	0.0153303	0.522218	0.743813	0.790065	14
Alkaline phosphatase	P07358.CO8B	1	57431688	1:57407484	1	57407484	C	T	0.446569	-0.003371	0.004546	0.458371	-0.159527	0.0287819	2.98e-08	0.0211312	0.0287506	0.46235	0.46235	0.921911	3
Alkaline phosphatase	Q16610.ECM1	1	150480552	1:150377960	1	150377960	A	G	0.212145	-0.001151	0.004947	0.816021	-0.353638	0.0324765	1.29999e-27	0.00325474	0.0139921	0.816062	0.936094	0.921313	13
Alkaline phosphatase	Q03591.FHR1	1	196788887	1:196686918	1	196686918	A	G	0.0540221	-0.0342	0.009802	0.000484679	-0.984224	0.0765153	7.26002e-38	0.0347482	0.010319	0.000758795	0.00148049	0.0260956	15
Alkaline phosphatase	P36980.FHR2	1	196912911	1:196937536	1	196937536	T	C	0.0851735	-0.0004114	0.005972	0.945079	0.745516	0.0477703	6.6e-55	-0.000551833	0.00801064	0.945079	9.69614e-06	0.0291319	18
Alkaline phosphatase	P05160.F13B	1	197036397	1:196923108	1	196923108	A	T	0.259464	-0.01844	0.004739	9.97841e-05	0.177664	0.0325074	4.62001e-08	-0.103791	0.0327437	0.00152537	0.00152537	0.0663884	8
Alkaline phosphatase	P02787.TRFE	3	133464800	3:133490334	3	133490334	A	C	0.297319	0.006635	0.005295	0.210181	-0.225416	0.0313569	6.53999e-13	-0.0294345	0.0238441	0.217033	0.551172	0.0904225	20
Alkaline phosphatase	P02765.FETUA	3	186330712	3:186330088	3	186330088	T	A	0.13545	0.006754	0.005695	0.235641	-0.388737	0.0416229	9.68002e-21	-0.0173742	0.0147676	0.239393	0.0505412	0.339004	9
Alkaline phosphatase	P04196.HRG	3	186383741	3:186359810	3	186359810	T	G	0.483636	-0.001678	0.004404	0.70319	-0.398234	0.028777	1.49e-43	0.0042136	0.011063	0.703298	0.909613	0.980266	20
Alkaline phosphatase	P22792.CPN2	3	194072057	3:194061826	3	194061826	T	C	0.305797	-0.002228	0.004488	0.619588	-0.224681	0.0310976	5.00999e-13	0.00991628	0.0200221	0.620412	0.632504	0.481321	12
Alkaline phosphatase	P02776.PLF4	4	74847841	4:74848065	4	74848065	C	G	0.146688	0.00473	0.00679	0.486045	-0.26975	0.0387496	3.37001e-12	-0.0175348	0.0252972	0.488215	0.677784	0.879512	16
Alkaline phosphatase	P05156.CFAI	4	110723335	4:110735504	4	110735504	A	G	0.156349	-0.005414	0.007611	0.476874	-0.454311	0.0578717	4.14999e-15	0.0119169	0.0168215	0.478674	0.122839	0.19671	20
Alkaline phosphatase	P03952.KLKB1	4	187148556	4:187137482	4	187137482	G	A	0.445386	-0.001132	0.00454	0.803098	0.167846	0.0283252	3.11e-09	-0.00674428	0.0270725	0.803269	0.860103	0.369708	14
Alkaline phosphatase	P10643.CO7	5	40909354	5:40974159	5	40974159	G	A	0.444795	0.003807	0.004395	0.386374	-0.189803	0.029207	8.10999e-11	-0.0200576	0.0233604	0.390551	0.357443	0.32368	20
Alkaline phosphatase	P00748.FA12	5	176836577	5:176801131	5	176801131	C	A	0.264393	0.01034	0.004721	0.0285087	0.404416	0.0331476	3.09002e-34	0.0255677	0.0118602	0.031103	0.0304489	0.282551	15
Alkaline phosphatase	P08519.APOA	6	161085291	6:161018174	6	161018174	C	T	0.103707	0.007902	0.006556	0.228084	0.401367	0.0493276	4.06e-16	0.0196877	0.0165124	0.233145	0.294498	0.785618	7
Alkaline phosphatase	P27169.PON1	7	94954019	7:94955820	7	94955820	T	C	0.363959	0.007736	0.004875	0.112542	0.314408	0.029565	2.05999e-26	0.024605	0.015677	0.116533	0.851225	0.0906431	20
Alkaline phosphatase	P07360.CO8G	9	139839713	9:139866247	9	139866247	G	T	0.163644	-0.009479	0.006428	0.140309	0.302661	0.0386361	4.73999e-15	-0.0313189	0.0216113	0.147285	0.416855	0.0722671	6
Alkaline phosphatase	P15169.CBPN	10	101841634	10:101768770	10	101768770	A	G	0.226932	-0.003663	0.00546	0.502297	-0.211457	0.0337158	3.57e-10	0.0173227	0.0259682	0.504725	0.565398	0.852283	20
Alkaline phosphatase	P0DJI9.SAA2	11	18270190	11:18296394	11	18296394	G	C	0.337342	-0.00206	0.00481	0.668451	-0.357866	0.0254117	4.85001e-45	0.00575634	0.013447	0.668595	0.784271	0.373783	20
Alkaline phosphatase	P0DJI8.SAA1	11	18287721	11:18279582	11	18279582	A	G	0.37776	-0.004489	0.004525	0.321176	-0.280253	0.0239428	1.2e-31	0.0160177	0.016204	0.322908	0.594789	0.144477	20
Alkaline phosphatase	P20742.PZP	12	9360966	12:9317784	12	9317784	A	G	0.483241	-0.009746	0.005074	0.0547604	0.246758	0.02474	1.98e-23	-0.0394962	0.0209405	0.0592792	0.0163762	0.787125	20
Alkaline phosphatase	P51884.LUM	12	91505608	12:91500002	12	91500002	T	A	0.289432	-0.004881	0.005832	0.40263	-0.197232	0.0315524	4.08e-10	0.0247475	0.0298331	0.406803	0.265298	0.882047	20
Alkaline phosphatase	Q96IY4.CBPB2	13	46679161	13:46606632	13	46606632	C	T	0.234227	0.00143	0.004906	0.770684	0.304961	0.0417378	2.74e-13	0.00468912	0.0161001	0.770861	0.730591	0.329278	14
Alkaline phosphatase	P22891.PROZ	13	113812968	13:113800622	13	113800622	C	T	0.484621	0.001442	0.004746	0.761254	0.377214	0.0229168	7.08995e-61	0.00382276	0.0125839	0.761293	0.741618	0.873852	20
Alkaline phosphatase	P01860.IGHG3	14	106235439	14:105961529	14	105961529	G	A	0.466088	0.0003169	0.004699	0.946232	0.185825	0.0284614	6.61999e-11	0.00170537	0.0252886	0.946234	0.946234	NA	NA
Alkaline phosphatase	P00738.HPT	16	72088491	16:72079657	16	72079657	T	C	0.292784	0.01201	0.005838	0.0396659	0.407057	0.0317842	1.50001e-37	0.0295045	0.0145258	0.0422374	0.457049	0.00831926	20
Alkaline phosphatase	P02649.APOE	19	45409011	19:45408628	19	45408628	C	T	0.0932571	0.01027	0.01085	0.343871	0.612638	0.0482406	5.94001e-37	0.0167636	0.0177594	0.345208	0.0658229	0.00716882	20
Alkaline phosphatase	P55056.APOC4	19	45445495	19:45448465	19	45448465	T	G	0.497437	-0.005726	0.00436	0.189081	-0.143339	0.0218747	5.65e-11	0.0399473	0.0310223	0.197852	0.300525	0.325816	14
Alkaline phosphatase	P02655.APOC2	19	45450460	19:45404691	19	45404691	G	A	0.441049	-0.00807	0.0046	0.0793709	0.195555	0.0289008	1.32e-11	-0.0412672	0.0243006	0.0894704	0.102009	0.00555976	12
Alanine aminotransferase	O75636.FCN3	1	27701315	1:27710877	1	27710877	A	T	0.160292	-1.342e-05	0.007999	0.998661	-0.602938	0.0557464	2.9e-27	2.22577e-05	0.0132667	0.998661	0.586221	0.162154	14
Alanine aminotransferase	P07358.CO8B	1	57431688	1:57407484	1	57407484	C	T	0.446569	0.005191	0.003943	0.188003	-0.159527	0.0287819	2.98e-08	-0.0325399	0.0254045	0.200238	0.200238	0.00869041	3
Alanine aminotransferase	Q16610.ECM1	1	150480552	1:150377960	1	150377960	A	G	0.212145	0.001166	0.004291	0.785829	-0.353638	0.0324765	1.29999e-27	-0.00329716	0.0121377	0.785894	0.33135	0.0284543	13
Alanine aminotransferase	Q03591.FHR1	1	196788887	1:196686918	1	196686918	A	G	0.0540221	0.0004573	0.008503	0.95711	-0.984224	0.0765153	7.26002e-38	-0.00046463	0.00863937	0.95711	0.65102	0.0382543	15
Alanine aminotransferase	P36980.FHR2	1	196912911	1:196937536	1	196937536	T	C	0.0851735	0.0003138	0.005177	0.951666	0.745516	0.0477703	6.6e-55	0.000420917	0.00694424	0.951667	0.00406482	0.0883011	18
Alanine aminotransferase	P05160.F13B	1	197036397	1:196923108	1	196923108	A	T	0.259464	-0.01187	0.00411	0.00387604	0.177664	0.0325074	4.62001e-08	-0.0668115	0.0261649	0.0106653	0.0106653	0.0890724	8
Alanine aminotransferase	P02787.TRFE	3	133464800	3:133490334	3	133490334	A	C	0.297319	0.005996	0.004589	0.191348	-0.225416	0.0313569	6.53999e-13	-0.0265997	0.0206915	0.198603	0.22441	0.0682832	20
Alanine aminotransferase	P02765.FETUA	3	186330712	3:186330088	3	186330088	T	A	0.13545	0.006523	0.004933	0.186062	-0.388737	0.0416229	9.68002e-21	-0.01678	0.0128164	0.190446	0.444646	0.456151	9
Alanine aminotransferase	P04196.HRG	3	186383741	3:186359810	3	186359810	T	G	0.483636	0.005055	0.00382	0.185736	-0.398234	0.028777	1.49e-43	-0.0126935	0.00963611	0.187742	0.754586	0.424268	20
Alanine aminotransferase	P22792.CPN2	3	194072057	3:194061826	3	194061826	T	C	0.305797	-0.005503	0.003897	0.157917	-0.224681	0.0310976	5.00999e-13	0.0244925	0.0176728	0.165781	0.205697	0.978748	12
Alanine aminotransferase	P02776.PLF4	4	74847841	4:74848065	4	74848065	C	G	0.146688	0.001427	0.005897	0.80879	-0.26975	0.0387496	3.37001e-12	-0.00529008	0.0218742	0.808903	0.72317	0.771284	16
Alanine aminotransferase	P05156.CFAI	4	110723335	4:110735504	4	110735504	A	G	0.156349	-0.006614	0.006599	0.316212	-0.454311	0.0578717	4.14999e-15	0.0145583	0.0146432	0.320124	0.306096	0.232829	20
Alanine aminotransferase	P03952.KLKB1	4	187148556	4:187137482	4	187137482	G	A	0.445386	0.01048	0.003945	0.00789501	0.167846	0.0283252	3.11e-09	0.0624382	0.0257575	0.0153473	0.0160976	0.68973	14
Alanine aminotransferase	P10643.CO7	5	40909354	5:40974159	5	40974159	G	A	0.444795	0.005747	0.003813	0.131756	-0.189803	0.029207	8.10999e-11	-0.0302788	0.0206225	0.142039	0.392199	0.194672	20
Alanine aminotransferase	P00748.FA12	5	176836577	5:176801131	5	176801131	C	A	0.264393	-0.008075	0.004102	0.0490046	0.404416	0.0331476	3.09002e-34	-0.0199671	0.0102742	0.0519658	0.0450934	0.0615474	15
Alanine aminotransferase	P08519.APOA	6	161085291	6:161018174	6	161018174	C	T	0.103707	0.004913	0.005682	0.387225	0.401367	0.0493276	4.06e-16	0.0122407	0.0142363	0.389889	0.563329	0.651572	7
Alanine aminotransferase	P27169.PON1	7	94954019	7:94955820	7	94955820	T	C	0.363959	-0.0007548	0.004228	0.858311	0.314408	0.029565	2.05999e-26	-0.0024007	0.0134494	0.858331	0.360854	0.192833	20
Alanine aminotransferase	P07360.CO8G	9	139839713	9:139866247	9	139866247	G	T	0.163644	-9.871e-05	0.005579	0.985884	0.302661	0.0386361	4.73999e-15	-0.00032614	0.0184332	0.985884	0.984624	0.908103	6
Alanine aminotransferase	P15169.CBPN	10	101841634	10:101768770	10	101768770	A	G	0.226932	-0.015	0.004733	0.0015284	-0.211457	0.0337158	3.57e-10	0.0709364	0.0250782	0.00467509	0.00728103	0.34005	20
Alanine aminotransferase	P0DJI9.SAA2	11	18270190	11:18296394	11	18296394	G	C	0.337342	-0.007598	0.004173	0.0686445	-0.357866	0.0254117	4.85001e-45	0.0212314	0.0117578	0.0709616	0.0664889	0.531442	20
Alanine aminotransferase	P0DJI8.SAA1	11	18287721	11:18279582	11	18279582	A	G	0.37776	-0.008123	0.003925	0.0384941	-0.280253	0.0239428	1.2e-31	0.0289845	0.0142224	0.0415554	0.0695561	0.431923	20
Alanine aminotransferase	P20742.PZP	12	9360966	12:9317784	12	9317784	A	G	0.483241	0.004501	0.004408	0.307208	0.246758	0.02474	1.98e-23	0.0182405	0.017957	0.30973	0.550053	0.473333	20
Alanine aminotransferase	P51884.LUM	12	91505608	12:91500002	12	91500002	T	A	0.289432	-0.01048	0.005059	0.0383069	-0.197232	0.0315524	4.08e-10	0.0531354	0.0270218	0.0492538	0.0230772	0.698445	20
Alanine aminotransferase	Q96IY4.CBPB2	13	46679161	13:46606632	13	46606632	C	T	0.234227	0.0008704	0.004263	0.838216	0.304961	0.0417378	2.74e-13	0.00285414	0.0139843	0.838279	0.274505	0.273985	14
Alanine aminotransferase	P22891.PROZ	13	113812968	13:113800622	13	113800622	C	T	0.484621	-0.00325	0.004123	0.430544	0.377214	0.0229168	7.08995e-61	-0.0086158	0.0109427	0.431072	0.667005	0.999245	20
Alanine aminotransferase	P01860.IGHG3	14	106235439	14:105961529	14	105961529	G	A	0.466088	-0.003831	0.004076	0.347273	0.185825	0.0284614	6.61999e-11	-0.0206162	0.0221607	0.352215	0.352215	NA	NA
Alanine aminotransferase	P00738.HPT	16	72088491	16:72079657	16	72079657	T	C	0.292784	-0.005706	0.005057	0.259178	0.407057	0.0317842	1.50001e-37	-0.0140177	0.0124714	0.26102	0.164778	0.0099612	20
Alanine aminotransferase	P02649.APOE	19	45409011	19:45408628	19	45408628	C	T	0.0932571	-0.0002948	0.009453	0.975121	0.612638	0.0482406	5.94001e-37	-0.000481198	0.01543	0.975121	0.243233	0.144759	20
Alanine aminotransferase	P55056.APOC4	19	45445495	19:45448465	19	45448465	T	G	0.497437	0.000522	0.003785	0.890309	-0.143339	0.0218747	5.65e-11	-0.00364172	0.0264118	0.890333	0.912059	0.834408	14
Alanine aminotransferase	P02655.APOC2	19	45450460	19:45404691	19	45404691	G	A	0.441049	0.002021	0.003989	0.612405	0.195555	0.0289008	1.32e-11	0.0103347	0.0204555	0.613398	0.205439	0.0275354	12
Activated partial thromboplastin time	O75636.FCN3	1	27701315	1:27710877	1	27710877	A	T	0.160292	0.007015	0.01541	0.648948	-0.602938	0.0557464	2.9e-27	-0.0116347	0.0255808	0.649238	0.723667	0.987257	14
Activated partial thromboplastin time	P07358.CO8B	1	57431688	1:57407484	1	57407484	C	T	0.446569	-0.004404	0.007558	0.560099	-0.159527	0.0287819	2.98e-08	0.0276066	0.0476387	0.562252	0.562252	0.0467871	3
Activated partial thromboplastin time	Q16610.ECM1	1	150480552	1:150377960	1	150377960	A	G	0.212145	0.006648	0.008222	0.418767	-0.353638	0.0324765	1.29999e-27	-0.0187989	0.0233138	0.420045	0.551265	0.0216984	13
Activated partial thromboplastin time	Q03591.FHR1	1	196788887	1:196686918	1	196686918	A	G	0.0540221	-0.003341	0.01656	0.840111	-0.984224	0.0765153	7.26002e-38	0.00339455	0.0168275	0.840131	0.366408	0.0937216	15
Activated partial thromboplastin time	P36980.FHR2	1	196912911	1:196937536	1	196937536	T	C	0.0851735	0.008337	0.009965	0.402802	0.745516	0.0477703	6.6e-55	0.0111829	0.0133858	0.403476	0.361048	0.479867	18
Activated partial thromboplastin time	P05160.F13B	1	197036397	1:196923108	1	196923108	A	T	0.259464	0.006752	0.00792	0.393923	0.177664	0.0325074	4.62001e-08	0.0380043	0.0451176	0.399598	0.399598	0.623025	8
Activated partial thromboplastin time	P02787.TRFE	3	133464800	3:133490334	3	133490334	A	C	0.297319	-0.006571	0.008858	0.458199	-0.225416	0.0313569	6.53999e-13	0.0291505	0.0395049	0.460577	0.830423	0.0414248	20
Activated partial thromboplastin time	P02765.FETUA	3	186330712	3:186330088	3	186330088	T	A	0.13545	0.01179	0.009507	0.214924	-0.388737	0.0416229	9.68002e-21	-0.030329	0.0246708	0.218941	0.139064	0.4695	9
Activated partial thromboplastin time	P04196.HRG	3	186383741	3:186359810	3	186359810	T	G	0.483636	-0.009976	0.007326	0.173285	-0.398234	0.028777	1.49e-43	0.0250506	0.0184851	0.17536	0.00271438	0.000228178	20
Activated partial thromboplastin time	P22792.CPN2	3	194072057	3:194061826	3	194061826	T	C	0.305797	0.004498	0.007471	0.547133	-0.224681	0.0310976	5.00999e-13	-0.0200195	0.0333668	0.548518	0.562092	0.98669	12
Activated partial thromboplastin time	P02776.PLF4	4	74847841	4:74848065	4	74848065	C	G	0.146688	0.007473	0.01135	0.510272	-0.26975	0.0387496	3.37001e-12	-0.0277034	0.0422638	0.512153	0.649128	0.0854226	16
Activated partial thromboplastin time	P05156.CFAI	4	110723335	4:110735504	4	110735504	A	G	0.156349	-0.009167	0.01259	0.466542	-0.454311	0.0578717	4.14999e-15	0.0201778	0.0278312	0.468448	0.308548	0.484313	20
Activated partial thromboplastin time	P03952.KLKB1	4	187148556	4:187137482	4	187137482	G	A	0.445386	-0.0362	0.007583	1.80749e-06	0.167846	0.0283252	3.11e-09	-0.215674	0.0580154	0.00020118	2.60559e-05	9.38622e-06	14
Activated partial thromboplastin time	P10643.CO7	5	40909354	5:40974159	5	40974159	G	A	0.444795	-0.01238	0.007318	0.0906996	-0.189803	0.029207	8.10999e-11	0.0652255	0.0398408	0.101598	0.0527612	0.252211	20
Activated partial thromboplastin time	P00748.FA12	5	176836577	5:176801131	5	176801131	C	A	0.264393	-0.1994	0.00785	2.44145e-142	0.404416	0.0331476	3.09002e-34	-0.493057	0.0448328	3.92073e-28	8.22602e-26	2.33623e-07	15
Activated partial thromboplastin time	P08519.APOA	6	161085291	6:161018174	6	161018174	C	T	0.103707	0.01838	0.01087	0.0908574	0.401367	0.0493276	4.06e-16	0.0457935	0.027661	0.0978183	0.0841141	0.614807	7
Activated partial thromboplastin time	P27169.PON1	7	94954019	7:94955820	7	94955820	T	C	0.363959	-0.01659	0.008092	0.0403476	0.314408	0.029565	2.05999e-26	-0.0527658	0.0262112	0.0441036	0.443909	0.00113612	20
Activated partial thromboplastin time	P07360.CO8G	9	139839713	9:139866247	9	139866247	G	T	0.163644	0.01469	0.01075	0.171778	0.302661	0.0386361	4.73999e-15	0.0485362	0.0360546	0.178243	0.131554	0.25909	6
Activated partial thromboplastin time	P15169.CBPN	10	101841634	10:101768770	10	101768770	A	G	0.226932	-0.01721	0.009066	0.0576564	-0.211457	0.0337158	3.57e-10	0.0813877	0.0447948	0.0692324	0.065339	0.851847	20
Activated partial thromboplastin time	P0DJI9.SAA2	11	18270190	11:18296394	11	18296394	G	C	0.337342	-0.008598	0.008013	0.283268	-0.357866	0.0254117	4.85001e-45	0.0240258	0.022456	0.284662	0.0182208	0.0146823	20
Activated partial thromboplastin time	P0DJI8.SAA1	11	18287721	11:18279582	11	18279582	A	G	0.37776	-0.02063	0.007542	0.00623142	-0.280253	0.0239428	1.2e-31	0.0736121	0.0276365	0.00773127	0.0146941	0.0369041	20
Activated partial thromboplastin time	P20742.PZP	12	9360966	12:9317784	12	9317784	A	G	0.483241	0.01499	0.008476	0.0769735	0.246758	0.02474	1.98e-23	0.0607478	0.0348852	0.0816204	0.282407	0.206136	20
Activated partial thromboplastin time	P51884.LUM	12	91505608	12:91500002	12	91500002	T	A	0.289432	0.005951	0.009704	0.539709	-0.197232	0.0315524	4.08e-10	-0.0301726	0.0494371	0.541648	0.841041	0.0216174	20
Activated partial thromboplastin time	Q96IY4.CBPB2	13	46679161	13:46606632	13	46606632	C	T	0.234227	0.01305	0.008169	0.110154	0.304961	0.0417378	2.74e-13	0.0427924	0.0274198	0.11861	0.332331	0.376875	14
Activated partial thromboplastin time	P22891.PROZ	13	113812968	13:113800622	13	113800622	C	T	0.484621	0.004476	0.007937	0.572794	0.377214	0.0229168	7.08995e-61	0.0118659	0.0210535	0.573019	0.526421	0.135685	20
Activated partial thromboplastin time	P01860.IGHG3	14	106235439	14:105961529	14	105961529	G	A	0.466088	0.004279	0.007841	0.585258	0.185825	0.0284614	6.61999e-11	0.023027	0.0423428	0.586562	0.586562	NA	NA
Activated partial thromboplastin time	P00738.HPT	16	72088491	16:72079657	16	72079657	T	C	0.292784	-0.008535	0.009694	0.37862	0.407057	0.0317842	1.50001e-37	-0.0209676	0.0238711	0.379744	0.488238	0.13679	20
Activated partial thromboplastin time	P02649.APOE	19	45409011	19:45408628	19	45408628	C	T	0.0932571	0.04142	0.01794	0.0209543	0.612638	0.0482406	5.94001e-37	0.0676093	0.0297632	0.0231123	0.0245683	0.755637	20
Activated partial thromboplastin time	P55056.APOC4	19	45445495	19:45448465	19	45448465	T	G	0.497437	-0.001056	0.007279	0.884652	-0.143339	0.0218747	5.65e-11	0.00736715	0.0507942	0.88468	0.801984	0.76274	14
Activated partial thromboplastin time	P02655.APOC2	19	45450460	19:45404691	19	45404691	G	A	0.441049	0.00766	0.007692	0.319328	0.195555	0.0289008	1.32e-11	0.0391706	0.0397579	0.324513	0.476614	0.212592	12
Aspartate aminotransferase	O75636.FCN3	1	27701315	1:27710877	1	27710877	A	T	0.160292	-0.004549	0.007922	0.565816	-0.602938	0.0557464	2.9e-27	0.00754472	0.0131575	0.566363	0.828339	0.804157	14
Aspartate aminotransferase	P07358.CO8B	1	57431688	1:57407484	1	57407484	C	T	0.446569	0.001073	0.003898	0.783109	-0.159527	0.0287819	2.98e-08	-0.00672613	0.0244649	0.78337	0.78337	0.692701	3
Aspartate aminotransferase	Q16610.ECM1	1	150480552	1:150377960	1	150377960	A	G	0.212145	-0.003796	0.004244	0.371087	-0.353638	0.0324765	1.29999e-27	0.0107341	0.0120414	0.372695	0.388578	0.000428261	13
Aspartate aminotransferase	Q03591.FHR1	1	196788887	1:196686918	1	196686918	A	G	0.0540221	-0.0192	0.008414	0.0224946	-0.984224	0.0765153	7.26002e-38	0.0195078	0.00868234	0.0246509	0.0420294	0.382845	15
Aspartate aminotransferase	P36980.FHR2	1	196912911	1:196937536	1	196937536	T	C	0.0851735	-0.001989	0.005124	0.697888	0.745516	0.0477703	6.6e-55	-0.00266795	0.00687522	0.697977	0.0911644	0.57091	18
Aspartate aminotransferase	P05160.F13B	1	197036397	1:196923108	1	196923108	A	T	0.259464	-0.008382	0.004066	0.0392567	0.177664	0.0325074	4.62001e-08	-0.0471789	0.0244598	0.0537513	0.0537513	0.617599	8
Aspartate aminotransferase	P02787.TRFE	3	133464800	3:133490334	3	133490334	A	C	0.297319	0.005225	0.004542	0.24999	-0.225416	0.0313569	6.53999e-13	-0.0231794	0.0204058	0.255989	0.211792	0.0630081	20
Aspartate aminotransferase	P02765.FETUA	3	186330712	3:186330088	3	186330088	T	A	0.13545	0.009387	0.004882	0.054508	-0.388737	0.0416229	9.68002e-21	-0.0241474	0.012822	0.0596624	0.0358227	0.943646	9
Aspartate aminotransferase	P04196.HRG	3	186383741	3:186359810	3	186359810	T	G	0.483636	0.01236	0.003777	0.00106624	-0.398234	0.028777	1.49e-43	-0.031037	0.00974594	0.00144949	0.0257143	0.151279	20
Aspartate aminotransferase	P22792.CPN2	3	194072057	3:194061826	3	194061826	T	C	0.305797	-0.0005436	0.003855	0.887861	-0.224681	0.0310976	5.00999e-13	0.00241943	0.0171609	0.887882	0.636901	0.391284	12
Aspartate aminotransferase	P02776.PLF4	4	74847841	4:74848065	4	74848065	C	G	0.146688	0.002258	0.005838	0.698922	-0.26975	0.0387496	3.37001e-12	-0.00837071	0.0216756	0.699363	0.396714	0.845091	16
Aspartate aminotransferase	P05156.CFAI	4	110723335	4:110735504	4	110735504	A	G	0.156349	-0.00813	0.006525	0.212773	-0.454311	0.0578717	4.14999e-15	0.0178952	0.0145422	0.218482	0.0615126	0.177128	20
Aspartate aminotransferase	P03952.KLKB1	4	187148556	4:187137482	4	187137482	G	A	0.445386	0.01058	0.003902	0.00669937	0.167846	0.0283252	3.11e-09	0.063034	0.0255656	0.0136793	0.0152604	0.983133	14
Aspartate aminotransferase	P10643.CO7	5	40909354	5:40974159	5	40974159	G	A	0.444795	0.008139	0.003772	0.0309479	-0.189803	0.029207	8.10999e-11	-0.0428813	0.0209401	0.0405787	0.181992	0.279281	20
Aspartate aminotransferase	P00748.FA12	5	176836577	5:176801131	5	176801131	C	A	0.264393	-0.0001327	0.004056	0.9739	0.404416	0.0331476	3.09002e-34	-0.000328127	0.0100293	0.9739	0.356522	0.540909	15
Aspartate aminotransferase	P08519.APOA	6	161085291	6:161018174	6	161018174	C	T	0.103707	0.0005019	0.005619	0.928826	0.401367	0.0493276	4.06e-16	0.00125048	0.0140005	0.92883	0.912008	0.880652	7
Aspartate aminotransferase	P27169.PON1	7	94954019	7:94955820	7	94955820	T	C	0.363959	-0.006929	0.004183	0.0976274	0.314408	0.029565	2.05999e-26	-0.0220382	0.0134648	0.101687	0.171024	0.673095	20
Aspartate aminotransferase	P07360.CO8G	9	139839713	9:139866247	9	139866247	G	T	0.163644	0.01009	0.005516	0.067366	0.302661	0.0386361	4.73999e-15	0.0333376	0.0187153	0.0748627	0.107957	0.572542	6
Aspartate aminotransferase	P15169.CBPN	10	101841634	10:101768770	10	101768770	A	G	0.226932	-0.02112	0.004685	6.54403e-06	-0.211457	0.0337158	3.57e-10	0.0998785	0.0272853	0.000251705	0.000359624	0.0932338	20
Aspartate aminotransferase	P0DJI9.SAA2	11	18270190	11:18296394	11	18296394	G	C	0.337342	-0.003592	0.004129	0.384331	-0.357866	0.0254117	4.85001e-45	0.0100373	0.0115598	0.385236	0.664021	0.996948	20
Aspartate aminotransferase	P0DJI8.SAA1	11	18287721	11:18279582	11	18279582	A	G	0.37776	-0.003935	0.003884	0.310998	-0.280253	0.0239428	1.2e-31	0.0140409	0.0139107	0.312804	0.495017	0.980787	20
Aspartate aminotransferase	P20742.PZP	12	9360966	12:9317784	12	9317784	A	G	0.483241	0.005027	0.004358	0.248701	0.246758	0.02474	1.98e-23	0.0203722	0.0177787	0.251848	0.20833	0.479611	20
Aspartate aminotransferase	P51884.LUM	12	91505608	12:91500002	12	91500002	T	A	0.289432	-0.00694	0.005003	0.165391	-0.197232	0.0315524	4.08e-10	0.035187	0.0259831	0.175665	0.158889	0.75786	20
Aspartate aminotransferase	Q96IY4.CBPB2	13	46679161	13:46606632	13	46606632	C	T	0.234227	-4.701e-05	0.004219	0.99111	0.304961	0.0417378	2.74e-13	-0.000154151	0.0138346	0.99111	0.439045	0.376426	14
Aspartate aminotransferase	P22891.PROZ	13	113812968	13:113800622	13	113800622	C	T	0.484621	-0.003686	0.004079	0.366179	0.377214	0.0229168	7.08995e-61	-0.00977164	0.0108298	0.366901	0.102637	0.485196	20
Aspartate aminotransferase	P01860.IGHG3	14	106235439	14:105961529	14	105961529	G	A	0.466088	0.0008896	0.004032	0.825377	0.185825	0.0284614	6.61999e-11	0.0047873	0.0217102	0.825475	0.825475	NA	NA
Aspartate aminotransferase	P00738.HPT	16	72088491	16:72079657	16	72079657	T	C	0.292784	-0.006227	0.004999	0.212893	0.407057	0.0317842	1.50001e-37	-0.0152976	0.0123388	0.21505	0.182747	0.0491136	20
Aspartate aminotransferase	P02649.APOE	19	45409011	19:45408628	19	45408628	C	T	0.0932571	0.006385	0.009352	0.49477	0.612638	0.0482406	5.94001e-37	0.0104221	0.0152872	0.495393	0.312775	0.601397	20
Aspartate aminotransferase	P55056.APOC4	19	45445495	19:45448465	19	45448465	T	G	0.497437	-0.002061	0.003746	0.582191	-0.143339	0.0218747	5.65e-11	0.0143785	0.0262258	0.583515	0.304498	0.124563	14
Aspartate aminotransferase	P02655.APOC2	19	45450460	19:45404691	19	45404691	G	A	0.441049	0.00689	0.003947	0.0808753	0.195555	0.0289008	1.32e-11	0.0352331	0.0208444	0.0909732	0.187873	0.0818836	12
Basophil count	O75636.FCN3	1	27701315	1:27710877	1	27710877	A	T	0.160292	0.003396	0.01189	0.775171	-0.602938	0.0557464	2.9e-27	-0.00563242	0.019727	0.775247	0.751119	0.66836	14
Basophil count	P07358.CO8B	1	57431688	1:57407484	1	57407484	C	T	0.446569	-0.009764	0.005909	0.0984541	-0.159527	0.0287819	2.98e-08	0.0612059	0.0386518	0.113303	0.113303	0.230995	3
Basophil count	Q16610.ECM1	1	150480552	1:150377960	1	150377960	A	G	0.212145	0.01025	0.006435	0.111194	-0.353638	0.0324765	1.29999e-27	-0.0289844	0.0183902	0.115008	0.0114521	0.000411307	13
Basophil count	Q03591.FHR1	1	196788887	1:196686918	1	196686918	A	G	0.0540221	-0.01567	0.01283	0.221951	-0.984224	0.0765153	7.26002e-38	0.0159212	0.0130943	0.224028	0.124064	0.10375	15
Basophil count	P36980.FHR2	1	196912911	1:196937536	1	196937536	T	C	0.0851735	-0.005509	0.00784	0.482256	0.745516	0.0477703	6.6e-55	-0.00738951	0.0105269	0.4827	0.0452864	0.266415	18
Basophil count	P05160.F13B	1	197036397	1:196923108	1	196923108	A	T	0.259464	-0.01085	0.006177	0.0790003	0.177664	0.0325074	4.62001e-08	-0.0610703	0.0365194	0.0944708	0.0944708	0.613106	8
Basophil count	P02787.TRFE	3	133464800	3:133490334	3	133490334	A	C	0.297319	-0.0008545	0.006872	0.901042	-0.225416	0.0313569	6.53999e-13	0.00379077	0.0304904	0.901057	0.864619	0.98161	20
Basophil count	P02765.FETUA	3	186330712	3:186330088	3	186330088	T	A	0.13545	-0.006793	0.007439	0.361158	-0.388737	0.0416229	9.68002e-21	0.0174745	0.0192276	0.363442	0.318295	0.87256	9
Basophil count	P04196.HRG	3	186383741	3:186359810	3	186359810	T	G	0.483636	-0.001352	0.00574	0.81379	-0.398234	0.028777	1.49e-43	0.00339499	0.0144157	0.813816	0.985934	0.968475	20
Basophil count	P22792.CPN2	3	194072057	3:194061826	3	194061826	T	C	0.305797	-0.008956	0.005835	0.124814	-0.224681	0.0310976	5.00999e-13	0.039861	0.0265497	0.13326	0.153169	0.113275	12
Basophil count	P02776.PLF4	4	74847841	4:74848065	4	74848065	C	G	0.146688	-0.002379	0.008886	0.788911	-0.26975	0.0387496	3.37001e-12	0.00881928	0.032966	0.789064	0.936496	0.804958	16
Basophil count	P05156.CFAI	4	110723335	4:110735504	4	110735504	A	G	0.156349	-0.01162	0.009842	0.23774	-0.454311	0.0578717	4.14999e-15	0.0255772	0.0219072	0.242999	0.14456	0.480648	20
Basophil count	P03952.KLKB1	4	187148556	4:187137482	4	187137482	G	A	0.445386	0.0008121	0.005904	0.890595	0.167846	0.0283252	3.11e-09	0.00483836	0.0351846	0.890625	0.652969	0.0888807	14
Basophil count	P10643.CO7	5	40909354	5:40974159	5	40974159	G	A	0.444795	-0.00626	0.005708	0.27277	-0.189803	0.029207	8.10999e-11	0.0329816	0.0304985	0.279513	0.103827	0.63472	20
Basophil count	P00748.FA12	5	176836577	5:176801131	5	176801131	C	A	0.264393	0.01656	0.006132	0.00692172	0.404416	0.0331476	3.09002e-34	0.0409479	0.0155296	0.00837011	0.010073	0.0767278	15
Basophil count	P08519.APOA	6	161085291	6:161018174	6	161018174	C	T	0.103707	0.0003954	0.008524	0.963002	0.401367	0.0493276	4.06e-16	0.000985133	0.0212378	0.963003	0.956423	0.920747	7
Basophil count	P27169.PON1	7	94954019	7:94955820	7	94955820	T	C	0.363959	0.002111	0.00634	0.73916	0.314408	0.029565	2.05999e-26	0.00671421	0.0201748	0.739284	0.869647	0.430797	20
Basophil count	P07360.CO8G	9	139839713	9:139866247	9	139866247	G	T	0.163644	-0.007637	0.008364	0.3612	0.302661	0.0386361	4.73999e-15	-0.0252329	0.027822	0.364439	0.327176	0.60626	6
Basophil count	P15169.CBPN	10	101841634	10:101768770	10	101768770	A	G	0.226932	0.006636	0.007072	0.348065	-0.211457	0.0337158	3.57e-10	-0.0313823	0.0338164	0.353398	0.406955	0.434458	20
Basophil count	P0DJI9.SAA2	11	18270190	11:18296394	11	18296394	G	C	0.337342	0.003507	0.006271	0.575997	-0.357866	0.0254117	4.85001e-45	-0.00979976	0.0175371	0.576298	0.383819	0.895386	20
Basophil count	P0DJI8.SAA1	11	18287721	11:18279582	11	18279582	A	G	0.37776	0.003827	0.005883	0.515357	-0.280253	0.0239428	1.2e-31	-0.0136555	0.0210241	0.516005	0.361278	0.85341	20
Basophil count	P20742.PZP	12	9360966	12:9317784	12	9317784	A	G	0.483241	0.006429	0.006595	0.329645	0.246758	0.02474	1.98e-23	0.0260539	0.0268539	0.331944	0.548802	0.0176721	20
Basophil count	P51884.LUM	12	91505608	12:91500002	12	91500002	T	A	0.289432	-0.01032	0.007641	0.176821	-0.197232	0.0315524	4.08e-10	0.0523242	0.0396352	0.186787	0.245804	0.985945	20
Basophil count	Q96IY4.CBPB2	13	46679161	13:46606632	13	46606632	C	T	0.234227	-0.0003141	0.006391	0.960802	0.304961	0.0417378	2.74e-13	-0.00102997	0.0209573	0.960803	0.788564	0.354093	14
Basophil count	P22891.PROZ	13	113812968	13:113800622	13	113800622	C	T	0.484621	0.005394	0.006196	0.383993	0.377214	0.0229168	7.08995e-61	0.0142996	0.0164486	0.384658	0.0122855	0.0839834	20
Basophil count	P01860.IGHG3	14	106235439	14:105961529	14	105961529	G	A	0.466088	0.0004406	0.006107	0.942485	0.185825	0.0284614	6.61999e-11	0.00237105	0.0328663	0.942489	0.942489	NA	NA
Basophil count	P00738.HPT	16	72088491	16:72079657	16	72079657	T	C	0.292784	0.004709	0.00762	0.536589	0.407057	0.0317842	1.50001e-37	0.0115684	0.0187415	0.537063	0.413113	0.085078	20
Basophil count	P02649.APOE	19	45409011	19:45408628	19	45408628	C	T	0.0932571	0.001477	0.01413	0.916749	0.612638	0.0482406	5.94001e-37	0.00241089	0.023065	0.916752	0.761343	0.880951	20
Basophil count	P55056.APOC4	19	45445495	19:45448465	19	45448465	T	G	0.497437	0.0008992	0.005667	0.873927	-0.143339	0.0218747	5.65e-11	-0.00627324	0.0395472	0.873963	0.697984	0.381464	14
Basophil count	P02655.APOC2	19	45450460	19:45404691	19	45404691	G	A	0.441049	-0.003336	0.005986	0.577322	0.195555	0.0289008	1.32e-11	-0.0170591	0.030714	0.578608	0.66631	0.867581	12
Blood sugar	O75636.FCN3	1	27701315	1:27710877	1	27710877	A	T	0.160292	0.02307	0.00981	0.0186888	-0.602938	0.0557464	2.9e-27	-0.0382626	0.0166505	0.0215624	0.415991	0.00345513	14
Blood sugar	P07358.CO8B	1	57431688	1:57407484	1	57407484	C	T	0.446569	-0.001165	0.004826	0.809245	-0.159527	0.0287819	2.98e-08	0.00730284	0.0302806	0.809422	0.809422	0.339742	3
Blood sugar	Q16610.ECM1	1	150480552	1:150377960	1	150377960	A	G	0.212145	-0.0006811	0.005259	0.896953	-0.353638	0.0324765	1.29999e-27	0.00192598	0.0148722	0.89696	0.459117	0.00785951	13
Blood sugar	Q03591.FHR1	1	196788887	1:196686918	1	196686918	A	G	0.0540221	-0.000194	0.01043	0.98516	-0.984224	0.0765153	7.26002e-38	0.00019711	0.0105972	0.98516	0.817075	0.60703	15
Blood sugar	P36980.FHR2	1	196912911	1:196937536	1	196937536	T	C	0.0851735	-0.006218	0.006322	0.325337	0.745516	0.0477703	6.6e-55	-0.00834053	0.00849686	0.326296	0.93629	0.929958	18
Blood sugar	P05160.F13B	1	197036397	1:196923108	1	196923108	A	T	0.259464	-0.001765	0.005033	0.725824	0.177664	0.0325074	4.62001e-08	-0.00993448	0.028387	0.726364	0.726364	0.429295	8
Blood sugar	P02787.TRFE	3	133464800	3:133490334	3	133490334	A	C	0.297319	0.007969	0.005621	0.156273	-0.225416	0.0313569	6.53999e-13	-0.0353524	0.0254164	0.164247	0.0760959	0.0370144	20
Blood sugar	P02765.FETUA	3	186330712	3:186330088	3	186330088	T	A	0.13545	0.002579	0.006052	0.670006	-0.388737	0.0416229	9.68002e-21	-0.00663431	0.0155846	0.670328	0.995242	0.90175	9
Blood sugar	P04196.HRG	3	186383741	3:186359810	3	186359810	T	G	0.483636	0.003791	0.004677	0.417617	-0.398234	0.028777	1.49e-43	-0.00951953	0.0117645	0.418414	0.670187	0.918553	20
Blood sugar	P22792.CPN2	3	194072057	3:194061826	3	194061826	T	C	0.305797	-0.001069	0.004764	0.822453	-0.224681	0.0310976	5.00999e-13	0.00475786	0.0212136	0.822537	0.928412	0.641377	12
Blood sugar	P02776.PLF4	4	74847841	4:74848065	4	74848065	C	G	0.146688	0.002773	0.007225	0.701122	-0.26975	0.0387496	3.37001e-12	-0.0102799	0.0268247	0.701554	0.876152	0.926431	16
Blood sugar	P05156.CFAI	4	110723335	4:110735504	4	110735504	A	G	0.156349	-0.007318	0.008086	0.365454	-0.454311	0.0578717	4.14999e-15	0.0161079	0.0179163	0.368617	0.700353	0.111128	20
Blood sugar	P03952.KLKB1	4	187148556	4:187137482	4	187137482	G	A	0.445386	-0.002343	0.004825	0.627254	0.167846	0.0283252	3.11e-09	-0.0139592	0.028843	0.628405	0.4883	0.779212	14
Blood sugar	P10643.CO7	5	40909354	5:40974159	5	40974159	G	A	0.444795	-0.003712	0.004661	0.425802	-0.189803	0.029207	8.10999e-11	0.0195571	0.0247408	0.429246	0.440846	0.504875	20
Blood sugar	P00748.FA12	5	176836577	5:176801131	5	176801131	C	A	0.264393	0.004972	0.005022	0.322153	0.404416	0.0331476	3.09002e-34	0.0122943	0.0124587	0.323741	0.472113	0.29324	15
Blood sugar	P08519.APOA	6	161085291	6:161018174	6	161018174	C	T	0.103707	-0.008448	0.006959	0.22476	0.401367	0.0493276	4.06e-16	-0.0210481	0.0175302	0.229876	0.213551	0.773608	7
Blood sugar	P27169.PON1	7	94954019	7:94955820	7	94955820	T	C	0.363959	0.01117	0.005185	0.0312173	0.314408	0.029565	2.05999e-26	0.0355271	0.0168263	0.0347376	0.746384	0.0291179	20
Blood sugar	P07360.CO8G	9	139839713	9:139866247	9	139866247	G	T	0.163644	0.00194	0.006824	0.776188	0.302661	0.0386361	4.73999e-15	0.00640981	0.0225615	0.776331	0.759829	0.811633	6
Blood sugar	P15169.CBPN	10	101841634	10:101768770	10	101768770	A	G	0.226932	-0.008358	0.005783	0.148382	-0.211457	0.0337158	3.57e-10	0.0395258	0.0280651	0.159025	0.172594	0.891389	20
Blood sugar	P0DJI9.SAA2	11	18270190	11:18296394	11	18296394	G	C	0.337342	-0.00505	0.00511	0.323026	-0.357866	0.0254117	4.85001e-45	0.0141114	0.0143142	0.324215	0.441614	0.775821	20
Blood sugar	P0DJI8.SAA1	11	18287721	11:18279582	11	18279582	A	G	0.37776	-0.00474	0.004807	0.324103	-0.280253	0.0239428	1.2e-31	0.0169133	0.0172131	0.325813	0.493656	0.738286	20
Blood sugar	P20742.PZP	12	9360966	12:9317784	12	9317784	A	G	0.483241	-0.0007893	0.005397	0.883726	0.246758	0.02474	1.98e-23	-0.00319868	0.021874	0.883738	0.999848	0.999375	20
Blood sugar	P51884.LUM	12	91505608	12:91500002	12	91500002	T	A	0.289432	-0.00638	0.006201	0.303542	-0.197232	0.0315524	4.08e-10	0.0323477	0.0318632	0.310007	0.282454	0.240282	20
Blood sugar	Q96IY4.CBPB2	13	46679161	13:46606632	13	46606632	C	T	0.234227	-0.006719	0.005225	0.198466	0.304961	0.0417378	2.74e-13	-0.0220323	0.0173967	0.205345	0.356803	0.97747	14
Blood sugar	P22891.PROZ	13	113812968	13:113800622	13	113800622	C	T	0.484621	-4.957e-06	0.005043	0.999216	0.377214	0.0229168	7.08995e-61	-1.31411e-05	0.0133691	0.999216	0.977197	0.881241	20
Blood sugar	P01860.IGHG3	14	106235439	14:105961529	14	105961529	G	A	0.466088	-0.0005815	0.004988	0.907193	0.185825	0.0284614	6.61999e-11	-0.00312929	0.0268467	0.907208	0.907208	NA	NA
Blood sugar	P00738.HPT	16	72088491	16:72079657	16	72079657	T	C	0.292784	-0.00956	0.006174	0.121519	0.407057	0.0317842	1.50001e-37	-0.0234857	0.0152779	0.124236	0.0356484	0.361557	20
Blood sugar	P02649.APOE	19	45409011	19:45408628	19	45408628	C	T	0.0932571	0.0008631	0.01167	0.941043	0.612638	0.0482406	5.94001e-37	0.00140883	0.0190491	0.941044	0.707442	0.535932	20
Blood sugar	P55056.APOC4	19	45445495	19:45448465	19	45448465	T	G	0.497437	0.001418	0.004626	0.759202	-0.143339	0.0218747	5.65e-11	-0.00989263	0.0323084	0.759457	0.61733	0.83181	14
Blood sugar	P02655.APOC2	19	45450460	19:45404691	19	45404691	G	A	0.441049	-0.004325	0.004886	0.376058	0.195555	0.0289008	1.32e-11	-0.0221165	0.0251982	0.380105	0.455252	0.781188	12
Blood urea nitrogen	O75636.FCN3	1	27701315	1:27710877	1	27710877	A	T	0.160292	-0.005024	0.007467	0.501057	-0.602938	0.0557464	2.9e-27	0.00833253	0.0124083	0.501884	0.672004	0.976593	14
Blood urea nitrogen	P07358.CO8B	1	57431688	1:57407484	1	57407484	C	T	0.446569	0.008325	0.003681	0.0237213	-0.159527	0.0287819	2.98e-08	-0.0521855	0.0249215	0.0362601	0.0362601	0.00965296	3
Blood urea nitrogen	Q16610.ECM1	1	150480552	1:150377960	1	150377960	A	G	0.212145	0.007714	0.004009	0.0543332	-0.353638	0.0324765	1.29999e-27	-0.0218133	0.0115121	0.0581169	0.0661816	0.118782	13
Blood urea nitrogen	Q03591.FHR1	1	196788887	1:196686918	1	196686918	A	G	0.0540221	-0.00279	0.007939	0.725266	-0.984224	0.0765153	7.26002e-38	0.00283472	0.00806926	0.725364	0.842009	0.901602	15
Blood urea nitrogen	P36980.FHR2	1	196912911	1:196937536	1	196937536	T	C	0.0851735	-0.0008021	0.004839	0.868348	0.745516	0.0477703	6.6e-55	-0.0010759	0.00649117	0.868355	0.919442	0.817139	18
Blood urea nitrogen	P05160.F13B	1	197036397	1:196923108	1	196923108	A	T	0.259464	0.001339	0.003841	0.727384	0.177664	0.0325074	4.62001e-08	0.0075367	0.0216634	0.727915	0.727915	0.883312	8
Blood urea nitrogen	P02787.TRFE	3	133464800	3:133490334	3	133490334	A	C	0.297319	-0.000625	0.004285	0.884034	-0.225416	0.0313569	6.53999e-13	0.00277265	0.0190132	0.884058	0.842446	0.869328	20
Blood urea nitrogen	P02765.FETUA	3	186330712	3:186330088	3	186330088	T	A	0.13545	-0.004555	0.004611	0.323224	-0.388737	0.0416229	9.68002e-21	0.0117174	0.0119277	0.325915	0.222153	0.0712412	9
Blood urea nitrogen	P04196.HRG	3	186383741	3:186359810	3	186359810	T	G	0.483636	0.005244	0.003571	0.141969	-0.398234	0.028777	1.49e-43	-0.0131681	0.00901744	0.144208	0.381325	0.204234	20
Blood urea nitrogen	P22792.CPN2	3	194072057	3:194061826	3	194061826	T	C	0.305797	0.0008094	0.003643	0.824174	-0.224681	0.0310976	5.00999e-13	-0.00360244	0.0162218	0.824256	0.992423	0.930736	12
Blood urea nitrogen	P02776.PLF4	4	74847841	4:74848065	4	74848065	C	G	0.146688	-0.009837	0.00551	0.0742128	-0.26975	0.0387496	3.37001e-12	0.0364671	0.0210874	0.0837491	0.0873453	0.352161	16
Blood urea nitrogen	P05156.CFAI	4	110723335	4:110735504	4	110735504	A	G	0.156349	-0.00678	0.006155	0.27066	-0.454311	0.0578717	4.14999e-15	0.0149237	0.0136807	0.275336	0.575132	0.651204	20
Blood urea nitrogen	P03952.KLKB1	4	187148556	4:187137482	4	187137482	G	A	0.445386	0.0001779	0.003686	0.961506	0.167846	0.0283252	3.11e-09	0.0010599	0.0219613	0.961507	0.609091	0.512876	14
Blood urea nitrogen	P10643.CO7	5	40909354	5:40974159	5	40974159	G	A	0.444795	-0.008827	0.003561	0.0131826	-0.189803	0.029207	8.10999e-11	0.0465061	0.0200801	0.0205566	0.0632948	0.423997	20
Blood urea nitrogen	P00748.FA12	5	176836577	5:176801131	5	176801131	C	A	0.264393	0.01524	0.003827	6.82712e-05	0.404416	0.0331476	3.09002e-34	0.037684	0.00995435	0.00015329	0.000579132	0.00101061	15
Blood urea nitrogen	P08519.APOA	6	161085291	6:161018174	6	161018174	C	T	0.103707	0.01151	0.005314	0.030313	0.401367	0.0493276	4.06e-16	0.028677	0.0137008	0.0363414	0.0800303	0.587735	7
Blood urea nitrogen	P27169.PON1	7	94954019	7:94955820	7	94955820	T	C	0.363959	-0.002305	0.003954	0.559924	0.314408	0.029565	2.05999e-26	-0.00733124	0.0125949	0.560513	0.598536	0.0865137	20
Blood urea nitrogen	P07360.CO8G	9	139839713	9:139866247	9	139866247	G	T	0.163644	0.00383	0.005212	0.462435	0.302661	0.0386361	4.73999e-15	0.0126544	0.0172962	0.464394	0.194417	0.124239	6
Blood urea nitrogen	P15169.CBPN	10	101841634	10:101768770	10	101768770	A	G	0.226932	0.006637	0.004427	0.133819	-0.211457	0.0337158	3.57e-10	-0.031387	0.0215255	0.144805	0.159207	0.657703	20
Blood urea nitrogen	P0DJI9.SAA2	11	18270190	11:18296394	11	18296394	G	C	0.337342	-0.007431	0.003899	0.0566666	-0.357866	0.0254117	4.85001e-45	0.0207648	0.0109945	0.0589379	0.176803	0.260124	20
Blood urea nitrogen	P0DJI8.SAA1	11	18287721	11:18279582	11	18279582	A	G	0.37776	-0.003772	0.003668	0.303784	-0.280253	0.0239428	1.2e-31	0.0134593	0.0131386	0.305643	0.099344	0.37363	20
Blood urea nitrogen	P20742.PZP	12	9360966	12:9317784	12	9317784	A	G	0.483241	-0.0005843	0.00412	0.887222	0.246758	0.02474	1.98e-23	-0.00236791	0.0166982	0.887233	0.448242	0.404196	20
Blood urea nitrogen	P51884.LUM	12	91505608	12:91500002	12	91500002	T	A	0.289432	-0.003395	0.004737	0.47356	-0.197232	0.0315524	4.08e-10	0.0172132	0.0241747	0.476444	0.500039	0.799802	20
Blood urea nitrogen	Q96IY4.CBPB2	13	46679161	13:46606632	13	46606632	C	T	0.234227	-0.009686	0.003987	0.015124	0.304961	0.0417378	2.74e-13	-0.0317614	0.0137775	0.0211494	0.0223171	0.612772	14
Blood urea nitrogen	P22891.PROZ	13	113812968	13:113800622	13	113800622	C	T	0.484621	-0.004827	0.003855	0.210519	0.377214	0.0229168	7.08995e-61	-0.0127964	0.0102492	0.211836	0.0351947	0.362927	20
Blood urea nitrogen	P01860.IGHG3	14	106235439	14:105961529	14	105961529	G	A	0.466088	-0.002107	0.003811	0.58035	0.185825	0.0284614	6.61999e-11	-0.0113386	0.0205819	0.581701	0.581701	NA	NA
Blood urea nitrogen	P00738.HPT	16	72088491	16:72079657	16	72079657	T	C	0.292784	-0.000269	0.004727	0.954619	0.407057	0.0317842	1.50001e-37	-0.000660841	0.0116127	0.95462	0.68393	0.522053	20
Blood urea nitrogen	P02649.APOE	19	45409011	19:45408628	19	45408628	C	T	0.0932571	0.003173	0.008835	0.719491	0.612638	0.0482406	5.94001e-37	0.00517924	0.014427	0.719598	0.0363473	0.00877509	20
Blood urea nitrogen	P55056.APOC4	19	45445495	19:45448465	19	45448465	T	G	0.497437	-0.004575	0.003541	0.196354	-0.143339	0.0218747	5.65e-11	0.0319173	0.0251793	0.20494	0.189642	0.846148	14
Blood urea nitrogen	P02655.APOC2	19	45450460	19:45404691	19	45404691	G	A	0.441049	-0.0008165	0.003731	0.826773	0.195555	0.0289008	1.32e-11	-0.0041753	0.019089	0.826862	0.300155	0.022312	12
Calcium	O75636.FCN3	1	27701315	1:27710877	1	27710877	A	T	0.160292	0.001411	0.01111	0.898938	-0.602938	0.0557464	2.9e-27	-0.00234021	0.0184277	0.898945	0.629221	0.561466	14
Calcium	P07358.CO8B	1	57431688	1:57407484	1	57407484	C	T	0.446569	-0.001289	0.005484	0.814172	-0.159527	0.0287819	2.98e-08	0.00808014	0.0344075	0.814336	0.814336	0.112197	3
Calcium	Q16610.ECM1	1	150480552	1:150377960	1	150377960	A	G	0.212145	-0.003404	0.005983	0.569393	-0.353638	0.0324765	1.29999e-27	0.00962566	0.0169415	0.569919	0.658795	0.457245	13
Calcium	Q03591.FHR1	1	196788887	1:196686918	1	196686918	A	G	0.0540221	-0.01235	0.01194	0.300978	-0.984224	0.0765153	7.26002e-38	0.012548	0.0121705	0.302536	0.446112	0.49134	15
Calcium	P36980.FHR2	1	196912911	1:196937536	1	196937536	T	C	0.0851735	0.007428	0.007245	0.305241	0.745516	0.0477703	6.6e-55	0.00996357	0.00973905	0.306283	0.379009	0.106314	18
Calcium	P05160.F13B	1	197036397	1:196923108	1	196923108	A	T	0.259464	0.008122	0.005746	0.157507	0.177664	0.0325074	4.62001e-08	0.0457155	0.0334061	0.171163	0.171163	0.52081	8
Calcium	P02787.TRFE	3	133464800	3:133490334	3	133490334	A	C	0.297319	0.01359	0.006409	0.0339676	-0.225416	0.0313569	6.53999e-13	-0.0602885	0.029643	0.0419695	0.0521094	0.261056	20
Calcium	P02765.FETUA	3	186330712	3:186330088	3	186330088	T	A	0.13545	-0.02422	0.00691	0.000456496	-0.388737	0.0416229	9.68002e-21	0.0623043	0.0189861	0.00103229	0.000114212	0.469868	9
Calcium	P04196.HRG	3	186383741	3:186359810	3	186359810	T	G	0.483636	0.003192	0.005325	0.548882	-0.398234	0.028777	1.49e-43	-0.00801539	0.0133841	0.549256	0.462705	0.478603	20
Calcium	P22792.CPN2	3	194072057	3:194061826	3	194061826	T	C	0.305797	-0.01361	0.005426	0.0121316	-0.224681	0.0310976	5.00999e-13	0.0605748	0.0255637	0.0178093	0.0206849	0.592964	12
Calcium	P02776.PLF4	4	74847841	4:74848065	4	74848065	C	G	0.146688	0.003755	0.008236	0.648444	-0.26975	0.0387496	3.37001e-12	-0.0139203	0.0305974	0.649145	0.80759	0.372679	16
Calcium	P05156.CFAI	4	110723335	4:110735504	4	110735504	A	G	0.156349	-0.01068	0.009234	0.247438	-0.454311	0.0578717	4.14999e-15	0.0235081	0.0205447	0.252523	0.0730207	0.53176	20
Calcium	P03952.KLKB1	4	187148556	4:187137482	4	187137482	G	A	0.445386	0.006868	0.0055	0.211765	0.167846	0.0283252	3.11e-09	0.0409185	0.0334878	0.221749	0.334757	0.54213	14
Calcium	P10643.CO7	5	40909354	5:40974159	5	40974159	G	A	0.444795	0.00323	0.005298	0.542084	-0.189803	0.029207	8.10999e-11	-0.0170176	0.0280357	0.543852	0.3777	0.0349019	20
Calcium	P00748.FA12	5	176836577	5:176801131	5	176801131	C	A	0.264393	0.02035	0.005697	0.00035419	0.404416	0.0331476	3.09002e-34	0.0503195	0.0146783	0.00060772	0.000101078	0.0620568	15
Calcium	P08519.APOA	6	161085291	6:161018174	6	161018174	C	T	0.103707	-0.01123	0.007941	0.157309	0.401367	0.0493276	4.06e-16	-0.0279794	0.0200815	0.163531	0.109775	0.54344	7
Calcium	P27169.PON1	7	94954019	7:94955820	7	94955820	T	C	0.363959	0.02451	0.005895	3.21382e-05	0.314408	0.029565	2.05999e-26	0.077956	0.0201316	0.000107803	0.00674664	0.044957	20
Calcium	P07360.CO8G	9	139839713	9:139866247	9	139866247	G	T	0.163644	2.608e-06	0.007787	0.999733	0.302661	0.0386361	4.73999e-15	8.6169e-06	0.0257285	0.999733	0.901942	0.518217	6
Calcium	P15169.CBPN	10	101841634	10:101768770	10	101768770	A	G	0.226932	-0.002041	0.006575	0.756243	-0.211457	0.0337158	3.57e-10	0.00965208	0.0311319	0.756532	0.808254	0.845271	20
Calcium	P0DJI9.SAA2	11	18270190	11:18296394	11	18296394	G	C	0.337342	-0.001997	0.005825	0.731724	-0.357866	0.0254117	4.85001e-45	0.0055803	0.0162819	0.731801	0.566393	0.0532293	20
Calcium	P0DJI8.SAA1	11	18287721	11:18279582	11	18279582	A	G	0.37776	2.691e-05	0.005483	0.996084	-0.280253	0.0239428	1.2e-31	-9.60204e-05	0.0195645	0.996084	0.368318	0.307148	20
Calcium	P20742.PZP	12	9360966	12:9317784	12	9317784	A	G	0.483241	-0.003035	0.006147	0.621492	0.246758	0.02474	1.98e-23	-0.0122995	0.0249415	0.621919	0.565751	0.22106	20
Calcium	P51884.LUM	12	91505608	12:91500002	12	91500002	T	A	0.289432	0.01429	0.007075	0.0434054	-0.197232	0.0315524	4.08e-10	-0.0724527	0.0376976	0.0546123	0.103201	0.22256	20
Calcium	Q96IY4.CBPB2	13	46679161	13:46606632	13	46606632	C	T	0.234227	-0.0007335	0.005932	0.901591	0.304961	0.0417378	2.74e-13	-0.00240523	0.0194545	0.901605	0.65616	0.585806	14
Calcium	P22891.PROZ	13	113812968	13:113800622	13	113800622	C	T	0.484621	0.002688	0.005745	0.639867	0.377214	0.0229168	7.08995e-61	0.00712593	0.0152362	0.640002	0.611197	0.360337	20
Calcium	P01860.IGHG3	14	106235439	14:105961529	14	105961529	G	A	0.466088	-0.003953	0.005695	0.487608	0.185825	0.0284614	6.61999e-11	-0.0212727	0.0308198	0.490051	0.490051	NA	NA
Calcium	P00738.HPT	16	72088491	16:72079657	16	72079657	T	C	0.292784	-0.009647	0.007076	0.172775	0.407057	0.0317842	1.50001e-37	-0.0236994	0.0174815	0.175201	0.124323	0.481154	20
Calcium	P02649.APOE	19	45409011	19:45408628	19	45408628	C	T	0.0932571	0.007983	0.01308	0.541649	0.612638	0.0482406	5.94001e-37	0.0130305	0.0213749	0.542115	0.763296	0.616575	20
Calcium	P55056.APOC4	19	45445495	19:45448465	19	45448465	T	G	0.497437	0.008879	0.005278	0.0925173	-0.143339	0.0218747	5.65e-11	-0.0619441	0.0380159	0.103223	0.113184	0.92396	14
Calcium	P02655.APOC2	19	45450460	19:45404691	19	45404691	G	A	0.441049	0.001444	0.005569	0.79541	0.195555	0.0289008	1.32e-11	0.00738411	0.0284988	0.795556	0.778189	0.20856	12
Creatine kinase	O75636.FCN3	1	27701315	1:27710877	1	27710877	A	T	0.160292	-0.006195	0.008705	0.476675	-0.602938	0.0557464	2.9e-27	0.0102747	0.0144689	0.477627	0.907996	0.591665	14
Creatine kinase	P07358.CO8B	1	57431688	1:57407484	1	57407484	C	T	0.446569	-0.0003349	0.004309	0.93805	-0.159527	0.0287819	2.98e-08	0.00209933	0.0270138	0.938056	0.938056	0.119497	3
Creatine kinase	Q16610.ECM1	1	150480552	1:150377960	1	150377960	A	G	0.212145	0.004585	0.004692	0.328473	-0.353638	0.0324765	1.29999e-27	-0.0129652	0.0133211	0.330412	0.317669	0.464774	13
Creatine kinase	Q03591.FHR1	1	196788887	1:196686918	1	196686918	A	G	0.0540221	-0.009671	0.009275	0.297089	-0.984224	0.0765153	7.26002e-38	0.00982602	0.00945458	0.298671	0.233353	0.164586	15
Creatine kinase	P36980.FHR2	1	196912911	1:196937536	1	196937536	T	C	0.0851735	0.007011	0.005667	0.216027	0.745516	0.0477703	6.6e-55	0.00940422	0.00762529	0.217466	0.121093	0.673999	18
Creatine kinase	P05160.F13B	1	197036397	1:196923108	1	196923108	A	T	0.259464	0.01086	0.004493	0.015645	0.177664	0.0325074	4.62001e-08	0.0611266	0.0276521	0.0270665	0.0270665	0.151453	8
Creatine kinase	P02787.TRFE	3	133464800	3:133490334	3	133490334	A	C	0.297319	-0.002828	0.005014	0.57274	-0.225416	0.0313569	6.53999e-13	0.0125457	0.0223117	0.573917	0.276	0.0051583	20
Creatine kinase	P02765.FETUA	3	186330712	3:186330088	3	186330088	T	A	0.13545	0.005956	0.005388	0.268978	-0.388737	0.0416229	9.68002e-21	-0.0153214	0.013957	0.272311	0.0751597	0.290158	9
Creatine kinase	P04196.HRG	3	186383741	3:186359810	3	186359810	T	G	0.483636	0.00519	0.00418	0.214374	-0.398234	0.028777	1.49e-43	-0.0130325	0.0105385	0.216214	0.331108	0.997082	20
Creatine kinase	P22792.CPN2	3	194072057	3:194061826	3	194061826	T	C	0.305797	-0.01472	0.004258	0.00054618	-0.224681	0.0310976	5.00999e-13	0.0655151	0.021009	0.00181815	0.00180086	0.650598	12
Creatine kinase	P02776.PLF4	4	74847841	4:74848065	4	74848065	C	G	0.146688	-0.01116	0.006437	0.0829666	-0.26975	0.0387496	3.37001e-12	0.0413716	0.0245918	0.0925034	0.164123	0.321359	16
Creatine kinase	P05156.CFAI	4	110723335	4:110735504	4	110735504	A	G	0.156349	-0.0188	0.007207	0.00909201	-0.454311	0.0578717	4.14999e-15	0.0413813	0.0167165	0.0133055	0.00696258	0.694243	20
Creatine kinase	P03952.KLKB1	4	187148556	4:187137482	4	187137482	G	A	0.445386	-0.003762	0.0043	0.381637	0.167846	0.0283252	3.11e-09	-0.0224134	0.0258964	0.386764	0.538191	0.521668	14
Creatine kinase	P10643.CO7	5	40909354	5:40974159	5	40974159	G	A	0.444795	0.002146	0.004161	0.606035	-0.189803	0.029207	8.10999e-11	-0.0113065	0.0219917	0.607165	0.813577	0.921934	20
Creatine kinase	P00748.FA12	5	176836577	5:176801131	5	176801131	C	A	0.264393	-0.005743	0.004471	0.198967	0.404416	0.0331476	3.09002e-34	-0.0142007	0.0111166	0.201447	0.368488	0.293651	15
Creatine kinase	P08519.APOA	6	161085291	6:161018174	6	161018174	C	T	0.103707	-0.005558	0.006229	0.372244	0.401367	0.0493276	4.06e-16	-0.0138477	0.0156125	0.3751	0.508971	0.62049	7
Creatine kinase	P27169.PON1	7	94954019	7:94955820	7	94955820	T	C	0.363959	-0.001422	0.004625	0.758494	0.314408	0.029565	2.05999e-26	-0.00452279	0.0147163	0.758591	0.533558	0.701022	20
Creatine kinase	P07360.CO8G	9	139839713	9:139866247	9	139866247	G	T	0.163644	-0.002548	0.006097	0.676013	0.302661	0.0386361	4.73999e-15	-0.00841866	0.0201733	0.676446	0.683822	0.0552591	6
Creatine kinase	P15169.CBPN	10	101841634	10:101768770	10	101768770	A	G	0.226932	-0.02977	0.005178	8.96009e-09	-0.211457	0.0337158	3.57e-10	0.140785	0.0332192	2.25454e-05	3.35297e-05	0.046816	20
Creatine kinase	P0DJI9.SAA2	11	18270190	11:18296394	11	18296394	G	C	0.337342	-0.001272	0.004553	0.779956	-0.357866	0.0254117	4.85001e-45	0.0035544	0.0127251	0.779998	0.392063	0.29737	20
Creatine kinase	P0DJI8.SAA1	11	18287721	11:18279582	11	18279582	A	G	0.37776	0.001658	0.004287	0.698941	-0.280253	0.0239428	1.2e-31	-0.00591608	0.0153052	0.699097	0.592879	0.602038	20
Creatine kinase	P20742.PZP	12	9360966	12:9317784	12	9317784	A	G	0.483241	0.00951	0.004815	0.0482593	0.246758	0.02474	1.98e-23	0.0385398	0.0198919	0.0526895	0.42799	0.0428728	20
Creatine kinase	P51884.LUM	12	91505608	12:91500002	12	91500002	T	A	0.289432	-0.01207	0.005539	0.0293247	-0.197232	0.0315524	4.08e-10	0.061197	0.0297412	0.0396237	0.0484808	0.724801	20
Creatine kinase	Q96IY4.CBPB2	13	46679161	13:46606632	13	46606632	C	T	0.234227	0.005057	0.004666	0.278454	0.304961	0.0417378	2.74e-13	0.0165824	0.0154677	0.283689	0.660205	0.304599	14
Creatine kinase	P22891.PROZ	13	113812968	13:113800622	13	113800622	C	T	0.484621	-0.00256	0.004507	0.570031	0.377214	0.0229168	7.08995e-61	-0.0067866	0.0119552	0.570261	0.00274683	0.00358622	20
Creatine kinase	P01860.IGHG3	14	106235439	14:105961529	14	105961529	G	A	0.466088	0.01273	0.004463	0.00433985	0.185825	0.0284614	6.61999e-11	0.0685053	0.0262091	0.00895423	0.00895423	NA	NA
Creatine kinase	P00738.HPT	16	72088491	16:72079657	16	72079657	T	C	0.292784	0.006651	0.005529	0.229003	0.407057	0.0317842	1.50001e-37	0.0163392	0.0136427	0.23105	0.112356	0.695141	20
Creatine kinase	P02649.APOE	19	45409011	19:45408628	19	45408628	C	T	0.0932571	-0.0006987	0.0104	0.946436	0.612638	0.0482406	5.94001e-37	-0.00114048	0.016976	0.946437	0.705984	0.135874	20
Creatine kinase	P55056.APOC4	19	45445495	19:45448465	19	45448465	T	G	0.497437	-0.0002708	0.004138	0.947822	-0.143339	0.0218747	5.65e-11	0.00188923	0.0288701	0.947824	0.781929	0.353333	14
Creatine kinase	P02655.APOC2	19	45450460	19:45404691	19	45404691	G	A	0.441049	-0.001241	0.004355	0.775675	0.195555	0.0289008	1.32e-11	-0.00634604	0.0222897	0.775868	0.987639	0.3722	12
Chloride	O75636.FCN3	1	27701315	1:27710877	1	27710877	A	T	0.160292	-0.005193	0.008401	0.536483	-0.602938	0.0557464	2.9e-27	0.00861283	0.0139562	0.537147	0.50583	0.65685	14
Chloride	P07358.CO8B	1	57431688	1:57407484	1	57407484	C	T	0.446569	-0.008061	0.004142	0.0516354	-0.159527	0.0287819	2.98e-08	0.0505306	0.0275183	0.0663201	0.0663201	0.884571	3
Chloride	Q16610.ECM1	1	150480552	1:150377960	1	150377960	A	G	0.212145	-0.003287	0.004507	0.465812	-0.353638	0.0324765	1.29999e-27	0.00929482	0.0127732	0.46681	0.530458	0.878797	13
Chloride	Q03591.FHR1	1	196788887	1:196686918	1	196686918	A	G	0.0540221	-0.008348	0.008937	0.350255	-0.984224	0.0765153	7.26002e-38	0.00848181	0.00910416	0.351522	0.062192	0.0682599	15
Chloride	P36980.FHR2	1	196912911	1:196937536	1	196937536	T	C	0.0851735	-0.004798	0.005441	0.377872	0.745516	0.0477703	6.6e-55	-0.00643581	0.00730994	0.378632	0.0820078	0.358609	18
Chloride	P05160.F13B	1	197036397	1:196923108	1	196923108	A	T	0.259464	-0.004644	0.004316	0.281929	0.177664	0.0325074	4.62001e-08	-0.0261392	0.0247594	0.291091	0.291091	0.955064	8
Chloride	P02787.TRFE	3	133464800	3:133490334	3	133490334	A	C	0.297319	-0.005732	0.00482	0.234356	-0.225416	0.0313569	6.53999e-13	0.0254285	0.0216733	0.240689	0.478778	0.546634	20
Chloride	P02765.FETUA	3	186330712	3:186330088	3	186330088	T	A	0.13545	-0.00448	0.005191	0.38812	-0.388737	0.0416229	9.68002e-21	0.0115245	0.0134104	0.390136	0.564057	0.142089	9
Chloride	P04196.HRG	3	186383741	3:186359810	3	186359810	T	G	0.483636	0.0004921	0.004014	0.902427	-0.398234	0.028777	1.49e-43	-0.00123571	0.0100799	0.902431	0.997185	0.992556	20
Chloride	P22792.CPN2	3	194072057	3:194061826	3	194061826	T	C	0.305797	0.003244	0.004096	0.428365	-0.224681	0.0310976	5.00999e-13	-0.0144382	0.0183395	0.43112	0.586296	0.99143	12
Chloride	P02776.PLF4	4	74847841	4:74848065	4	74848065	C	G	0.146688	0.003325	0.006197	0.591579	-0.26975	0.0387496	3.37001e-12	-0.0123262	0.0230413	0.592675	0.456508	0.41261	16
Chloride	P05156.CFAI	4	110723335	4:110735504	4	110735504	A	G	0.156349	-0.001922	0.006923	0.7813	-0.454311	0.0578717	4.14999e-15	0.00423058	0.015248	0.781433	0.994979	0.856773	20
Chloride	P03952.KLKB1	4	187148556	4:187137482	4	187137482	G	A	0.445386	0.004945	0.004142	0.23253	0.167846	0.0283252	3.11e-09	0.0294615	0.0251732	0.24186	0.379912	0.585835	14
Chloride	P10643.CO7	5	40909354	5:40974159	5	40974159	G	A	0.444795	0.006712	0.004007	0.0939208	-0.189803	0.029207	8.10999e-11	-0.035363	0.0218014	0.104793	0.389619	0.519367	20
Chloride	P00748.FA12	5	176836577	5:176801131	5	176801131	C	A	0.264393	-0.01812	0.004301	2.5203e-05	0.404416	0.0331476	3.09002e-34	-0.0448053	0.0112513	6.82698e-05	0.000178581	0.00900338	15
Chloride	P08519.APOA	6	161085291	6:161018174	6	161018174	C	T	0.103707	-0.007906	0.005976	0.185849	0.401367	0.0493276	4.06e-16	-0.0196977	0.0150846	0.191617	0.125711	0.145487	7
Chloride	P27169.PON1	7	94954019	7:94955820	7	94955820	T	C	0.363959	0.003468	0.004446	0.435375	0.314408	0.029565	2.05999e-26	0.0110303	0.0141788	0.436606	0.427002	0.0484474	20
Chloride	P07360.CO8G	9	139839713	9:139866247	9	139866247	G	T	0.163644	-0.004562	0.005854	0.435805	0.302661	0.0386361	4.73999e-15	-0.015073	0.0194372	0.438063	0.248162	0.114739	6
Chloride	P15169.CBPN	10	101841634	10:101768770	10	101768770	A	G	0.226932	-0.003653	0.004979	0.463143	-0.211457	0.0337158	3.57e-10	0.0172754	0.0237067	0.466178	0.386999	0.321634	20
Chloride	P0DJI9.SAA2	11	18270190	11:18296394	11	18296394	G	C	0.337342	-0.001871	0.004385	0.669611	-0.357866	0.0254117	4.85001e-45	0.00522821	0.0122588	0.669754	0.274512	0.159846	20
Chloride	P0DJI8.SAA1	11	18287721	11:18279582	11	18279582	A	G	0.37776	-0.002377	0.004126	0.564546	-0.280253	0.0239428	1.2e-31	0.00848162	0.0147402	0.565017	0.388144	0.28426	20
Chloride	P20742.PZP	12	9360966	12:9317784	12	9317784	A	G	0.483241	-0.006651	0.00463	0.15086	0.246758	0.02474	1.98e-23	-0.0269535	0.0189569	0.155076	0.388645	0.221094	20
Chloride	P51884.LUM	12	91505608	12:91500002	12	91500002	T	A	0.289432	-0.002475	0.005329	0.642333	-0.197232	0.0315524	4.08e-10	0.0125487	0.0270934	0.643247	0.742247	0.642725	20
Chloride	Q96IY4.CBPB2	13	46679161	13:46606632	13	46606632	C	T	0.234227	0.0005373	0.004485	0.904642	0.304961	0.0417378	2.74e-13	0.00176186	0.0147088	0.904655	0.516573	0.236591	14
Chloride	P22891.PROZ	13	113812968	13:113800622	13	113800622	C	T	0.484621	0.001025	0.004332	0.812958	0.377214	0.0229168	7.08995e-61	0.00271729	0.0114854	0.812977	0.770189	0.412211	20
Chloride	P01860.IGHG3	14	106235439	14:105961529	14	105961529	G	A	0.466088	0.006414	0.004285	0.134432	0.185825	0.0284614	6.61999e-11	0.0345163	0.0236576	0.144566	0.144566	NA	NA
Chloride	P00738.HPT	16	72088491	16:72079657	16	72079657	T	C	0.292784	-0.02259	0.00531	2.09763e-05	0.407057	0.0317842	1.50001e-37	-0.0554959	0.0137457	5.40665e-05	0.0011993	0.244236	20
Chloride	P02649.APOE	19	45409011	19:45408628	19	45408628	C	T	0.0932571	-0.01165	0.009926	0.240521	0.612638	0.0482406	5.94001e-37	-0.0190161	0.0162711	0.242523	0.217122	0.806301	20
Chloride	P55056.APOC4	19	45445495	19:45448465	19	45448465	T	G	0.497437	0.006311	0.00398	0.112812	-0.143339	0.0218747	5.65e-11	-0.0440285	0.0285678	0.123269	0.109004	0.435182	14
Chloride	P02655.APOC2	19	45450460	19:45404691	19	45404691	G	A	0.441049	-0.00722	0.004195	0.0852333	0.195555	0.0289008	1.32e-11	-0.0369206	0.0221348	0.0953188	0.114808	0.981027	12
C-reactive protein	O75636.FCN3	1	27701315	1:27710877	1	27710877	A	T	0.160292	0.0009582	0.01091	0.930014	-0.602938	0.0557464	2.9e-27	-0.00158922	0.0180953	0.930016	0.448263	0.506165	14
C-reactive protein	P07358.CO8B	1	57431688	1:57407484	1	57407484	C	T	0.446569	-0.006019	0.005358	0.261282	-0.159527	0.0287819	2.98e-08	0.0377303	0.0342697	0.270905	0.270905	0.363208	3
C-reactive protein	Q16610.ECM1	1	150480552	1:150377960	1	150377960	A	G	0.212145	0.005987	0.005836	0.304951	-0.353638	0.0324765	1.29999e-27	-0.0169297	0.0165758	0.307088	0.408948	0.220774	13
C-reactive protein	Q03591.FHR1	1	196788887	1:196686918	1	196686918	A	G	0.0540221	0.01249	0.01155	0.279526	-0.984224	0.0765153	7.26002e-38	-0.0126902	0.0117765	0.281219	0.187526	0.215604	15
C-reactive protein	P36980.FHR2	1	196912911	1:196937536	1	196937536	T	C	0.0851735	-0.001787	0.007043	0.799706	0.745516	0.0477703	6.6e-55	-0.002397	0.0094484	0.799732	0.338595	0.805023	18
C-reactive protein	P05160.F13B	1	197036397	1:196923108	1	196923108	A	T	0.259464	-0.005831	0.005585	0.296464	0.177664	0.0325074	4.62001e-08	-0.0328204	0.0320042	0.305126	0.305126	0.731375	8
C-reactive protein	P02787.TRFE	3	133464800	3:133490334	3	133490334	A	C	0.297319	-0.005405	0.006235	0.386008	-0.225416	0.0313569	6.53999e-13	0.0239779	0.0278604	0.389433	0.140297	0.46096	20
C-reactive protein	P02765.FETUA	3	186330712	3:186330088	3	186330088	T	A	0.13545	0.004253	0.006734	0.527667	-0.388737	0.0416229	9.68002e-21	-0.0109406	0.0173623	0.528608	0.322965	0.704534	9
C-reactive protein	P04196.HRG	3	186383741	3:186359810	3	186359810	T	G	0.483636	-0.003938	0.005198	0.448691	-0.398234	0.028777	1.49e-43	0.00988866	0.0130722	0.44937	0.720156	0.533293	20
C-reactive protein	P22792.CPN2	3	194072057	3:194061826	3	194061826	T	C	0.305797	0.001567	0.005306	0.767745	-0.224681	0.0310976	5.00999e-13	-0.00697433	0.0236354	0.767933	0.587971	0.589109	12
C-reactive protein	P02776.PLF4	4	74847841	4:74848065	4	74848065	C	G	0.146688	-0.0008014	0.008023	0.920433	-0.26975	0.0387496	3.37001e-12	0.0029709	0.0297454	0.920442	0.890918	0.301479	16
C-reactive protein	P05156.CFAI	4	110723335	4:110735504	4	110735504	A	G	0.156349	0.009695	0.008957	0.279078	-0.454311	0.0578717	4.14999e-15	-0.02134	0.0199021	0.283608	0.399462	0.279807	20
C-reactive protein	P03952.KLKB1	4	187148556	4:187137482	4	187137482	G	A	0.445386	0.003621	0.00536	0.49932	0.167846	0.0283252	3.11e-09	0.0215733	0.0321409	0.502086	0.628105	0.750152	14
C-reactive protein	P10643.CO7	5	40909354	5:40974159	5	40974159	G	A	0.444795	-0.003783	0.005189	0.465976	-0.189803	0.029207	8.10999e-11	0.0199312	0.0275104	0.468761	0.739871	0.920655	20
C-reactive protein	P00748.FA12	5	176836577	5:176801131	5	176801131	C	A	0.264393	0.003377	0.005569	0.544254	0.404416	0.0331476	3.09002e-34	0.00835031	0.0137875	0.544751	0.757854	0.549065	15
C-reactive protein	P08519.APOA	6	161085291	6:161018174	6	161018174	C	T	0.103707	0.01546	0.007728	0.0454444	0.401367	0.0493276	4.06e-16	0.0385184	0.0198276	0.0520568	0.0674729	0.0650227	7
C-reactive protein	P27169.PON1	7	94954019	7:94955820	7	94955820	T	C	0.363959	0.00531	0.005761	0.356677	0.314408	0.029565	2.05999e-26	0.0168889	0.018392	0.358476	0.660006	0.527287	20
C-reactive protein	P07360.CO8G	9	139839713	9:139866247	9	139866247	G	T	0.163644	-0.01471	0.007576	0.0521785	0.302661	0.0386361	4.73999e-15	-0.0486022	0.0257888	0.0594799	0.0821449	0.296141	6
C-reactive protein	P15169.CBPN	10	101841634	10:101768770	10	101768770	A	G	0.226932	0.006144	0.006441	0.34014	-0.211457	0.0337158	3.57e-10	-0.0290556	0.0308104	0.345658	0.362684	0.450525	20
C-reactive protein	P0DJI9.SAA2	11	18270190	11:18296394	11	18296394	G	C	0.337342	-0.001654	0.005683	0.771018	-0.357866	0.0254117	4.85001e-45	0.00462184	0.0158836	0.771066	0.626143	0.958398	20
C-reactive protein	P0DJI8.SAA1	11	18287721	11:18279582	11	18279582	A	G	0.37776	-0.002905	0.005335	0.586086	-0.280253	0.0239428	1.2e-31	0.0103656	0.019057	0.58649	0.908902	0.915213	20
C-reactive protein	P20742.PZP	12	9360966	12:9317784	12	9317784	A	G	0.483241	-0.001806	0.005992	0.763108	0.246758	0.02474	1.98e-23	-0.00731891	0.024294	0.763213	0.41363	0.423077	20
C-reactive protein	P51884.LUM	12	91505608	12:91500002	12	91500002	T	A	0.289432	-0.01225	0.006908	0.076178	-0.197232	0.0315524	4.08e-10	0.0621096	0.0364068	0.0880105	0.0990435	0.989579	20
C-reactive protein	Q96IY4.CBPB2	13	46679161	13:46606632	13	46606632	C	T	0.234227	-0.01059	0.005787	0.0672554	0.304961	0.0417378	2.74e-13	-0.0347258	0.0195623	0.0758754	0.0843137	0.458035	14
C-reactive protein	P22891.PROZ	13	113812968	13:113800622	13	113800622	C	T	0.484621	0.003321	0.005614	0.554147	0.377214	0.0229168	7.08995e-61	0.00880402	0.0148924	0.554403	0.14532	0.424376	20
C-reactive protein	P01860.IGHG3	14	106235439	14:105961529	14	105961529	G	A	0.466088	-0.007635	0.005551	0.168999	0.185825	0.0284614	6.61999e-11	-0.041087	0.0305278	0.178339	0.178339	NA	NA
C-reactive protein	P00738.HPT	16	72088491	16:72079657	16	72079657	T	C	0.292784	-0.0002106	0.006873	0.975555	0.407057	0.0317842	1.50001e-37	-0.000517372	0.0168847	0.975555	0.955985	0.761222	20
C-reactive protein	P02649.APOE	19	45409011	19:45408628	19	45408628	C	T	0.0932571	0.01772	0.0129	0.169552	0.612638	0.0482406	5.94001e-37	0.0289241	0.0211793	0.17204	0.000353693	2.90767e-10	20
C-reactive protein	P55056.APOC4	19	45445495	19:45448465	19	45448465	T	G	0.497437	-0.008343	0.005155	0.10557	-0.143339	0.0218747	5.65e-11	0.0582047	0.0370444	0.116133	0.0725777	0.5008	14
C-reactive protein	P02655.APOC2	19	45450460	19:45404691	19	45404691	G	A	0.441049	-0.04239	0.005434	6.14753e-15	0.195555	0.0289008	1.32e-11	-0.216768	0.042408	3.19646e-07	2.37719e-05	7.53368e-08	12
Diastolic blood pressure	O75636.FCN3	1	27701315	1:27710877	1	27710877	A	T	0.160292	-0.01074	0.007999	0.17938	-0.602938	0.0557464	2.9e-27	0.0178128	0.0133685	0.182716	0.00857262	0.0555032	14
Diastolic blood pressure	P07358.CO8B	1	57431688	1:57407484	1	57407484	C	T	0.446569	0.002116	0.00395	0.592168	-0.159527	0.0287819	2.98e-08	-0.0132642	0.0248761	0.593887	0.593887	0.389448	3
Diastolic blood pressure	Q16610.ECM1	1	150480552	1:150377960	1	150377960	A	G	0.212145	-0.0009452	0.004293	0.825737	-0.353638	0.0324765	1.29999e-27	0.00267279	0.012142	0.825772	0.556868	0.0471642	13
Diastolic blood pressure	Q03591.FHR1	1	196788887	1:196686918	1	196686918	A	G	0.0540221	-0.009042	0.008566	0.291165	-0.984224	0.0765153	7.26002e-38	0.00918693	0.00873256	0.292785	0.522873	0.436511	15
Diastolic blood pressure	P36980.FHR2	1	196912911	1:196937536	1	196937536	T	C	0.0851735	-0.01023	0.005198	0.0490606	0.745516	0.0477703	6.6e-55	-0.013722	0.00702757	0.050867	0.0484118	0.934603	18
Diastolic blood pressure	P05160.F13B	1	197036397	1:196923108	1	196923108	A	T	0.259464	-0.01211	0.004125	0.00332734	0.177664	0.0325074	4.62001e-08	-0.0681624	0.0263556	0.00970251	0.00970251	0.565099	8
Diastolic blood pressure	P02787.TRFE	3	133464800	3:133490334	3	133490334	A	C	0.297319	-0.006629	0.004594	0.149029	-0.225416	0.0313569	6.53999e-13	0.0294078	0.0207866	0.157142	0.432627	0.1305	20
Diastolic blood pressure	P02765.FETUA	3	186330712	3:186330088	3	186330088	T	A	0.13545	-0.001908	0.004946	0.69967	-0.388737	0.0416229	9.68002e-21	0.0049082	0.0127341	0.699913	0.830224	0.835402	9
Diastolic blood pressure	P04196.HRG	3	186383741	3:186359810	3	186359810	T	G	0.483636	0.006109	0.003831	0.110797	-0.398234	0.028777	1.49e-43	-0.0153402	0.00968363	0.113162	0.299614	0.21555	20
Diastolic blood pressure	P22792.CPN2	3	194072057	3:194061826	3	194061826	T	C	0.305797	-0.001781	0.003906	0.648415	-0.224681	0.0310976	5.00999e-13	0.00792679	0.0174192	0.649066	0.744402	0.980215	12
Diastolic blood pressure	P02776.PLF4	4	74847841	4:74848065	4	74848065	C	G	0.146688	-0.008198	0.005921	0.166186	-0.26975	0.0387496	3.37001e-12	0.0303911	0.0223799	0.174475	0.14333	0.55623	16
Diastolic blood pressure	P05156.CFAI	4	110723335	4:110735504	4	110735504	A	G	0.156349	-0.00731	0.006604	0.268335	-0.454311	0.0578717	4.14999e-15	0.0160903	0.0146801	0.273051	0.0586231	0.138644	20
Diastolic blood pressure	P03952.KLKB1	4	187148556	4:187137482	4	187137482	G	A	0.445386	-0.0001282	0.003949	0.974102	0.167846	0.0283252	3.11e-09	-0.000763795	0.0235279	0.974102	0.995223	0.660522	14
Diastolic blood pressure	P10643.CO7	5	40909354	5:40974159	5	40974159	G	A	0.444795	0.005996	0.003821	0.116596	-0.189803	0.029207	8.10999e-11	-0.0315906	0.02071	0.127164	0.46374	0.222124	20
Diastolic blood pressure	P00748.FA12	5	176836577	5:176801131	5	176801131	C	A	0.264393	-3.026e-05	0.00411	0.994126	0.404416	0.0331476	3.09002e-34	-7.48239e-05	0.0101628	0.994126	0.965996	0.833414	15
Diastolic blood pressure	P08519.APOA	6	161085291	6:161018174	6	161018174	C	T	0.103707	-0.002859	0.005699	0.615902	0.401367	0.0493276	4.06e-16	-0.00712316	0.0142259	0.616571	0.726196	0.986618	7
Diastolic blood pressure	P27169.PON1	7	94954019	7:94955820	7	94955820	T	C	0.363959	-0.004088	0.004242	0.335198	0.314408	0.029565	2.05999e-26	-0.0130022	0.0135473	0.337174	0.0210187	0.00849152	20
Diastolic blood pressure	P07360.CO8G	9	139839713	9:139866247	9	139866247	G	T	0.163644	0.006079	0.005588	0.276654	0.302661	0.0386361	4.73999e-15	0.0200852	0.0186401	0.281245	0.0889931	0.0247092	6
Diastolic blood pressure	P15169.CBPN	10	101841634	10:101768770	10	101768770	A	G	0.226932	-0.003807	0.004751	0.422955	-0.211457	0.0337158	3.57e-10	0.0180037	0.0226506	0.426704	0.41469	0.685834	20
Diastolic blood pressure	P0DJI9.SAA2	11	18270190	11:18296394	11	18296394	G	C	0.337342	0.002406	0.004187	0.565538	-0.357866	0.0254117	4.85001e-45	-0.00672319	0.0117096	0.565861	0.496137	0.980372	20
Diastolic blood pressure	P0DJI8.SAA1	11	18287721	11:18279582	11	18279582	A	G	0.37776	0.001954	0.003938	0.61976	-0.280253	0.0239428	1.2e-31	-0.00697227	0.0140642	0.620074	0.484569	0.955529	20
Diastolic blood pressure	P20742.PZP	12	9360966	12:9317784	12	9317784	A	G	0.483241	-0.003686	0.004415	0.403785	0.246758	0.02474	1.98e-23	-0.0149377	0.0179546	0.405425	0.576574	0.42503	20
Diastolic blood pressure	P51884.LUM	12	91505608	12:91500002	12	91500002	T	A	0.289432	0.005486	0.005084	0.280556	-0.197232	0.0315524	4.08e-10	-0.027815	0.026158	0.287626	0.230092	0.838058	20
Diastolic blood pressure	Q96IY4.CBPB2	13	46679161	13:46606632	13	46606632	C	T	0.234227	-0.004521	0.004271	0.289812	0.304961	0.0417378	2.74e-13	-0.0148248	0.0141513	0.294824	0.511265	0.570616	14
Diastolic blood pressure	P22891.PROZ	13	113812968	13:113800622	13	113800622	C	T	0.484621	-0.002986	0.004134	0.470108	0.377214	0.0229168	7.08995e-61	-0.00791593	0.0109698	0.470535	0.333833	0.236157	20
Diastolic blood pressure	P01860.IGHG3	14	106235439	14:105961529	14	105961529	G	A	0.466088	-0.001061	0.004083	0.794973	0.185825	0.0284614	6.61999e-11	-0.00570967	0.0219897	0.795132	0.795132	NA	NA
Diastolic blood pressure	P00738.HPT	16	72088491	16:72079657	16	72079657	T	C	0.292784	0.005378	0.00507	0.288804	0.407057	0.0317842	1.50001e-37	0.0132119	0.0124979	0.290452	0.0313398	0.656503	20
Diastolic blood pressure	P02649.APOE	19	45409011	19:45408628	19	45408628	C	T	0.0932571	0.007423	0.009487	0.433957	0.612638	0.0482406	5.94001e-37	0.0121165	0.0155149	0.434827	0.842032	0.135973	20
Diastolic blood pressure	P55056.APOC4	19	45445495	19:45448465	19	45448465	T	G	0.497437	-0.004057	0.003798	0.285433	-0.143339	0.0218747	5.65e-11	0.0283035	0.0268464	0.291756	0.115993	0.248627	14
Diastolic blood pressure	P02655.APOC2	19	45450460	19:45404691	19	45404691	G	A	0.441049	-0.005295	0.004003	0.185916	0.195555	0.0289008	1.32e-11	-0.0270768	0.0208574	0.194224	0.406378	0.0545462	12
E/A ratio	O75636.FCN3	1	27701315	1:27710877	1	27710877	A	T	0.160292	0.03947	0.03221	0.220426	-0.602938	0.0557464	2.9e-27	-0.0654628	0.0537635	0.223374	0.697957	0.195824	14
E/A ratio	P07358.CO8B	1	57431688	1:57407484	1	57407484	C	T	0.446569	0.03936	0.016	0.0138937	-0.159527	0.0287819	2.98e-08	-0.246729	0.109731	0.0245453	0.0245453	0.750886	3
E/A ratio	Q16610.ECM1	1	150480552	1:150377960	1	150377960	A	G	0.212145	-0.02057	0.0171	0.229006	-0.353638	0.0324765	1.29999e-27	0.0581668	0.0486487	0.231833	0.398256	0.0945722	13
E/A ratio	Q03591.FHR1	1	196788887	1:196686918	1	196686918	A	G	0.0540221	-0.009483	0.03361	0.77783	-0.984224	0.0765153	7.26002e-38	0.009635	0.0341569	0.777882	0.309113	0.104709	15
E/A ratio	P36980.FHR2	1	196912911	1:196937536	1	196937536	T	C	0.0851735	0.0006806	0.02064	0.973695	0.745516	0.0477703	6.6e-55	0.000912925	0.0276856	0.973695	0.53699	0.996457	18
E/A ratio	P05160.F13B	1	197036397	1:196923108	1	196923108	A	T	0.259464	0.01065	0.01646	0.517617	0.177664	0.0325074	4.62001e-08	0.0599446	0.0932938	0.520525	0.520525	0.960342	8
E/A ratio	P02787.TRFE	3	133464800	3:133490334	3	133490334	A	C	0.297319	0.003636	0.01829	0.842421	-0.225416	0.0313569	6.53999e-13	-0.0161302	0.0811699	0.842481	0.844561	0.261132	20
E/A ratio	P02765.FETUA	3	186330712	3:186330088	3	186330088	T	A	0.13545	-0.01511	0.01991	0.447903	-0.388737	0.0416229	9.68002e-21	0.0388695	0.051386	0.449396	0.358885	0.19076	9
E/A ratio	P04196.HRG	3	186383741	3:186359810	3	186359810	T	G	0.483636	3.253e-05	0.01539	0.998313	-0.398234	0.028777	1.49e-43	-8.16856e-05	0.0386456	0.998313	0.684422	0.609253	20
E/A ratio	P22792.CPN2	3	194072057	3:194061826	3	194061826	T	C	0.305797	0.00696	0.01565	0.656516	-0.224681	0.0310976	5.00999e-13	-0.0309773	0.0697861	0.657123	0.84641	0.185376	12
E/A ratio	P02776.PLF4	4	74847841	4:74848065	4	74848065	C	G	0.146688	0.0008828	0.02316	0.969594	-0.26975	0.0387496	3.37001e-12	-0.00327266	0.0858586	0.969595	0.79335	0.128399	16
E/A ratio	P05156.CFAI	4	110723335	4:110735504	4	110735504	A	G	0.156349	0.04203	0.02675	0.116133	-0.454311	0.0578717	4.14999e-15	-0.0925137	0.0600481	0.1234	0.229492	0.355923	20
E/A ratio	P03952.KLKB1	4	187148556	4:187137482	4	187137482	G	A	0.445386	-0.01961	0.01601	0.220628	0.167846	0.0283252	3.11e-09	-0.116833	0.0974015	0.230333	0.416424	0.818667	14
E/A ratio	P10643.CO7	5	40909354	5:40974159	5	40974159	G	A	0.444795	0.04	0.01527	0.00880548	-0.189803	0.029207	8.10999e-11	-0.210745	0.086742	0.0151172	0.0803329	0.0306737	20
E/A ratio	P00748.FA12	5	176836577	5:176801131	5	176801131	C	A	0.264393	-0.03147	0.01652	0.0567848	0.404416	0.0331476	3.09002e-34	-0.0778159	0.041344	0.0598144	0.12652	0.22609	15
E/A ratio	P08519.APOA	6	161085291	6:161018174	6	161018174	C	T	0.103707	0.01429	0.02232	0.522021	0.401367	0.0493276	4.06e-16	0.0356033	0.0557818	0.523304	0.359888	0.0180407	7
E/A ratio	P27169.PON1	7	94954019	7:94955820	7	94955820	T	C	0.363959	-0.001652	0.01686	0.921945	0.314408	0.029565	2.05999e-26	-0.00525432	0.0536269	0.921949	0.129982	0.0134165	20
E/A ratio	P07360.CO8G	9	139839713	9:139866247	9	139866247	G	T	0.163644	0.02878	0.02259	0.202658	0.302661	0.0386361	4.73999e-15	0.0950899	0.0756186	0.208575	0.163532	0.292775	6
E/A ratio	P15169.CBPN	10	101841634	10:101768770	10	101768770	A	G	0.226932	0.01183	0.01894	0.532231	-0.211457	0.0337158	3.57e-10	-0.0559452	0.0900121	0.534251	0.51216	0.697197	20
E/A ratio	P0DJI9.SAA2	11	18270190	11:18296394	11	18296394	G	C	0.337342	-0.01905	0.01681	0.257108	-0.357866	0.0254117	4.85001e-45	0.0532322	0.0471247	0.258644	0.0802285	0.751382	20
E/A ratio	P0DJI8.SAA1	11	18287721	11:18279582	11	18279582	A	G	0.37776	-0.01784	0.01577	0.257945	-0.280253	0.0239428	1.2e-31	0.0636568	0.0565328	0.260159	0.118369	0.776175	20
E/A ratio	P20742.PZP	12	9360966	12:9317784	12	9317784	A	G	0.483241	-0.01751	0.01763	0.320616	0.246758	0.02474	1.98e-23	-0.0709602	0.0717999	0.323003	0.606326	0.588967	20
E/A ratio	P51884.LUM	12	91505608	12:91500002	12	91500002	T	A	0.289432	0.03222	0.0206	0.117799	-0.197232	0.0315524	4.08e-10	-0.163361	0.107665	0.129191	0.13304	0.616041	20
E/A ratio	Q96IY4.CBPB2	13	46679161	13:46606632	13	46606632	C	T	0.234227	-0.02139	0.01717	0.212846	0.304961	0.0417378	2.74e-13	-0.0701401	0.0571148	0.219426	0.241495	0.708154	14
E/A ratio	P22891.PROZ	13	113812968	13:113800622	13	113800622	C	T	0.484621	-0.004644	0.01663	0.78005	0.377214	0.0229168	7.08995e-61	-0.0123113	0.0440927	0.78008	0.69186	0.775918	20
E/A ratio	P01860.IGHG3	14	106235439	14:105961529	14	105961529	G	A	0.466088	-0.02132	0.01644	0.194687	0.185825	0.0284614	6.61999e-11	-0.114732	0.0901986	0.203377	0.203377	NA	NA
E/A ratio	P00738.HPT	16	72088491	16:72079657	16	72079657	T	C	0.292784	-0.004332	0.0205	0.83264	0.407057	0.0317842	1.50001e-37	-0.0106422	0.0503684	0.832662	0.420532	0.692422	20
E/A ratio	P02649.APOE	19	45409011	19:45408628	19	45408628	C	T	0.0932571	0.01603	0.03932	0.683508	0.612638	0.0482406	5.94001e-37	0.0261655	0.0642145	0.683662	0.945185	0.948274	20
E/A ratio	P55056.APOC4	19	45445495	19:45448465	19	45448465	T	G	0.497437	0.02382	0.01521	0.117331	-0.143339	0.0218747	5.65e-11	-0.166179	0.109101	0.127714	0.0739197	0.736759	14
E/A ratio	P02655.APOC2	19	45450460	19:45404691	19	45404691	G	A	0.441049	-0.00163	0.01614	0.919557	0.195555	0.0289008	1.32e-11	-0.00833525	0.0825435	0.919566	0.989961	0.936157	12
Ejection fraction	O75636.FCN3	1	27701315	1:27710877	1	27710877	A	T	0.160292	0.0147	0.02117	0.487445	-0.602938	0.0557464	2.9e-27	-0.0243806	0.0351837	0.488339	0.503599	0.410475	14
Ejection fraction	P07358.CO8B	1	57431688	1:57407484	1	57407484	C	T	0.446569	0.01198	0.01056	0.256598	-0.159527	0.0287819	2.98e-08	-0.075097	0.0675681	0.266385	0.266385	0.979717	3
Ejection fraction	Q16610.ECM1	1	150480552	1:150377960	1	150377960	A	G	0.212145	-0.005455	0.01141	0.632587	-0.353638	0.0324765	1.29999e-27	0.0154254	0.0322957	0.632914	0.758453	0.622491	13
Ejection fraction	Q03591.FHR1	1	196788887	1:196686918	1	196686918	A	G	0.0540221	0.01169	0.0225	0.603373	-0.984224	0.0765153	7.26002e-38	-0.0118774	0.0228793	0.603669	0.783256	0.495965	15
Ejection fraction	P36980.FHR2	1	196912911	1:196937536	1	196937536	T	C	0.0851735	-0.01225	0.01379	0.374366	0.745516	0.0477703	6.6e-55	-0.0164316	0.0185272	0.375138	0.600987	0.972141	18
Ejection fraction	P05160.F13B	1	197036397	1:196923108	1	196923108	A	T	0.259464	-0.01784	0.01097	0.103896	0.177664	0.0325074	4.62001e-08	-0.100414	0.0644213	0.119065	0.119065	0.965406	8
Ejection fraction	P02787.TRFE	3	133464800	3:133490334	3	133490334	A	C	0.297319	0.00204	0.01227	0.867953	-0.225416	0.0313569	6.53999e-13	-0.00904993	0.0544472	0.867988	0.573002	0.508042	20
Ejection fraction	P02765.FETUA	3	186330712	3:186330088	3	186330088	T	A	0.13545	-0.02286	0.01329	0.085416	-0.388737	0.0416229	9.68002e-21	0.0588058	0.0347626	0.0907148	0.0680774	0.64421	9
Ejection fraction	P04196.HRG	3	186383741	3:186359810	3	186359810	T	G	0.483636	0.007501	0.0102	0.462101	-0.398234	0.028777	1.49e-43	-0.0188357	0.0256492	0.462732	0.391396	0.257873	20
Ejection fraction	P22792.CPN2	3	194072057	3:194061826	3	194061826	T	C	0.305797	0.009537	0.01046	0.361896	-0.224681	0.0310976	5.00999e-13	-0.0424468	0.0469241	0.365685	0.633338	0.960378	12
Ejection fraction	P02776.PLF4	4	74847841	4:74848065	4	74848065	C	G	0.146688	-0.006922	0.01574	0.660103	-0.26975	0.0387496	3.37001e-12	0.0256608	0.0584666	0.660737	0.745742	0.548133	16
Ejection fraction	P05156.CFAI	4	110723335	4:110735504	4	110735504	A	G	0.156349	0.03959	0.01761	0.0245663	-0.454311	0.0578717	4.14999e-15	-0.0871429	0.0403202	0.0306741	0.0565458	0.618462	20
Ejection fraction	P03952.KLKB1	4	187148556	4:187137482	4	187137482	G	A	0.445386	0.0161	0.01054	0.126633	0.167846	0.0283252	3.11e-09	0.0959213	0.0648485	0.139098	0.290848	0.161155	14
Ejection fraction	P10643.CO7	5	40909354	5:40974159	5	40974159	G	A	0.444795	-0.001279	0.01015	0.899724	-0.189803	0.029207	8.10999e-11	0.00673857	0.0534866	0.899743	0.924397	0.69551	20
Ejection fraction	P00748.FA12	5	176836577	5:176801131	5	176801131	C	A	0.264393	0.003352	0.01097	0.759939	0.404416	0.0331476	3.09002e-34	0.0082885	0.027134	0.760012	0.993935	0.902712	15
Ejection fraction	P08519.APOA	6	161085291	6:161018174	6	161018174	C	T	0.103707	0.01085	0.01497	0.468585	0.401367	0.0493276	4.06e-16	0.0270326	0.0374452	0.470341	0.434662	0.858556	7
Ejection fraction	P27169.PON1	7	94954019	7:94955820	7	94955820	T	C	0.363959	-0.01374	0.01124	0.221549	0.314408	0.029565	2.05999e-26	-0.0437012	0.0359851	0.224586	0.229571	0.446715	20
Ejection fraction	P07360.CO8G	9	139839713	9:139866247	9	139866247	G	T	0.163644	0.024	0.0149	0.107237	0.302661	0.0386361	4.73999e-15	0.0792966	0.0502599	0.114627	0.0432117	0.0684258	6
Ejection fraction	P15169.CBPN	10	101841634	10:101768770	10	101768770	A	G	0.226932	-0.01221	0.01269	0.335962	-0.211457	0.0337158	3.57e-10	0.0577422	0.0607143	0.34158	0.348214	0.719702	20
Ejection fraction	P0DJI9.SAA2	11	18270190	11:18296394	11	18296394	G	C	0.337342	0.01533	0.01109	0.166872	-0.357866	0.0254117	4.85001e-45	-0.0428373	0.0311382	0.16891	0.371727	0.29339	20
Ejection fraction	P0DJI8.SAA1	11	18287721	11:18279582	11	18279582	A	G	0.37776	0.0146	0.01045	0.162375	-0.280253	0.0239428	1.2e-31	-0.0520958	0.0375524	0.165356	0.226612	0.264831	20
Ejection fraction	P20742.PZP	12	9360966	12:9317784	12	9317784	A	G	0.483241	0.009717	0.01177	0.409046	0.246758	0.02474	1.98e-23	0.0393787	0.0478617	0.410645	0.786678	0.728822	20
Ejection fraction	P51884.LUM	12	91505608	12:91500002	12	91500002	T	A	0.289432	-0.01063	0.01359	0.434101	-0.197232	0.0315524	4.08e-10	0.0538959	0.069441	0.437666	0.360771	0.164878	20
Ejection fraction	Q96IY4.CBPB2	13	46679161	13:46606632	13	46606632	C	T	0.234227	-0.0152	0.01141	0.182806	0.304961	0.0417378	2.74e-13	-0.0498424	0.0380314	0.190006	0.376958	0.287931	14
Ejection fraction	P22891.PROZ	13	113812968	13:113800622	13	113800622	C	T	0.484621	0.0113	0.01101	0.304731	0.377214	0.0229168	7.08995e-61	0.0299565	0.0292444	0.30567	0.678056	0.792287	20
Ejection fraction	P01860.IGHG3	14	106235439	14:105961529	14	105961529	G	A	0.466088	0.005452	0.01088	0.616299	0.185825	0.0284614	6.61999e-11	0.0293394	0.0587219	0.617333	0.617333	NA	NA
Ejection fraction	P00738.HPT	16	72088491	16:72079657	16	72079657	T	C	0.292784	0.01947	0.01364	0.153459	0.407057	0.0317842	1.50001e-37	0.0478311	0.0337163	0.156005	0.671859	0.623775	20
Ejection fraction	P02649.APOE	19	45409011	19:45408628	19	45408628	C	T	0.0932571	0.02608	0.0254	0.304528	0.612638	0.0482406	5.94001e-37	0.04257	0.0415953	0.306104	0.655501	0.665918	20
Ejection fraction	P55056.APOC4	19	45445495	19:45448465	19	45448465	T	G	0.497437	0.01842	0.0101	0.068188	-0.143339	0.0218747	5.65e-11	-0.128507	0.0731405	0.078921	0.0902978	0.829194	14
Ejection fraction	P02655.APOC2	19	45450460	19:45404691	19	45404691	G	A	0.441049	0.004489	0.01066	0.673677	0.195555	0.0289008	1.32e-11	0.0229552	0.054617	0.674271	0.803652	0.824079	12
Estimated glomerular filtration rate	O75636.FCN3	1	27701315	1:27710877	1	27710877	A	T	0.160292	0.00334	0.007879	0.67163	-0.602938	0.0557464	2.9e-27	-0.00553954	0.0130777	0.671867	0.543544	0.351504	14
Estimated glomerular filtration rate	P07358.CO8B	1	57431688	1:57407484	1	57407484	C	T	0.446569	-0.00122	0.003883	0.753377	-0.159527	0.0287819	2.98e-08	0.00764761	0.0243798	0.753759	0.753759	0.484034	3
Estimated glomerular filtration rate	Q16610.ECM1	1	150480552	1:150377960	1	150377960	A	G	0.212145	0.006594	0.004226	0.118679	-0.353638	0.0324765	1.29999e-27	-0.0186462	0.0120721	0.122452	0.337252	0.000858861	13
Estimated glomerular filtration rate	Q03591.FHR1	1	196788887	1:196686918	1	196686918	A	G	0.0540221	0.01611	0.008366	0.0541479	-0.984224	0.0765153	7.26002e-38	-0.0163682	0.00859482	0.0568543	0.0671334	0.421414	15
Estimated glomerular filtration rate	P36980.FHR2	1	196912911	1:196937536	1	196937536	T	C	0.0851735	-0.003031	0.005105	0.552692	0.745516	0.0477703	6.6e-55	-0.00406564	0.00685256	0.552979	0.218672	0.902297	18
Estimated glomerular filtration rate	P05160.F13B	1	197036397	1:196923108	1	196923108	A	T	0.259464	-0.002118	0.004054	0.601359	0.177664	0.0325074	4.62001e-08	-0.0119214	0.0229224	0.603011	0.603011	0.786906	8
Estimated glomerular filtration rate	P02787.TRFE	3	133464800	3:133490334	3	133490334	A	C	0.297319	0.00356	0.004517	0.430619	-0.225416	0.0313569	6.53999e-13	-0.015793	0.0201586	0.433369	0.483592	0.953629	20
Estimated glomerular filtration rate	P02765.FETUA	3	186330712	3:186330088	3	186330088	T	A	0.13545	0.006523	0.004863	0.179806	-0.388737	0.0416229	9.68002e-21	-0.01678	0.0126381	0.184268	0.105198	0.00776435	9
Estimated glomerular filtration rate	P04196.HRG	3	186383741	3:186359810	3	186359810	T	G	0.483636	-0.001557	0.003765	0.679207	-0.398234	0.028777	1.49e-43	0.00390976	0.00945846	0.679342	0.982022	0.811162	20
Estimated glomerular filtration rate	P22792.CPN2	3	194072057	3:194061826	3	194061826	T	C	0.305797	-0.003852	0.003841	0.315927	-0.224681	0.0310976	5.00999e-13	0.0171443	0.0172592	0.320544	0.414328	0.484851	12
Estimated glomerular filtration rate	P02776.PLF4	4	74847841	4:74848065	4	74848065	C	G	0.146688	0.009315	0.005818	0.109362	-0.26975	0.0387496	3.37001e-12	-0.034532	0.0221312	0.118682	0.262772	0.083842	16
Estimated glomerular filtration rate	P05156.CFAI	4	110723335	4:110735504	4	110735504	A	G	0.156349	0.01377	0.006499	0.0341084	-0.454311	0.0578717	4.14999e-15	-0.0303096	0.0148171	0.0407966	0.166318	0.276609	20
Estimated glomerular filtration rate	P03952.KLKB1	4	187148556	4:187137482	4	187137482	G	A	0.445386	-0.002847	0.003887	0.463899	0.167846	0.0283252	3.11e-09	-0.016962	0.0233344	0.467281	0.593352	0.932719	14
Estimated glomerular filtration rate	P10643.CO7	5	40909354	5:40974159	5	40974159	G	A	0.444795	5.647e-05	0.003755	0.988001	-0.189803	0.029207	8.10999e-11	-0.000297519	0.0197837	0.988001	0.541851	0.488987	20
Estimated glomerular filtration rate	P00748.FA12	5	176836577	5:176801131	5	176801131	C	A	0.264393	-0.02802	0.004038	3.94665e-12	0.404416	0.0331476	3.09002e-34	-0.0692851	0.0114867	1.62201e-09	1.26055e-08	3.74663e-05	15
Estimated glomerular filtration rate	P08519.APOA	6	161085291	6:161018174	6	161018174	C	T	0.103707	0.001632	0.005603	0.770843	0.401367	0.0493276	4.06e-16	0.0040661	0.0139687	0.770985	0.841472	0.890844	7
Estimated glomerular filtration rate	P27169.PON1	7	94954019	7:94955820	7	94955820	T	C	0.363959	0.003714	0.00417	0.373118	0.314408	0.029565	2.05999e-26	0.0118127	0.0133095	0.374788	0.697043	0.383432	20
Estimated glomerular filtration rate	P07360.CO8G	9	139839713	9:139866247	9	139866247	G	T	0.163644	-0.001973	0.005497	0.719653	0.302661	0.0386361	4.73999e-15	-0.00651884	0.0181813	0.719934	0.725821	0.969785	6
Estimated glomerular filtration rate	P15169.CBPN	10	101841634	10:101768770	10	101768770	A	G	0.226932	0.0123	0.004668	0.00841468	-0.211457	0.0337158	3.57e-10	-0.0581679	0.0239445	0.0151291	0.0113372	0.580704	20
Estimated glomerular filtration rate	P0DJI9.SAA2	11	18270190	11:18296394	11	18296394	G	C	0.337342	0.006648	0.004111	0.105851	-0.357866	0.0254117	4.85001e-45	-0.0185768	0.011563	0.108149	0.10263	0.00640314	20
Estimated glomerular filtration rate	P0DJI8.SAA1	11	18287721	11:18279582	11	18279582	A	G	0.37776	0.0003048	0.003868	0.937191	-0.280253	0.0239428	1.2e-31	-0.00108759	0.0138021	0.937193	0.0736555	0.00413822	20
Estimated glomerular filtration rate	P20742.PZP	12	9360966	12:9317784	12	9317784	A	G	0.483241	-0.0004165	0.004345	0.923634	0.246758	0.02474	1.98e-23	-0.00168789	0.0176092	0.923637	0.245576	0.04333	20
Estimated glomerular filtration rate	P51884.LUM	12	91505608	12:91500002	12	91500002	T	A	0.289432	0.003757	0.004993	0.451778	-0.197232	0.0315524	4.08e-10	-0.0190486	0.0254981	0.455027	0.6679	0.378447	20
Estimated glomerular filtration rate	Q96IY4.CBPB2	13	46679161	13:46606632	13	46606632	C	T	0.234227	0.007203	0.004206	0.0867947	0.304961	0.0417378	2.74e-13	0.0236194	0.0141657	0.0954416	0.216861	0.618042	14
Estimated glomerular filtration rate	P22891.PROZ	13	113812968	13:113800622	13	113800622	C	T	0.484621	0.0009694	0.004066	0.811558	0.377214	0.0229168	7.08995e-61	0.00256989	0.0107802	0.811578	0.92654	0.920273	20
Estimated glomerular filtration rate	P01860.IGHG3	14	106235439	14:105961529	14	105961529	G	A	0.466088	0.003323	0.004019	0.408338	0.185825	0.0284614	6.61999e-11	0.0178824	0.0218006	0.412061	0.412061	NA	NA
Estimated glomerular filtration rate	P00738.HPT	16	72088491	16:72079657	16	72079657	T	C	0.292784	0.008165	0.004984	0.101371	0.407057	0.0317842	1.50001e-37	0.0200586	0.0123438	0.104162	0.309853	0.135709	20
Estimated glomerular filtration rate	P02649.APOE	19	45409011	19:45408628	19	45408628	C	T	0.0932571	-0.0045	0.009319	0.629178	0.612638	0.0482406	5.94001e-37	-0.00734528	0.0152223	0.629425	0.185285	0.0209134	20
Estimated glomerular filtration rate	P55056.APOC4	19	45445495	19:45448465	19	45448465	T	G	0.497437	0.002374	0.003734	0.52492	-0.143339	0.0218747	5.65e-11	-0.0165621	0.0261725	0.526859	0.19652	0.130753	14
Estimated glomerular filtration rate	P02655.APOC2	19	45450460	19:45404691	19	45404691	G	A	0.441049	0.004827	0.003935	0.219942	0.195555	0.0289008	1.32e-11	0.0246836	0.0204502	0.227429	0.263693	0.00046872	12
Eosinophil count	O75636.FCN3	1	27701315	1:27710877	1	27710877	A	T	0.160292	0.001156	0.01189	0.922548	-0.602938	0.0557464	2.9e-27	-0.00191728	0.0197209	0.922551	0.0184163	0.00199583	14
Eosinophil count	P07358.CO8B	1	57431688	1:57407484	1	57407484	C	T	0.446569	0.003017	0.005909	0.609647	-0.159527	0.0287819	2.98e-08	-0.0189122	0.0371976	0.611156	0.611156	0.746424	3
Eosinophil count	Q16610.ECM1	1	150480552	1:150377960	1	150377960	A	G	0.212145	0.005981	0.006435	0.352657	-0.353638	0.0324765	1.29999e-27	-0.0169128	0.0182627	0.354404	0.124285	0.00525982	13
Eosinophil count	Q03591.FHR1	1	196788887	1:196686918	1	196686918	A	G	0.0540221	0.004449	0.01283	0.728768	-0.984224	0.0765153	7.26002e-38	-0.00452031	0.0130404	0.728862	0.67969	0.659547	15
Eosinophil count	P36980.FHR2	1	196912911	1:196937536	1	196937536	T	C	0.0851735	-0.01238	0.00784	0.114317	0.745516	0.0477703	6.6e-55	-0.0166059	0.0105699	0.116169	0.27729	0.489001	18
Eosinophil count	P05160.F13B	1	197036397	1:196923108	1	196923108	A	T	0.259464	-0.01312	0.006177	0.0336694	0.177664	0.0325074	4.62001e-08	-0.0738473	0.0373012	0.0477308	0.0477308	0.613923	8
Eosinophil count	P02787.TRFE	3	133464800	3:133490334	3	133490334	A	C	0.297319	-0.002686	0.006872	0.6959	-0.225416	0.0313569	6.53999e-13	0.0119157	0.0305309	0.696326	0.996647	0.863667	20
Eosinophil count	P02765.FETUA	3	186330712	3:186330088	3	186330088	T	A	0.13545	-0.00691	0.007439	0.352947	-0.388737	0.0416229	9.68002e-21	0.0177755	0.0192307	0.355316	0.463093	0.879822	9
Eosinophil count	P04196.HRG	3	186383741	3:186359810	3	186359810	T	G	0.483636	-0.00486	0.00574	0.397168	-0.398234	0.028777	1.49e-43	0.0122039	0.0144406	0.39805	0.903182	0.983149	20
Eosinophil count	P22792.CPN2	3	194072057	3:194061826	3	194061826	T	C	0.305797	0.00188	0.005835	0.747306	-0.224681	0.0310976	5.00999e-13	-0.00836742	0.025996	0.747548	0.817072	0.373215	12
Eosinophil count	P02776.PLF4	4	74847841	4:74848065	4	74848065	C	G	0.146688	0.00378	0.008886	0.670554	-0.26975	0.0387496	3.37001e-12	-0.014013	0.0330031	0.671131	0.733662	0.123652	16
Eosinophil count	P05156.CFAI	4	110723335	4:110735504	4	110735504	A	G	0.156349	0.00319	0.009842	0.745846	-0.454311	0.0578717	4.14999e-15	-0.00702162	0.021682	0.746055	0.930971	0.837148	20
Eosinophil count	P03952.KLKB1	4	187148556	4:187137482	4	187137482	G	A	0.445386	0.0004657	0.005904	0.937129	0.167846	0.0283252	3.11e-09	0.00277457	0.0351782	0.937135	0.940164	0.884289	14
Eosinophil count	P10643.CO7	5	40909354	5:40974159	5	40974159	G	A	0.444795	0.001019	0.005708	0.858313	-0.189803	0.029207	8.10999e-11	-0.00536872	0.0300846	0.858366	0.786336	0.599497	20
Eosinophil count	P00748.FA12	5	176836577	5:176801131	5	176801131	C	A	0.264393	0.01973	0.006132	0.00129292	0.404416	0.0331476	3.09002e-34	0.0487864	0.015681	0.00186345	0.00337703	0.0189997	15
Eosinophil count	P08519.APOA	6	161085291	6:161018174	6	161018174	C	T	0.103707	-0.001926	0.008524	0.82124	0.401367	0.0493276	4.06e-16	-0.0047986	0.0212456	0.821308	0.9866	0.847048	7
Eosinophil count	P27169.PON1	7	94954019	7:94955820	7	94955820	T	C	0.363959	0.00631	0.00634	0.319606	0.314408	0.029565	2.05999e-26	0.0200695	0.020253	0.321716	0.800611	0.936416	20
Eosinophil count	P07360.CO8G	9	139839713	9:139866247	9	139866247	G	T	0.163644	-0.02133	0.008364	0.0107656	0.302661	0.0386361	4.73999e-15	-0.0704749	0.0290624	0.0153104	0.0329669	0.818613	6
Eosinophil count	P15169.CBPN	10	101841634	10:101768770	10	101768770	A	G	0.226932	-0.004134	0.007072	0.558844	-0.211457	0.0337158	3.57e-10	0.0195501	0.0335891	0.560542	0.623127	0.530122	20
Eosinophil count	P0DJI9.SAA2	11	18270190	11:18296394	11	18296394	G	C	0.337342	-0.004463	0.006271	0.476658	-0.357866	0.0254117	4.85001e-45	0.0124711	0.0175457	0.47722	0.664698	0.231212	20
Eosinophil count	P0DJI8.SAA1	11	18287721	11:18279582	11	18279582	A	G	0.37776	0.001164	0.005883	0.843156	-0.280253	0.0239428	1.2e-31	-0.00415339	0.0209947	0.843178	0.453329	0.135597	20
Eosinophil count	P20742.PZP	12	9360966	12:9317784	12	9317784	A	G	0.483241	-0.009413	0.006595	0.153495	0.246758	0.02474	1.98e-23	-0.0381467	0.0269989	0.157685	0.179842	0.455139	20
Eosinophil count	P51884.LUM	12	91505608	12:91500002	12	91500002	T	A	0.289432	-0.001927	0.007641	0.800893	-0.197232	0.0315524	4.08e-10	0.00977022	0.0387727	0.801051	0.887711	0.983431	20
Eosinophil count	Q96IY4.CBPB2	13	46679161	13:46606632	13	46606632	C	T	0.234227	-0.006295	0.006391	0.324634	0.304961	0.0417378	2.74e-13	-0.020642	0.0211463	0.328991	0.140333	0.491736	14
Eosinophil count	P22891.PROZ	13	113812968	13:113800622	13	113800622	C	T	0.484621	0.006422	0.006196	0.29998	0.377214	0.0229168	7.08995e-61	0.0170248	0.0164582	0.300937	0.152091	0.596153	20
Eosinophil count	P01860.IGHG3	14	106235439	14:105961529	14	105961529	G	A	0.466088	0.0197	0.006107	0.00125618	0.185825	0.0284614	6.61999e-11	0.106014	0.0366566	0.00382707	0.00382707	NA	NA
Eosinophil count	P00738.HPT	16	72088491	16:72079657	16	72079657	T	C	0.292784	-0.003815	0.00762	0.616613	0.407057	0.0317842	1.50001e-37	-0.00937215	0.018734	0.616882	0.118624	0.164616	20
Eosinophil count	P02649.APOE	19	45409011	19:45408628	19	45408628	C	T	0.0932571	-0.008216	0.01413	0.560932	0.612638	0.0482406	5.94001e-37	-0.0134109	0.0230884	0.561342	0.318362	0.152259	20
Eosinophil count	P55056.APOC4	19	45445495	19:45448465	19	45448465	T	G	0.497437	0.004904	0.005667	0.386841	-0.143339	0.0218747	5.65e-11	-0.0342126	0.0398789	0.390941	0.551415	0.98431	14
Eosinophil count	P02655.APOC2	19	45450460	19:45404691	19	45404691	G	A	0.441049	-0.01147	0.005986	0.0553476	0.195555	0.0289008	1.32e-11	-0.0586536	0.031814	0.0652356	0.122745	0.0869608	12
Fibrinogen	O75636.FCN3	1	27701315	1:27710877	1	27710877	A	T	0.160292	0.01281	0.02207	0.561627	-0.602938	0.0557464	2.9e-27	-0.021246	0.0366568	0.56219	0.0498009	0.118192	14
Fibrinogen	P07358.CO8B	1	57431688	1:57407484	1	57407484	C	T	0.446569	0.01485	0.01084	0.17071	-0.159527	0.0287819	2.98e-08	-0.0930877	0.0699957	0.183549	0.183549	0.0280401	3
Fibrinogen	Q16610.ECM1	1	150480552	1:150377960	1	150377960	A	G	0.212145	0.00664	0.01174	0.571674	-0.353638	0.0324765	1.29999e-27	-0.0187763	0.0332425	0.572192	0.611377	0.999713	13
Fibrinogen	Q03591.FHR1	1	196788887	1:196686918	1	196686918	A	G	0.0540221	0.01429	0.02394	0.550568	-0.984224	0.0765153	7.26002e-38	-0.0145191	0.0243499	0.550997	0.718972	0.627081	15
Fibrinogen	P36980.FHR2	1	196912911	1:196937536	1	196937536	T	C	0.0851735	-0.003169	0.01441	0.825936	0.745516	0.0477703	6.6e-55	-0.00425075	0.0193308	0.825953	0.819859	0.827478	18
Fibrinogen	P05160.F13B	1	197036397	1:196923108	1	196923108	A	T	0.259464	-0.004909	0.01138	0.666199	0.177664	0.0325074	4.62001e-08	-0.0276308	0.0642527	0.667171	0.667171	0.966201	8
Fibrinogen	P02787.TRFE	3	133464800	3:133490334	3	133490334	A	C	0.297319	-0.0009007	0.01274	0.943638	-0.225416	0.0313569	6.53999e-13	0.00399572	0.0565205	0.94364	0.768112	0.230007	20
Fibrinogen	P02765.FETUA	3	186330712	3:186330088	3	186330088	T	A	0.13545	-0.001531	0.0137	0.91102	-0.388737	0.0416229	9.68002e-21	0.0039384	0.0352449	0.911026	0.930575	0.940495	9
Fibrinogen	P04196.HRG	3	186383741	3:186359810	3	186359810	T	G	0.483636	-0.00338	0.0105	0.747525	-0.398234	0.028777	1.49e-43	0.00848747	0.0263735	0.747591	0.116501	0.0524411	20
Fibrinogen	P22792.CPN2	3	194072057	3:194061826	3	194061826	T	C	0.305797	0.006021	0.01066	0.572195	-0.224681	0.0310976	5.00999e-13	-0.026798	0.0475898	0.573364	0.573147	0.41947	12
Fibrinogen	P02776.PLF4	4	74847841	4:74848065	4	74848065	C	G	0.146688	-0.006628	0.01625	0.683364	-0.26975	0.0387496	3.37001e-12	0.0245709	0.0603443	0.683877	0.368326	0.765813	16
Fibrinogen	P05156.CFAI	4	110723335	4:110735504	4	110735504	A	G	0.156349	0.00772	0.01826	0.672454	-0.454311	0.0578717	4.14999e-15	-0.0169928	0.040251	0.672901	0.673443	0.354884	20
Fibrinogen	P03952.KLKB1	4	187148556	4:187137482	4	187137482	G	A	0.445386	-0.01406	0.01082	0.193791	0.167846	0.0283252	3.11e-09	-0.0837673	0.0659956	0.20434	0.282354	0.618177	14
Fibrinogen	P10643.CO7	5	40909354	5:40974159	5	40974159	G	A	0.444795	-0.01251	0.01048	0.232594	-0.189803	0.029207	8.10999e-11	0.0659104	0.0561389	0.240371	0.306863	0.451176	20
Fibrinogen	P00748.FA12	5	176836577	5:176801131	5	176801131	C	A	0.264393	0.006387	0.0113	0.571923	0.404416	0.0331476	3.09002e-34	0.0157931	0.0279715	0.572335	0.846533	0.997842	15
Fibrinogen	P08519.APOA	6	161085291	6:161018174	6	161018174	C	T	0.103707	0.02081	0.01553	0.18025	0.401367	0.0493276	4.06e-16	0.0518478	0.0392139	0.186109	0.244941	0.357548	7
Fibrinogen	P27169.PON1	7	94954019	7:94955820	7	94955820	T	C	0.363959	0.007237	0.01168	0.535517	0.314408	0.029565	2.05999e-26	0.0230179	0.0372122	0.536208	0.030326	0.00190543	20
Fibrinogen	P07360.CO8G	9	139839713	9:139866247	9	139866247	G	T	0.163644	0.002743	0.01547	0.859264	0.302661	0.0386361	4.73999e-15	0.00906294	0.0511264	0.8593	0.60472	0.340074	6
Fibrinogen	P15169.CBPN	10	101841634	10:101768770	10	101768770	A	G	0.226932	0.005827	0.01289	0.651229	-0.211457	0.0337158	3.57e-10	-0.0275564	0.0611162	0.652072	0.624769	0.318716	20
Fibrinogen	P0DJI9.SAA2	11	18270190	11:18296394	11	18296394	G	C	0.337342	-0.01423	0.01157	0.218733	-0.357866	0.0254117	4.85001e-45	0.0397635	0.0324536	0.220484	0.0775885	0.0754676	20
Fibrinogen	P0DJI8.SAA1	11	18287721	11:18279582	11	18279582	A	G	0.37776	-0.02685	0.01088	0.0135934	-0.280253	0.0239428	1.2e-31	0.0958063	0.0396755	0.0157462	0.0710576	0.0337208	20
Fibrinogen	P20742.PZP	12	9360966	12:9317784	12	9317784	A	G	0.483241	-0.001894	0.01218	0.876426	0.246758	0.02474	1.98e-23	-0.00767554	0.0493661	0.876441	0.799304	0.925456	20
Fibrinogen	P51884.LUM	12	91505608	12:91500002	12	91500002	T	A	0.289432	0.006937	0.01403	0.620995	-0.197232	0.0315524	4.08e-10	-0.0351718	0.0713567	0.622083	0.803981	0.535295	20
Fibrinogen	Q96IY4.CBPB2	13	46679161	13:46606632	13	46606632	C	T	0.234227	-0.002197	0.01173	0.851427	0.304961	0.0417378	2.74e-13	-0.0072042	0.0384766	0.851476	0.867102	0.465105	14
Fibrinogen	P22891.PROZ	13	113812968	13:113800622	13	113800622	C	T	0.484621	0.001821	0.01134	0.872423	0.377214	0.0229168	7.08995e-61	0.0048275	0.0300639	0.872429	0.616531	0.446553	20
Fibrinogen	P01860.IGHG3	14	106235439	14:105961529	14	105961529	G	A	0.466088	-0.005574	0.01118	0.618083	0.185825	0.0284614	6.61999e-11	-0.029996	0.0603393	0.619103	0.619103	NA	NA
Fibrinogen	P00738.HPT	16	72088491	16:72079657	16	72079657	T	C	0.292784	-0.01515	0.01407	0.281588	0.407057	0.0317842	1.50001e-37	-0.0372184	0.0346871	0.283283	0.562536	0.783037	20
Fibrinogen	P02649.APOE	19	45409011	19:45408628	19	45408628	C	T	0.0932571	-0.01104	0.02604	0.671593	0.612638	0.0482406	5.94001e-37	-0.0180204	0.0425284	0.671765	0.119929	0.30469	20
Fibrinogen	P55056.APOC4	19	45445495	19:45448465	19	45448465	T	G	0.497437	-0.005344	0.0104	0.60736	-0.143339	0.0218747	5.65e-11	0.0372822	0.072778	0.60846	0.235723	0.0687637	14
Fibrinogen	P02655.APOC2	19	45450460	19:45404691	19	45404691	G	A	0.441049	-0.02177	0.01098	0.0474014	0.195555	0.0289008	1.32e-11	-0.111324	0.0585087	0.0570804	0.0345722	0.531853	12
Fractional shortening	O75636.FCN3	1	27701315	1:27710877	1	27710877	A	T	0.160292	0.006117	0.02116	0.772518	-0.602938	0.0557464	2.9e-27	-0.0101453	0.0351074	0.772597	0.652379	0.4241	14
Fractional shortening	P07358.CO8B	1	57431688	1:57407484	1	57407484	C	T	0.446569	0.0134	0.01055	0.204034	-0.159527	0.0287819	2.98e-08	-0.0839983	0.0678472	0.215697	0.215697	0.775492	3
Fractional shortening	Q16610.ECM1	1	150480552	1:150377960	1	150377960	A	G	0.212145	-0.01313	0.01139	0.249007	-0.353638	0.0324765	1.29999e-27	0.0371284	0.0323881	0.251646	0.340395	0.524592	13
Fractional shortening	Q03591.FHR1	1	196788887	1:196686918	1	196686918	A	G	0.0540221	0.009544	0.02246	0.670885	-0.984224	0.0765153	7.26002e-38	-0.00969698	0.0228325	0.671054	0.87532	0.8511	15
Fractional shortening	P36980.FHR2	1	196912911	1:196937536	1	196937536	T	C	0.0851735	-0.01704	0.01377	0.215912	0.745516	0.0477703	6.6e-55	-0.0228567	0.0185284	0.217352	0.65215	0.998978	18
Fractional shortening	P05160.F13B	1	197036397	1:196923108	1	196923108	A	T	0.259464	-0.01586	0.01095	0.147505	0.177664	0.0325074	4.62001e-08	-0.0892696	0.0637608	0.161492	0.161492	0.82668	8
Fractional shortening	P02787.TRFE	3	133464800	3:133490334	3	133490334	A	C	0.297319	0.0025	0.01225	0.83829	-0.225416	0.0313569	6.53999e-13	-0.0110906	0.0543659	0.838354	0.507268	0.463185	20
Fractional shortening	P02765.FETUA	3	186330712	3:186330088	3	186330088	T	A	0.13545	-0.02646	0.01327	0.0461552	-0.388737	0.0416229	9.68002e-21	0.0680666	0.0349055	0.0511733	0.0840756	0.190763	9
Fractional shortening	P04196.HRG	3	186383741	3:186359810	3	186359810	T	G	0.483636	0.01183	0.01019	0.245665	-0.398234	0.028777	1.49e-43	-0.0297062	0.0256779	0.247322	0.151987	0.0774574	20
Fractional shortening	P22792.CPN2	3	194072057	3:194061826	3	194061826	T	C	0.305797	0.01059	0.01043	0.309944	-0.224681	0.0310976	5.00999e-13	-0.0471335	0.0468775	0.314675	0.48089	0.596943	12
Fractional shortening	P02776.PLF4	4	74847841	4:74848065	4	74848065	C	G	0.146688	0.01081	0.01572	0.491667	-0.26975	0.0387496	3.37001e-12	-0.0400741	0.0585598	0.493768	0.59214	0.997624	16
Fractional shortening	P05156.CFAI	4	110723335	4:110735504	4	110735504	A	G	0.156349	0.01209	0.01755	0.490893	-0.454311	0.0578717	4.14999e-15	-0.0266117	0.0387784	0.492554	0.503747	0.373357	20
Fractional shortening	P03952.KLKB1	4	187148556	4:187137482	4	187137482	G	A	0.445386	0.01212	0.01053	0.249733	0.167846	0.0283252	3.11e-09	0.0722091	0.0639086	0.258527	0.44951	0.615616	14
Fractional shortening	P10643.CO7	5	40909354	5:40974159	5	40974159	G	A	0.444795	-0.0008026	0.01014	0.936912	-0.189803	0.029207	8.10999e-11	0.00422859	0.0534278	0.936917	0.721409	0.432689	20
Fractional shortening	P00748.FA12	5	176836577	5:176801131	5	176801131	C	A	0.264393	0.004764	0.01095	0.663513	0.404416	0.0331476	3.09002e-34	0.0117799	0.0270933	0.663713	0.982093	0.832236	15
Fractional shortening	P08519.APOA	6	161085291	6:161018174	6	161018174	C	T	0.103707	0.002874	0.01493	0.847352	0.401367	0.0493276	4.06e-16	0.00716053	0.0372083	0.847394	0.787531	0.853534	7
Fractional shortening	P27169.PON1	7	94954019	7:94955820	7	94955820	T	C	0.363959	-0.006615	0.01123	0.55583	0.314408	0.029565	2.05999e-26	-0.0210395	0.0357727	0.556435	0.390018	0.477	20
Fractional shortening	P07360.CO8G	9	139839713	9:139866247	9	139866247	G	T	0.163644	0.03451	0.01485	0.0201306	0.302661	0.0386361	4.73999e-15	0.114022	0.0511783	0.0258847	0.00502185	0.0155332	6
Fractional shortening	P15169.CBPN	10	101841634	10:101768770	10	101768770	A	G	0.226932	0.004977	0.01268	0.694683	-0.211457	0.0337158	3.57e-10	-0.0235367	0.0600822	0.695249	0.75477	0.641283	20
Fractional shortening	P0DJI9.SAA2	11	18270190	11:18296394	11	18296394	G	C	0.337342	0.01213	0.01107	0.273186	-0.357866	0.0254117	4.85001e-45	-0.0338954	0.0310269	0.274634	0.617756	0.603328	20
Fractional shortening	P0DJI8.SAA1	11	18287721	11:18279582	11	18279582	A	G	0.37776	0.0119	0.01043	0.253895	-0.280253	0.0239428	1.2e-31	-0.0424616	0.0373928	0.256142	0.376453	0.464783	20
Fractional shortening	P20742.PZP	12	9360966	12:9317784	12	9317784	A	G	0.483241	0.009736	0.01176	0.407732	0.246758	0.02474	1.98e-23	0.0394557	0.0478219	0.409341	0.766347	0.339407	20
Fractional shortening	P51884.LUM	12	91505608	12:91500002	12	91500002	T	A	0.289432	-0.01239	0.01356	0.360866	-0.197232	0.0315524	4.08e-10	0.0628194	0.0694821	0.365938	0.361192	0.672653	20
Fractional shortening	Q96IY4.CBPB2	13	46679161	13:46606632	13	46606632	C	T	0.234227	-0.007214	0.0114	0.52686	0.304961	0.0417378	2.74e-13	-0.0236555	0.0375218	0.528402	0.895638	0.744843	14
Fractional shortening	P22891.PROZ	13	113812968	13:113800622	13	113800622	C	T	0.484621	0.01576	0.01099	0.151563	0.377214	0.0229168	7.08995e-61	0.04178	0.029245	0.153114	0.290411	0.807686	20
Fractional shortening	P01860.IGHG3	14	106235439	14:105961529	14	105961529	G	A	0.466088	0.009195	0.01087	0.397605	0.185825	0.0284614	6.61999e-11	0.049482	0.0589848	0.401529	0.401529	NA	NA
Fractional shortening	P00738.HPT	16	72088491	16:72079657	16	72079657	T	C	0.292784	0.01054	0.01364	0.439684	0.407057	0.0317842	1.50001e-37	0.0258932	0.0335698	0.440515	0.918439	0.935862	20
Fractional shortening	P02649.APOE	19	45409011	19:45408628	19	45408628	C	T	0.0932571	0.04648	0.02543	0.0675852	0.612638	0.0482406	5.94001e-37	0.0758686	0.0419367	0.0704321	0.192366	0.262199	20
Fractional shortening	P55056.APOC4	19	45445495	19:45448465	19	45448465	T	G	0.497437	0.02503	0.0101	0.0132041	-0.143339	0.0218747	5.65e-11	-0.174621	0.0753332	0.0204503	0.0212607	0.688546	14
Fractional shortening	P02655.APOC2	19	45450460	19:45404691	19	45404691	G	A	0.441049	0.01427	0.01064	0.179867	0.195555	0.0289008	1.32e-11	0.0729718	0.0554677	0.188318	0.241402	0.290641	12
γ-glutamyl transferase	O75636.FCN3	1	27701315	1:27710877	1	27710877	A	T	0.160292	-0.01735	0.008611	0.0439188	-0.602938	0.0557464	2.9e-27	0.0287758	0.0145274	0.0476152	0.309854	0.673732	14
γ-glutamyl transferase	P07358.CO8B	1	57431688	1:57407484	1	57407484	C	T	0.446569	8.134e-05	0.004245	0.984712	-0.159527	0.0287819	2.98e-08	-0.000509882	0.0266101	0.984712	0.984712	0.102764	3
γ-glutamyl transferase	Q16610.ECM1	1	150480552	1:150377960	1	150377960	A	G	0.212145	0.001636	0.004621	0.723312	-0.353638	0.0324765	1.29999e-27	-0.0046262	0.0130739	0.723452	0.450662	0.132185	13
γ-glutamyl transferase	Q03591.FHR1	1	196788887	1:196686918	1	196686918	A	G	0.0540221	0.001503	0.009156	0.869609	-0.984224	0.0765153	7.26002e-38	-0.00152709	0.00930352	0.86962	0.619876	0.642733	15
γ-glutamyl transferase	P36980.FHR2	1	196912911	1:196937536	1	196937536	T	C	0.0851735	-0.006786	0.005577	0.223687	0.745516	0.0477703	6.6e-55	-0.00910242	0.00750343	0.225091	0.0988098	0.288125	18
γ-glutamyl transferase	P05160.F13B	1	197036397	1:196923108	1	196923108	A	T	0.259464	-0.006148	0.004427	0.164909	0.177664	0.0325074	4.62001e-08	-0.0346046	0.0257097	0.17831	0.17831	0.380052	8
γ-glutamyl transferase	P02787.TRFE	3	133464800	3:133490334	3	133490334	A	C	0.297319	0.002507	0.004945	0.612171	-0.225416	0.0313569	6.53999e-13	-0.0111217	0.0219917	0.613053	0.390732	0.127379	20
γ-glutamyl transferase	P02765.FETUA	3	186330712	3:186330088	3	186330088	T	A	0.13545	0.009335	0.005314	0.0789723	-0.388737	0.0416229	9.68002e-21	-0.0240137	0.0139096	0.0842742	0.0967167	0.6018	9
γ-glutamyl transferase	P04196.HRG	3	186383741	3:186359810	3	186359810	T	G	0.483636	-0.0009567	0.004112	0.816025	-0.398234	0.028777	1.49e-43	0.00240236	0.010327	0.816051	0.877672	0.726999	20
γ-glutamyl transferase	P22792.CPN2	3	194072057	3:194061826	3	194061826	T	C	0.305797	0.001173	0.004197	0.779872	-0.224681	0.0310976	5.00999e-13	-0.00522074	0.0186938	0.780033	0.660006	0.498785	12
γ-glutamyl transferase	P02776.PLF4	4	74847841	4:74848065	4	74848065	C	G	0.146688	0.006887	0.006339	0.27728	-0.26975	0.0387496	3.37001e-12	-0.025531	0.023784	0.283067	0.147717	0.803319	16
γ-glutamyl transferase	P05156.CFAI	4	110723335	4:110735504	4	110735504	A	G	0.156349	-0.008737	0.007096	0.218227	-0.454311	0.0578717	4.14999e-15	0.0192313	0.0158102	0.223838	0.102481	0.420933	20
γ-glutamyl transferase	P03952.KLKB1	4	187148556	4:187137482	4	187137482	G	A	0.445386	0.0136	0.004244	0.00135286	0.167846	0.0283252	3.11e-09	0.0810267	0.0287456	0.00482108	0.00613025	0.278446	14
γ-glutamyl transferase	P10643.CO7	5	40909354	5:40974159	5	40974159	G	A	0.444795	0.005945	0.004103	0.147354	-0.189803	0.029207	8.10999e-11	-0.0313219	0.022148	0.157299	0.309493	0.0442232	20
γ-glutamyl transferase	P00748.FA12	5	176836577	5:176801131	5	176801131	C	A	0.264393	-0.005389	0.004413	0.222024	0.404416	0.0331476	3.09002e-34	-0.0133254	0.0109666	0.22433	0.0553573	0.848562	15
γ-glutamyl transferase	P08519.APOA	6	161085291	6:161018174	6	161018174	C	T	0.103707	0.00267	0.006127	0.662999	0.401367	0.0493276	4.06e-16	0.00665227	0.0152872	0.663452	0.940838	0.185774	7
γ-glutamyl transferase	P27169.PON1	7	94954019	7:94955820	7	94955820	T	C	0.363959	0.00902	0.00455	0.0474325	0.314408	0.029565	2.05999e-26	0.0286888	0.0147209	0.0513139	0.256153	0.00241833	20
γ-glutamyl transferase	P07360.CO8G	9	139839713	9:139866247	9	139866247	G	T	0.163644	-0.01637	0.006006	0.00641832	0.302661	0.0386361	4.73999e-15	-0.0540869	0.0210108	0.0100461	0.0242299	0.79211	6
γ-glutamyl transferase	P15169.CBPN	10	101841634	10:101768770	10	101768770	A	G	0.226932	-0.01333	0.0051	0.0089561	-0.211457	0.0337158	3.57e-10	0.0630388	0.026129	0.0158391	0.0168403	0.240858	20
γ-glutamyl transferase	P0DJI9.SAA2	11	18270190	11:18296394	11	18296394	G	C	0.337342	-0.004229	0.004488	0.346044	-0.357866	0.0254117	4.85001e-45	0.0118173	0.012569	0.347121	0.0815544	0.352538	20
γ-glutamyl transferase	P0DJI8.SAA1	11	18287721	11:18279582	11	18279582	A	G	0.37776	-0.006963	0.004225	0.099343	-0.280253	0.0239428	1.2e-31	0.0248454	0.0152244	0.10269	0.201183	0.288915	20
γ-glutamyl transferase	P20742.PZP	12	9360966	12:9317784	12	9317784	A	G	0.483241	-0.001683	0.004747	0.722935	0.246758	0.02474	1.98e-23	-0.00682045	0.0192496	0.723102	0.0874267	0.0839585	20
γ-glutamyl transferase	P51884.LUM	12	91505608	12:91500002	12	91500002	T	A	0.289432	-0.01353	0.005442	0.0129109	-0.197232	0.0315524	4.08e-10	0.0685994	0.0296942	0.0208773	0.0180573	0.0976819	20
γ-glutamyl transferase	Q96IY4.CBPB2	13	46679161	13:46606632	13	46606632	C	T	0.234227	-0.005745	0.004591	0.210803	0.304961	0.0417378	2.74e-13	-0.0188385	0.0152736	0.217425	0.317354	0.131696	14
γ-glutamyl transferase	P22891.PROZ	13	113812968	13:113800622	13	113800622	C	T	0.484621	-0.004535	0.004433	0.306304	0.377214	0.0229168	7.08995e-61	-0.0120224	0.0117746	0.307236	0.591331	0.805093	20
γ-glutamyl transferase	P01860.IGHG3	14	106235439	14:105961529	14	105961529	G	A	0.466088	-0.001323	0.00439	0.763135	0.185825	0.0284614	6.61999e-11	-0.0071196	0.0236495	0.763379	0.763379	NA	NA
γ-glutamyl transferase	P00738.HPT	16	72088491	16:72079657	16	72079657	T	C	0.292784	-0.01182	0.005447	0.0300067	0.407057	0.0317842	1.50001e-37	-0.0290377	0.0135721	0.0323947	0.816165	0.124587	20
γ-glutamyl transferase	P02649.APOE	19	45409011	19:45408628	19	45408628	C	T	0.0932571	0.02404	0.0102	0.0184301	0.612638	0.0482406	5.94001e-37	0.0392401	0.0169336	0.0204877	0.0148144	0.00352354	20
γ-glutamyl transferase	P55056.APOC4	19	45445495	19:45448465	19	45448465	T	G	0.497437	-0.01119	0.004078	0.0060697	-0.143339	0.0218747	5.65e-11	0.0780667	0.0308438	0.0113727	0.0193079	0.93348	14
γ-glutamyl transferase	P02655.APOC2	19	45450460	19:45404691	19	45404691	G	A	0.441049	-0.002941	0.004298	0.493804	0.195555	0.0289008	1.32e-11	-0.0150392	0.0220906	0.495998	0.290405	0.00700092	12
Hemoglobin A1c	O75636.FCN3	1	27701315	1:27710877	1	27710877	A	T	0.160292	0.003476	0.01451	0.810672	-0.602938	0.0557464	2.9e-27	-0.0057651	0.0240714	0.810718	0.97014	0.846913	14
Hemoglobin A1c	P07358.CO8B	1	57431688	1:57407484	1	57407484	C	T	0.446569	0.003981	0.007149	0.577622	-0.159527	0.0287819	2.98e-08	-0.024955	0.0450393	0.57953	0.57953	0.257506	3
Hemoglobin A1c	Q16610.ECM1	1	150480552	1:150377960	1	150377960	A	G	0.212145	0.0008345	0.007794	0.914734	-0.353638	0.0324765	1.29999e-27	-0.00235976	0.0220406	0.914738	0.532186	0.0127827	13
Hemoglobin A1c	Q03591.FHR1	1	196788887	1:196686918	1	196686918	A	G	0.0540221	0.02278	0.01541	0.139338	-0.984224	0.0765153	7.26002e-38	-0.0231451	0.0157601	0.141943	0.301592	0.974479	15
Hemoglobin A1c	P36980.FHR2	1	196912911	1:196937536	1	196937536	T	C	0.0851735	0.003097	0.009303	0.739207	0.745516	0.0477703	6.6e-55	0.00415417	0.0124814	0.739264	0.741161	0.881272	18
Hemoglobin A1c	P05160.F13B	1	197036397	1:196923108	1	196923108	A	T	0.259464	0.003984	0.007413	0.590968	0.177664	0.0325074	4.62001e-08	0.0224244	0.0419261	0.59275	0.59275	0.979053	8
Hemoglobin A1c	P02787.TRFE	3	133464800	3:133490334	3	133490334	A	C	0.297319	0.002086	0.008293	0.801399	-0.225416	0.0313569	6.53999e-13	-0.009254	0.0368123	0.801517	0.414115	0.105286	20
Hemoglobin A1c	P02765.FETUA	3	186330712	3:186330088	3	186330088	T	A	0.13545	-0.0007615	0.008964	0.9323	-0.388737	0.0416229	9.68002e-21	0.00195891	0.0230602	0.932303	0.777522	0.56815	9
Hemoglobin A1c	P04196.HRG	3	186383741	3:186359810	3	186359810	T	G	0.483636	0.003428	0.006892	0.618915	-0.398234	0.028777	1.49e-43	-0.008608	0.0173176	0.619142	0.456584	0.460405	20
Hemoglobin A1c	P22792.CPN2	3	194072057	3:194061826	3	194061826	T	C	0.305797	-0.004129	0.007046	0.557871	-0.224681	0.0310976	5.00999e-13	0.0183772	0.031463	0.559161	0.744692	0.405597	12
Hemoglobin A1c	P02776.PLF4	4	74847841	4:74848065	4	74848065	C	G	0.146688	0.003791	0.0107	0.723115	-0.26975	0.0387496	3.37001e-12	-0.0140538	0.0397177	0.723458	0.76539	0.233442	16
Hemoglobin A1c	P05156.CFAI	4	110723335	4:110735504	4	110735504	A	G	0.156349	-0.02332	0.01193	0.0506142	-0.454311	0.0578717	4.14999e-15	0.0513305	0.0270614	0.057852	0.0457965	0.179197	20
Hemoglobin A1c	P03952.KLKB1	4	187148556	4:187137482	4	187137482	G	A	0.445386	-0.003545	0.007112	0.618165	0.167846	0.0283252	3.11e-09	-0.0211206	0.0425218	0.619401	0.439177	0.596105	14
Hemoglobin A1c	P10643.CO7	5	40909354	5:40974159	5	40974159	G	A	0.444795	-0.0008966	0.006868	0.896133	-0.189803	0.029207	8.10999e-11	0.00472385	0.0361922	0.896154	0.533272	0.310571	20
Hemoglobin A1c	P00748.FA12	5	176836577	5:176801131	5	176801131	C	A	0.264393	0.0113	0.007387	0.126087	0.404416	0.0331476	3.09002e-34	0.0279415	0.0184089	0.129057	0.199686	0.372785	15
Hemoglobin A1c	P08519.APOA	6	161085291	6:161018174	6	161018174	C	T	0.103707	-0.01806	0.01021	0.0769182	0.401367	0.0493276	4.06e-16	-0.0449962	0.0260322	0.0839017	0.0682535	0.611646	7
Hemoglobin A1c	P27169.PON1	7	94954019	7:94955820	7	94955820	T	C	0.363959	-0.0009765	0.007613	0.897937	0.314408	0.029565	2.05999e-26	-0.00310584	0.0242155	0.897945	0.679261	0.455424	20
Hemoglobin A1c	P07360.CO8G	9	139839713	9:139866247	9	139866247	G	T	0.163644	-0.0004191	0.0101	0.966901	0.302661	0.0386361	4.73999e-15	-0.00138472	0.0333711	0.966902	0.833541	0.657376	6
Hemoglobin A1c	P15169.CBPN	10	101841634	10:101768770	10	101768770	A	G	0.226932	-0.006341	0.008527	0.457096	-0.211457	0.0337158	3.57e-10	0.0299872	0.0406075	0.460232	0.328151	0.246783	20
Hemoglobin A1c	P0DJI9.SAA2	11	18270190	11:18296394	11	18296394	G	C	0.337342	0.01027	0.007527	0.172435	-0.357866	0.0254117	4.85001e-45	-0.0286979	0.0211315	0.174444	0.160974	0.628043	20
Hemoglobin A1c	P0DJI8.SAA1	11	18287721	11:18279582	11	18279582	A	G	0.37776	0.01493	0.007078	0.0349141	-0.280253	0.0239428	1.2e-31	-0.0532733	0.0256626	0.0379018	0.131181	0.302042	20
Hemoglobin A1c	P20742.PZP	12	9360966	12:9317784	12	9317784	A	G	0.483241	-0.009664	0.007977	0.22571	0.246758	0.02474	1.98e-23	-0.0391639	0.0325648	0.229114	0.150772	0.268841	20
Hemoglobin A1c	P51884.LUM	12	91505608	12:91500002	12	91500002	T	A	0.289432	-0.01624	0.009171	0.0765941	-0.197232	0.0315524	4.08e-10	0.0823396	0.0483283	0.0884269	0.180401	0.184633	20
Hemoglobin A1c	Q96IY4.CBPB2	13	46679161	13:46606632	13	46606632	C	T	0.234227	0.005689	0.007712	0.460708	0.304961	0.0417378	2.74e-13	0.0186548	0.025417	0.462979	0.326639	0.079937	14
Hemoglobin A1c	P22891.PROZ	13	113812968	13:113800622	13	113800622	C	T	0.484621	-0.01139	0.007456	0.126605	0.377214	0.0229168	7.08995e-61	-0.0301951	0.0198509	0.128237	0.228115	0.30498	20
Hemoglobin A1c	P01860.IGHG3	14	106235439	14:105961529	14	105961529	G	A	0.466088	0.003821	0.007317	0.601525	0.185825	0.0284614	6.61999e-11	0.0205624	0.0395015	0.602683	0.602683	NA	NA
Hemoglobin A1c	P00738.HPT	16	72088491	16:72079657	16	72079657	T	C	0.292784	-0.00752	0.009184	0.412892	0.407057	0.0317842	1.50001e-37	-0.0184741	0.022608	0.413845	0.0812773	0.843124	20
Hemoglobin A1c	P02649.APOE	19	45409011	19:45408628	19	45408628	C	T	0.0932571	-0.006142	0.01752	0.72591	0.612638	0.0482406	5.94001e-37	-0.0100255	0.0286085	0.726011	0.383429	0.394698	20
Hemoglobin A1c	P55056.APOC4	19	45445495	19:45448465	19	45448465	T	G	0.497437	0.003554	0.006825	0.602553	-0.143339	0.0218747	5.65e-11	-0.0247944	0.0477645	0.603694	0.868643	0.271741	14
Hemoglobin A1c	P02655.APOC2	19	45450460	19:45404691	19	45404691	G	A	0.441049	-0.01153	0.007216	0.110079	0.195555	0.0289008	1.32e-11	-0.0589604	0.037915	0.11993	0.315692	0.321995	12
Hemoglobin	O75636.FCN3	1	27701315	1:27710877	1	27710877	A	T	0.160292	-0.007456	0.008919	0.403173	-0.602938	0.0557464	2.9e-27	0.0123661	0.0148367	0.404573	0.274438	0.267542	14
Hemoglobin	P07358.CO8B	1	57431688	1:57407484	1	57407484	C	T	0.446569	0.001674	0.004393	0.703158	-0.159527	0.0287819	2.98e-08	-0.0104935	0.0276027	0.703824	0.703824	0.0911359	3
Hemoglobin	Q16610.ECM1	1	150480552	1:150377960	1	150377960	A	G	0.212145	-0.002914	0.004785	0.542533	-0.353638	0.0324765	1.29999e-27	0.00824006	0.0135519	0.543163	0.298662	0.000328896	13
Hemoglobin	Q03591.FHR1	1	196788887	1:196686918	1	196686918	A	G	0.0540221	0.02418	0.009506	0.0109699	-0.984224	0.0765153	7.26002e-38	-0.0245676	0.0098454	0.0125838	0.15744	0.295639	15
Hemoglobin	P36980.FHR2	1	196912911	1:196937536	1	196937536	T	C	0.0851735	-0.009779	0.005779	0.0906152	0.745516	0.0477703	6.6e-55	-0.0131171	0.00779711	0.0925105	0.182133	0.131376	18
Hemoglobin	P05160.F13B	1	197036397	1:196923108	1	196923108	A	T	0.259464	-0.008113	0.004583	0.0766875	0.177664	0.0325074	4.62001e-08	-0.0456649	0.0271153	0.0921625	0.0921625	0.15184	8
Hemoglobin	P02787.TRFE	3	133464800	3:133490334	3	133490334	A	C	0.297319	0.01085	0.005115	0.033904	-0.225416	0.0313569	6.53999e-13	-0.0481332	0.0236586	0.0419022	0.0177295	0.182746	20
Hemoglobin	P02765.FETUA	3	186330712	3:186330088	3	186330088	T	A	0.13545	0.004609	0.00551	0.402885	-0.388737	0.0416229	9.68002e-21	-0.0118563	0.0142308	0.404763	0.219292	0.716948	9
Hemoglobin	P04196.HRG	3	186383741	3:186359810	3	186359810	T	G	0.483636	0.002003	0.004262	0.638378	-0.398234	0.028777	1.49e-43	-0.00502971	0.0107084	0.638572	0.940167	0.992803	20
Hemoglobin	P22792.CPN2	3	194072057	3:194061826	3	194061826	T	C	0.305797	0.001729	0.004343	0.690548	-0.224681	0.0310976	5.00999e-13	-0.00769535	0.0193589	0.690992	0.644771	0.808887	12
Hemoglobin	P02776.PLF4	4	74847841	4:74848065	4	74848065	C	G	0.146688	0.0028	0.006588	0.670826	-0.26975	0.0387496	3.37001e-12	-0.01038	0.0244681	0.671401	0.625128	0.545776	16
Hemoglobin	P05156.CFAI	4	110723335	4:110735504	4	110735504	A	G	0.156349	0.003667	0.00734	0.617363	-0.454311	0.0578717	4.14999e-15	-0.00807156	0.016189	0.618073	0.526313	0.0890319	20
Hemoglobin	P03952.KLKB1	4	187148556	4:187137482	4	187137482	G	A	0.445386	-0.003345	0.004395	0.446602	0.167846	0.0283252	3.11e-09	-0.019929	0.0263998	0.450314	0.288205	0.46839	14
Hemoglobin	P10643.CO7	5	40909354	5:40974159	5	40974159	G	A	0.444795	0.003993	0.004248	0.347232	-0.189803	0.029207	8.10999e-11	-0.0210376	0.022614	0.352221	0.211473	0.197356	20
Hemoglobin	P00748.FA12	5	176836577	5:176801131	5	176801131	C	A	0.264393	0.02249	0.004569	8.55319e-07	0.404416	0.0331476	3.09002e-34	0.0556111	0.0121826	4.99995e-06	8.12326e-05	0.00218896	15
Hemoglobin	P08519.APOA	6	161085291	6:161018174	6	161018174	C	T	0.103707	-0.005183	0.006344	0.413933	0.401367	0.0493276	4.06e-16	-0.0129134	0.0158855	0.416272	0.455213	0.752716	7
Hemoglobin	P27169.PON1	7	94954019	7:94955820	7	94955820	T	C	0.363959	0.0004441	0.004715	0.924959	0.314408	0.029565	2.05999e-26	0.0014125	0.014997	0.924962	0.0311838	0.0172001	20
Hemoglobin	P07360.CO8G	9	139839713	9:139866247	9	139866247	G	T	0.163644	0.0002628	0.006226	0.966331	0.302661	0.0386361	4.73999e-15	0.000868298	0.0205712	0.966332	0.988287	0.874977	6
Hemoglobin	P15169.CBPN	10	101841634	10:101768770	10	101768770	A	G	0.226932	-0.002275	0.005276	0.666324	-0.211457	0.0337158	3.57e-10	0.0107587	0.0250096	0.667063	0.701811	0.436446	20
Hemoglobin	P0DJI9.SAA2	11	18270190	11:18296394	11	18296394	G	C	0.337342	0.01112	0.004657	0.0169494	-0.357866	0.0254117	4.85001e-45	-0.0310731	0.013199	0.0185625	0.0295557	0.0429996	20
Hemoglobin	P0DJI8.SAA1	11	18287721	11:18279582	11	18279582	A	G	0.37776	0.004528	0.004378	0.301014	-0.280253	0.0239428	1.2e-31	-0.0161568	0.0156825	0.302893	0.110095	0.704488	20
Hemoglobin	P20742.PZP	12	9360966	12:9317784	12	9317784	A	G	0.483241	-0.005887	0.004912	0.230725	0.246758	0.02474	1.98e-23	-0.0238574	0.0200493	0.234072	0.797356	0.180651	20
Hemoglobin	P51884.LUM	12	91505608	12:91500002	12	91500002	T	A	0.289432	0.001417	0.005647	0.801868	-0.197232	0.0315524	4.08e-10	-0.00718443	0.0286543	0.802025	0.584409	0.143374	20
Hemoglobin	Q96IY4.CBPB2	13	46679161	13:46606632	13	46606632	C	T	0.234227	-0.001625	0.004761	0.732867	0.304961	0.0417378	2.74e-13	-0.00532855	0.0156289	0.733146	0.964201	0.905557	14
Hemoglobin	P22891.PROZ	13	113812968	13:113800622	13	113800622	C	T	0.484621	0.004074	0.004606	0.376427	0.377214	0.0229168	7.08995e-61	0.0108002	0.0122282	0.377115	0.0981161	0.322195	20
Hemoglobin	P01860.IGHG3	14	106235439	14:105961529	14	105961529	G	A	0.466088	0.002582	0.00455	0.570393	0.185825	0.0284614	6.61999e-11	0.0138948	0.0245777	0.571842	0.571842	NA	NA
Hemoglobin	P00738.HPT	16	72088491	16:72079657	16	72079657	T	C	0.292784	-0.008286	0.005647	0.142287	0.407057	0.0317842	1.50001e-37	-0.0203559	0.0139635	0.144898	0.561881	0.0462749	20
Hemoglobin	P02649.APOE	19	45409011	19:45408628	19	45408628	C	T	0.0932571	0.02193	0.01061	0.0387419	0.612638	0.0482406	5.94001e-37	0.035796	0.0175464	0.0413429	0.31555	0.00583777	20
Hemoglobin	P55056.APOC4	19	45445495	19:45448465	19	45448465	T	G	0.497437	-7.951e-05	0.004222	0.984975	-0.143339	0.0218747	5.65e-11	0.000554699	0.0294548	0.984975	0.680214	0.556813	14
Hemoglobin	P02655.APOC2	19	45450460	19:45404691	19	45404691	G	A	0.441049	-0.004829	0.004453	0.278171	0.195555	0.0289008	1.32e-11	-0.0246938	0.0230617	0.284272	0.367715	0.235008	12
High-density-lipoprotein cholesterol	O75636.FCN3	1	27701315	1:27710877	1	27710877	A	T	0.160292	0.02459	0.01102	0.0256548	-0.602938	0.0557464	2.9e-27	-0.0407836	0.0186621	0.0288615	0.00541009	0.136103	14
High-density-lipoprotein cholesterol	P07358.CO8B	1	57431688	1:57407484	1	57407484	C	T	0.446569	-0.002744	0.005451	0.614687	-0.159527	0.0287819	2.98e-08	0.0172008	0.0343104	0.616139	0.616139	0.180206	3
High-density-lipoprotein cholesterol	Q16610.ECM1	1	150480552	1:150377960	1	150377960	A	G	0.212145	-0.001094	0.005942	0.853925	-0.353638	0.0324765	1.29999e-27	0.00309356	0.0168049	0.853945	0.562727	0.0603668	13
High-density-lipoprotein cholesterol	Q03591.FHR1	1	196788887	1:196686918	1	196686918	A	G	0.0540221	0.003482	0.01178	0.767547	-0.984224	0.0765153	7.26002e-38	-0.00353781	0.011972	0.767606	0.594817	0.784597	15
High-density-lipoprotein cholesterol	P36980.FHR2	1	196912911	1:196937536	1	196937536	T	C	0.0851735	0.004053	0.007175	0.572157	0.745516	0.0477703	6.6e-55	0.0054365	0.00963051	0.572408	0.887614	0.542916	18
High-density-lipoprotein cholesterol	P05160.F13B	1	197036397	1:196923108	1	196923108	A	T	0.259464	-0.001237	0.005679	0.827569	0.177664	0.0325074	4.62001e-08	-0.00696258	0.0319902	0.827704	0.827704	0.56634	8
High-density-lipoprotein cholesterol	P02787.TRFE	3	133464800	3:133490334	3	133490334	A	C	0.297319	0.01002	0.006335	0.113721	-0.225416	0.0313569	6.53999e-13	-0.0444511	0.0287758	0.122409	0.0737943	0.188273	20
High-density-lipoprotein cholesterol	P02765.FETUA	3	186330712	3:186330088	3	186330088	T	A	0.13545	0.003106	0.006828	0.649187	-0.388737	0.0416229	9.68002e-21	-0.00798998	0.0175854	0.649575	0.0795188	0.106097	9
High-density-lipoprotein cholesterol	P04196.HRG	3	186383741	3:186359810	3	186359810	T	G	0.483636	-0.001994	0.005275	0.705424	-0.398234	0.028777	1.49e-43	0.00500711	0.0132509	0.705528	0.514459	0.240361	20
High-density-lipoprotein cholesterol	P22792.CPN2	3	194072057	3:194061826	3	194061826	T	C	0.305797	7.442e-05	0.005381	0.988966	-0.224681	0.0310976	5.00999e-13	-0.000331225	0.0239496	0.988966	0.89843	0.687074	12
High-density-lipoprotein cholesterol	P02776.PLF4	4	74847841	4:74848065	4	74848065	C	G	0.146688	0.0145	0.008144	0.075002	-0.26975	0.0387496	3.37001e-12	-0.0537535	0.0311627	0.0845404	0.119533	0.301346	16
High-density-lipoprotein cholesterol	P05156.CFAI	4	110723335	4:110735504	4	110735504	A	G	0.156349	-0.007029	0.009159	0.442819	-0.454311	0.0578717	4.14999e-15	0.0154718	0.0202563	0.444986	0.188511	0.314191	20
High-density-lipoprotein cholesterol	P03952.KLKB1	4	187148556	4:187137482	4	187137482	G	A	0.445386	-0.003353	0.005451	0.538478	0.167846	0.0283252	3.11e-09	-0.0199766	0.0326507	0.540651	0.507951	0.578675	14
High-density-lipoprotein cholesterol	P10643.CO7	5	40909354	5:40974159	5	40974159	G	A	0.444795	0.0059	0.005266	0.262545	-0.189803	0.029207	8.10999e-11	-0.0310849	0.0281539	0.269547	0.46051	0.891293	20
High-density-lipoprotein cholesterol	P00748.FA12	5	176836577	5:176801131	5	176801131	C	A	0.264393	0.005657	0.005651	0.316797	0.404416	0.0331476	3.09002e-34	0.0139881	0.0140202	0.31842	0.284423	0.594605	15
High-density-lipoprotein cholesterol	P08519.APOA	6	161085291	6:161018174	6	161018174	C	T	0.103707	0.01866	0.007877	0.01784	0.401367	0.0493276	4.06e-16	0.0464911	0.0204403	0.0229367	0.022077	0.456016	7
High-density-lipoprotein cholesterol	P27169.PON1	7	94954019	7:94955820	7	94955820	T	C	0.363959	0.002127	0.005846	0.715979	0.314408	0.029565	2.05999e-26	0.00676509	0.0186046	0.716137	0.694118	0.470088	20
High-density-lipoprotein cholesterol	P07360.CO8G	9	139839713	9:139866247	9	139866247	G	T	0.163644	0.008712	0.007706	0.258246	0.302661	0.0386361	4.73999e-15	0.0287847	0.0257246	0.263159	0.499412	0.164227	6
High-density-lipoprotein cholesterol	P15169.CBPN	10	101841634	10:101768770	10	101768770	A	G	0.226932	0.004756	0.006555	0.468113	-0.211457	0.0337158	3.57e-10	-0.0224916	0.031206	0.471066	0.42851	0.1391	20
High-density-lipoprotein cholesterol	P0DJI9.SAA2	11	18270190	11:18296394	11	18296394	G	C	0.337342	0.005241	0.005742	0.361375	-0.357866	0.0254117	4.85001e-45	-0.0146451	0.0160788	0.362381	0.510789	0.0840989	20
High-density-lipoprotein cholesterol	P0DJI8.SAA1	11	18287721	11:18279582	11	18279582	A	G	0.37776	-0.002481	0.005413	0.646707	-0.280253	0.0239428	1.2e-31	0.00885272	0.0193295	0.64696	0.438477	0.0750638	20
High-density-lipoprotein cholesterol	P20742.PZP	12	9360966	12:9317784	12	9317784	A	G	0.483241	0.008089	0.006112	0.185682	0.246758	0.02474	1.98e-23	0.0327811	0.0249863	0.189533	0.00587753	0.0522299	20
High-density-lipoprotein cholesterol	P51884.LUM	12	91505608	12:91500002	12	91500002	T	A	0.289432	-0.01128	0.006982	0.106185	-0.197232	0.0315524	4.08e-10	0.0571915	0.0365632	0.117774	0.117786	0.867175	20
High-density-lipoprotein cholesterol	Q96IY4.CBPB2	13	46679161	13:46606632	13	46606632	C	T	0.234227	0.004778	0.005914	0.41914	0.304961	0.0417378	2.74e-13	0.0156676	0.0195108	0.421964	0.298539	0.436333	14
High-density-lipoprotein cholesterol	P22891.PROZ	13	113812968	13:113800622	13	113800622	C	T	0.484621	0.002529	0.00569	0.656707	0.377214	0.0229168	7.08995e-61	0.00670442	0.0150898	0.656824	0.396831	0.42044	20
High-density-lipoprotein cholesterol	P01860.IGHG3	14	106235439	14:105961529	14	105961529	G	A	0.466088	0.009817	0.005634	0.0814286	0.185825	0.0284614	6.61999e-11	0.0528293	0.03138	0.0922719	0.0922719	NA	NA
High-density-lipoprotein cholesterol	P00738.HPT	16	72088491	16:72079657	16	72079657	T	C	0.292784	-0.003642	0.007032	0.604515	0.407057	0.0317842	1.50001e-37	-0.00894715	0.0172893	0.604811	0.889424	0.920811	20
High-density-lipoprotein cholesterol	P02649.APOE	19	45409011	19:45408628	19	45408628	C	T	0.0932571	0.08315	0.0134	5.46191e-10	0.612638	0.0482406	5.94001e-37	0.135725	0.024344	2.47131e-08	3.60139e-06	1.80462e-11	20
High-density-lipoprotein cholesterol	P55056.APOC4	19	45445495	19:45448465	19	45448465	T	G	0.497437	-0.03734	0.005226	8.99671e-13	-0.143339	0.0218747	5.65e-11	0.260501	0.0539416	1.37e-06	3.37571e-06	0.747311	14
High-density-lipoprotein cholesterol	P02655.APOC2	19	45450460	19:45404691	19	45404691	G	A	0.441049	-0.003205	0.005521	0.56157	0.195555	0.0289008	1.32e-11	-0.0163893	0.0283362	0.563003	0.00739133	6.53376e-07	12
Hematocrit	O75636.FCN3	1	27701315	1:27710877	1	27710877	A	T	0.160292	-0.008329	0.00892	0.350436	-0.602938	0.0557464	2.9e-27	0.013814	0.0148493	0.352224	0.351541	0.420503	14
Hematocrit	P07358.CO8B	1	57431688	1:57407484	1	57407484	C	T	0.446569	0.0006169	0.004393	0.888322	-0.159527	0.0287819	2.98e-08	-0.00386706	0.0275465	0.888358	0.888358	0.201125	3
Hematocrit	Q16610.ECM1	1	150480552	1:150377960	1	150377960	A	G	0.212145	-0.0006936	0.004785	0.884748	-0.353638	0.0324765	1.29999e-27	0.00196133	0.013532	0.884758	0.367408	0.00514808	13
Hematocrit	Q03591.FHR1	1	196788887	1:196686918	1	196686918	A	G	0.0540221	0.02294	0.009507	0.0158236	-0.984224	0.0765153	7.26002e-38	-0.0233077	0.00982787	0.0177116	0.164523	0.164151	15
Hematocrit	P36980.FHR2	1	196912911	1:196937536	1	196937536	T	C	0.0851735	-0.009313	0.005779	0.107065	0.745516	0.0477703	6.6e-55	-0.012492	0.0077929	0.108935	0.11466	0.0757155	18
Hematocrit	P05160.F13B	1	197036397	1:196923108	1	196923108	A	T	0.259464	-0.009329	0.004584	0.0418386	0.177664	0.0325074	4.62001e-08	-0.0525092	0.0275323	0.0564961	0.0564961	0.278791	8
Hematocrit	P02787.TRFE	3	133464800	3:133490334	3	133490334	A	C	0.297319	0.006342	0.005115	0.215019	-0.225416	0.0313569	6.53999e-13	-0.0281346	0.0230264	0.221767	0.0974525	0.108653	20
Hematocrit	P02765.FETUA	3	186330712	3:186330088	3	186330088	T	A	0.13545	0.005739	0.00551	0.297615	-0.388737	0.0416229	9.68002e-21	-0.0147632	0.014262	0.300602	0.154219	0.788494	9
Hematocrit	P04196.HRG	3	186383741	3:186359810	3	186359810	T	G	0.483636	0.003345	0.004262	0.432546	-0.398234	0.028777	1.49e-43	-0.00839958	0.0107194	0.433285	0.907202	0.999814	20
Hematocrit	P22792.CPN2	3	194072057	3:194061826	3	194061826	T	C	0.305797	0.001309	0.004343	0.763106	-0.224681	0.0310976	5.00999e-13	-0.00582604	0.0193464	0.763306	0.752629	0.821235	12
Hematocrit	P02776.PLF4	4	74847841	4:74848065	4	74848065	C	G	0.146688	-0.00191	0.006588	0.771877	-0.26975	0.0387496	3.37001e-12	0.00708063	0.0244438	0.772069	0.913847	0.378769	16
Hematocrit	P05156.CFAI	4	110723335	4:110735504	4	110735504	A	G	0.156349	0.002375	0.00734	0.746264	-0.454311	0.0578717	4.14999e-15	-0.0052277	0.0161701	0.746472	0.3345	0.028186	20
Hematocrit	P03952.KLKB1	4	187148556	4:187137482	4	187137482	G	A	0.445386	-0.003137	0.004395	0.475372	0.167846	0.0283252	3.11e-09	-0.0186898	0.026374	0.478546	0.327764	0.504324	14
Hematocrit	P10643.CO7	5	40909354	5:40974159	5	40974159	G	A	0.444795	0.005075	0.004249	0.232322	-0.189803	0.029207	8.10999e-11	-0.0267382	0.0227613	0.240106	0.128686	0.113377	20
Hematocrit	P00748.FA12	5	176836577	5:176801131	5	176801131	C	A	0.264393	0.02506	0.004569	4.13964e-08	0.404416	0.0331476	3.09002e-34	0.0619659	0.0123869	5.6583e-07	5.61419e-06	0.00133436	15
Hematocrit	P08519.APOA	6	161085291	6:161018174	6	161018174	C	T	0.103707	-0.005877	0.006345	0.354321	0.401367	0.0493276	4.06e-16	-0.0146425	0.0159106	0.357417	0.352059	0.750415	7
Hematocrit	P27169.PON1	7	94954019	7:94955820	7	94955820	T	C	0.363959	0.00175	0.004716	0.71058	0.314408	0.029565	2.05999e-26	0.00556602	0.0150087	0.710748	0.0188109	0.0139024	20
Hematocrit	P07360.CO8G	9	139839713	9:139866247	9	139866247	G	T	0.163644	0.0004906	0.006226	0.937193	0.302661	0.0386361	4.73999e-15	0.00162096	0.0205719	0.937196	0.983434	0.708077	6
Hematocrit	P15169.CBPN	10	101841634	10:101768770	10	101768770	A	G	0.226932	-0.001546	0.005276	0.769503	-0.211457	0.0337158	3.57e-10	0.00731118	0.0249779	0.769747	0.811692	0.437746	20
Hematocrit	P0DJI9.SAA2	11	18270190	11:18296394	11	18296394	G	C	0.337342	0.01052	0.004657	0.0238856	-0.357866	0.0254117	4.85001e-45	-0.0293965	0.0131796	0.0257174	0.0226821	0.0312191	20
Hematocrit	P0DJI8.SAA1	11	18287721	11:18279582	11	18279582	A	G	0.37776	0.002906	0.004378	0.506835	-0.280253	0.0239428	1.2e-31	-0.0103692	0.0156467	0.507517	0.127376	0.362401	20
Hematocrit	P20742.PZP	12	9360966	12:9317784	12	9317784	A	G	0.483241	-0.007707	0.004912	0.116644	0.246758	0.02474	1.98e-23	-0.031233	0.0201509	0.121153	0.443769	0.175562	20
Hematocrit	P51884.LUM	12	91505608	12:91500002	12	91500002	T	A	0.289432	0.001395	0.005647	0.804882	-0.197232	0.0315524	4.08e-10	-0.00707289	0.0286536	0.805031	0.487842	0.107077	20
Hematocrit	Q96IY4.CBPB2	13	46679161	13:46606632	13	46606632	C	T	0.234227	-0.001734	0.004761	0.715702	0.304961	0.0417378	2.74e-13	-0.00568597	0.0156312	0.716039	0.956074	0.622535	14
Hematocrit	P22891.PROZ	13	113812968	13:113800622	13	113800622	C	T	0.484621	0.003214	0.004607	0.485406	0.377214	0.0229168	7.08995e-61	0.00852036	0.0122242	0.485798	0.163799	0.331013	20
Hematocrit	P01860.IGHG3	14	106235439	14:105961529	14	105961529	G	A	0.466088	0.00129	0.00455	0.776781	0.185825	0.0284614	6.61999e-11	0.00694202	0.0245085	0.776985	0.776985	NA	NA
Hematocrit	P00738.HPT	16	72088491	16:72079657	16	72079657	T	C	0.292784	-0.008625	0.005648	0.126739	0.407057	0.0317842	1.50001e-37	-0.0211887	0.0139735	0.129432	0.709203	0.089375	20
Hematocrit	P02649.APOE	19	45409011	19:45408628	19	45408628	C	T	0.0932571	0.01898	0.01061	0.0736344	0.612638	0.0482406	5.94001e-37	0.0309808	0.0174895	0.0764957	0.399868	0.00565169	20
Hematocrit	P55056.APOC4	19	45445495	19:45448465	19	45448465	T	G	0.497437	0.002163	0.004222	0.60843	-0.143339	0.0218747	5.65e-11	-0.0150901	0.0295445	0.609521	0.813929	0.526196	14
Hematocrit	P02655.APOC2	19	45450460	19:45404691	19	45404691	G	A	0.441049	-0.005906	0.004453	0.184741	0.195555	0.0289008	1.32e-11	-0.0302012	0.0232044	0.193077	0.267436	0.176062	12
Interventricular septum thickness	O75636.FCN3	1	27701315	1:27710877	1	27710877	A	T	0.160292	-0.002087	0.02126	0.921801	-0.602938	0.0557464	2.9e-27	0.00346138	0.0352621	0.921804	0.965974	0.982588	14
Interventricular septum thickness	P07358.CO8B	1	57431688	1:57407484	1	57407484	C	T	0.446569	0.0002691	0.01062	0.979785	-0.159527	0.0287819	2.98e-08	-0.00168686	0.0665725	0.979785	0.979785	0.067294	3
Interventricular septum thickness	Q16610.ECM1	1	150480552	1:150377960	1	150377960	A	G	0.212145	-0.006225	0.01147	0.587322	-0.353638	0.0324765	1.29999e-27	0.0176027	0.0324746	0.587786	0.570223	0.874988	13
Interventricular septum thickness	Q03591.FHR1	1	196788887	1:196686918	1	196686918	A	G	0.0540221	0.01191	0.02264	0.598846	-0.984224	0.0765153	7.26002e-38	-0.0121009	0.0230221	0.599152	0.897273	0.503075	15
Interventricular septum thickness	P36980.FHR2	1	196912911	1:196937536	1	196937536	T	C	0.0851735	0.008502	0.01385	0.539306	0.745516	0.0477703	6.6e-55	0.0114042	0.0185921	0.53962	0.598154	0.652282	18
Interventricular septum thickness	P05160.F13B	1	197036397	1:196923108	1	196923108	A	T	0.259464	-0.006109	0.01102	0.579335	0.177664	0.0325074	4.62001e-08	-0.0343851	0.0623455	0.581273	0.581273	0.344614	8
Interventricular septum thickness	P02787.TRFE	3	133464800	3:133490334	3	133490334	A	C	0.297319	0.005724	0.01233	0.64248	-0.225416	0.0313569	6.53999e-13	-0.0253931	0.0548128	0.643172	0.362167	0.366999	20
Interventricular septum thickness	P02765.FETUA	3	186330712	3:186330088	3	186330088	T	A	0.13545	-0.0004637	0.01336	0.972313	-0.388737	0.0416229	9.68002e-21	0.00119284	0.0343679	0.972313	0.790532	0.589696	9
Interventricular septum thickness	P04196.HRG	3	186383741	3:186359810	3	186359810	T	G	0.483636	0.01294	0.01026	0.207234	-0.398234	0.028777	1.49e-43	-0.0324935	0.0258705	0.209115	0.697804	0.912151	20
Interventricular septum thickness	P22792.CPN2	3	194072057	3:194061826	3	194061826	T	C	0.305797	0.02166	0.01051	0.0393131	-0.224681	0.0310976	5.00999e-13	-0.0964033	0.0486432	0.0474965	0.0431588	0.606131	12
Interventricular septum thickness	P02776.PLF4	4	74847841	4:74848065	4	74848065	C	G	0.146688	-0.007139	0.01582	0.651799	-0.26975	0.0387496	3.37001e-12	0.0264652	0.05877	0.65248	0.820633	0.834263	16
Interventricular septum thickness	P05156.CFAI	4	110723335	4:110735504	4	110735504	A	G	0.156349	0.005114	0.01766	0.772137	-0.454311	0.0578717	4.14999e-15	-0.0112566	0.0388985	0.772287	0.773645	0.635899	20
Interventricular septum thickness	P03952.KLKB1	4	187148556	4:187137482	4	187137482	G	A	0.445386	0.005606	0.01061	0.597243	0.167846	0.0283252	3.11e-09	0.0333997	0.0634635	0.598693	0.812119	0.640978	14
Interventricular septum thickness	P10643.CO7	5	40909354	5:40974159	5	40974159	G	A	0.444795	-0.02961	0.0102	0.00369676	-0.189803	0.029207	8.10999e-11	0.156004	0.058858	0.008037	0.0268739	0.274472	20
Interventricular septum thickness	P00748.FA12	5	176836577	5:176801131	5	176801131	C	A	0.264393	0.001007	0.01102	0.927191	0.404416	0.0331476	3.09002e-34	0.00249001	0.0272499	0.927193	0.910519	0.89718	15
Interventricular septum thickness	P08519.APOA	6	161085291	6:161018174	6	161018174	C	T	0.103707	-0.001666	0.01505	0.911856	0.401367	0.0493276	4.06e-16	-0.00415081	0.0375003	0.911864	0.736753	0.655116	7
Interventricular septum thickness	P27169.PON1	7	94954019	7:94955820	7	94955820	T	C	0.363959	0.00324	0.01131	0.774517	0.314408	0.029565	2.05999e-26	0.0103051	0.0359854	0.774596	0.207125	0.375301	20
Interventricular septum thickness	P07360.CO8G	9	139839713	9:139866247	9	139866247	G	T	0.163644	-0.01367	0.01497	0.361159	0.302661	0.0386361	4.73999e-15	-0.045166	0.0497962	0.364397	0.501295	0.395676	6
Interventricular septum thickness	P15169.CBPN	10	101841634	10:101768770	10	101768770	A	G	0.226932	-0.00414	0.01278	0.745981	-0.211457	0.0337158	3.57e-10	0.0195784	0.0605184	0.746307	0.822683	0.834175	20
Interventricular septum thickness	P0DJI9.SAA2	11	18270190	11:18296394	11	18296394	G	C	0.337342	-0.004557	0.01115	0.68276	-0.357866	0.0254117	4.85001e-45	0.0127338	0.03117	0.682886	0.846785	0.412406	20
Interventricular septum thickness	P0DJI8.SAA1	11	18287721	11:18279582	11	18279582	A	G	0.37776	0.006532	0.0105	0.533879	-0.280253	0.0239428	1.2e-31	-0.0233075	0.037519	0.534456	0.801625	0.13078	20
Interventricular septum thickness	P20742.PZP	12	9360966	12:9317784	12	9317784	A	G	0.483241	0.0001599	0.01184	0.989225	0.246758	0.02474	1.98e-23	0.000648003	0.0479823	0.989225	0.951067	0.786596	20
Interventricular septum thickness	P51884.LUM	12	91505608	12:91500002	12	91500002	T	A	0.289432	-0.008849	0.01365	0.516805	-0.197232	0.0315524	4.08e-10	0.0448659	0.069579	0.519044	0.463536	0.414479	20
Interventricular septum thickness	Q96IY4.CBPB2	13	46679161	13:46606632	13	46606632	C	T	0.234227	0.009454	0.01147	0.409805	0.304961	0.0417378	2.74e-13	0.0310007	0.0378499	0.412762	0.299082	0.816124	14
Interventricular septum thickness	P22891.PROZ	13	113812968	13:113800622	13	113800622	C	T	0.484621	0.005955	0.01105	0.589946	0.377214	0.0229168	7.08995e-61	0.0157868	0.0293094	0.590145	0.802552	0.441045	20
Interventricular septum thickness	P01860.IGHG3	14	106235439	14:105961529	14	105961529	G	A	0.466088	0.0001132	0.01094	0.991744	0.185825	0.0284614	6.61999e-11	0.000609175	0.0588727	0.991744	0.991744	NA	NA
Interventricular septum thickness	P00738.HPT	16	72088491	16:72079657	16	72079657	T	C	0.292784	0.0003122	0.01372	0.981846	0.407057	0.0317842	1.50001e-37	0.000766969	0.0337054	0.981846	0.0954139	0.596535	20
Interventricular septum thickness	P02649.APOE	19	45409011	19:45408628	19	45408628	C	T	0.0932571	0.01653	0.02553	0.517325	0.612638	0.0482406	5.94001e-37	0.0269817	0.0417264	0.517869	0.831397	0.573832	20
Interventricular septum thickness	P55056.APOC4	19	45445495	19:45448465	19	45448465	T	G	0.497437	-0.0006922	0.01016	0.945682	-0.143339	0.0218747	5.65e-11	0.00482911	0.0708848	0.945685	0.500572	0.0719089	14
Interventricular septum thickness	P02655.APOC2	19	45450460	19:45404691	19	45404691	G	A	0.441049	-0.001644	0.01071	0.878003	0.195555	0.0289008	1.32e-11	-0.00840684	0.0547813	0.878034	0.500191	0.468527	12
Potassium	O75636.FCN3	1	27701315	1:27710877	1	27710877	A	T	0.160292	-0.01008	0.008192	0.218522	-0.602938	0.0557464	2.9e-27	0.0167181	0.0136744	0.221488	0.00504527	0.0218797	14
Potassium	P07358.CO8B	1	57431688	1:57407484	1	57407484	C	T	0.446569	0.007499	0.004036	0.0631651	-0.159527	0.0287819	2.98e-08	-0.0470077	0.0266835	0.0781239	0.0781239	0.139478	3
Potassium	Q16610.ECM1	1	150480552	1:150377960	1	150377960	A	G	0.212145	0.004418	0.004396	0.314895	-0.353638	0.0324765	1.29999e-27	-0.012493	0.0124836	0.316947	0.148917	0.0404749	13
Potassium	Q03591.FHR1	1	196788887	1:196686918	1	196686918	A	G	0.0540221	-0.02712	0.008716	0.00186127	-0.984224	0.0765153	7.26002e-38	0.0275547	0.00911111	0.00249212	0.00392187	0.74519	15
Potassium	P36980.FHR2	1	196912911	1:196937536	1	196937536	T	C	0.0851735	0.008256	0.005306	0.119714	0.745516	0.0477703	6.6e-55	0.0110742	0.0071525	0.121551	0.140714	0.147879	18
Potassium	P05160.F13B	1	197036397	1:196923108	1	196923108	A	T	0.259464	0.003607	0.004212	0.391797	0.177664	0.0325074	4.62001e-08	0.0203024	0.0239969	0.397531	0.397531	0.0772916	8
Potassium	P02787.TRFE	3	133464800	3:133490334	3	133490334	A	C	0.297319	0.01123	0.004701	0.016901	-0.225416	0.0313569	6.53999e-13	-0.049819	0.0219761	0.0233925	0.036958	0.0477775	20
Potassium	P02765.FETUA	3	186330712	3:186330088	3	186330088	T	A	0.13545	0.0002499	0.00506	0.960611	-0.388737	0.0416229	9.68002e-21	-0.000642851	0.0130167	0.960611	0.881715	0.828054	9
Potassium	P04196.HRG	3	186383741	3:186359810	3	186359810	T	G	0.483636	0.004782	0.003916	0.222031	-0.398234	0.028777	1.49e-43	-0.012008	0.00987162	0.223826	0.125285	0.690656	20
Potassium	P22792.CPN2	3	194072057	3:194061826	3	194061826	T	C	0.305797	0.004666	0.003993	0.242587	-0.224681	0.0310976	5.00999e-13	-0.0207672	0.0180028	0.248683	0.479079	0.0101593	12
Potassium	P02776.PLF4	4	74847841	4:74848065	4	74848065	C	G	0.146688	-0.004962	0.006041	0.411426	-0.26975	0.0387496	3.37001e-12	0.0183948	0.0225502	0.414656	0.548415	0.220501	16
Potassium	P05156.CFAI	4	110723335	4:110735504	4	110735504	A	G	0.156349	-0.000126	0.006757	0.985122	-0.454311	0.0578717	4.14999e-15	0.000277343	0.0148731	0.985123	0.962372	0.962098	20
Potassium	P03952.KLKB1	4	187148556	4:187137482	4	187137482	G	A	0.445386	0.004374	0.00404	0.278954	0.167846	0.0283252	3.11e-09	0.0260596	0.0244681	0.286857	0.399721	0.979113	14
Potassium	P10643.CO7	5	40909354	5:40974159	5	40974159	G	A	0.444795	-0.00508	0.003907	0.193522	-0.189803	0.029207	8.10999e-11	0.0267646	0.0209925	0.202323	0.202563	0.0810428	20
Potassium	P00748.FA12	5	176836577	5:176801131	5	176801131	C	A	0.264393	0.001768	0.004196	0.673497	0.404416	0.0331476	3.09002e-34	0.00437174	0.0103816	0.67368	0.0568714	0.611565	15
Potassium	P08519.APOA	6	161085291	6:161018174	6	161018174	C	T	0.103707	-0.009099	0.005827	0.1184	0.401367	0.0493276	4.06e-16	-0.02267	0.0147828	0.125143	0.104518	0.719521	7
Potassium	P27169.PON1	7	94954019	7:94955820	7	94955820	T	C	0.363959	0.001602	0.004335	0.711718	0.314408	0.029565	2.05999e-26	0.00509529	0.0137961	0.711884	0.120522	0.218724	20
Potassium	P07360.CO8G	9	139839713	9:139866247	9	139866247	G	T	0.163644	0.003988	0.00571	0.484912	0.302661	0.0386361	4.73999e-15	0.0131765	0.0189408	0.486639	0.148744	0.0260244	6
Potassium	P15169.CBPN	10	101841634	10:101768770	10	101768770	A	G	0.226932	0.00208	0.004856	0.668407	-0.211457	0.0337158	3.57e-10	-0.00983652	0.023018	0.669131	0.777573	0.97258	20
Potassium	P0DJI9.SAA2	11	18270190	11:18296394	11	18296394	G	C	0.337342	0.0002558	0.004275	0.952286	-0.357866	0.0254117	4.85001e-45	-0.000714793	0.0119459	0.952287	0.846364	0.997398	20
Potassium	P0DJI8.SAA1	11	18287721	11:18279582	11	18279582	A	G	0.37776	0.0003509	0.004024	0.930511	-0.280253	0.0239428	1.2e-31	-0.00125208	0.0143589	0.930513	0.983682	0.984154	20
Potassium	P20742.PZP	12	9360966	12:9317784	12	9317784	A	G	0.483241	-0.003424	0.004515	0.448235	0.246758	0.02474	1.98e-23	-0.0138759	0.0183501	0.449542	0.0651699	0.12121	20
Potassium	P51884.LUM	12	91505608	12:91500002	12	91500002	T	A	0.289432	0.003075	0.005196	0.553984	-0.197232	0.0315524	4.08e-10	-0.0155908	0.0264624	0.555749	0.80283	0.657626	20
Potassium	Q96IY4.CBPB2	13	46679161	13:46606632	13	46606632	C	T	0.234227	-0.0001858	0.004371	0.966094	0.304961	0.0417378	2.74e-13	-0.000609258	0.0143332	0.966095	0.41805	0.14233	14
Potassium	P22891.PROZ	13	113812968	13:113800622	13	113800622	C	T	0.484621	-0.0009991	0.004225	0.813065	0.377214	0.0229168	7.08995e-61	-0.00264863	0.0112017	0.813084	0.745039	0.560588	20
Potassium	P01860.IGHG3	14	106235439	14:105961529	14	105961529	G	A	0.466088	-0.001921	0.004178	0.645667	0.185825	0.0284614	6.61999e-11	-0.0103377	0.0225392	0.646483	0.646483	NA	NA
Potassium	P00738.HPT	16	72088491	16:72079657	16	72079657	T	C	0.292784	0.001354	0.005181	0.793831	0.407057	0.0317842	1.50001e-37	0.00332632	0.0127306	0.793873	0.513674	0.269844	20
Potassium	P02649.APOE	19	45409011	19:45408628	19	45408628	C	T	0.0932571	0.001842	0.009667	0.848882	0.612638	0.0482406	5.94001e-37	0.00300667	0.0157811	0.848899	0.547402	0.199233	20
Potassium	P55056.APOC4	19	45445495	19:45448465	19	45448465	T	G	0.497437	0.002512	0.00388	0.517358	-0.143339	0.0218747	5.65e-11	-0.0175249	0.0272005	0.51939	0.475972	0.943806	14
Potassium	P02655.APOC2	19	45450460	19:45404691	19	45404691	G	A	0.441049	-0.0007835	0.004092	0.848156	0.195555	0.0289008	1.32e-11	-0.00400655	0.0209334	0.848217	0.744603	0.544057	12
Lactate dehydrogenase	O75636.FCN3	1	27701315	1:27710877	1	27710877	A	T	0.160292	-0.01025	0.008406	0.222705	-0.602938	0.0557464	2.9e-27	0.0170001	0.0140301	0.225631	0.637335	0.514639	14
Lactate dehydrogenase	P07358.CO8B	1	57431688	1:57407484	1	57407484	C	T	0.446569	-0.005984	0.004144	0.148735	-0.159527	0.0287819	2.98e-08	0.0375109	0.0268439	0.162302	0.162302	0.988352	3
Lactate dehydrogenase	Q16610.ECM1	1	150480552	1:150377960	1	150377960	A	G	0.212145	0.001463	0.004514	0.74586	-0.353638	0.0324765	1.29999e-27	-0.004137	0.0127701	0.745969	0.469495	0.0482361	13
Lactate dehydrogenase	Q03591.FHR1	1	196788887	1:196686918	1	196686918	A	G	0.0540221	-0.01412	0.008921	0.113471	-0.984224	0.0765153	7.26002e-38	0.0143463	0.00913235	0.116198	0.356135	0.494162	15
Lactate dehydrogenase	P36980.FHR2	1	196912911	1:196937536	1	196937536	T	C	0.0851735	-0.002835	0.005449	0.602869	0.745516	0.0477703	6.6e-55	-0.00380274	0.00731309	0.60307	0.811011	0.965659	18
Lactate dehydrogenase	P05160.F13B	1	197036397	1:196923108	1	196923108	A	T	0.259464	-0.001562	0.004322	0.717795	0.177664	0.0325074	4.62001e-08	-0.00879188	0.0243799	0.718384	0.718384	0.972736	8
Lactate dehydrogenase	P02787.TRFE	3	133464800	3:133490334	3	133490334	A	C	0.297319	0.008573	0.00482	0.0753003	-0.225416	0.0313569	6.53999e-13	-0.0380319	0.0220275	0.0842452	0.0685521	0.153463	20
Lactate dehydrogenase	P02765.FETUA	3	186330712	3:186330088	3	186330088	T	A	0.13545	0.01008	0.005184	0.0518419	-0.388737	0.0416229	9.68002e-21	-0.0259301	0.0136214	0.056959	0.0442506	0.769533	9
Lactate dehydrogenase	P04196.HRG	3	186383741	3:186359810	3	186359810	T	G	0.483636	0.0004302	0.004013	0.914629	-0.398234	0.028777	1.49e-43	-0.00108027	0.0100773	0.914632	0.617416	0.556608	20
Lactate dehydrogenase	P22792.CPN2	3	194072057	3:194061826	3	194061826	T	C	0.305797	-0.008856	0.004093	0.0304878	-0.224681	0.0310976	5.00999e-13	0.0394159	0.0190163	0.0381961	0.145601	0.238195	12
Lactate dehydrogenase	P02776.PLF4	4	74847841	4:74848065	4	74848065	C	G	0.146688	-0.003548	0.006193	0.566709	-0.26975	0.0387496	3.37001e-12	0.0131529	0.0230359	0.568017	0.461701	0.242368	16
Lactate dehydrogenase	P05156.CFAI	4	110723335	4:110735504	4	110735504	A	G	0.156349	-0.007395	0.006929	0.285857	-0.454311	0.0578717	4.14999e-15	0.0162774	0.015392	0.290272	0.0414055	0.00805991	20
Lactate dehydrogenase	P03952.KLKB1	4	187148556	4:187137482	4	187137482	G	A	0.445386	0.0003142	0.004141	0.939518	0.167846	0.0283252	3.11e-09	0.00187195	0.0246734	0.939523	0.403066	0.18048	14
Lactate dehydrogenase	P10643.CO7	5	40909354	5:40974159	5	40974159	G	A	0.444795	0.001017	0.004006	0.799597	-0.189803	0.029207	8.10999e-11	-0.00535819	0.0211222	0.799746	0.551819	0.507574	20
Lactate dehydrogenase	P00748.FA12	5	176836577	5:176801131	5	176801131	C	A	0.264393	-0.007094	0.004311	0.0998548	0.404416	0.0331476	3.09002e-34	-0.0175413	0.0107563	0.102934	0.197821	0.406158	15
Lactate dehydrogenase	P08519.APOA	6	161085291	6:161018174	6	161018174	C	T	0.103707	-0.01012	0.005971	0.0901023	0.401367	0.0493276	4.06e-16	-0.0252138	0.015196	0.0970663	0.16145	0.507958	7
Lactate dehydrogenase	P27169.PON1	7	94954019	7:94955820	7	94955820	T	C	0.363959	-0.00521	0.004443	0.240944	0.314408	0.029565	2.05999e-26	-0.0165708	0.014217	0.24379	0.166915	0.658512	20
Lactate dehydrogenase	P07360.CO8G	9	139839713	9:139866247	9	139866247	G	T	0.163644	0.003839	0.005868	0.512966	0.302661	0.0386361	4.73999e-15	0.0126842	0.0194555	0.514429	0.264028	0.13888	6
Lactate dehydrogenase	P15169.CBPN	10	101841634	10:101768770	10	101768770	A	G	0.226932	-0.003462	0.004977	0.486679	-0.211457	0.0337158	3.57e-10	0.0163721	0.023681	0.489339	0.558443	0.956352	20
Lactate dehydrogenase	P0DJI9.SAA2	11	18270190	11:18296394	11	18296394	G	C	0.337342	-0.000274	0.00439	0.950233	-0.357866	0.0254117	4.85001e-45	0.00076565	0.0122673	0.950233	0.359245	0.0174041	20
Lactate dehydrogenase	P0DJI8.SAA1	11	18287721	11:18279582	11	18279582	A	G	0.37776	0.004065	0.004129	0.32487	-0.280253	0.0239428	1.2e-31	-0.0145048	0.0147851	0.326575	0.271475	0.00296952	20
Lactate dehydrogenase	P20742.PZP	12	9360966	12:9317784	12	9317784	A	G	0.483241	0.001713	0.00463	0.711399	0.246758	0.02474	1.98e-23	0.00694202	0.0187762	0.711588	0.840187	0.723063	20
Lactate dehydrogenase	P51884.LUM	12	91505608	12:91500002	12	91500002	T	A	0.289432	-0.000629	0.005318	0.905848	-0.197232	0.0315524	4.08e-10	0.00318914	0.026968	0.905864	0.491462	0.397092	20
Lactate dehydrogenase	Q96IY4.CBPB2	13	46679161	13:46606632	13	46606632	C	T	0.234227	-0.006875	0.004481	0.124967	0.304961	0.0417378	2.74e-13	-0.0225439	0.0150141	0.133224	0.222871	0.393778	14
Lactate dehydrogenase	P22891.PROZ	13	113812968	13:113800622	13	113800622	C	T	0.484621	-0.000185	0.004332	0.965936	0.377214	0.0229168	7.08995e-61	-0.000490438	0.0114842	0.965936	0.268056	0.168444	20
Lactate dehydrogenase	P01860.IGHG3	14	106235439	14:105961529	14	105961529	G	A	0.466088	0.00846	0.004285	0.0483443	0.185825	0.0284614	6.61999e-11	0.0455267	0.0240906	0.0587827	0.0587827	NA	NA
Lactate dehydrogenase	P00738.HPT	16	72088491	16:72079657	16	72079657	T	C	0.292784	-0.003501	0.005315	0.510087	0.407057	0.0317842	1.50001e-37	-0.00860076	0.0130744	0.510646	0.849166	0.379358	20
Lactate dehydrogenase	P02649.APOE	19	45409011	19:45408628	19	45408628	C	T	0.0932571	-0.01529	0.009951	0.124409	0.612638	0.0482406	5.94001e-37	-0.0249576	0.0163613	0.127158	0.338516	0.000418501	20
Lactate dehydrogenase	P55056.APOC4	19	45445495	19:45448465	19	45448465	T	G	0.497437	0.0001609	0.00398	0.967753	-0.143339	0.0218747	5.65e-11	-0.00112251	0.0277669	0.967753	0.958618	0.975255	14
Lactate dehydrogenase	P02655.APOC2	19	45450460	19:45404691	19	45404691	G	A	0.441049	0.00538	0.004195	0.199675	0.195555	0.0289008	1.32e-11	0.0275114	0.0218337	0.207653	0.273642	0.210171	12
Low-density-lipoprotein cholesterol	O75636.FCN3	1	27701315	1:27710877	1	27710877	A	T	0.160292	0.01135	0.01099	0.301718	-0.602938	0.0557464	2.9e-27	-0.0188245	0.0183103	0.303912	0.190437	0.492048	14
Low-density-lipoprotein cholesterol	P07358.CO8B	1	57431688	1:57407484	1	57407484	C	T	0.446569	-0.0118	0.00542	0.0294715	-0.159527	0.0287819	2.98e-08	0.0739687	0.0365025	0.0427237	0.0427237	0.64779	3
Low-density-lipoprotein cholesterol	Q16610.ECM1	1	150480552	1:150377960	1	150377960	A	G	0.212145	0.009162	0.005898	0.120326	-0.353638	0.0324765	1.29999e-27	-0.0259078	0.0168469	0.124088	0.083579	0.599613	13
Low-density-lipoprotein cholesterol	Q03591.FHR1	1	196788887	1:196686918	1	196686918	A	G	0.0540221	-0.02113	0.01172	0.0714038	-0.984224	0.0765153	7.26002e-38	0.0214687	0.0120243	0.0741886	0.093884	0.461817	15
Low-density-lipoprotein cholesterol	P36980.FHR2	1	196912911	1:196937536	1	196937536	T	C	0.0851735	-0.01251	0.007137	0.0796299	0.745516	0.0477703	6.6e-55	-0.0167803	0.00963343	0.0815286	0.13869	0.487552	18
Low-density-lipoprotein cholesterol	P05160.F13B	1	197036397	1:196923108	1	196923108	A	T	0.259464	-0.007752	0.005653	0.170279	0.177664	0.0325074	4.62001e-08	-0.0436329	0.0328048	0.183493	0.183493	0.161236	8
Low-density-lipoprotein cholesterol	P02787.TRFE	3	133464800	3:133490334	3	133490334	A	C	0.297319	0.002725	0.006296	0.665149	-0.225416	0.0313569	6.53999e-13	-0.0120888	0.0279812	0.665718	0.465818	0.692591	20
Low-density-lipoprotein cholesterol	P02765.FETUA	3	186330712	3:186330088	3	186330088	T	A	0.13545	-0.005458	0.006775	0.420468	-0.388737	0.0416229	9.68002e-21	0.0140403	0.017493	0.422189	0.296929	0.0290933	9
Low-density-lipoprotein cholesterol	P04196.HRG	3	186383741	3:186359810	3	186359810	T	G	0.483636	-0.001884	0.005239	0.719138	-0.398234	0.028777	1.49e-43	0.00473089	0.01316	0.719229	0.195832	0.140897	20
Low-density-lipoprotein cholesterol	P22792.CPN2	3	194072057	3:194061826	3	194061826	T	C	0.305797	-0.002347	0.005345	0.660588	-0.224681	0.0310976	5.00999e-13	0.0104459	0.0238332	0.661174	0.578992	0.320093	12
Low-density-lipoprotein cholesterol	P02776.PLF4	4	74847841	4:74848065	4	74848065	C	G	0.146688	0.002208	0.00808	0.784648	-0.26975	0.0387496	3.37001e-12	-0.00818536	0.0299767	0.784809	0.769423	0.956819	16
Low-density-lipoprotein cholesterol	P05156.CFAI	4	110723335	4:110735504	4	110735504	A	G	0.156349	-0.01724	0.00908	0.0576068	-0.454311	0.0578717	4.14999e-15	0.0379476	0.0205626	0.0649694	0.0611952	0.232126	20
Low-density-lipoprotein cholesterol	P03952.KLKB1	4	187148556	4:187137482	4	187137482	G	A	0.445386	0.004207	0.005416	0.437293	0.167846	0.0283252	3.11e-09	0.0250646	0.0325437	0.441191	0.363681	0.779184	14
Low-density-lipoprotein cholesterol	P10643.CO7	5	40909354	5:40974159	5	40974159	G	A	0.444795	0.001289	0.005239	0.805652	-0.189803	0.029207	8.10999e-11	-0.00679125	0.0276221	0.805788	0.521155	0.103528	20
Low-density-lipoprotein cholesterol	P00748.FA12	5	176836577	5:176801131	5	176801131	C	A	0.264393	-0.0009004	0.00563	0.872937	0.404416	0.0331476	3.09002e-34	-0.00222642	0.0139225	0.872948	0.887512	0.691754	15
Low-density-lipoprotein cholesterol	P08519.APOA	6	161085291	6:161018174	6	161018174	C	T	0.103707	0.02588	0.007814	0.000926302	0.401367	0.0493276	4.06e-16	0.0644796	0.0210195	0.00215776	0.00130387	0.461971	7
Low-density-lipoprotein cholesterol	P27169.PON1	7	94954019	7:94955820	7	94955820	T	C	0.363959	0.002006	0.00581	0.729894	0.314408	0.029565	2.05999e-26	0.00638024	0.0184889	0.730031	0.766778	0.39744	20
Low-density-lipoprotein cholesterol	P07360.CO8G	9	139839713	9:139866247	9	139866247	G	T	0.163644	-0.01376	0.007661	0.072477	0.302661	0.0386361	4.73999e-15	-0.0454634	0.025969	0.0800006	0.0671692	0.402056	6
Low-density-lipoprotein cholesterol	P15169.CBPN	10	101841634	10:101768770	10	101768770	A	G	0.226932	0.001017	0.006502	0.875707	-0.211457	0.0337158	3.57e-10	-0.00480949	0.0307581	0.875745	0.985369	0.98355	20
Low-density-lipoprotein cholesterol	P0DJI9.SAA2	11	18270190	11:18296394	11	18296394	G	C	0.337342	-0.002463	0.005718	0.666654	-0.357866	0.0254117	4.85001e-45	0.00688246	0.0159855	0.6668	0.439599	0.346719	20
Low-density-lipoprotein cholesterol	P0DJI8.SAA1	11	18287721	11:18279582	11	18279582	A	G	0.37776	-7.468e-05	0.005384	0.988933	-0.280253	0.0239428	1.2e-31	0.000266474	0.0192112	0.988933	0.734593	0.67535	20
Low-density-lipoprotein cholesterol	P20742.PZP	12	9360966	12:9317784	12	9317784	A	G	0.483241	0.006	0.006073	0.323163	0.246758	0.02474	1.98e-23	0.0243153	0.0247316	0.325525	0.936028	0.0882179	20
Low-density-lipoprotein cholesterol	P51884.LUM	12	91505608	12:91500002	12	91500002	T	A	0.289432	-0.008791	0.006959	0.206497	-0.197232	0.0315524	4.08e-10	0.0445719	0.0359966	0.215633	0.276451	0.612323	20
Low-density-lipoprotein cholesterol	Q96IY4.CBPB2	13	46679161	13:46606632	13	46606632	C	T	0.234227	0.006451	0.005873	0.272023	0.304961	0.0417378	2.74e-13	0.0211535	0.0194746	0.277386	0.216651	0.214221	14
Low-density-lipoprotein cholesterol	P22891.PROZ	13	113812968	13:113800622	13	113800622	C	T	0.484621	0.003643	0.005655	0.51944	0.377214	0.0229168	7.08995e-61	0.00965765	0.015003	0.51976	0.594465	0.770952	20
Low-density-lipoprotein cholesterol	P01860.IGHG3	14	106235439	14:105961529	14	105961529	G	A	0.466088	0.01327	0.005602	0.017846	0.185825	0.0284614	6.61999e-11	0.0714113	0.0320694	0.0259627	0.0259627	NA	NA
Low-density-lipoprotein cholesterol	P00738.HPT	16	72088491	16:72079657	16	72079657	T	C	0.292784	-0.05635	0.00698	6.85546e-16	0.407057	0.0317842	1.50001e-37	-0.138433	0.0202701	8.52598e-12	5.33955e-08	0.133635	20
Low-density-lipoprotein cholesterol	P02649.APOE	19	45409011	19:45408628	19	45408628	C	T	0.0932571	-0.5141	0.0134	0	0.612638	0.0482406	5.94001e-37	-0.839158	0.0696033	1.79685e-33	3.59449e-22	1.90072e-30	20
Low-density-lipoprotein cholesterol	P55056.APOC4	19	45445495	19:45448465	19	45448465	T	G	0.497437	0.03892	0.005191	6.50009e-14	-0.143339	0.0218747	5.65e-11	-0.271524	0.0550321	8.05938e-07	1.59207e-06	0.185119	14
Low-density-lipoprotein cholesterol	P02655.APOC2	19	45450460	19:45404691	19	45404691	G	A	0.441049	-0.004198	0.005483	0.443891	0.195555	0.0289008	1.32e-11	-0.0214671	0.0282171	0.446786	0.000332583	1.98008e-08	12
Left ventricular internal dimension in diastole	O75636.FCN3	1	27701315	1:27710877	1	27710877	A	T	0.160292	-0.003036	0.02111	0.885644	-0.602938	0.0557464	2.9e-27	0.00503534	0.035015	0.885654	0.813238	0.792934	14
Left ventricular internal dimension in diastole	P07358.CO8B	1	57431688	1:57407484	1	57407484	C	T	0.446569	-0.004198	0.01052	0.689857	-0.159527	0.0287819	2.98e-08	0.0263153	0.0661156	0.690616	0.690616	0.899339	3
Left ventricular internal dimension in diastole	Q16610.ECM1	1	150480552	1:150377960	1	150377960	A	G	0.212145	0.02135	0.01136	0.0601897	-0.353638	0.0324765	1.29999e-27	-0.0603725	0.0325982	0.0640231	0.0411154	0.5179	13
Left ventricular internal dimension in diastole	Q03591.FHR1	1	196788887	1:196686918	1	196686918	A	G	0.0540221	0.01947	0.02243	0.385376	-0.984224	0.0765153	7.26002e-38	-0.0197821	0.0228414	0.386455	0.779355	0.754819	15
Left ventricular internal dimension in diastole	P36980.FHR2	1	196912911	1:196937536	1	196937536	T	C	0.0851735	0.003093	0.01373	0.821767	0.745516	0.0477703	6.6e-55	0.0041488	0.0184187	0.821785	0.944013	0.964265	18
Left ventricular internal dimension in diastole	P05160.F13B	1	197036397	1:196923108	1	196923108	A	T	0.259464	0.003073	0.01092	0.778396	0.177664	0.0325074	4.62001e-08	0.0172967	0.0615458	0.778681	0.778681	0.98787	8
Left ventricular internal dimension in diastole	P02787.TRFE	3	133464800	3:133490334	3	133490334	A	C	0.297319	0.005816	0.01222	0.634116	-0.225416	0.0313569	6.53999e-13	-0.0258012	0.0543296	0.634857	0.749634	0.710541	20
Left ventricular internal dimension in diastole	P02765.FETUA	3	186330712	3:186330088	3	186330088	T	A	0.13545	0.01575	0.01323	0.233859	-0.388737	0.0416229	9.68002e-21	-0.0405158	0.0343087	0.237634	0.340318	0.949903	9
Left ventricular internal dimension in diastole	P04196.HRG	3	186383741	3:186359810	3	186359810	T	G	0.483636	-0.01301	0.01016	0.200365	-0.398234	0.028777	1.49e-43	0.0326692	0.0256216	0.202286	0.542639	0.446245	20
Left ventricular internal dimension in diastole	P22792.CPN2	3	194072057	3:194061826	3	194061826	T	C	0.305797	0.0001224	0.01041	0.990619	-0.224681	0.0310976	5.00999e-13	-0.000544772	0.0463324	0.990619	0.144624	0.0547324	12
Left ventricular internal dimension in diastole	P02776.PLF4	4	74847841	4:74848065	4	74848065	C	G	0.146688	0.02137	0.01568	0.17292	-0.26975	0.0387496	3.37001e-12	-0.0792215	0.0592314	0.181062	0.159417	0.386732	16
Left ventricular internal dimension in diastole	P05156.CFAI	4	110723335	4:110735504	4	110735504	A	G	0.156349	-0.007786	0.01752	0.656749	-0.454311	0.0578717	4.14999e-15	0.017138	0.0386256	0.657262	0.782674	0.566195	20
Left ventricular internal dimension in diastole	P03952.KLKB1	4	187148556	4:187137482	4	187137482	G	A	0.445386	0.008609	0.0105	0.41227	0.167846	0.0283252	3.11e-09	0.0512911	0.0631533	0.416696	0.246041	0.520374	14
Left ventricular internal dimension in diastole	P10643.CO7	5	40909354	5:40974159	5	40974159	G	A	0.444795	0.01551	0.01011	0.124999	-0.189803	0.029207	8.10999e-11	-0.0817163	0.0547299	0.135415	0.0211153	0.848728	20
Left ventricular internal dimension in diastole	P00748.FA12	5	176836577	5:176801131	5	176801131	C	A	0.264393	0.01019	0.01092	0.350742	0.404416	0.0331476	3.09002e-34	0.0251968	0.0270808	0.352147	0.752382	0.25844	15
Left ventricular internal dimension in diastole	P08519.APOA	6	161085291	6:161018174	6	161018174	C	T	0.103707	-0.01753	0.0149	0.239391	0.401367	0.0493276	4.06e-16	-0.0436757	0.0375092	0.244261	0.208311	0.631276	7
Left ventricular internal dimension in diastole	P27169.PON1	7	94954019	7:94955820	7	94955820	T	C	0.363959	0.006781	0.0112	0.544882	0.314408	0.029565	2.05999e-26	0.0215675	0.0356802	0.545533	0.102896	0.0147206	20
Left ventricular internal dimension in diastole	P07360.CO8G	9	139839713	9:139866247	9	139866247	G	T	0.163644	0.01417	0.01482	0.339001	0.302661	0.0386361	4.73999e-15	0.0468181	0.0493291	0.342571	0.437966	0.221229	6
Left ventricular internal dimension in diastole	P15169.CBPN	10	101841634	10:101768770	10	101768770	A	G	0.226932	0.01783	0.01264	0.158362	-0.211457	0.0337158	3.57e-10	-0.0843197	0.061269	0.168753	0.211061	0.109368	20
Left ventricular internal dimension in diastole	P0DJI9.SAA2	11	18270190	11:18296394	11	18296394	G	C	0.337342	-0.02382	0.01104	0.0309583	-0.357866	0.0254117	4.85001e-45	0.0665612	0.0312095	0.0329475	0.0443023	0.346943	20
Left ventricular internal dimension in diastole	P0DJI8.SAA1	11	18287721	11:18279582	11	18279582	A	G	0.37776	-0.0222	0.0104	0.0327924	-0.280253	0.0239428	1.2e-31	0.0792141	0.0377214	0.0357305	0.0310139	0.630476	20
Left ventricular internal dimension in diastole	P20742.PZP	12	9360966	12:9317784	12	9317784	A	G	0.483241	0.007669	0.01172	0.512885	0.246758	0.02474	1.98e-23	0.031079	0.047598	0.51379	0.865687	0.740605	20
Left ventricular internal dimension in diastole	P51884.LUM	12	91505608	12:91500002	12	91500002	T	A	0.289432	-0.009608	0.01353	0.477626	-0.197232	0.0315524	4.08e-10	0.0487142	0.0690407	0.480445	0.405701	0.0121498	20
Left ventricular internal dimension in diastole	Q96IY4.CBPB2	13	46679161	13:46606632	13	46606632	C	T	0.234227	-0.01925	0.01136	0.0901623	0.304961	0.0417378	2.74e-13	-0.0631228	0.0382393	0.0987937	0.143178	0.317496	14
Left ventricular internal dimension in diastole	P22891.PROZ	13	113812968	13:113800622	13	113800622	C	T	0.484621	0.004487	0.01096	0.682248	0.377214	0.0229168	7.08995e-61	0.0118951	0.0290641	0.682341	0.455854	0.523378	20
Left ventricular internal dimension in diastole	P01860.IGHG3	14	106235439	14:105961529	14	105961529	G	A	0.466088	-0.01506	0.01084	0.164742	0.185825	0.0284614	6.61999e-11	-0.081044	0.0596405	0.174186	0.174186	NA	NA
Left ventricular internal dimension in diastole	P00738.HPT	16	72088491	16:72079657	16	72079657	T	C	0.292784	0.002217	0.0136	0.870507	0.407057	0.0317842	1.50001e-37	0.00544641	0.0334133	0.870517	0.87137	0.573057	20
Left ventricular internal dimension in diastole	P02649.APOE	19	45409011	19:45408628	19	45408628	C	T	0.0932571	0.005573	0.02536	0.826062	0.612638	0.0482406	5.94001e-37	0.00909673	0.041401	0.826087	0.70845	0.598541	20
Left ventricular internal dimension in diastole	P55056.APOC4	19	45445495	19:45448465	19	45448465	T	G	0.497437	-0.008227	0.01007	0.413939	-0.143339	0.0218747	5.65e-11	0.0573954	0.070797	0.417536	0.524941	0.242555	14
Left ventricular internal dimension in diastole	P02655.APOC2	19	45450460	19:45404691	19	45404691	G	A	0.441049	-0.01456	0.01062	0.170376	0.195555	0.0289008	1.32e-11	-0.0744548	0.0554105	0.179047	0.390218	0.279616	12
Left ventricular internal dimension in systole	O75636.FCN3	1	27701315	1:27710877	1	27710877	A	T	0.160292	-0.003398	0.02115	0.87236	-0.602938	0.0557464	2.9e-27	0.00563574	0.0350821	0.872374	0.644922	0.391398	14
Left ventricular internal dimension in systole	P07358.CO8B	1	57431688	1:57407484	1	57407484	C	T	0.446569	-0.01037	0.01055	0.325638	-0.159527	0.0287819	2.98e-08	0.0650047	0.0671649	0.333126	0.333126	0.7561	3
Left ventricular internal dimension in systole	Q16610.ECM1	1	150480552	1:150377960	1	150377960	A	G	0.212145	0.02433	0.01139	0.0326725	-0.353638	0.0324765	1.29999e-27	-0.0687992	0.0328219	0.0360704	0.0452357	0.617035	13
Left ventricular internal dimension in systole	Q03591.FHR1	1	196788887	1:196686918	1	196686918	A	G	0.0540221	0.01333	0.02246	0.552847	-0.984224	0.0765153	7.26002e-38	-0.0135437	0.0228443	0.553269	0.952931	0.836709	15
Left ventricular internal dimension in systole	P36980.FHR2	1	196912911	1:196937536	1	196937536	T	C	0.0851735	0.008088	0.01377	0.556959	0.745516	0.0477703	6.6e-55	0.0108489	0.0184835	0.557238	0.960419	0.993208	18
Left ventricular internal dimension in systole	P05160.F13B	1	197036397	1:196923108	1	196923108	A	T	0.259464	0.009754	0.01095	0.373049	0.177664	0.0325074	4.62001e-08	0.0549014	0.0624465	0.379306	0.379306	0.995687	8
Left ventricular internal dimension in systole	P02787.TRFE	3	133464800	3:133490334	3	133490334	A	C	0.297319	-5.396e-05	0.01224	0.996483	-0.225416	0.0313569	6.53999e-13	0.00023938	0.0542996	0.996483	0.537511	0.441969	20
Left ventricular internal dimension in systole	P02765.FETUA	3	186330712	3:186330088	3	186330088	T	A	0.13545	0.02208	0.01327	0.0961317	-0.388737	0.0416229	9.68002e-21	-0.0567993	0.0346737	0.101399	0.156168	0.477075	9
Left ventricular internal dimension in systole	P04196.HRG	3	186383741	3:186359810	3	186359810	T	G	0.483636	-0.01523	0.01019	0.135018	-0.398234	0.028777	1.49e-43	0.0382438	0.0257368	0.137289	0.146893	0.0992277	20
Left ventricular internal dimension in systole	P22792.CPN2	3	194072057	3:194061826	3	194061826	T	C	0.305797	-0.006831	0.01043	0.512508	-0.224681	0.0310976	5.00999e-13	0.0304031	0.0466117	0.514231	0.283389	0.312238	12
Left ventricular internal dimension in systole	P02776.PLF4	4	74847841	4:74848065	4	74848065	C	G	0.146688	0.009879	0.01572	0.529719	-0.26975	0.0387496	3.37001e-12	-0.0366228	0.0585132	0.531387	0.534808	0.744875	16
Left ventricular internal dimension in systole	P05156.CFAI	4	110723335	4:110735504	4	110735504	A	G	0.156349	-0.004347	0.01755	0.804373	-0.454311	0.0578717	4.14999e-15	0.00956834	0.0386491	0.804468	0.790685	0.588277	20
Left ventricular internal dimension in systole	P03952.KLKB1	4	187148556	4:187137482	4	187137482	G	A	0.445386	-0.001438	0.01053	0.891377	0.167846	0.0283252	3.11e-09	-0.00856738	0.0627527	0.891405	0.668076	0.6124	14
Left ventricular internal dimension in systole	P10643.CO7	5	40909354	5:40974159	5	40974159	G	A	0.444795	0.01022	0.01014	0.313507	-0.189803	0.029207	8.10999e-11	-0.0538453	0.0540625	0.319259	0.331149	0.827906	20
Left ventricular internal dimension in systole	P00748.FA12	5	176836577	5:176801131	5	176801131	C	A	0.264393	0.005322	0.01095	0.626948	0.404416	0.0331476	3.09002e-34	0.0131597	0.0270976	0.627221	0.791724	0.536629	15
Left ventricular internal dimension in systole	P08519.APOA	6	161085291	6:161018174	6	161018174	C	T	0.103707	-0.007184	0.01493	0.630389	0.401367	0.0493276	4.06e-16	-0.0178988	0.0372629	0.630986	0.539763	0.715618	7
Left ventricular internal dimension in systole	P27169.PON1	7	94954019	7:94955820	7	94955820	T	C	0.363959	0.007605	0.01123	0.498277	0.314408	0.029565	2.05999e-26	0.0241883	0.0357903	0.499145	0.15459	0.045718	20
Left ventricular internal dimension in systole	P07360.CO8G	9	139839713	9:139866247	9	139866247	G	T	0.163644	-0.01093	0.01485	0.461714	0.302661	0.0386361	4.73999e-15	-0.036113	0.0492809	0.463681	0.158454	0.0364741	6
Left ventricular internal dimension in systole	P15169.CBPN	10	101841634	10:101768770	10	101768770	A	G	0.226932	0.009098	0.01268	0.473061	-0.211457	0.0337158	3.57e-10	-0.0430253	0.060356	0.475934	0.546023	0.304728	20
Left ventricular internal dimension in systole	P0DJI9.SAA2	11	18270190	11:18296394	11	18296394	G	C	0.337342	-0.02256	0.01107	0.0415559	-0.357866	0.0254117	4.85001e-45	0.0630404	0.0312556	0.0437027	0.0691175	0.411809	20
Left ventricular internal dimension in systole	P0DJI8.SAA1	11	18287721	11:18279582	11	18279582	A	G	0.37776	-0.0215	0.01043	0.0392686	-0.280253	0.0239428	1.2e-31	0.0767164	0.0377891	0.0423443	0.0455042	0.474622	20
Left ventricular internal dimension in systole	P20742.PZP	12	9360966	12:9317784	12	9317784	A	G	0.483241	0.0007398	0.01176	0.94984	0.246758	0.02474	1.98e-23	0.00299808	0.047659	0.949841	0.949674	0.822984	20
Left ventricular internal dimension in systole	P51884.LUM	12	91505608	12:91500002	12	91500002	T	A	0.289432	0.00208	0.01356	0.878089	-0.197232	0.0315524	4.08e-10	-0.010546	0.0687722	0.878125	0.409971	0.0765085	20
Left ventricular internal dimension in systole	Q96IY4.CBPB2	13	46679161	13:46606632	13	46606632	C	T	0.234227	-0.01053	0.01139	0.355229	0.304961	0.0417378	2.74e-13	-0.034529	0.0376468	0.359047	0.355177	0.655559	14
Left ventricular internal dimension in systole	P22891.PROZ	13	113812968	13:113800622	13	113800622	C	T	0.484621	-0.002851	0.01098	0.795131	0.377214	0.0229168	7.08995e-61	-0.00755804	0.0291118	0.795156	0.938953	0.639492	20
Left ventricular internal dimension in systole	P01860.IGHG3	14	106235439	14:105961529	14	105961529	G	A	0.466088	-0.01453	0.01087	0.181318	0.185825	0.0284614	6.61999e-11	-0.0781918	0.0597093	0.19035	0.19035	NA	NA
Left ventricular internal dimension in systole	P00738.HPT	16	72088491	16:72079657	16	72079657	T	C	0.292784	-0.004786	0.01364	0.725679	0.407057	0.0317842	1.50001e-37	-0.0117576	0.0335214	0.725777	0.945747	0.68802	20
Left ventricular internal dimension in systole	P02649.APOE	19	45409011	19:45408628	19	45408628	C	T	0.0932571	-0.02098	0.02541	0.408997	0.612638	0.0482406	5.94001e-37	-0.0342453	0.0415639	0.409985	0.379829	0.484529	20
Left ventricular internal dimension in systole	P55056.APOC4	19	45445495	19:45448465	19	45448465	T	G	0.497437	-0.01915	0.01009	0.0577068	-0.143339	0.0218747	5.65e-11	0.133599	0.0732857	0.0683045	0.0922605	0.546352	14
Left ventricular internal dimension in systole	P02655.APOC2	19	45450460	19:45404691	19	45404691	G	A	0.441049	-0.01494	0.01064	0.160279	0.195555	0.0289008	1.32e-11	-0.0763979	0.0555684	0.169179	0.287035	0.258046	12
Left ventricular mass	O75636.FCN3	1	27701315	1:27710877	1	27710877	A	T	0.160292	-0.02392	0.02142	0.264117	-0.602938	0.0557464	2.9e-27	0.0396724	0.0357149	0.266651	0.602064	0.798269	14
Left ventricular mass	P07358.CO8B	1	57431688	1:57407484	1	57407484	C	T	0.446569	-0.000782	0.01068	0.94163	-0.159527	0.0287819	2.98e-08	0.00490199	0.0669538	0.941635	0.941635	0.0644493	3
Left ventricular mass	Q16610.ECM1	1	150480552	1:150377960	1	150377960	A	G	0.212145	0.01122	0.01155	0.331335	-0.353638	0.0324765	1.29999e-27	-0.0317274	0.0327902	0.333251	0.303194	0.21194	13
Left ventricular mass	Q03591.FHR1	1	196788887	1:196686918	1	196686918	A	G	0.0540221	0.03413	0.0228	0.134411	-0.984224	0.0765153	7.26002e-38	-0.0346771	0.0233218	0.137043	0.382443	0.357883	15
Left ventricular mass	P36980.FHR2	1	196912911	1:196937536	1	196937536	T	C	0.0851735	0.01487	0.01392	0.285409	0.745516	0.0477703	6.6e-55	0.0199459	0.0187153	0.286535	0.574258	0.76135	18
Left ventricular mass	P05160.F13B	1	197036397	1:196923108	1	196923108	A	T	0.259464	0.002447	0.01109	0.825366	0.177664	0.0325074	4.62001e-08	0.0137732	0.0624721	0.825505	0.825505	0.170092	8
Left ventricular mass	P02787.TRFE	3	133464800	3:133490334	3	133490334	A	C	0.297319	0.007071	0.0124	0.568514	-0.225416	0.0313569	6.53999e-13	-0.0313687	0.0551822	0.569725	0.481692	0.692834	20
Left ventricular mass	P02765.FETUA	3	186330712	3:186330088	3	186330088	T	A	0.13545	0.001268	0.01346	0.924946	-0.388737	0.0416229	9.68002e-21	-0.00326185	0.0346267	0.92495	0.736847	0.717828	9
Left ventricular mass	P04196.HRG	3	186383741	3:186359810	3	186359810	T	G	0.483636	0.003118	0.01032	0.762552	-0.398234	0.028777	1.49e-43	-0.00782957	0.0259206	0.762606	0.392388	0.392659	20
Left ventricular mass	P22792.CPN2	3	194072057	3:194061826	3	194061826	T	C	0.305797	0.01225	0.01058	0.246927	-0.224681	0.0310976	5.00999e-13	-0.0545217	0.0476898	0.252932	0.626573	0.159282	12
Left ventricular mass	P02776.PLF4	4	74847841	4:74848065	4	74848065	C	G	0.146688	0.02608	0.01591	0.101167	-0.26975	0.0387496	3.37001e-12	-0.0966821	0.0605937	0.110582	0.0934635	0.3818	16
Left ventricular mass	P05156.CFAI	4	110723335	4:110735504	4	110735504	A	G	0.156349	-0.006683	0.01777	0.706855	-0.454311	0.0578717	4.14999e-15	0.0147102	0.039159	0.707175	0.378859	0.146401	20
Left ventricular mass	P03952.KLKB1	4	187148556	4:187137482	4	187137482	G	A	0.445386	0.01087	0.01068	0.308778	0.167846	0.0283252	3.11e-09	0.0647617	0.0645615	0.315812	0.395724	0.788943	14
Left ventricular mass	P10643.CO7	5	40909354	5:40974159	5	40974159	G	A	0.444795	-0.01625	0.01026	0.113235	-0.189803	0.029207	8.10999e-11	0.0856151	0.0556383	0.123858	0.325612	0.115842	20
Left ventricular mass	P00748.FA12	5	176836577	5:176801131	5	176801131	C	A	0.264393	0.009425	0.01109	0.3954	0.404416	0.0331476	3.09002e-34	0.0233052	0.0274887	0.396544	0.922282	0.466046	15
Left ventricular mass	P08519.APOA	6	161085291	6:161018174	6	161018174	C	T	0.103707	-0.01267	0.01515	0.402984	0.401367	0.0493276	4.06e-16	-0.0315671	0.0379449	0.405454	0.297113	0.608658	7
Left ventricular mass	P27169.PON1	7	94954019	7:94955820	7	94955820	T	C	0.363959	0.00738	0.01139	0.517026	0.314408	0.029565	2.05999e-26	0.0234727	0.036294	0.517802	0.106634	0.083375	20
Left ventricular mass	P07360.CO8G	9	139839713	9:139866247	9	139866247	G	T	0.163644	0.01034	0.01504	0.491768	0.302661	0.0386361	4.73999e-15	0.0341636	0.0498836	0.493428	0.453659	0.693247	6
Left ventricular mass	P15169.CBPN	10	101841634	10:101768770	10	101768770	A	G	0.226932	0.01409	0.01285	0.272861	-0.211457	0.0337158	3.57e-10	-0.0666329	0.0616906	0.280091	0.329282	0.0231198	20
Left ventricular mass	P0DJI9.SAA2	11	18270190	11:18296394	11	18296394	G	C	0.337342	-0.02487	0.01122	0.026652	-0.357866	0.0254117	4.85001e-45	0.0694953	0.0317385	0.0285517	0.0528033	0.0268735	20
Left ventricular mass	P0DJI8.SAA1	11	18287721	11:18279582	11	18279582	A	G	0.37776	-0.01486	0.01056	0.159369	-0.280253	0.0239428	1.2e-31	0.0530235	0.0379516	0.162372	0.0408456	0.0962773	20
Left ventricular mass	P20742.PZP	12	9360966	12:9317784	12	9317784	A	G	0.483241	0.003202	0.01191	0.788045	0.246758	0.02474	1.98e-23	0.0129763	0.0482834	0.788121	0.997526	0.903235	20
Left ventricular mass	P51884.LUM	12	91505608	12:91500002	12	91500002	T	A	0.289432	-0.002875	0.01372	0.83402	-0.197232	0.0315524	4.08e-10	0.0145767	0.0696018	0.834112	0.739581	0.270674	20
Left ventricular mass	Q96IY4.CBPB2	13	46679161	13:46606632	13	46606632	C	T	0.234227	-0.0192	0.01154	0.0961568	0.304961	0.0417378	2.74e-13	-0.0629589	0.0388096	0.104749	0.179223	0.0602583	14
Left ventricular mass	P22891.PROZ	13	113812968	13:113800622	13	113800622	C	T	0.484621	0.004353	0.01112	0.69546	0.377214	0.0229168	7.08995e-61	0.0115399	0.0294876	0.695541	0.657905	0.71362	20
Left ventricular mass	P01860.IGHG3	14	106235439	14:105961529	14	105961529	G	A	0.466088	-0.00852	0.01101	0.439024	0.185825	0.0284614	6.61999e-11	-0.0458496	0.059664	0.442212	0.442212	NA	NA
Left ventricular mass	P00738.HPT	16	72088491	16:72079657	16	72079657	T	C	0.292784	0.001065	0.0138	0.938485	0.407057	0.0317842	1.50001e-37	0.00261634	0.0339025	0.938486	0.631168	0.843532	20
Left ventricular mass	P02649.APOE	19	45409011	19:45408628	19	45408628	C	T	0.0932571	0.00717	0.02569	0.78017	0.612638	0.0482406	5.94001e-37	0.0117035	0.0419435	0.780222	0.68639	0.604872	20
Left ventricular mass	P55056.APOC4	19	45445495	19:45448465	19	45448465	T	G	0.497437	-0.004666	0.01024	0.648632	-0.143339	0.0218747	5.65e-11	0.0325522	0.0716116	0.649421	0.653793	0.999078	14
Left ventricular mass	P02655.APOC2	19	45450460	19:45404691	19	45404691	G	A	0.441049	-0.005352	0.01078	0.619559	0.195555	0.0289008	1.32e-11	-0.0273683	0.0552733	0.620498	0.494225	0.465592	12
Left ventricular mass index	O75636.FCN3	1	27701315	1:27710877	1	27710877	A	T	0.160292	-0.02597	0.02209	0.239737	-0.602938	0.0557464	2.9e-27	0.0430724	0.0368531	0.2425	0.682442	0.678791	14
Left ventricular mass index	P07358.CO8B	1	57431688	1:57407484	1	57407484	C	T	0.446569	-0.003537	0.01107	0.749338	-0.159527	0.0287819	2.98e-08	0.0221718	0.0695078	0.74974	0.74974	0.0546235	3
Left ventricular mass index	Q16610.ECM1	1	150480552	1:150377960	1	150377960	A	G	0.212145	0.01113	0.01194	0.351253	-0.353638	0.0324765	1.29999e-27	-0.0314729	0.0338868	0.353011	0.340619	0.017933	13
Left ventricular mass index	Q03591.FHR1	1	196788887	1:196686918	1	196686918	A	G	0.0540221	0.01264	0.0236	0.59224	-0.984224	0.0765153	7.26002e-38	-0.0128426	0.0239991	0.59256	0.576221	0.194048	15
Left ventricular mass index	P36980.FHR2	1	196912911	1:196937536	1	196937536	T	C	0.0851735	0.02036	0.0144	0.157394	0.745516	0.0477703	6.6e-55	0.0273099	0.0193946	0.159095	0.260061	0.701455	18
Left ventricular mass index	P05160.F13B	1	197036397	1:196923108	1	196923108	A	T	0.259464	0.001206	0.01147	0.916262	0.177664	0.0325074	4.62001e-08	0.00678809	0.064572	0.916277	0.916277	0.0684986	8
Left ventricular mass index	P02787.TRFE	3	133464800	3:133490334	3	133490334	A	C	0.297319	0.003533	0.01278	0.782204	-0.225416	0.0313569	6.53999e-13	-0.0156732	0.0567371	0.782361	0.8581	0.891434	20
Left ventricular mass index	P02765.FETUA	3	186330712	3:186330088	3	186330088	T	A	0.13545	0.01523	0.0139	0.273217	-0.388737	0.0416229	9.68002e-21	-0.0391782	0.036002	0.276498	0.493958	0.807704	9
Left ventricular mass index	P04196.HRG	3	186383741	3:186359810	3	186359810	T	G	0.483636	0.004067	0.01068	0.703348	-0.398234	0.028777	1.49e-43	-0.0102126	0.0268286	0.703455	0.552407	0.52654	20
Left ventricular mass index	P22792.CPN2	3	194072057	3:194061826	3	194061826	T	C	0.305797	0.005561	0.01093	0.610904	-0.224681	0.0310976	5.00999e-13	-0.0247506	0.0487672	0.611786	0.503412	0.127877	12
Left ventricular mass index	P02776.PLF4	4	74847841	4:74848065	4	74848065	C	G	0.146688	0.02407	0.01645	0.143407	-0.26975	0.0387496	3.37001e-12	-0.0892308	0.062315	0.152163	0.133722	0.710756	16
Left ventricular mass index	P05156.CFAI	4	110723335	4:110735504	4	110735504	A	G	0.156349	-0.01456	0.01832	0.426753	-0.454311	0.0578717	4.14999e-15	0.0320485	0.0405309	0.429109	0.200603	0.0472764	20
Left ventricular mass index	P03952.KLKB1	4	187148556	4:187137482	4	187137482	G	A	0.445386	0.009815	0.01104	0.373982	0.167846	0.0283252	3.11e-09	0.0584762	0.0665107	0.379293	0.447518	0.89089	14
Left ventricular mass index	P10643.CO7	5	40909354	5:40974159	5	40974159	G	A	0.444795	-0.02208	0.01061	0.0374288	-0.189803	0.029207	8.10999e-11	0.116331	0.0586964	0.047489	0.178216	0.114037	20
Left ventricular mass index	P00748.FA12	5	176836577	5:176801131	5	176801131	C	A	0.264393	0.01257	0.01147	0.273122	0.404416	0.0331476	3.09002e-34	0.0310819	0.0284761	0.27505	0.702441	0.259057	15
Left ventricular mass index	P08519.APOA	6	161085291	6:161018174	6	161018174	C	T	0.103707	-0.01481	0.01564	0.343674	0.401367	0.0493276	4.06e-16	-0.0368989	0.0392298	0.346919	0.174578	0.270306	7
Left ventricular mass index	P27169.PON1	7	94954019	7:94955820	7	94955820	T	C	0.363959	-0.001184	0.01177	0.919872	0.314408	0.029565	2.05999e-26	-0.00376581	0.0374371	0.919876	0.0946435	0.0695747	20
Left ventricular mass index	P07360.CO8G	9	139839713	9:139866247	9	139866247	G	T	0.163644	0.006877	0.01558	0.658924	0.302661	0.0386361	4.73999e-15	0.0227218	0.0515584	0.65943	0.528648	0.526776	6
Left ventricular mass index	P15169.CBPN	10	101841634	10:101768770	10	101768770	A	G	0.226932	0.01254	0.01329	0.345391	-0.211457	0.0337158	3.57e-10	-0.0593028	0.063557	0.350786	0.405749	0.0591917	20
Left ventricular mass index	P0DJI9.SAA2	11	18270190	11:18296394	11	18296394	G	C	0.337342	-0.02296	0.01163	0.0483585	-0.357866	0.0254117	4.85001e-45	0.0641581	0.032816	0.0505728	0.0455163	0.0312777	20
Left ventricular mass index	P0DJI8.SAA1	11	18287721	11:18279582	11	18279582	A	G	0.37776	-0.0158	0.01093	0.1483	-0.280253	0.0239428	1.2e-31	0.0563776	0.0392968	0.151383	0.0374736	0.078112	20
Left ventricular mass index	P20742.PZP	12	9360966	12:9317784	12	9317784	A	G	0.483241	-5.732e-06	0.0123	0.999628	0.246758	0.02474	1.98e-23	-2.32292e-05	0.0498464	0.999628	0.998084	0.99421	20
Left ventricular mass index	P51884.LUM	12	91505608	12:91500002	12	91500002	T	A	0.289432	-0.008283	0.01421	0.559961	-0.197232	0.0315524	4.08e-10	0.0419962	0.0723597	0.561657	0.631022	0.260993	20
Left ventricular mass index	Q96IY4.CBPB2	13	46679161	13:46606632	13	46606632	C	T	0.234227	-0.01707	0.01194	0.152818	0.304961	0.0417378	2.74e-13	-0.0559744	0.039895	0.160604	0.246684	0.112365	14
Left ventricular mass index	P22891.PROZ	13	113812968	13:113800622	13	113800622	C	T	0.484621	0.003603	0.0115	0.754049	0.377214	0.0229168	7.08995e-61	0.00955161	0.0304922	0.754093	0.748397	0.892943	20
Left ventricular mass index	P01860.IGHG3	14	106235439	14:105961529	14	105961529	G	A	0.466088	-0.01192	0.01138	0.294891	0.185825	0.0284614	6.61999e-11	-0.0641464	0.0620235	0.30103	0.30103	NA	NA
Left ventricular mass index	P00738.HPT	16	72088491	16:72079657	16	72079657	T	C	0.292784	-0.004302	0.01427	0.763055	0.407057	0.0317842	1.50001e-37	-0.0105685	0.0350662	0.763119	0.542455	0.476964	20
Left ventricular mass index	P02649.APOE	19	45409011	19:45408628	19	45408628	C	T	0.0932571	-0.01203	0.02656	0.650594	0.612638	0.0482406	5.94001e-37	-0.0196364	0.0433811	0.650802	0.356559	0.849185	20
Left ventricular mass index	P55056.APOC4	19	45445495	19:45448465	19	45448465	T	G	0.497437	-0.008324	0.01057	0.430982	-0.143339	0.0218747	5.65e-11	0.0580721	0.0742719	0.434282	0.355915	0.832106	14
Left ventricular mass index	P02655.APOC2	19	45450460	19:45404691	19	45404691	G	A	0.441049	-0.01078	0.01115	0.333636	0.195555	0.0289008	1.32e-11	-0.0551252	0.0575963	0.338519	0.241536	0.663403	12
Lymphocyte count	O75636.FCN3	1	27701315	1:27710877	1	27710877	A	T	0.160292	0.004669	0.01189	0.694554	-0.602938	0.0557464	2.9e-27	-0.00774375	0.0197331	0.694745	0.832436	0.802467	14
Lymphocyte count	P07358.CO8B	1	57431688	1:57407484	1	57407484	C	T	0.446569	-0.00811	0.005909	0.169913	-0.159527	0.0287819	2.98e-08	0.0508378	0.0381595	0.18278	0.18278	0.206875	3
Lymphocyte count	Q16610.ECM1	1	150480552	1:150377960	1	150377960	A	G	0.212145	0.007987	0.006435	0.214539	-0.353638	0.0324765	1.29999e-27	-0.0225852	0.0183144	0.217503	0.267209	0.134887	13
Lymphocyte count	Q03591.FHR1	1	196788887	1:196686918	1	196686918	A	G	0.0540221	0.02182	0.01283	0.0889991	-0.984224	0.0765153	7.26002e-38	-0.0221697	0.0131491	0.0917903	0.458985	0.539264	15
Lymphocyte count	P36980.FHR2	1	196912911	1:196937536	1	196937536	T	C	0.0851735	-0.01931	0.00784	0.0137776	0.745516	0.0477703	6.6e-55	-0.0259015	0.0106464	0.0149785	0.117933	0.245378	18
Lymphocyte count	P05160.F13B	1	197036397	1:196923108	1	196923108	A	T	0.259464	-0.01293	0.006177	0.0363269	0.177664	0.0325074	4.62001e-08	-0.0727778	0.0372307	0.0506092	0.0506092	0.0501466	8
Lymphocyte count	P02787.TRFE	3	133464800	3:133490334	3	133490334	A	C	0.297319	-0.005489	0.006872	0.424436	-0.225416	0.0313569	6.53999e-13	0.0243505	0.0306735	0.427275	0.553131	0.771511	20
Lymphocyte count	P02765.FETUA	3	186330712	3:186330088	3	186330088	T	A	0.13545	-0.005513	0.007439	0.458636	-0.388737	0.0416229	9.68002e-21	0.0141818	0.0191965	0.460045	0.323545	0.763547	9
Lymphocyte count	P04196.HRG	3	186383741	3:186359810	3	186359810	T	G	0.483636	-0.0004659	0.00574	0.935309	-0.398234	0.028777	1.49e-43	0.00116992	0.0144139	0.93531	0.903548	0.731191	20
Lymphocyte count	P22792.CPN2	3	194072057	3:194061826	3	194061826	T	C	0.305797	-0.000737	0.005835	0.899489	-0.224681	0.0310976	5.00999e-13	0.00328021	0.0259741	0.899504	0.965245	0.809901	12
Lymphocyte count	P02776.PLF4	4	74847841	4:74848065	4	74848065	C	G	0.146688	-0.008762	0.008886	0.324111	-0.26975	0.0387496	3.37001e-12	0.0324819	0.0332704	0.328916	0.44357	0.171454	16
Lymphocyte count	P05156.CFAI	4	110723335	4:110735504	4	110735504	A	G	0.156349	-0.007768	0.009842	0.429954	-0.454311	0.0578717	4.14999e-15	0.0170984	0.0217728	0.432271	0.156216	0.327042	20
Lymphocyte count	P03952.KLKB1	4	187148556	4:187137482	4	187137482	G	A	0.445386	-0.009494	0.005904	0.107822	0.167846	0.0283252	3.11e-09	-0.0565638	0.0364473	0.120678	0.113603	0.640275	14
Lymphocyte count	P10643.CO7	5	40909354	5:40974159	5	40974159	G	A	0.444795	0.00278	0.005708	0.626233	-0.189803	0.029207	8.10999e-11	-0.0146468	0.0301576	0.627198	0.68862	0.299164	20
Lymphocyte count	P00748.FA12	5	176836577	5:176801131	5	176801131	C	A	0.264393	-0.00659	0.006132	0.282513	0.404416	0.0331476	3.09002e-34	-0.0162951	0.0152213	0.284374	0.109678	0.568412	15
Lymphocyte count	P08519.APOA	6	161085291	6:161018174	6	161018174	C	T	0.103707	-0.004154	0.008524	0.626025	0.401367	0.0493276	4.06e-16	-0.0103496	0.0212755	0.626642	0.612774	0.373672	7
Lymphocyte count	P27169.PON1	7	94954019	7:94955820	7	94955820	T	C	0.363959	0.002225	0.00634	0.725629	0.314408	0.029565	2.05999e-26	0.00707679	0.0201759	0.725772	0.248797	0.0194687	20
Lymphocyte count	P07360.CO8G	9	139839713	9:139866247	9	139866247	G	T	0.163644	-0.01328	0.008364	0.112341	0.302661	0.0386361	4.73999e-15	-0.0438775	0.0281968	0.119681	0.117551	0.660721	6
Lymphocyte count	P15169.CBPN	10	101841634	10:101768770	10	101768770	A	G	0.226932	-0.003855	0.007072	0.58568	-0.211457	0.0337158	3.57e-10	0.0182307	0.0335702	0.587088	0.630866	0.289423	20
Lymphocyte count	P0DJI9.SAA2	11	18270190	11:18296394	11	18296394	G	C	0.337342	0.002149	0.006271	0.731833	-0.357866	0.0254117	4.85001e-45	-0.00600504	0.0175285	0.731909	0.786372	0.672287	20
Lymphocyte count	P0DJI8.SAA1	11	18287721	11:18279582	11	18279582	A	G	0.37776	-0.0008707	0.005883	0.882341	-0.280253	0.0239428	1.2e-31	0.00310684	0.0209934	0.88235	0.810071	0.4644	20
Lymphocyte count	P20742.PZP	12	9360966	12:9317784	12	9317784	A	G	0.483241	-0.002965	0.006595	0.653011	0.246758	0.02474	1.98e-23	-0.0120158	0.0267537	0.65334	0.213068	0.187523	20
Lymphocyte count	P51884.LUM	12	91505608	12:91500002	12	91500002	T	A	0.289432	0.007941	0.007641	0.298683	-0.197232	0.0315524	4.08e-10	-0.0402622	0.039273	0.305274	0.442525	0.876204	20
Lymphocyte count	Q96IY4.CBPB2	13	46679161	13:46606632	13	46606632	C	T	0.234227	-0.008079	0.006391	0.206186	0.304961	0.0417378	2.74e-13	-0.0264919	0.0212681	0.212905	0.102795	0.654114	14
Lymphocyte count	P22891.PROZ	13	113812968	13:113800622	13	113800622	C	T	0.484621	0.008349	0.006196	0.177825	0.377214	0.0229168	7.08995e-61	0.0221333	0.0164806	0.179275	0.147233	0.916452	20
Lymphocyte count	P01860.IGHG3	14	106235439	14:105961529	14	105961529	G	A	0.466088	0.0143	0.006107	0.0192025	0.185825	0.0284614	6.61999e-11	0.0769541	0.0349139	0.0275165	0.0275165	NA	NA
Lymphocyte count	P00738.HPT	16	72088491	16:72079657	16	72079657	T	C	0.292784	0.007763	0.00762	0.308314	0.407057	0.0317842	1.50001e-37	0.019071	0.0187789	0.30984	0.0556117	0.278766	20
Lymphocyte count	P02649.APOE	19	45409011	19:45408628	19	45408628	C	T	0.0932571	0.01328	0.01413	0.347297	0.612638	0.0482406	5.94001e-37	0.0216767	0.0231273	0.348614	0.385675	0.263583	20
Lymphocyte count	P55056.APOC4	19	45445495	19:45448465	19	45448465	T	G	0.497437	0.008512	0.005667	0.133089	-0.143339	0.0218747	5.65e-11	-0.0593837	0.040561	0.143178	0.293737	0.219817	14
Lymphocyte count	P02655.APOC2	19	45450460	19:45404691	19	45404691	G	A	0.441049	-0.004553	0.005986	0.446891	0.195555	0.0289008	1.32e-11	-0.0232825	0.0308031	0.44974	0.503441	0.139309	12
Mean arterial pressure	O75636.FCN3	1	27701315	1:27710877	1	27710877	A	T	0.160292	-0.01382	0.008059	0.0863722	-0.602938	0.0557464	2.9e-27	0.0229211	0.0135332	0.090323	0.00117712	0.00790762	14
Mean arterial pressure	P07358.CO8B	1	57431688	1:57407484	1	57407484	C	T	0.446569	0.001048	0.00398	0.792307	-0.159527	0.0287819	2.98e-08	-0.00656942	0.0249769	0.792535	0.792535	0.336504	3
Mean arterial pressure	Q16610.ECM1	1	150480552	1:150377960	1	150377960	A	G	0.212145	-0.001558	0.004325	0.718674	-0.353638	0.0324765	1.29999e-27	0.00440564	0.0122367	0.718822	0.429353	0.00640332	13
Mean arterial pressure	Q03591.FHR1	1	196788887	1:196686918	1	196686918	A	G	0.0540221	-0.007556	0.008629	0.381219	-0.984224	0.0765153	7.26002e-38	0.00767711	0.0087876	0.38232	0.614485	0.34032	15
Mean arterial pressure	P36980.FHR2	1	196912911	1:196937536	1	196937536	T	C	0.0851735	-0.01147	0.005236	0.0284805	0.745516	0.0477703	6.6e-55	-0.0153853	0.00709218	0.0300571	0.0139963	0.715148	18
Mean arterial pressure	P05160.F13B	1	197036397	1:196923108	1	196923108	A	T	0.259464	-0.01424	0.004156	0.000611703	0.177664	0.0325074	4.62001e-08	-0.0801513	0.0276094	0.00369558	0.00369558	0.560987	8
Mean arterial pressure	P02787.TRFE	3	133464800	3:133490334	3	133490334	A	C	0.297319	-0.004806	0.004627	0.298951	-0.225416	0.0313569	6.53999e-13	0.0213206	0.0207397	0.303945	0.523571	0.425088	20
Mean arterial pressure	P02765.FETUA	3	186330712	3:186330088	3	186330088	T	A	0.13545	-0.002473	0.004983	0.619692	-0.388737	0.0416229	9.68002e-21	0.00636163	0.0128365	0.620185	0.872579	0.755382	9
Mean arterial pressure	P04196.HRG	3	186383741	3:186359810	3	186359810	T	G	0.483636	0.006302	0.003859	0.102455	-0.398234	0.028777	1.49e-43	-0.0158249	0.00975752	0.104844	0.20094	0.202396	20
Mean arterial pressure	P22792.CPN2	3	194072057	3:194061826	3	194061826	T	C	0.305797	-0.001775	0.003935	0.651932	-0.224681	0.0310976	5.00999e-13	0.00790009	0.0175478	0.652564	0.900154	0.977213	12
Mean arterial pressure	P02776.PLF4	4	74847841	4:74848065	4	74848065	C	G	0.146688	-0.006829	0.005966	0.252353	-0.26975	0.0387496	3.37001e-12	0.025316	0.0224138	0.258693	0.245573	0.596622	16
Mean arterial pressure	P05156.CFAI	4	110723335	4:110735504	4	110735504	A	G	0.156349	-0.005969	0.006652	0.369546	-0.454311	0.0578717	4.14999e-15	0.0131386	0.0147373	0.372651	0.0422939	0.0608402	20
Mean arterial pressure	P03952.KLKB1	4	187148556	4:187137482	4	187137482	G	A	0.445386	0.001135	0.003979	0.775455	0.167846	0.0283252	3.11e-09	0.00676215	0.0237337	0.775707	0.917855	0.536294	14
Mean arterial pressure	P10643.CO7	5	40909354	5:40974159	5	40974159	G	A	0.444795	0.00365	0.003849	0.342978	-0.189803	0.029207	8.10999e-11	-0.0192305	0.0204937	0.348059	0.584627	0.223646	20
Mean arterial pressure	P00748.FA12	5	176836577	5:176801131	5	176801131	C	A	0.264393	-0.002129	0.00414	0.607076	0.404416	0.0331476	3.09002e-34	-0.00526438	0.0102461	0.607395	0.766789	0.807644	15
Mean arterial pressure	P08519.APOA	6	161085291	6:161018174	6	161018174	C	T	0.103707	-0.003579	0.005743	0.533157	0.401367	0.0493276	4.06e-16	-0.00891703	0.0143505	0.534354	0.739899	0.998609	7
Mean arterial pressure	P27169.PON1	7	94954019	7:94955820	7	94955820	T	C	0.363959	-0.007019	0.004274	0.100537	0.314408	0.029565	2.05999e-26	-0.0223245	0.0137549	0.104586	0.00316332	0.00561795	20
Mean arterial pressure	P07360.CO8G	9	139839713	9:139866247	9	139866247	G	T	0.163644	0.005605	0.005631	0.31955	0.302661	0.0386361	4.73999e-15	0.0185191	0.0187546	0.323425	0.0871448	0.015381	6
Mean arterial pressure	P15169.CBPN	10	101841634	10:101768770	10	101768770	A	G	0.226932	-0.004966	0.004787	0.299553	-0.211457	0.0337158	3.57e-10	0.0234847	0.0229458	0.306078	0.295335	0.355822	20
Mean arterial pressure	P0DJI9.SAA2	11	18270190	11:18296394	11	18296394	G	C	0.337342	0.004244	0.004218	0.314337	-0.357866	0.0254117	4.85001e-45	-0.0118592	0.0118166	0.315569	0.62591	0.98761	20
Mean arterial pressure	P0DJI8.SAA1	11	18287721	11:18279582	11	18279582	A	G	0.37776	0.00372	0.003967	0.34838	-0.280253	0.0239428	1.2e-31	-0.0132737	0.0142004	0.349922	0.454769	0.9964	20
Mean arterial pressure	P20742.PZP	12	9360966	12:9317784	12	9317784	A	G	0.483241	-0.005113	0.004448	0.250348	0.246758	0.02474	1.98e-23	-0.0207207	0.0181451	0.253476	0.526351	0.913368	20
Mean arterial pressure	P51884.LUM	12	91505608	12:91500002	12	91500002	T	A	0.289432	0.001796	0.005121	0.725804	-0.197232	0.0315524	4.08e-10	-0.00910603	0.0260052	0.726217	0.600672	0.575539	20
Mean arterial pressure	Q96IY4.CBPB2	13	46679161	13:46606632	13	46606632	C	T	0.234227	-0.006725	0.004303	0.118085	0.304961	0.0417378	2.74e-13	-0.022052	0.0144292	0.12644	0.222894	0.422462	14
Mean arterial pressure	P22891.PROZ	13	113812968	13:113800622	13	113800622	C	T	0.484621	-0.004399	0.004164	0.290769	0.377214	0.0229168	7.08995e-61	-0.0116618	0.0110615	0.291761	0.174249	0.226451	20
Mean arterial pressure	P01860.IGHG3	14	106235439	14:105961529	14	105961529	G	A	0.466088	-0.00101	0.004114	0.806067	0.185825	0.0284614	6.61999e-11	-0.00543522	0.0221548	0.806201	0.806201	NA	NA
Mean arterial pressure	P00738.HPT	16	72088491	16:72079657	16	72079657	T	C	0.292784	0.006207	0.005108	0.224308	0.407057	0.0317842	1.50001e-37	0.0152485	0.012605	0.226386	0.0551084	0.87156	20
Mean arterial pressure	P02649.APOE	19	45409011	19:45408628	19	45408628	C	T	0.0932571	4.843e-05	0.009556	0.995956	0.612638	0.0482406	5.94001e-37	7.90516e-05	0.0155981	0.995956	0.884425	0.592925	20
Mean arterial pressure	P55056.APOC4	19	45445495	19:45448465	19	45448465	T	G	0.497437	-0.00206	0.003826	0.590286	-0.143339	0.0218747	5.65e-11	0.0143715	0.0267819	0.591535	0.30665	0.399329	14
Mean arterial pressure	P02655.APOC2	19	45450460	19:45404691	19	45404691	G	A	0.441049	-0.004782	0.004033	0.235734	0.195555	0.0289008	1.32e-11	-0.0244535	0.0209376	0.242838	0.562527	0.0922853	12
Mean corpuscular hemoglobin	O75636.FCN3	1	27701315	1:27710877	1	27710877	A	T	0.160292	0.02539	0.008949	0.00455127	-0.602938	0.0557464	2.9e-27	-0.0421105	0.0153445	0.00606332	0.000773476	0.0576408	14
Mean corpuscular hemoglobin	P07358.CO8B	1	57431688	1:57407484	1	57407484	C	T	0.446569	0.003532	0.004411	0.423291	-0.159527	0.0287819	2.98e-08	-0.0221405	0.0279375	0.42807	0.42807	0.383288	3
Mean corpuscular hemoglobin	Q16610.ECM1	1	150480552	1:150377960	1	150377960	A	G	0.212145	-0.01043	0.004802	0.0298548	-0.353638	0.0324765	1.29999e-27	0.0294934	0.0138464	0.0331675	0.047846	0.18533	13
Mean corpuscular hemoglobin	Q03591.FHR1	1	196788887	1:196686918	1	196686918	A	G	0.0540221	0.003261	0.009538	0.732429	-0.984224	0.0765153	7.26002e-38	-0.00331327	0.00969431	0.73252	0.523328	0.281434	15
Mean corpuscular hemoglobin	P36980.FHR2	1	196912911	1:196937536	1	196937536	T	C	0.0851735	0.003767	0.005799	0.515954	0.745516	0.0477703	6.6e-55	0.00505288	0.00778524	0.516317	0.545086	0.966846	18
Mean corpuscular hemoglobin	P05160.F13B	1	197036397	1:196923108	1	196923108	A	T	0.259464	0.003789	0.004601	0.410214	0.177664	0.0325074	4.62001e-08	0.0213268	0.0261895	0.415459	0.415459	0.880536	8
Mean corpuscular hemoglobin	P02787.TRFE	3	133464800	3:133490334	3	133490334	A	C	0.297319	0.03198	0.005133	4.65618e-10	-0.225416	0.0313569	6.53999e-13	-0.141871	0.0301332	2.49993e-06	1.33645e-06	0.488785	20
Mean corpuscular hemoglobin	P02765.FETUA	3	186330712	3:186330088	3	186330088	T	A	0.13545	0.0009395	0.00553	0.865096	-0.388737	0.0416229	9.68002e-21	-0.0024168	0.0142279	0.865118	0.857306	0.696368	9
Mean corpuscular hemoglobin	P04196.HRG	3	186383741	3:186359810	3	186359810	T	G	0.483636	0.000952	0.004278	0.823898	-0.398234	0.028777	1.49e-43	-0.00239055	0.0107438	0.823921	0.293064	0.162105	20
Mean corpuscular hemoglobin	P22792.CPN2	3	194072057	3:194061826	3	194061826	T	C	0.305797	0.001908	0.004359	0.661593	-0.224681	0.0310976	5.00999e-13	-0.00849204	0.0194364	0.662174	0.405478	0.602312	12
Mean corpuscular hemoglobin	P02776.PLF4	4	74847841	4:74848065	4	74848065	C	G	0.146688	-0.0032	0.006611	0.628356	-0.26975	0.0387496	3.37001e-12	0.0118628	0.0245671	0.629184	0.813652	0.942792	16
Mean corpuscular hemoglobin	P05156.CFAI	4	110723335	4:110735504	4	110735504	A	G	0.156349	-0.005261	0.007369	0.475266	-0.454311	0.0578717	4.14999e-15	0.0115802	0.0162871	0.477083	0.263462	0.574912	20
Mean corpuscular hemoglobin	P03952.KLKB1	4	187148556	4:187137482	4	187137482	G	A	0.445386	-0.004267	0.004411	0.333367	0.167846	0.0283252	3.11e-09	-0.0254221	0.0266279	0.339721	0.102312	0.342894	14
Mean corpuscular hemoglobin	P10643.CO7	5	40909354	5:40974159	5	40974159	G	A	0.444795	-0.004501	0.004265	0.291272	-0.189803	0.029207	8.10999e-11	0.0237141	0.022765	0.297557	0.299355	0.293411	20
Mean corpuscular hemoglobin	P00748.FA12	5	176836577	5:176801131	5	176801131	C	A	0.264393	-0.005125	0.004585	0.263663	0.404416	0.0331476	3.09002e-34	-0.0126726	0.0113848	0.26566	0.406625	0.499978	15
Mean corpuscular hemoglobin	P08519.APOA	6	161085291	6:161018174	6	161018174	C	T	0.103707	0.003702	0.006368	0.561009	0.401367	0.0493276	4.06e-16	0.00922348	0.0159062	0.562005	0.709683	0.508361	7
Mean corpuscular hemoglobin	P27169.PON1	7	94954019	7:94955820	7	94955820	T	C	0.363959	-0.004902	0.004732	0.300237	0.314408	0.029565	2.05999e-26	-0.0155912	0.0151217	0.30252	0.123447	0.337056	20
Mean corpuscular hemoglobin	P07360.CO8G	9	139839713	9:139866247	9	139866247	G	T	0.163644	0.009656	0.006248	0.122236	0.302661	0.0386361	4.73999e-15	0.0319037	0.0210415	0.129461	0.222305	0.834143	6
Mean corpuscular hemoglobin	P15169.CBPN	10	101841634	10:101768770	10	101768770	A	G	0.226932	-0.007451	0.005298	0.159611	-0.211457	0.0337158	3.57e-10	0.0352365	0.0256769	0.16997	0.188236	0.174946	20
Mean corpuscular hemoglobin	P0DJI9.SAA2	11	18270190	11:18296394	11	18296394	G	C	0.337342	0.0006376	0.004674	0.891494	-0.357866	0.0254117	4.85001e-45	-0.00178167	0.0130614	0.891499	0.397961	0.0843111	20
Mean corpuscular hemoglobin	P0DJI8.SAA1	11	18287721	11:18279582	11	18279582	A	G	0.37776	-0.0005347	0.004393	0.903124	-0.280253	0.0239428	1.2e-31	0.00190792	0.015676	0.903129	0.300936	0.10159	20
Mean corpuscular hemoglobin	P20742.PZP	12	9360966	12:9317784	12	9317784	A	G	0.483241	0.004462	0.004929	0.365331	0.246758	0.02474	1.98e-23	0.0180825	0.0200571	0.367297	0.0923985	0.323245	20
Mean corpuscular hemoglobin	P51884.LUM	12	91505608	12:91500002	12	91500002	T	A	0.289432	-0.001644	0.005668	0.771778	-0.197232	0.0315524	4.08e-10	0.00833536	0.0287687	0.772017	0.565742	0.720612	20
Mean corpuscular hemoglobin	Q96IY4.CBPB2	13	46679161	13:46606632	13	46606632	C	T	0.234227	0.003651	0.004779	0.444887	0.304961	0.0417378	2.74e-13	0.011972	0.0157563	0.447359	0.803404	0.735903	14
Mean corpuscular hemoglobin	P22891.PROZ	13	113812968	13:113800622	13	113800622	C	T	0.484621	-0.004753	0.004624	0.303998	0.377214	0.0229168	7.08995e-61	-0.0126003	0.0122822	0.304939	0.0737932	0.00134572	20
Mean corpuscular hemoglobin	P01860.IGHG3	14	106235439	14:105961529	14	105961529	G	A	0.466088	0.0001815	0.004566	0.968292	0.185825	0.0284614	6.61999e-11	0.000976725	0.024572	0.968293	0.968293	NA	NA
Mean corpuscular hemoglobin	P00738.HPT	16	72088491	16:72079657	16	72079657	T	C	0.292784	0.005024	0.00567	0.375581	0.407057	0.0317842	1.50001e-37	0.0123423	0.0139626	0.376721	0.0340386	0.0564789	20
Mean corpuscular hemoglobin	P02649.APOE	19	45409011	19:45408628	19	45408628	C	T	0.0932571	0.01752	0.01064	0.0996369	0.612638	0.0482406	5.94001e-37	0.0285976	0.0175129	0.10248	0.558616	0.222969	20
Mean corpuscular hemoglobin	P55056.APOC4	19	45445495	19:45448465	19	45448465	T	G	0.497437	-0.01148	0.004238	0.0067522	-0.143339	0.0218747	5.65e-11	0.0800899	0.031993	0.0123022	0.0106557	0.666738	14
Mean corpuscular hemoglobin	P02655.APOC2	19	45450460	19:45404691	19	45404691	G	A	0.441049	0.001209	0.00447	0.786799	0.195555	0.0289008	1.32e-11	0.0061824	0.0228763	0.786965	0.994555	0.760395	12
Mean corpuscular hemoglobin concentration	O75636.FCN3	1	27701315	1:27710877	1	27710877	A	T	0.160292	0.00219	0.008971	0.807138	-0.602938	0.0557464	2.9e-27	-0.00363221	0.0148826	0.807186	0.233395	0.371847	14
Mean corpuscular hemoglobin concentration	P07358.CO8B	1	57431688	1:57407484	1	57407484	C	T	0.446569	0.001179	0.004421	0.789714	-0.159527	0.0287819	2.98e-08	-0.0073906	0.0277452	0.789952	0.789952	0.0836376	3
Mean corpuscular hemoglobin concentration	Q16610.ECM1	1	150480552	1:150377960	1	150377960	A	G	0.212145	-0.005906	0.004815	0.219979	-0.353638	0.0324765	1.29999e-27	0.0167007	0.0137017	0.222892	0.26599	0.0609496	13
Mean corpuscular hemoglobin concentration	Q03591.FHR1	1	196788887	1:196686918	1	196686918	A	G	0.0540221	0.01215	0.009565	0.203993	-0.984224	0.0765153	7.26002e-38	-0.0123448	0.00976559	0.206191	0.295823	0.481036	15
Mean corpuscular hemoglobin concentration	P36980.FHR2	1	196912911	1:196937536	1	196937536	T	C	0.0851735	-0.006264	0.005815	0.281385	0.745516	0.0477703	6.6e-55	-0.00840223	0.00781853	0.282528	0.353515	0.389635	18
Mean corpuscular hemoglobin concentration	P05160.F13B	1	197036397	1:196923108	1	196923108	A	T	0.259464	-0.0001664	0.004612	0.971219	0.177664	0.0325074	4.62001e-08	-0.000936599	0.0259597	0.971219	0.971219	0.132195	8
Mean corpuscular hemoglobin concentration	P02787.TRFE	3	133464800	3:133490334	3	133490334	A	C	0.297319	0.01812	0.005146	0.000429628	-0.225416	0.0313569	6.53999e-13	-0.0803847	0.0254204	0.00156576	0.000705673	0.752755	20
Mean corpuscular hemoglobin concentration	P02765.FETUA	3	186330712	3:186330088	3	186330088	T	A	0.13545	-0.003732	0.005544	0.500845	-0.388737	0.0416229	9.68002e-21	0.00960032	0.0142986	0.501954	0.722045	0.393084	9
Mean corpuscular hemoglobin concentration	P04196.HRG	3	186383741	3:186359810	3	186359810	T	G	0.483636	0.0008479	0.004288	0.84325	-0.398234	0.028777	1.49e-43	-0.00212915	0.0107686	0.843266	0.494296	0.317232	20
Mean corpuscular hemoglobin concentration	P22792.CPN2	3	194072057	3:194061826	3	194061826	T	C	0.305797	0.002011	0.00437	0.645385	-0.224681	0.0310976	5.00999e-13	-0.00895047	0.0194892	0.646053	0.350812	0.478663	12
Mean corpuscular hemoglobin concentration	P02776.PLF4	4	74847841	4:74848065	4	74848065	C	G	0.146688	0.01216	0.006628	0.0665589	-0.26975	0.0387496	3.37001e-12	-0.0450788	0.0254099	0.0760524	0.0538348	0.705937	16
Mean corpuscular hemoglobin concentration	P05156.CFAI	4	110723335	4:110735504	4	110735504	A	G	0.156349	0.006554	0.007385	0.374823	-0.454311	0.0578717	4.14999e-15	-0.0144262	0.0163589	0.377854	0.162684	0.185788	20
Mean corpuscular hemoglobin concentration	P03952.KLKB1	4	187148556	4:187137482	4	187137482	G	A	0.445386	-0.001495	0.004422	0.735301	0.167846	0.0283252	3.11e-09	-0.00890697	0.0263884	0.735715	0.574235	0.881481	14
Mean corpuscular hemoglobin concentration	P10643.CO7	5	40909354	5:40974159	5	40974159	G	A	0.444795	-0.003377	0.004275	0.429562	-0.189803	0.029207	8.10999e-11	0.0177921	0.0226891	0.432941	0.419247	0.252702	20
Mean corpuscular hemoglobin concentration	P00748.FA12	5	176836577	5:176801131	5	176801131	C	A	0.264393	-0.00181	0.004598	0.69384	0.404416	0.0331476	3.09002e-34	-0.00447559	0.0113754	0.693991	0.584882	0.814768	15
Mean corpuscular hemoglobin concentration	P08519.APOA	6	161085291	6:161018174	6	161018174	C	T	0.103707	0.0004316	0.006385	0.946107	0.401367	0.0493276	4.06e-16	0.00107533	0.0159087	0.946109	0.996528	0.871882	7
Mean corpuscular hemoglobin concentration	P27169.PON1	7	94954019	7:94955820	7	94955820	T	C	0.363959	-0.004468	0.004744	0.346284	0.314408	0.029565	2.05999e-26	-0.0142108	0.0151477	0.348168	0.0840068	0.362824	20
Mean corpuscular hemoglobin concentration	P07360.CO8G	9	139839713	9:139866247	9	139866247	G	T	0.163644	-0.005095	0.006265	0.416076	0.302661	0.0386361	4.73999e-15	-0.016834	0.020811	0.418572	0.763403	0.0924883	6
Mean corpuscular hemoglobin concentration	P15169.CBPN	10	101841634	10:101768770	10	101768770	A	G	0.226932	0.0004113	0.00531	0.93826	-0.211457	0.0337158	3.57e-10	-0.00194508	0.0251134	0.938264	0.986862	0.800518	20
Mean corpuscular hemoglobin concentration	P0DJI9.SAA2	11	18270190	11:18296394	11	18296394	G	C	0.337342	0.002518	0.004686	0.591029	-0.357866	0.0254117	4.85001e-45	-0.00703615	0.0131038	0.591299	0.740903	0.843576	20
Mean corpuscular hemoglobin concentration	P0DJI8.SAA1	11	18287721	11:18279582	11	18279582	A	G	0.37776	0.002893	0.004405	0.511339	-0.280253	0.0239428	1.2e-31	-0.0103228	0.0157427	0.512003	0.898455	0.725114	20
Mean corpuscular hemoglobin concentration	P20742.PZP	12	9360966	12:9317784	12	9317784	A	G	0.483241	0.004886	0.004943	0.322923	0.246758	0.02474	1.98e-23	0.0198008	0.0201299	0.325288	0.259664	0.743273	20
Mean corpuscular hemoglobin concentration	P51884.LUM	12	91505608	12:91500002	12	91500002	T	A	0.289432	0.0005049	0.005681	0.929181	-0.197232	0.0315524	4.08e-10	-0.00255993	0.0288066	0.929188	0.751668	0.371754	20
Mean corpuscular hemoglobin concentration	Q96IY4.CBPB2	13	46679161	13:46606632	13	46606632	C	T	0.234227	0.002277	0.004792	0.634668	0.304961	0.0417378	2.74e-13	0.00746653	0.0157467	0.635382	0.980703	0.506397	14
Mean corpuscular hemoglobin concentration	P22891.PROZ	13	113812968	13:113800622	13	113800622	C	T	0.484621	-0.0001798	0.004635	0.969056	0.377214	0.0229168	7.08995e-61	-0.000476652	0.0122875	0.969056	0.390167	0.275599	20
Mean corpuscular hemoglobin concentration	P01860.IGHG3	14	106235439	14:105961529	14	105961529	G	A	0.466088	0.005353	0.004578	0.242288	0.185825	0.0284614	6.61999e-11	0.0288067	0.025028	0.249742	0.249742	NA	NA
Mean corpuscular hemoglobin concentration	P00738.HPT	16	72088491	16:72079657	16	72079657	T	C	0.292784	0.001182	0.005683	0.835238	0.407057	0.0317842	1.50001e-37	0.00290377	0.013963	0.835259	0.146206	0.128177	20
Mean corpuscular hemoglobin concentration	P02649.APOE	19	45409011	19:45408628	19	45408628	C	T	0.0932571	0.01993	0.01067	0.0617825	0.612638	0.0482406	5.94001e-37	0.0325314	0.0176039	0.0646063	0.141313	0.332336	20
Mean corpuscular hemoglobin concentration	P55056.APOC4	19	45445495	19:45448465	19	45448465	T	G	0.497437	-0.006903	0.004248	0.104163	-0.143339	0.0218747	5.65e-11	0.0481586	0.0305337	0.114744	0.110922	0.396911	14
Mean corpuscular hemoglobin concentration	P02655.APOC2	19	45450460	19:45404691	19	45404691	G	A	0.441049	0.0001759	0.00448	0.96868	0.195555	0.0289008	1.32e-11	0.000899491	0.0229095	0.968681	0.944015	0.436572	12
Mean corpuscular volume	O75636.FCN3	1	27701315	1:27710877	1	27710877	A	T	0.160292	0.02308	0.008953	0.00994008	-0.602938	0.0557464	2.9e-27	-0.0382792	0.0152649	0.0121533	0.00332992	0.121626	14
Mean corpuscular volume	P07358.CO8B	1	57431688	1:57407484	1	57407484	C	T	0.446569	0.001762	0.004411	0.689557	-0.159527	0.0287819	2.98e-08	-0.0110452	0.0277222	0.690319	0.690319	0.887506	3
Mean corpuscular volume	Q16610.ECM1	1	150480552	1:150377960	1	150377960	A	G	0.212145	-0.01028	0.004802	0.0322922	-0.353638	0.0324765	1.29999e-27	0.0290693	0.0138388	0.0356792	0.0438068	0.079926	13
Mean corpuscular volume	Q03591.FHR1	1	196788887	1:196686918	1	196686918	A	G	0.0540221	0.001567	0.009542	0.869557	-0.984224	0.0765153	7.26002e-38	-0.00159212	0.00969574	0.869567	0.244664	0.0831891	15
Mean corpuscular volume	P36980.FHR2	1	196912911	1:196937536	1	196937536	T	C	0.0851735	0.006814	0.005801	0.240145	0.745516	0.0477703	6.6e-55	0.00913998	0.0078032	0.241473	0.208557	0.755722	18
Mean corpuscular volume	P05160.F13B	1	197036397	1:196923108	1	196923108	A	T	0.259464	0.005109	0.004601	0.266822	0.177664	0.0325074	4.62001e-08	0.0287565	0.0264263	0.276516	0.276516	0.285916	8
Mean corpuscular volume	P02787.TRFE	3	133464800	3:133490334	3	133490334	A	C	0.297319	0.02575	0.005134	5.28731e-07	-0.225416	0.0313569	6.53999e-13	-0.114233	0.0277713	3.89938e-05	1.4807e-05	0.482981	20
Mean corpuscular volume	P02765.FETUA	3	186330712	3:186330088	3	186330088	T	A	0.13545	0.005093	0.005529	0.356976	-0.388737	0.0416229	9.68002e-21	-0.0131014	0.014292	0.359302	0.432199	0.558635	9
Mean corpuscular volume	P04196.HRG	3	186383741	3:186359810	3	186359810	T	G	0.483636	-0.001045	0.004279	0.807064	-0.398234	0.028777	1.49e-43	0.00262409	0.0107466	0.807093	0.48435	0.196488	20
Mean corpuscular volume	P22792.CPN2	3	194072057	3:194061826	3	194061826	T	C	0.305797	0.002066	0.00436	0.635605	-0.224681	0.0310976	5.00999e-13	-0.00919526	0.019447	0.636329	0.802405	0.960271	12
Mean corpuscular volume	P02776.PLF4	4	74847841	4:74848065	4	74848065	C	G	0.146688	-0.00553	0.006614	0.403096	-0.26975	0.0387496	3.37001e-12	0.0205005	0.0246952	0.40646	0.469446	0.969475	16
Mean corpuscular volume	P05156.CFAI	4	110723335	4:110735504	4	110735504	A	G	0.156349	-0.01024	0.007369	0.164649	-0.454311	0.0578717	4.14999e-15	0.0225396	0.0164723	0.171208	0.0215004	0.15541	20
Mean corpuscular volume	P03952.KLKB1	4	187148556	4:187137482	4	187137482	G	A	0.445386	-0.004289	0.004412	0.33099	0.167846	0.0283252	3.11e-09	-0.0255532	0.0266374	0.337409	0.078287	0.28433	14
Mean corpuscular volume	P10643.CO7	5	40909354	5:40974159	5	40974159	G	A	0.444795	-0.004979	0.004265	0.243045	-0.189803	0.029207	8.10999e-11	0.0262325	0.0228304	0.250549	0.438524	0.700405	20
Mean corpuscular volume	P00748.FA12	5	176836577	5:176801131	5	176801131	C	A	0.264393	-0.005693	0.004586	0.214463	0.404416	0.0331476	3.09002e-34	-0.0140771	0.0113984	0.216827	0.386016	0.439609	15
Mean corpuscular volume	P08519.APOA	6	161085291	6:161018174	6	161018174	C	T	0.103707	0.003076	0.00637	0.629175	0.401367	0.0493276	4.06e-16	0.00766381	0.0158987	0.629777	0.752363	0.608394	7
Mean corpuscular volume	P27169.PON1	7	94954019	7:94955820	7	94955820	T	C	0.363959	-0.001685	0.004733	0.721832	0.314408	0.029565	2.05999e-26	-0.00535928	0.0150621	0.721982	0.39151	0.392036	20
Mean corpuscular volume	P07360.CO8G	9	139839713	9:139866247	9	139866247	G	T	0.163644	0.01563	0.006251	0.0124053	0.302661	0.0386361	4.73999e-15	0.0516419	0.0216801	0.0172188	0.0674046	0.384899	6
Mean corpuscular volume	P15169.CBPN	10	101841634	10:101768770	10	101768770	A	G	0.226932	-0.009883	0.005297	0.0620731	-0.211457	0.0337158	3.57e-10	0.0467376	0.026135	0.0737247	0.0762876	0.138291	20
Mean corpuscular volume	P0DJI9.SAA2	11	18270190	11:18296394	11	18296394	G	C	0.337342	0.002772	0.004675	0.553221	-0.357866	0.0254117	4.85001e-45	-0.00774592	0.0130751	0.553572	0.251925	0.061248	20
Mean corpuscular volume	P0DJI8.SAA1	11	18287721	11:18279582	11	18279582	A	G	0.37776	0.000755	0.004394	0.863575	-0.280253	0.0239428	1.2e-31	-0.00269399	0.0156804	0.86359	0.212736	0.0838787	20
Mean corpuscular volume	P20742.PZP	12	9360966	12:9317784	12	9317784	A	G	0.483241	0.0004308	0.00493	0.930367	0.246758	0.02474	1.98e-23	0.00174584	0.0199799	0.930369	0.511927	0.325956	20
Mean corpuscular volume	P51884.LUM	12	91505608	12:91500002	12	91500002	T	A	0.289432	-0.004305	0.00567	0.447698	-0.197232	0.0315524	4.08e-10	0.0218271	0.0289592	0.451018	0.494209	0.941857	20
Mean corpuscular volume	Q96IY4.CBPB2	13	46679161	13:46606632	13	46606632	C	T	0.234227	0.00427	0.004781	0.371794	0.304961	0.0417378	2.74e-13	0.0140018	0.0157941	0.375337	0.47794	0.943963	14
Mean corpuscular volume	P22891.PROZ	13	113812968	13:113800622	13	113800622	C	T	0.484621	-0.004597	0.004624	0.320144	0.377214	0.0229168	7.08995e-61	-0.0121867	0.0122806	0.321026	0.0987213	0.000947419	20
Mean corpuscular volume	P01860.IGHG3	14	106235439	14:105961529	14	105961529	G	A	0.466088	-0.002333	0.004567	0.609464	0.185825	0.0284614	6.61999e-11	-0.0125548	0.024652	0.610554	0.610554	NA	NA
Mean corpuscular volume	P00738.HPT	16	72088491	16:72079657	16	72079657	T	C	0.292784	0.00668	0.00567	0.238745	0.407057	0.0317842	1.50001e-37	0.0164105	0.0139881	0.240725	0.0755858	0.177282	20
Mean corpuscular volume	P02649.APOE	19	45409011	19:45408628	19	45408628	C	T	0.0932571	0.01624	0.01064	0.126931	0.612638	0.0482406	5.94001e-37	0.0265083	0.0174925	0.129668	0.557177	0.469932	20
Mean corpuscular volume	P55056.APOC4	19	45445495	19:45448465	19	45448465	T	G	0.497437	-0.009329	0.004239	0.0277534	-0.143339	0.0218747	5.65e-11	0.0650835	0.0311966	0.0369572	0.0264972	0.52522	14
Mean corpuscular volume	P02655.APOC2	19	45450460	19:45404691	19	45404691	G	A	0.441049	0.004118	0.004471	0.357026	0.195555	0.0289008	1.32e-11	0.021058	0.023074	0.361437	0.538056	0.721695	12
Sodium	O75636.FCN3	1	27701315	1:27710877	1	27710877	A	T	0.160292	0.01186	0.008379	0.156939	-0.602938	0.0557464	2.9e-27	-0.0196703	0.0140155	0.160475	0.152812	0.58082	14
Sodium	P07358.CO8B	1	57431688	1:57407484	1	57407484	C	T	0.446569	-0.005691	0.004126	0.167802	-0.159527	0.0287819	2.98e-08	0.0356742	0.0266528	0.18074	0.18074	0.143796	3
Sodium	Q16610.ECM1	1	150480552	1:150377960	1	150377960	A	G	0.212145	-0.002954	0.004493	0.510881	-0.353638	0.0324765	1.29999e-27	0.00835317	0.0127282	0.511649	0.676639	0.517266	13
Sodium	Q03591.FHR1	1	196788887	1:196686918	1	196686918	A	G	0.0540221	-0.007967	0.00891	0.371234	-0.984224	0.0765153	7.26002e-38	0.0080947	0.00907466	0.372387	0.208965	0.128793	15
Sodium	P36980.FHR2	1	196912911	1:196937536	1	196937536	T	C	0.0851735	0.003629	0.00542	0.50314	0.745516	0.0477703	6.6e-55	0.00486777	0.00727682	0.503533	0.169812	0.382086	18
Sodium	P05160.F13B	1	197036397	1:196923108	1	196923108	A	T	0.259464	0.005451	0.004301	0.20502	0.177664	0.0325074	4.62001e-08	0.0306815	0.024851	0.216972	0.216972	0.788019	8
Sodium	P02787.TRFE	3	133464800	3:133490334	3	133490334	A	C	0.297319	-0.005334	0.004804	0.266859	-0.225416	0.0313569	6.53999e-13	0.0236629	0.0215644	0.272504	0.547357	0.256874	20
Sodium	P02765.FETUA	3	186330712	3:186330088	3	186330088	T	A	0.13545	-0.003066	0.005175	0.55354	-0.388737	0.0416229	9.68002e-21	0.00788708	0.0133391	0.554336	0.722407	0.793664	9
Sodium	P04196.HRG	3	186383741	3:186359810	3	186359810	T	G	0.483636	-0.002392	0.004001	0.54994	-0.398234	0.028777	1.49e-43	0.00600652	0.0100562	0.550311	0.253678	0.254717	20
Sodium	P22792.CPN2	3	194072057	3:194061826	3	194061826	T	C	0.305797	0.006433	0.004083	0.115128	-0.224681	0.0310976	5.00999e-13	-0.0286317	0.0185995	0.123712	0.30645	0.0238572	12
Sodium	P02776.PLF4	4	74847841	4:74848065	4	74848065	C	G	0.146688	-0.00298	0.006173	0.629275	-0.26975	0.0387496	3.37001e-12	0.0110473	0.0229391	0.630097	0.813078	0.744115	16
Sodium	P05156.CFAI	4	110723335	4:110735504	4	110735504	A	G	0.156349	0.005056	0.0069	0.463709	-0.454311	0.0578717	4.14999e-15	-0.0111289	0.0152539	0.465646	0.34422	0.139371	20
Sodium	P03952.KLKB1	4	187148556	4:187137482	4	187137482	G	A	0.445386	0.00109	0.004128	0.791741	0.167846	0.0283252	3.11e-09	0.00649405	0.0246184	0.791943	0.716688	0.466589	14
Sodium	P10643.CO7	5	40909354	5:40974159	5	40974159	G	A	0.444795	0.002081	0.003993	0.602254	-0.189803	0.029207	8.10999e-11	-0.010964	0.0211051	0.603416	0.830815	0.800494	20
Sodium	P00748.FA12	5	176836577	5:176801131	5	176801131	C	A	0.264393	-0.01662	0.004285	0.000105039	0.404416	0.0331476	3.09002e-34	-0.0410963	0.0111181	0.000218719	3.48854e-05	0.107531	15
Sodium	P08519.APOA	6	161085291	6:161018174	6	161018174	C	T	0.103707	-0.005913	0.005957	0.320898	0.401367	0.0493276	4.06e-16	-0.0147322	0.0149518	0.324472	0.190064	0.192721	7
Sodium	P27169.PON1	7	94954019	7:94955820	7	94955820	T	C	0.363959	0.008955	0.00443	0.0432338	0.314408	0.029565	2.05999e-26	0.0284821	0.0143423	0.047046	0.465577	0.0227639	20
Sodium	P07360.CO8G	9	139839713	9:139866247	9	139866247	G	T	0.163644	0.01079	0.005836	0.0644767	0.302661	0.0386361	4.73999e-15	0.0356504	0.0198121	0.0719506	0.174715	0.359801	6
Sodium	P15169.CBPN	10	101841634	10:101768770	10	101768770	A	G	0.226932	0.003772	0.004961	0.447057	-0.211457	0.0337158	3.57e-10	-0.0178381	0.0236328	0.450367	0.503584	0.527346	20
Sodium	P0DJI9.SAA2	11	18270190	11:18296394	11	18296394	G	C	0.337342	-0.004961	0.00437	0.256275	-0.357866	0.0254117	4.85001e-45	0.0138627	0.0122509	0.257815	0.088529	0.0182652	20
Sodium	P0DJI8.SAA1	11	18287721	11:18279582	11	18279582	A	G	0.37776	-0.00242	0.004112	0.556182	-0.280253	0.0239428	1.2e-31	0.00863505	0.014691	0.556681	0.0827526	0.0261513	20
Sodium	P20742.PZP	12	9360966	12:9317784	12	9317784	A	G	0.483241	-0.003881	0.004613	0.40017	0.246758	0.02474	1.98e-23	-0.015728	0.0187608	0.401839	0.597955	0.0671904	20
Sodium	P51884.LUM	12	91505608	12:91500002	12	91500002	T	A	0.289432	0.001895	0.00531	0.721186	-0.197232	0.0315524	4.08e-10	-0.00960797	0.0269665	0.721621	0.911073	0.0320315	20
Sodium	Q96IY4.CBPB2	13	46679161	13:46606632	13	46606632	C	T	0.234227	0.002067	0.004469	0.643709	0.304961	0.0417378	2.74e-13	0.00677792	0.0146837	0.644371	0.742962	0.255269	14
Sodium	P22891.PROZ	13	113812968	13:113800622	13	113800622	C	T	0.484621	0.0008441	0.004317	0.844979	0.377214	0.0229168	7.08995e-61	0.00223772	0.0114452	0.844989	0.750227	0.434423	20
Sodium	P01860.IGHG3	14	106235439	14:105961529	14	105961529	G	A	0.466088	0.01092	0.00427	0.0105465	0.185825	0.0284614	6.61999e-11	0.058765	0.0246785	0.0172552	0.0172552	NA	NA
Sodium	P00738.HPT	16	72088491	16:72079657	16	72079657	T	C	0.292784	0.01328	0.005289	0.0120433	0.407057	0.0317842	1.50001e-37	0.0326244	0.0132406	0.013741	0.00825671	0.595096	20
Sodium	P02649.APOE	19	45409011	19:45408628	19	45408628	C	T	0.0932571	-0.02043	0.009887	0.0387955	0.612638	0.0482406	5.94001e-37	-0.0333476	0.0163506	0.0413973	0.0187124	0.376078	20
Sodium	P55056.APOC4	19	45445495	19:45448465	19	45448465	T	G	0.497437	0.002753	0.003965	0.487478	-0.143339	0.0218747	5.65e-11	-0.0192062	0.0278166	0.489905	0.67298	0.507896	14
Sodium	P02655.APOC2	19	45450460	19:45404691	19	45404691	G	A	0.441049	-0.0131	0.00418	0.00172458	0.195555	0.0289008	1.32e-11	-0.0669888	0.0235565	0.00445851	0.00869222	0.525291	12
Non-albumin protein	O75636.FCN3	1	27701315	1:27710877	1	27710877	A	T	0.160292	-0.01478	0.009514	0.120304	-0.602938	0.0557464	2.9e-27	0.0245133	0.0159413	0.124117	0.00807697	0.0308573	14
Non-albumin protein	P07358.CO8B	1	57431688	1:57407484	1	57407484	C	T	0.446569	-0.01431	0.004692	0.00228939	-0.159527	0.0287819	2.98e-08	0.0897027	0.0335707	0.00753886	0.00753886	0.0889859	3
Non-albumin protein	Q16610.ECM1	1	150480552	1:150377960	1	150377960	A	G	0.212145	-0.00944	0.005113	0.0648524	-0.353638	0.0324765	1.29999e-27	0.026694	0.0146646	0.0687142	0.061218	0.960842	13
Non-albumin protein	Q03591.FHR1	1	196788887	1:196686918	1	196686918	A	G	0.0540221	0.007769	0.01016	0.444471	-0.984224	0.0765153	7.26002e-38	-0.00789353	0.0103411	0.445274	0.375252	0.0503802	15
Non-albumin protein	P36980.FHR2	1	196912911	1:196937536	1	196937536	T	C	0.0851735	0.006926	0.006166	0.261329	0.745516	0.0477703	6.6e-55	0.00929021	0.00829218	0.262561	0.0129932	0.0241089	18
Non-albumin protein	P05160.F13B	1	197036397	1:196923108	1	196923108	A	T	0.259464	-0.005135	0.00489	0.293671	0.177664	0.0325074	4.62001e-08	-0.0289029	0.0280273	0.302428	0.302428	0.0161603	8
Non-albumin protein	P02787.TRFE	3	133464800	3:133490334	3	133490334	A	C	0.297319	-0.01805	0.005465	0.000957123	-0.225416	0.0313569	6.53999e-13	0.0800742	0.0266805	0.00268896	0.000967717	0.799415	20
Non-albumin protein	P02765.FETUA	3	186330712	3:186330088	3	186330088	T	A	0.13545	0.004357	0.005883	0.458931	-0.388737	0.0416229	9.68002e-21	-0.0112081	0.0151811	0.460338	0.865453	0.631256	9
Non-albumin protein	P04196.HRG	3	186383741	3:186359810	3	186359810	T	G	0.483636	-0.002554	0.004547	0.574328	-0.398234	0.028777	1.49e-43	0.00641331	0.0114273	0.574643	0.320795	0.488806	20
Non-albumin protein	P22792.CPN2	3	194072057	3:194061826	3	194061826	T	C	0.305797	-0.002455	0.004626	0.595629	-0.224681	0.0310976	5.00999e-13	0.0109266	0.0206447	0.596618	0.832085	0.633924	12
Non-albumin protein	P02776.PLF4	4	74847841	4:74848065	4	74848065	C	G	0.146688	0.003502	0.007029	0.618328	-0.26975	0.0387496	3.37001e-12	-0.0129824	0.0261241	0.619224	0.476829	0.257694	16
Non-albumin protein	P05156.CFAI	4	110723335	4:110735504	4	110735504	A	G	0.156349	-0.006153	0.007837	0.432382	-0.454311	0.0578717	4.14999e-15	0.0135436	0.0173364	0.43467	0.00887692	0.000979833	20
Non-albumin protein	P03952.KLKB1	4	187148556	4:187137482	4	187137482	G	A	0.445386	0.0019	0.004695	0.685709	0.167846	0.0283252	3.11e-09	0.0113199	0.0280372	0.6864	0.771387	0.500762	14
Non-albumin protein	P10643.CO7	5	40909354	5:40974159	5	40974159	G	A	0.444795	-0.004783	0.004535	0.291569	-0.189803	0.029207	8.10999e-11	0.0251998	0.0242058	0.297846	0.145466	0.872812	20
Non-albumin protein	P00748.FA12	5	176836577	5:176801131	5	176801131	C	A	0.264393	0.004929	0.004866	0.311086	0.404416	0.0331476	3.09002e-34	0.0121879	0.0120736	0.312748	0.136333	0.500369	15
Non-albumin protein	P08519.APOA	6	161085291	6:161018174	6	161018174	C	T	0.103707	-0.001275	0.006755	0.85029	0.401367	0.0493276	4.06e-16	-0.00317664	0.0168345	0.850329	0.896794	0.658992	7
Non-albumin protein	P27169.PON1	7	94954019	7:94955820	7	94955820	T	C	0.363959	-0.001796	0.005035	0.721314	0.314408	0.029565	2.05999e-26	-0.00571232	0.0160232	0.721464	0.964205	0.709784	20
Non-albumin protein	P07360.CO8G	9	139839713	9:139866247	9	139866247	G	T	0.163644	0.003172	0.006633	0.632497	0.302661	0.0386361	4.73999e-15	0.0104804	0.0219564	0.63313	0.903252	0.480392	6
Non-albumin protein	P15169.CBPN	10	101841634	10:101768770	10	101768770	A	G	0.226932	-0.001819	0.005614	0.745929	-0.211457	0.0337158	3.57e-10	0.00860222	0.0265845	0.746256	0.852387	0.898492	20
Non-albumin protein	P0DJI9.SAA2	11	18270190	11:18296394	11	18296394	G	C	0.337342	-0.005774	0.004967	0.245044	-0.357866	0.0254117	4.85001e-45	0.0161345	0.0139267	0.246647	0.358071	0.37385	20
Non-albumin protein	P0DJI8.SAA1	11	18287721	11:18279582	11	18279582	A	G	0.37776	-0.005734	0.004674	0.219903	-0.280253	0.0239428	1.2e-31	0.0204601	0.0167691	0.222426	0.573473	0.33283	20
Non-albumin protein	P20742.PZP	12	9360966	12:9317784	12	9317784	A	G	0.483241	-0.004091	0.005241	0.435052	0.246758	0.02474	1.98e-23	-0.016579	0.0213044	0.436453	0.389873	0.281207	20
Non-albumin protein	P51884.LUM	12	91505608	12:91500002	12	91500002	T	A	0.289432	-0.0003606	0.006038	0.952377	-0.197232	0.0315524	4.08e-10	0.0018283	0.0306151	0.952379	0.58887	0.349971	20
Non-albumin protein	Q96IY4.CBPB2	13	46679161	13:46606632	13	46606632	C	T	0.234227	-0.003005	0.005072	0.553537	0.304961	0.0417378	2.74e-13	-0.00985372	0.0166862	0.554835	0.310973	0.0990426	14
Non-albumin protein	P22891.PROZ	13	113812968	13:113800622	13	113800622	C	T	0.484621	0.0004544	0.004905	0.926189	0.377214	0.0229168	7.08995e-61	0.00120462	0.0130034	0.926191	0.788416	0.763505	20
Non-albumin protein	P01860.IGHG3	14	106235439	14:105961529	14	105961529	G	A	0.466088	0.001071	0.00485	0.825229	0.185825	0.0284614	6.61999e-11	0.00576349	0.0261147	0.825327	0.825327	NA	NA
Non-albumin protein	P00738.HPT	16	72088491	16:72079657	16	72079657	T	C	0.292784	-0.005455	0.006019	0.364779	0.407057	0.0317842	1.50001e-37	-0.0134011	0.0148236	0.365976	0.0627323	0.192191	20
Non-albumin protein	P02649.APOE	19	45409011	19:45408628	19	45408628	C	T	0.0932571	-0.007806	0.01123	0.486991	0.612638	0.0482406	5.94001e-37	-0.0127416	0.018358	0.487642	0.644249	0.0643446	20
Non-albumin protein	P55056.APOC4	19	45445495	19:45448465	19	45448465	T	G	0.497437	-0.002479	0.004508	0.58238	-0.143339	0.0218747	5.65e-11	0.0172947	0.0315605	0.583702	0.22916	0.028657	14
Non-albumin protein	P02655.APOC2	19	45450460	19:45404691	19	45404691	G	A	0.441049	0.006116	0.004753	0.198176	0.195555	0.0289008	1.32e-11	0.0312751	0.0247408	0.20619	0.337306	0.375213	12
Neutrophil count	O75636.FCN3	1	27701315	1:27710877	1	27710877	A	T	0.160292	-0.01892	0.01189	0.111553	-0.602938	0.0557464	2.9e-27	0.0313797	0.0199324	0.115417	0.396148	0.087245	14
Neutrophil count	P07358.CO8B	1	57431688	1:57407484	1	57407484	C	T	0.446569	-0.004225	0.005909	0.474602	-0.159527	0.0287819	2.98e-08	0.0264845	0.0373477	0.478241	0.478241	0.554922	3
Neutrophil count	Q16610.ECM1	1	150480552	1:150377960	1	150377960	A	G	0.212145	0.0124	0.006435	0.0539844	-0.353638	0.0324765	1.29999e-27	-0.0350641	0.0184793	0.0577646	0.025378	0.318939	13
Neutrophil count	Q03591.FHR1	1	196788887	1:196686918	1	196686918	A	G	0.0540221	0.001684	0.01283	0.895574	-0.984224	0.0765153	7.26002e-38	-0.00171099	0.0130363	0.895579	0.72008	0.542756	15
Neutrophil count	P36980.FHR2	1	196912911	1:196937536	1	196937536	T	C	0.0851735	0.005628	0.00784	0.472845	0.745516	0.0477703	6.6e-55	0.00754913	0.0105273	0.473313	0.401898	0.25549	18
Neutrophil count	P05160.F13B	1	197036397	1:196923108	1	196923108	A	T	0.259464	8.196e-05	0.006177	0.989413	0.177664	0.0325074	4.62001e-08	0.00046132	0.034768	0.989413	0.989413	0.203023	8
Neutrophil count	P02787.TRFE	3	133464800	3:133490334	3	133490334	A	C	0.297319	0.009753	0.006872	0.15583	-0.225416	0.0313569	6.53999e-13	-0.0432667	0.0310743	0.163813	0.0270213	0.313487	20
Neutrophil count	P02765.FETUA	3	186330712	3:186330088	3	186330088	T	A	0.13545	0.001969	0.007439	0.791251	-0.388737	0.0416229	9.68002e-21	-0.00506512	0.019144	0.791333	0.79545	0.791323	9
Neutrophil count	P04196.HRG	3	186383741	3:186359810	3	186359810	T	G	0.483636	-0.008249	0.00574	0.150687	-0.398234	0.028777	1.49e-43	0.020714	0.0144911	0.152883	0.417377	0.657129	20
Neutrophil count	P22792.CPN2	3	194072057	3:194061826	3	194061826	T	C	0.305797	-0.009252	0.005835	0.112829	-0.224681	0.0310976	5.00999e-13	0.0411784	0.0265882	0.121443	0.271882	0.928733	12
Neutrophil count	P02776.PLF4	4	74847841	4:74848065	4	74848065	C	G	0.146688	0.01005	0.008886	0.258058	-0.26975	0.0387496	3.37001e-12	-0.0372567	0.0333735	0.26427	0.279556	0.218484	16
Neutrophil count	P05156.CFAI	4	110723335	4:110735504	4	110735504	A	G	0.156349	-0.02075	0.009842	0.0350041	-0.454311	0.0578717	4.14999e-15	0.0456736	0.0224312	0.0417344	0.103976	0.197316	20
Neutrophil count	P03952.KLKB1	4	187148556	4:187137482	4	187137482	G	A	0.445386	-0.0002724	0.005904	0.9632	0.167846	0.0283252	3.11e-09	-0.00162292	0.0351762	0.963201	0.997797	0.063829	14
Neutrophil count	P10643.CO7	5	40909354	5:40974159	5	40974159	G	A	0.444795	0.00534	0.005708	0.349516	-0.189803	0.029207	8.10999e-11	-0.0281344	0.0303833	0.354455	0.0764806	0.148574	20
Neutrophil count	P00748.FA12	5	176836577	5:176801131	5	176801131	C	A	0.264393	0.006895	0.006132	0.260831	0.404416	0.0331476	3.09002e-34	0.0170493	0.0152269	0.262848	0.520071	0.378535	15
Neutrophil count	P08519.APOA	6	161085291	6:161018174	6	161018174	C	T	0.103707	0.004607	0.008524	0.58887	0.401367	0.0493276	4.06e-16	0.0114783	0.0212842	0.58969	0.859601	0.563701	7
Neutrophil count	P27169.PON1	7	94954019	7:94955820	7	94955820	T	C	0.363959	0.005802	0.00634	0.360117	0.314408	0.029565	2.05999e-26	0.0184537	0.0202394	0.361889	0.319471	0.86483	20
Neutrophil count	P07360.CO8G	9	139839713	9:139866247	9	139866247	G	T	0.163644	0.007661	0.008364	0.359693	0.302661	0.0386361	4.73999e-15	0.0253121	0.0278231	0.362953	0.729545	0.0606398	6
Neutrophil count	P15169.CBPN	10	101841634	10:101768770	10	101768770	A	G	0.226932	-0.00679	0.007072	0.336993	-0.211457	0.0337158	3.57e-10	0.0321105	0.0338338	0.342586	0.329683	0.364919	20
Neutrophil count	P0DJI9.SAA2	11	18270190	11:18296394	11	18296394	G	C	0.337342	-2.999e-05	0.006271	0.996184	-0.357866	0.0254117	4.85001e-45	8.38023e-05	0.0175233	0.996184	0.486525	0.238412	20
Neutrophil count	P0DJI8.SAA1	11	18287721	11:18279582	11	18279582	A	G	0.37776	0.005003	0.005883	0.395094	-0.280253	0.0239428	1.2e-31	-0.0178517	0.0210471	0.396337	0.655474	0.811128	20
Neutrophil count	P20742.PZP	12	9360966	12:9317784	12	9317784	A	G	0.483241	0.0001471	0.006595	0.982205	0.246758	0.02474	1.98e-23	0.000596131	0.0267267	0.982205	0.1307	0.0432413	20
Neutrophil count	P51884.LUM	12	91505608	12:91500002	12	91500002	T	A	0.289432	-0.004403	0.007641	0.564457	-0.197232	0.0315524	4.08e-10	0.022324	0.0389054	0.566103	0.415454	0.381448	20
Neutrophil count	Q96IY4.CBPB2	13	46679161	13:46606632	13	46606632	C	T	0.234227	-0.01062	0.006391	0.0965706	0.304961	0.0417378	2.74e-13	-0.0348241	0.0214919	0.10516	0.0252608	0.276566	14
Neutrophil count	P22891.PROZ	13	113812968	13:113800622	13	113800622	C	T	0.484621	0.01515	0.006196	0.0144802	0.377214	0.0229168	7.08995e-61	0.0401629	0.0166059	0.0155809	0.0171832	0.89509	20
Neutrophil count	P01860.IGHG3	14	106235439	14:105961529	14	105961529	G	A	0.466088	0.001885	0.006107	0.757579	0.185825	0.0284614	6.61999e-11	0.010144	0.032901	0.757841	0.757841	NA	NA
Neutrophil count	P00738.HPT	16	72088491	16:72079657	16	72079657	T	C	0.292784	-0.007251	0.00762	0.341313	0.407057	0.0317842	1.50001e-37	-0.0178132	0.0187713	0.342641	0.0645309	0.328959	20
Neutrophil count	P02649.APOE	19	45409011	19:45408628	19	45408628	C	T	0.0932571	-0.01002	0.01413	0.478244	0.612638	0.0482406	5.94001e-37	-0.0163555	0.0231001	0.478929	0.746707	0.111491	20
Neutrophil count	P55056.APOC4	19	45445495	19:45448465	19	45448465	T	G	0.497437	-0.001756	0.005667	0.756664	-0.143339	0.0218747	5.65e-11	0.0122507	0.0395798	0.756927	0.307302	0.144465	14
Neutrophil count	P02655.APOC2	19	45450460	19:45404691	19	45404691	G	A	0.441049	0.00531	0.005986	0.375041	0.195555	0.0289008	1.32e-11	0.0271535	0.0308722	0.379107	0.393922	0.27741	12
Platelet count	O75636.FCN3	1	27701315	1:27710877	1	27710877	A	T	0.160292	-0.02181	0.008928	0.0145707	-0.602938	0.0557464	2.9e-27	0.0361729	0.0151805	0.0171791	0.189312	0.694889	14
Platelet count	P07358.CO8B	1	57431688	1:57407484	1	57407484	C	T	0.446569	-0.0004653	0.004398	0.915743	-0.159527	0.0287819	2.98e-08	0.00291675	0.027574	0.915758	0.915758	0.412762	3
Platelet count	Q16610.ECM1	1	150480552	1:150377960	1	150377960	A	G	0.212145	0.01504	0.00479	0.0016902	-0.353638	0.0324765	1.29999e-27	-0.0425294	0.0140968	0.00255329	0.000852397	0.0549826	13
Platelet count	Q03591.FHR1	1	196788887	1:196686918	1	196686918	A	G	0.0540221	-0.004459	0.009517	0.639406	-0.984224	0.0765153	7.26002e-38	0.00453047	0.00967596	0.639628	0.778166	0.49332	15
Platelet count	P36980.FHR2	1	196912911	1:196937536	1	196937536	T	C	0.0851735	-0.00675	0.005787	0.24345	0.745516	0.0477703	6.6e-55	-0.00905413	0.00778406	0.244763	0.391751	0.379498	18
Platelet count	P05160.F13B	1	197036397	1:196923108	1	196923108	A	T	0.259464	-0.007306	0.004588	0.111292	0.177664	0.0325074	4.62001e-08	-0.0411226	0.0268979	0.126304	0.126304	0.840406	8
Platelet count	P02787.TRFE	3	133464800	3:133490334	3	133490334	A	C	0.297319	0.000373	0.005119	0.941913	-0.225416	0.0313569	6.53999e-13	-0.00165472	0.0227103	0.941916	0.40296	0.216611	20
Platelet count	P02765.FETUA	3	186330712	3:186330088	3	186330088	T	A	0.13545	0.000411	0.005515	0.940593	-0.388737	0.0416229	9.68002e-21	-0.00105727	0.0141874	0.940595	0.180084	0.0751815	9
Platelet count	P04196.HRG	3	186383741	3:186359810	3	186359810	T	G	0.483636	0.0005321	0.004267	0.90076	-0.398234	0.028777	1.49e-43	-0.00133615	0.0107152	0.900764	0.150904	0.0955508	20
Platelet count	P22792.CPN2	3	194072057	3:194061826	3	194061826	T	C	0.305797	-0.002342	0.004347	0.590051	-0.224681	0.0310976	5.00999e-13	0.0104237	0.0194011	0.591081	0.675354	0.76875	12
Platelet count	P02776.PLF4	4	74847841	4:74848065	4	74848065	C	G	0.146688	-0.005146	0.006598	0.43543	-0.26975	0.0387496	3.37001e-12	0.0190769	0.0246127	0.43829	0.529185	0.400445	16
Platelet count	P05156.CFAI	4	110723335	4:110735504	4	110735504	A	G	0.156349	-0.02358	0.007352	0.00133992	-0.454311	0.0578717	4.14999e-15	0.0519028	0.0174812	0.00298718	0.000154246	0.0158043	20
Platelet count	P03952.KLKB1	4	187148556	4:187137482	4	187137482	G	A	0.445386	-0.0007575	0.004401	0.863343	0.167846	0.0283252	3.11e-09	-0.00451307	0.0262315	0.8634	0.871572	0.892347	14
Platelet count	P10643.CO7	5	40909354	5:40974159	5	40974159	G	A	0.444795	0.006033	0.004254	0.156134	-0.189803	0.029207	8.10999e-11	-0.0317856	0.0229402	0.165874	0.344273	0.0312321	20
Platelet count	P00748.FA12	5	176836577	5:176801131	5	176801131	C	A	0.264393	0.01192	0.004574	0.00915973	0.404416	0.0331476	3.09002e-34	0.0294746	0.0115653	0.0108174	0.00652677	0.193481	15
Platelet count	P08519.APOA	6	161085291	6:161018174	6	161018174	C	T	0.103707	-0.009918	0.006351	0.118372	0.401367	0.0493276	4.06e-16	-0.0247106	0.0161122	0.125115	0.054984	0.208498	7
Platelet count	P27169.PON1	7	94954019	7:94955820	7	94955820	T	C	0.363959	0.005566	0.00472	0.238304	0.314408	0.029565	2.05999e-26	0.0177031	0.0151044	0.241176	0.430204	0.659926	20
Platelet count	P07360.CO8G	9	139839713	9:139866247	9	139866247	G	T	0.163644	0.007783	0.006231	0.211637	0.302661	0.0386361	4.73999e-15	0.0257152	0.0208475	0.217391	0.403327	0.247822	6
Platelet count	P15169.CBPN	10	101841634	10:101768770	10	101768770	A	G	0.226932	0.002133	0.005281	0.686286	-0.211457	0.0337158	3.57e-10	-0.0100872	0.0250261	0.6869	0.754178	0.361349	20
Platelet count	P0DJI9.SAA2	11	18270190	11:18296394	11	18296394	G	C	0.337342	-0.007306	0.004663	0.117161	-0.357866	0.0254117	4.85001e-45	0.0204155	0.0131104	0.119424	0.438806	0.351809	20
Platelet count	P0DJI8.SAA1	11	18287721	11:18279582	11	18279582	A	G	0.37776	-0.003211	0.004383	0.463801	-0.280253	0.0239428	1.2e-31	0.0114575	0.01567	0.464674	0.247753	0.910179	20
Platelet count	P20742.PZP	12	9360966	12:9317784	12	9317784	A	G	0.483241	-0.002104	0.004918	0.668785	0.246758	0.02474	1.98e-23	-0.00852657	0.0199488	0.669071	0.31426	0.0578933	20
Platelet count	P51884.LUM	12	91505608	12:91500002	12	91500002	T	A	0.289432	-0.002016	0.005654	0.72142	-0.197232	0.0315524	4.08e-10	0.0102215	0.0287133	0.721853	0.249352	0.30221	20
Platelet count	Q96IY4.CBPB2	13	46679161	13:46606632	13	46606632	C	T	0.234227	-0.006703	0.004767	0.159687	0.304961	0.0417378	2.74e-13	-0.0219799	0.0159183	0.167344	0.130445	0.124773	14
Platelet count	P22891.PROZ	13	113812968	13:113800622	13	113800622	C	T	0.484621	-0.004785	0.004611	0.299393	0.377214	0.0229168	7.08995e-61	-0.0126851	0.0122481	0.300352	0.0239808	0.0580084	20
Platelet count	P01860.IGHG3	14	106235439	14:105961529	14	105961529	G	A	0.466088	0.003921	0.004557	0.38955	0.185825	0.0284614	6.61999e-11	0.0211005	0.0247351	0.393627	0.393627	NA	NA
Platelet count	P00738.HPT	16	72088491	16:72079657	16	72079657	T	C	0.292784	0.01044	0.005655	0.0648699	0.407057	0.0317842	1.50001e-37	0.0256475	0.014036	0.0676598	0.1082	0.521177	20
Platelet count	P02649.APOE	19	45409011	19:45408628	19	45408628	C	T	0.0932571	0.005297	0.01063	0.618268	0.612638	0.0482406	5.94001e-37	0.00864622	0.0173645	0.618538	0.362699	0.580151	20
Platelet count	P55056.APOC4	19	45445495	19:45448465	19	45448465	T	G	0.497437	-0.00746	0.004227	0.0775898	-0.143339	0.0218747	5.65e-11	0.0520445	0.0305404	0.0883587	0.121164	0.912241	14
Platelet count	P02655.APOC2	19	45450460	19:45404691	19	45404691	G	A	0.441049	0.0045	0.00446	0.31299	0.195555	0.0289008	1.32e-11	0.0230114	0.023059	0.318311	0.119836	0.4211	12
Pulse pressure	O75636.FCN3	1	27701315	1:27710877	1	27710877	A	T	0.160292	-0.01212	0.007966	0.128143	-0.602938	0.0557464	2.9e-27	0.0201016	0.0133421	0.131905	0.000815704	0.00115836	14
Pulse pressure	P07358.CO8B	1	57431688	1:57407484	1	57407484	C	T	0.446569	-0.003233	0.003934	0.411185	-0.159527	0.0287819	2.98e-08	0.0202662	0.02493	0.416262	0.416262	0.282583	3
Pulse pressure	Q16610.ECM1	1	150480552	1:150377960	1	150377960	A	G	0.212145	0.0006002	0.004275	0.888346	-0.353638	0.0324765	1.29999e-27	-0.00169722	0.0120896	0.888355	0.338975	0.0340018	13
Pulse pressure	Q03591.FHR1	1	196788887	1:196686918	1	196686918	A	G	0.0540221	0.001436	0.008529	0.866295	-0.984224	0.0765153	7.26002e-38	-0.00145902	0.00866645	0.866306	0.944968	0.805829	15
Pulse pressure	P36980.FHR2	1	196912911	1:196937536	1	196937536	T	C	0.0851735	-0.005962	0.005175	0.249289	0.745516	0.0477703	6.6e-55	-0.00799715	0.00696039	0.250576	0.183956	0.231657	18
Pulse pressure	P05160.F13B	1	197036397	1:196923108	1	196923108	A	T	0.259464	-0.007746	0.004108	0.0593504	0.177664	0.0325074	4.62001e-08	-0.0435992	0.0244597	0.07467	0.07467	0.72055	8
Pulse pressure	P02787.TRFE	3	133464800	3:133490334	3	133490334	A	C	0.297319	0.001995	0.004573	0.662651	-0.225416	0.0313569	6.53999e-13	-0.0088503	0.0203243	0.663232	0.870163	0.423198	20
Pulse pressure	P02765.FETUA	3	186330712	3:186330088	3	186330088	T	A	0.13545	-0.001932	0.004925	0.694848	-0.388737	0.0416229	9.68002e-21	0.00496994	0.0126804	0.695103	0.81392	0.452993	9
Pulse pressure	P04196.HRG	3	186383741	3:186359810	3	186359810	T	G	0.483636	0.001026	0.003815	0.787977	-0.398234	0.028777	1.49e-43	-0.00257637	0.0095816	0.788016	0.743714	0.653592	20
Pulse pressure	P22792.CPN2	3	194072057	3:194061826	3	194061826	T	C	0.305797	-0.0016	0.00389	0.680844	-0.224681	0.0310976	5.00999e-13	0.00712121	0.0173415	0.681332	0.779765	0.389282	12
Pulse pressure	P02776.PLF4	4	74847841	4:74848065	4	74848065	C	G	0.146688	0.00218	0.005897	0.711621	-0.26975	0.0387496	3.37001e-12	-0.00808156	0.0218918	0.712009	0.457265	0.894186	16
Pulse pressure	P05156.CFAI	4	110723335	4:110735504	4	110735504	A	G	0.156349	0.001678	0.006575	0.798562	-0.454311	0.0578717	4.14999e-15	-0.00369351	0.0144801	0.798666	0.220966	0.0403155	20
Pulse pressure	P03952.KLKB1	4	187148556	4:187137482	4	187137482	G	A	0.445386	0.00348	0.003933	0.376253	0.167846	0.0283252	3.11e-09	0.0207333	0.023692	0.381509	0.498978	0.114222	14
Pulse pressure	P10643.CO7	5	40909354	5:40974159	5	40974159	G	A	0.444795	-0.005056	0.003804	0.183806	-0.189803	0.029207	8.10999e-11	0.0266381	0.0204567	0.192858	0.088528	0.957244	20
Pulse pressure	P00748.FA12	5	176836577	5:176801131	5	176801131	C	A	0.264393	-0.005163	0.004092	0.207046	0.404416	0.0331476	3.09002e-34	-0.0127666	0.0101723	0.209465	0.192217	0.867067	15
Pulse pressure	P08519.APOA	6	161085291	6:161018174	6	161018174	C	T	0.103707	-0.003144	0.005676	0.57964	0.401367	0.0493276	4.06e-16	-0.00783323	0.0141744	0.580515	0.940751	0.890833	7
Pulse pressure	P27169.PON1	7	94954019	7:94955820	7	94955820	T	C	0.363959	-0.008865	0.004224	0.0358414	0.314408	0.029565	2.05999e-26	-0.0281958	0.0136939	0.0394935	0.00954905	0.384208	20
Pulse pressure	P07360.CO8G	9	139839713	9:139866247	9	139866247	G	T	0.163644	0.0007382	0.005566	0.894489	0.302661	0.0386361	4.73999e-15	0.00243903	0.0183928	0.894504	0.829158	0.810455	6
Pulse pressure	P15169.CBPN	10	101841634	10:101768770	10	101768770	A	G	0.226932	-0.003321	0.00473	0.482608	-0.211457	0.0337158	3.57e-10	0.0157053	0.0225083	0.48533	0.481715	0.0868854	20
Pulse pressure	P0DJI9.SAA2	11	18270190	11:18296394	11	18296394	G	C	0.337342	0.003642	0.004169	0.382341	-0.357866	0.0254117	4.85001e-45	-0.010177	0.011672	0.383255	0.35111	0.431005	20
Pulse pressure	P0DJI8.SAA1	11	18287721	11:18279582	11	18279582	A	G	0.37776	0.004235	0.003922	0.280228	-0.280253	0.0239428	1.2e-31	-0.0151113	0.0140539	0.282267	0.457295	0.306535	20
Pulse pressure	P20742.PZP	12	9360966	12:9317784	12	9317784	A	G	0.483241	-0.0067	0.004396	0.12748	0.246758	0.02474	1.98e-23	-0.0271521	0.0180218	0.131907	0.0868479	0.415849	20
Pulse pressure	P51884.LUM	12	91505608	12:91500002	12	91500002	T	A	0.289432	-0.01193	0.005061	0.0184113	-0.197232	0.0315524	4.08e-10	0.0604871	0.027424	0.0274102	0.0499874	0.0468841	20
Pulse pressure	Q96IY4.CBPB2	13	46679161	13:46606632	13	46606632	C	T	0.234227	-0.008436	0.004253	0.047307	0.304961	0.0417378	2.74e-13	-0.0276626	0.0144508	0.0555873	0.0904205	0.951196	14
Pulse pressure	P22891.PROZ	13	113812968	13:113800622	13	113800622	C	T	0.484621	-0.005346	0.004116	0.194001	0.377214	0.0229168	7.08995e-61	-0.0141723	0.0109455	0.195386	0.115499	0.81166	20
Pulse pressure	P01860.IGHG3	14	106235439	14:105961529	14	105961529	G	A	0.466088	7.859e-05	0.004066	0.984579	0.185825	0.0284614	6.61999e-11	0.000422925	0.0218809	0.984579	0.984579	NA	NA
Pulse pressure	P00738.HPT	16	72088491	16:72079657	16	72079657	T	C	0.292784	0.005081	0.005049	0.314253	0.407057	0.0317842	1.50001e-37	0.0124823	0.0124419	0.315742	0.819946	0.318713	20
Pulse pressure	P02649.APOE	19	45409011	19:45408628	19	45408628	C	T	0.0932571	-0.02261	0.009444	0.0166606	0.612638	0.0482406	5.94001e-37	-0.036906	0.0156868	0.0186391	0.212725	0.00621025	20
Pulse pressure	P55056.APOC4	19	45445495	19:45448465	19	45448465	T	G	0.497437	0.004221	0.003782	0.264389	-0.143339	0.0218747	5.65e-11	-0.0294477	0.026765	0.271231	0.175693	0.203848	14
Pulse pressure	P02655.APOC2	19	45450460	19:45404691	19	45404691	G	A	0.441049	0.0002334	0.003986	0.953307	0.195555	0.0289008	1.32e-11	0.00119353	0.0203838	0.953308	0.549778	0.12157	12
Prothrombin time	O75636.FCN3	1	27701315	1:27710877	1	27710877	A	T	0.160292	-0.01269	0.01236	0.304562	-0.602938	0.0557464	2.9e-27	0.0210469	0.0205918	0.306732	0.451025	0.179857	14
Prothrombin time	P07358.CO8B	1	57431688	1:57407484	1	57407484	C	T	0.446569	-0.005753	0.006099	0.345543	-0.159527	0.0287819	2.98e-08	0.0360629	0.0387815	0.352423	0.352423	0.733035	3
Prothrombin time	Q16610.ECM1	1	150480552	1:150377960	1	150377960	A	G	0.212145	0.01245	0.006635	0.0605986	-0.353638	0.0324765	1.29999e-27	-0.0352055	0.0190387	0.0644349	0.0825462	0.782097	13
Prothrombin time	Q03591.FHR1	1	196788887	1:196686918	1	196686918	A	G	0.0540221	0.0211	0.01326	0.111553	-0.984224	0.0765153	7.26002e-38	-0.0214382	0.0135752	0.114287	0.0440904	0.207753	15
Prothrombin time	P36980.FHR2	1	196912911	1:196937536	1	196937536	T	C	0.0851735	0.01079	0.008062	0.180773	0.745516	0.0477703	6.6e-55	0.0144732	0.0108537	0.182373	0.0848816	0.122853	18
Prothrombin time	P05160.F13B	1	197036397	1:196923108	1	196923108	A	T	0.259464	0.006192	0.006379	0.331705	0.177664	0.0325074	4.62001e-08	0.0348523	0.0364668	0.33921	0.33921	0.206905	8
Prothrombin time	P02787.TRFE	3	133464800	3:133490334	3	133490334	A	C	0.297319	-0.005437	0.007134	0.445985	-0.225416	0.0313569	6.53999e-13	0.0241198	0.0318255	0.448524	0.233544	0.0956773	20
Prothrombin time	P02765.FETUA	3	186330712	3:186330088	3	186330088	T	A	0.13545	-0.001243	0.007683	0.871475	-0.388737	0.0416229	9.68002e-21	0.00319753	0.019767	0.871494	0.953368	0.870623	9
Prothrombin time	P04196.HRG	3	186383741	3:186359810	3	186359810	T	G	0.483636	-0.004037	0.005919	0.495213	-0.398234	0.028777	1.49e-43	0.0101373	0.0148812	0.495736	0.512221	0.895824	20
Prothrombin time	P22792.CPN2	3	194072057	3:194061826	3	194061826	T	C	0.305797	0.002377	0.006032	0.693533	-0.224681	0.0310976	5.00999e-13	-0.0105794	0.0268869	0.693965	0.893819	0.993743	12
Prothrombin time	P02776.PLF4	4	74847841	4:74848065	4	74848065	C	G	0.146688	-0.003004	0.009127	0.742055	-0.26975	0.0387496	3.37001e-12	0.0111362	0.0338728	0.742332	0.573778	0.984745	16
Prothrombin time	P05156.CFAI	4	110723335	4:110735504	4	110735504	A	G	0.156349	0.01152	0.01019	0.258257	-0.454311	0.0578717	4.14999e-15	-0.0253571	0.022661	0.26315	0.576564	0.0674913	20
Prothrombin time	P03952.KLKB1	4	187148556	4:187137482	4	187137482	G	A	0.445386	-0.007915	0.006104	0.194738	0.167846	0.0283252	3.11e-09	-0.0471563	0.0372272	0.205256	0.382265	0.0885478	14
Prothrombin time	P10643.CO7	5	40909354	5:40974159	5	40974159	G	A	0.444795	-0.008139	0.00591	0.168464	-0.189803	0.029207	8.10999e-11	0.0428813	0.031829	0.177904	0.25039	0.535635	20
Prothrombin time	P00748.FA12	5	176836577	5:176801131	5	176801131	C	A	0.264393	0.006396	0.006362	0.314731	0.404416	0.0331476	3.09002e-34	0.0158154	0.0157846	0.316369	0.826393	0.113778	15
Prothrombin time	P08519.APOA	6	161085291	6:161018174	6	161018174	C	T	0.103707	-0.004203	0.008805	0.633118	0.401367	0.0493276	4.06e-16	-0.0104717	0.0219752	0.633702	0.835878	0.969149	7
Prothrombin time	P27169.PON1	7	94954019	7:94955820	7	94955820	T	C	0.363959	0.001677	0.00654	0.797625	0.314408	0.029565	2.05999e-26	0.00533383	0.020807	0.797682	0.324807	0.350646	20
Prothrombin time	P07360.CO8G	9	139839713	9:139866247	9	139866247	G	T	0.163644	-0.002081	0.008635	0.809558	0.302661	0.0386361	4.73999e-15	-0.00687568	0.0285438	0.809647	0.806038	0.753548	6
Prothrombin time	P15169.CBPN	10	101841634	10:101768770	10	101768770	A	G	0.226932	-0.007586	0.007334	0.300968	-0.211457	0.0337158	3.57e-10	0.0358749	0.0351517	0.307456	0.270387	0.454779	20
Prothrombin time	P0DJI9.SAA2	11	18270190	11:18296394	11	18296394	G	C	0.337342	-0.002789	0.006451	0.665497	-0.357866	0.0254117	4.85001e-45	0.00779342	0.0180348	0.665645	0.159684	0.557579	20
Prothrombin time	P0DJI8.SAA1	11	18287721	11:18279582	11	18279582	A	G	0.37776	-0.00442	0.006074	0.466802	-0.280253	0.0239428	1.2e-31	0.0157715	0.0217151	0.467661	0.273099	0.512587	20
Prothrombin time	P20742.PZP	12	9360966	12:9317784	12	9317784	A	G	0.483241	-0.002943	0.00681	0.665626	0.246758	0.02474	1.98e-23	-0.0119267	0.0276238	0.665921	0.166361	0.190045	20
Prothrombin time	P51884.LUM	12	91505608	12:91500002	12	91500002	T	A	0.289432	-0.01289	0.007828	0.0996294	-0.197232	0.0315524	4.08e-10	0.0653545	0.0410433	0.11131	0.181526	0.105903	20
Prothrombin time	Q96IY4.CBPB2	13	46679161	13:46606632	13	46606632	C	T	0.234227	0.00226	0.006592	0.731719	0.304961	0.0417378	2.74e-13	0.00741078	0.0216397	0.732003	0.25332	0.153973	14
Prothrombin time	P22891.PROZ	13	113812968	13:113800622	13	113800622	C	T	0.484621	-0.008509	0.006394	0.183262	0.377214	0.0229168	7.08995e-61	-0.0225575	0.0170059	0.18469	0.0119484	0.0279662	20
Prothrombin time	P01860.IGHG3	14	106235439	14:105961529	14	105961529	G	A	0.466088	0.005999	0.006307	0.34152	0.185825	0.0284614	6.61999e-11	0.0322831	0.0342988	0.346587	0.346587	NA	NA
Prothrombin time	P00738.HPT	16	72088491	16:72079657	16	72079657	T	C	0.292784	0.002948	0.00786	0.707613	0.407057	0.0317842	1.50001e-37	0.00724223	0.0193176	0.707733	0.384825	0.483428	20
Prothrombin time	P02649.APOE	19	45409011	19:45408628	19	45408628	C	T	0.0932571	-0.001043	0.01461	0.943088	0.612638	0.0482406	5.94001e-37	-0.00170247	0.0238481	0.943089	0.315983	0.255794	20
Prothrombin time	P55056.APOC4	19	45445495	19:45448465	19	45448465	T	G	0.497437	0.001671	0.005855	0.77534	-0.143339	0.0218747	5.65e-11	-0.0116577	0.0408859	0.775547	0.768799	0.288813	14
Prothrombin time	P02655.APOC2	19	45450460	19:45404691	19	45404691	G	A	0.441049	0.01111	0.006199	0.073097	0.195555	0.0289008	1.32e-11	0.0568127	0.0327926	0.0831877	0.0897809	0.585802	12
Posterior wall thickness	O75636.FCN3	1	27701315	1:27710877	1	27710877	A	T	0.160292	-0.03056	0.02127	0.150785	-0.602938	0.0557464	2.9e-27	0.0506851	0.0355872	0.154373	0.414919	0.87598	14
Posterior wall thickness	P07358.CO8B	1	57431688	1:57407484	1	57407484	C	T	0.446569	0.001995	0.01061	0.850853	-0.159527	0.0287819	2.98e-08	-0.0125057	0.0665474	0.850938	0.850938	0.00858653	3
Posterior wall thickness	Q16610.ECM1	1	150480552	1:150377960	1	150377960	A	G	0.212145	0.006305	0.01145	0.58187	-0.353638	0.0324765	1.29999e-27	-0.017829	0.0324191	0.582352	0.498123	0.0377175	13
Posterior wall thickness	Q03591.FHR1	1	196788887	1:196686918	1	196686918	A	G	0.0540221	0.02393	0.02261	0.289882	-0.984224	0.0765153	7.26002e-38	-0.0243136	0.02305	0.291509	0.414782	0.29793	15
Posterior wall thickness	P36980.FHR2	1	196912911	1:196937536	1	196937536	T	C	0.0851735	0.01837	0.01383	0.184088	0.745516	0.0477703	6.6e-55	0.0246407	0.018618	0.185673	0.405276	0.427231	18
Posterior wall thickness	P05160.F13B	1	197036397	1:196923108	1	196923108	A	T	0.259464	0.003753	0.011	0.732967	0.177664	0.0325074	4.62001e-08	0.0211241	0.0620352	0.733466	0.733466	0.0537163	8
Posterior wall thickness	P02787.TRFE	3	133464800	3:133490334	3	133490334	A	C	0.297319	-0.004828	0.01231	0.694909	-0.225416	0.0313569	6.53999e-13	0.0214182	0.0546914	0.69534	0.917119	0.469216	20
Posterior wall thickness	P02765.FETUA	3	186330712	3:186330088	3	186330088	T	A	0.13545	-0.002809	0.01334	0.833223	-0.388737	0.0416229	9.68002e-21	0.00722597	0.034325	0.833265	0.882742	0.911716	9
Posterior wall thickness	P04196.HRG	3	186383741	3:186359810	3	186359810	T	G	0.483636	0.009513	0.01024	0.352887	-0.398234	0.028777	1.49e-43	-0.023888	0.0257714	0.353969	0.402282	0.330395	20
Posterior wall thickness	P22792.CPN2	3	194072057	3:194061826	3	194061826	T	C	0.305797	0.0111	0.01049	0.289987	-0.224681	0.0310976	5.00999e-13	-0.0494034	0.0471865	0.295108	0.349129	0.36129	12
Posterior wall thickness	P02776.PLF4	4	74847841	4:74848065	4	74848065	C	G	0.146688	0.0114	0.01579	0.470309	-0.26975	0.0387496	3.37001e-12	-0.0422614	0.0588496	0.472681	0.538403	0.916936	16
Posterior wall thickness	P05156.CFAI	4	110723335	4:110735504	4	110735504	A	G	0.156349	-0.008405	0.01764	0.633737	-0.454311	0.0578717	4.14999e-15	0.0185005	0.0388995	0.63436	0.243273	0.14285	20
Posterior wall thickness	P03952.KLKB1	4	187148556	4:187137482	4	187137482	G	A	0.445386	-0.001321	0.01059	0.900729	0.167846	0.0283252	3.11e-09	-0.00787031	0.0631075	0.900751	0.771222	0.457249	14
Posterior wall thickness	P10643.CO7	5	40909354	5:40974159	5	40974159	G	A	0.444795	-0.02821	0.01019	0.00563322	-0.189803	0.029207	8.10999e-11	0.148628	0.0583558	0.0108677	0.0111421	0.0679052	20
Posterior wall thickness	P00748.FA12	5	176836577	5:176801131	5	176801131	C	A	0.264393	0.002881	0.01101	0.793575	0.404416	0.0331476	3.09002e-34	0.00712385	0.0272307	0.793621	0.930543	0.926462	15
Posterior wall thickness	P08519.APOA	6	161085291	6:161018174	6	161018174	C	T	0.103707	-0.004574	0.01503	0.76088	0.401367	0.0493276	4.06e-16	-0.0113961	0.0374732	0.761042	0.913697	0.925089	7
Posterior wall thickness	P27169.PON1	7	94954019	7:94955820	7	94955820	T	C	0.363959	0.0007602	0.01129	0.946316	0.314408	0.029565	2.05999e-26	0.00241788	0.0359095	0.946317	0.271005	0.547576	20
Posterior wall thickness	P07360.CO8G	9	139839713	9:139866247	9	139866247	G	T	0.163644	0.004374	0.01492	0.769397	0.302661	0.0386361	4.73999e-15	0.0144518	0.0493306	0.769554	0.453279	0.157546	6
Posterior wall thickness	P15169.CBPN	10	101841634	10:101768770	10	101768770	A	G	0.226932	0.007574	0.01275	0.552486	-0.211457	0.0337158	3.57e-10	-0.0358182	0.0605658	0.554257	0.535473	0.157105	20
Posterior wall thickness	P0DJI9.SAA2	11	18270190	11:18296394	11	18296394	G	C	0.337342	-0.01578	0.01113	0.156252	-0.357866	0.0254117	4.85001e-45	0.0440947	0.0312582	0.158345	0.129604	0.00786119	20
Posterior wall thickness	P0DJI8.SAA1	11	18287721	11:18279582	11	18279582	A	G	0.37776	-0.003873	0.01048	0.71171	-0.280253	0.0239428	1.2e-31	0.0138197	0.0374134	0.711847	0.102627	0.0162385	20
Posterior wall thickness	P20742.PZP	12	9360966	12:9317784	12	9317784	A	G	0.483241	0.0007108	0.01181	0.952007	0.246758	0.02474	1.98e-23	0.00288056	0.0478615	0.952008	0.6275	0.324244	20
Posterior wall thickness	P51884.LUM	12	91505608	12:91500002	12	91500002	T	A	0.289432	0.001083	0.01363	0.936669	-0.197232	0.0315524	4.08e-10	-0.005491	0.069112	0.936674	0.999425	0.296648	20
Posterior wall thickness	Q96IY4.CBPB2	13	46679161	13:46606632	13	46606632	C	T	0.234227	-0.01789	0.01145	0.118183	0.304961	0.0417378	2.74e-13	-0.0586632	0.0383946	0.126537	0.261997	0.113555	14
Posterior wall thickness	P22891.PROZ	13	113812968	13:113800622	13	113800622	C	T	0.484621	-0.002957	0.01104	0.788819	0.377214	0.0229168	7.08995e-61	-0.00783905	0.0292711	0.788847	0.330711	0.354933	20
Posterior wall thickness	P01860.IGHG3	14	106235439	14:105961529	14	105961529	G	A	0.466088	-0.001192	0.01093	0.913157	0.185825	0.0284614	6.61999e-11	-0.00641464	0.058827	0.913169	0.913169	NA	NA
Posterior wall thickness	P00738.HPT	16	72088491	16:72079657	16	72079657	T	C	0.292784	-0.004527	0.01369	0.740887	0.407057	0.0317842	1.50001e-37	-0.0111213	0.0336429	0.74097	0.603615	0.858849	20
Posterior wall thickness	P02649.APOE	19	45409011	19:45408628	19	45408628	C	T	0.0932571	-0.01756	0.0255	0.491058	0.612638	0.0482406	5.94001e-37	-0.0286629	0.0416844	0.491694	0.351652	0.668675	20
Posterior wall thickness	P55056.APOC4	19	45445495	19:45448465	19	45448465	T	G	0.497437	0.01318	0.01015	0.194108	-0.143339	0.0218747	5.65e-11	-0.0919499	0.0721881	0.202751	0.293596	0.0965368	14
Posterior wall thickness	P02655.APOC2	19	45450460	19:45404691	19	45404691	G	A	0.441049	0.001844	0.0107	0.863173	0.195555	0.0289008	1.32e-11	0.00942957	0.0547338	0.863217	0.632662	0.407146	12
Red blood cell count	O75636.FCN3	1	27701315	1:27710877	1	27710877	A	T	0.160292	-0.02188	0.008945	0.0144427	-0.602938	0.0557464	2.9e-27	0.036289	0.0152104	0.0170417	0.0986297	0.62425	14
Red blood cell count	P07358.CO8B	1	57431688	1:57407484	1	57407484	C	T	0.446569	-0.001756	0.004406	0.690227	-0.159527	0.0287819	2.98e-08	0.0110075	0.0276905	0.690983	0.690983	0.429861	3
Red blood cell count	Q16610.ECM1	1	150480552	1:150377960	1	150377960	A	G	0.212145	0.005064	0.004799	0.291325	-0.353638	0.0324765	1.29999e-27	-0.0143197	0.0136339	0.29358	0.0952694	0.074215	13
Red blood cell count	Q03591.FHR1	1	196788887	1:196686918	1	196686918	A	G	0.0540221	0.02278	0.009537	0.0169131	-0.984224	0.0765153	7.26002e-38	-0.0231451	0.00985551	0.018852	0.080216	0.131028	15
Red blood cell count	P36980.FHR2	1	196912911	1:196937536	1	196937536	T	C	0.0851735	-0.0129	0.005796	0.0260361	0.745516	0.0477703	6.6e-55	-0.0173035	0.00785314	0.0275681	0.0258459	0.0468292	18
Red blood cell count	P05160.F13B	1	197036397	1:196923108	1	196923108	A	T	0.259464	-0.01031	0.004597	0.0249118	0.177664	0.0325074	4.62001e-08	-0.0580309	0.0279686	0.0379994	0.0379994	0.0402985	8
Red blood cell count	P02787.TRFE	3	133464800	3:133490334	3	133490334	A	C	0.297319	-0.005565	0.005131	0.278106	-0.225416	0.0313569	6.53999e-13	0.0246877	0.02302	0.283519	0.2002	0.13589	20
Red blood cell count	P02765.FETUA	3	186330712	3:186330088	3	186330088	T	A	0.13545	0.002489	0.005527	0.652469	-0.388737	0.0416229	9.68002e-21	-0.00640279	0.0142344	0.652846	0.554278	0.908711	9
Red blood cell count	P04196.HRG	3	186383741	3:186359810	3	186359810	T	G	0.483636	0.002317	0.004275	0.587827	-0.398234	0.028777	1.49e-43	-0.00581819	0.0107431	0.588113	0.943509	0.80162	20
Red blood cell count	P22792.CPN2	3	194072057	3:194061826	3	194061826	T	C	0.305797	-0.000159	0.004356	0.970883	-0.224681	0.0310976	5.00999e-13	0.00070767	0.0193877	0.970883	0.979045	0.971094	12
Red blood cell count	P02776.PLF4	4	74847841	4:74848065	4	74848065	C	G	0.146688	0.001386	0.006608	0.833866	-0.26975	0.0387496	3.37001e-12	-0.00513809	0.0245079	0.83394	0.918353	0.305548	16
Red blood cell count	P05156.CFAI	4	110723335	4:110735504	4	110735504	A	G	0.156349	0.003918	0.007364	0.594693	-0.454311	0.0578717	4.14999e-15	-0.00862405	0.0162463	0.595537	0.712488	0.281142	20
Red blood cell count	P03952.KLKB1	4	187148556	4:187137482	4	187137482	G	A	0.445386	-0.0005773	0.004408	0.895802	0.167846	0.0283252	3.11e-09	-0.00343946	0.0262686	0.895827	0.986018	0.892154	14
Red blood cell count	P10643.CO7	5	40909354	5:40974159	5	40974159	G	A	0.444795	0.00557	0.004262	0.191247	-0.189803	0.029207	8.10999e-11	-0.0293462	0.0229044	0.200107	0.149616	0.0716284	20
Red blood cell count	P00748.FA12	5	176836577	5:176801131	5	176801131	C	A	0.264393	0.02724	0.004584	2.80865e-09	0.404416	0.0331476	3.09002e-34	0.0673564	0.0126079	9.17195e-08	1.56516e-06	0.000587291	15
Red blood cell count	P08519.APOA	6	161085291	6:161018174	6	161018174	C	T	0.103707	-0.007195	0.006364	0.258233	0.401367	0.0493276	4.06e-16	-0.0179262	0.0160081	0.26279	0.311089	0.970874	7
Red blood cell count	P27169.PON1	7	94954019	7:94955820	7	94955820	T	C	0.363959	0.002011	0.004729	0.670656	0.314408	0.029565	2.05999e-26	0.00639615	0.015053	0.670903	0.039138	0.0599024	20
Red blood cell count	P07360.CO8G	9	139839713	9:139866247	9	139866247	G	T	0.163644	-0.006268	0.006245	0.315532	0.302661	0.0386361	4.73999e-15	-0.0207096	0.0208023	0.319471	0.432536	0.880745	6
Red blood cell count	P15169.CBPN	10	101841634	10:101768770	10	101768770	A	G	0.226932	0.002216	0.005293	0.67546	-0.211457	0.0337158	3.57e-10	-0.0104797	0.0250868	0.67614	0.715004	0.183382	20
Red blood cell count	P0DJI9.SAA2	11	18270190	11:18296394	11	18296394	G	C	0.337342	0.008549	0.004671	0.0672157	-0.357866	0.0254117	4.85001e-45	-0.0238888	0.0131621	0.0695292	0.053817	0.0266136	20
Red blood cell count	P0DJI8.SAA1	11	18287721	11:18279582	11	18279582	A	G	0.37776	0.002527	0.004391	0.564956	-0.280253	0.0239428	1.2e-31	-0.00901685	0.0156869	0.565426	0.214936	0.501859	20
Red blood cell count	P20742.PZP	12	9360966	12:9317784	12	9317784	A	G	0.483241	-0.004637	0.004927	0.346633	0.246758	0.02474	1.98e-23	-0.0187917	0.0200556	0.34877	0.487404	0.582065	20
Red blood cell count	P51884.LUM	12	91505608	12:91500002	12	91500002	T	A	0.289432	0.003599	0.005665	0.52523	-0.197232	0.0315524	4.08e-10	-0.0182475	0.0288705	0.527355	0.360821	0.14951	20
Red blood cell count	Q96IY4.CBPB2	13	46679161	13:46606632	13	46606632	C	T	0.234227	-0.003639	0.004776	0.446099	0.304961	0.0417378	2.74e-13	-0.0119327	0.0157459	0.448555	0.795649	0.794738	14
Red blood cell count	P22891.PROZ	13	113812968	13:113800622	13	113800622	C	T	0.484621	0.007825	0.00462	0.0903179	0.377214	0.0229168	7.08995e-61	0.0207442	0.0123124	0.092022	0.165977	0.545796	20
Red blood cell count	P01860.IGHG3	14	106235439	14:105961529	14	105961529	G	A	0.466088	0.0008155	0.004564	0.858188	0.185825	0.0284614	6.61999e-11	0.00438854	0.0245699	0.858241	0.858241	NA	NA
Red blood cell count	P00738.HPT	16	72088491	16:72079657	16	72079657	T	C	0.292784	-0.01091	0.005666	0.0541643	0.407057	0.0317842	1.50001e-37	-0.0268021	0.0140759	0.0568946	0.523177	0.374216	20
Red blood cell count	P02649.APOE	19	45409011	19:45408628	19	45408628	C	T	0.0932571	0.006331	0.01064	0.551831	0.612638	0.0482406	5.94001e-37	0.010334	0.0173866	0.552267	0.506834	0.0819229	20
Red blood cell count	P55056.APOC4	19	45445495	19:45448465	19	45448465	T	G	0.497437	0.006734	0.004235	0.111816	-0.143339	0.0218747	5.65e-11	-0.0469795	0.0304028	0.122289	0.186863	0.546252	14
Red blood cell count	P02655.APOC2	19	45450460	19:45404691	19	45404691	G	A	0.441049	-0.00727	0.004467	0.103633	0.195555	0.0289008	1.32e-11	-0.0371762	0.0234941	0.113567	0.214856	0.201488	12
Relative wall thickness	O75636.FCN3	1	27701315	1:27710877	1	27710877	A	T	0.160292	-0.01966	0.02131	0.356231	-0.602938	0.0557464	2.9e-27	0.032607	0.0354719	0.357974	0.883655	0.913107	14
Relative wall thickness	P07358.CO8B	1	57431688	1:57407484	1	57407484	C	T	0.446569	0.001936	0.01062	0.855349	-0.159527	0.0287819	2.98e-08	-0.0121359	0.0666078	0.855426	0.855426	0.0577747	3
Relative wall thickness	Q16610.ECM1	1	150480552	1:150377960	1	150377960	A	G	0.212145	-0.007909	0.01147	0.490485	-0.353638	0.0324765	1.29999e-27	0.0223647	0.0324993	0.491352	0.297914	0.392763	13
Relative wall thickness	Q03591.FHR1	1	196788887	1:196686918	1	196686918	A	G	0.0540221	0.001549	0.02267	0.945524	-0.984224	0.0765153	7.26002e-38	-0.00157383	0.0230337	0.945525	0.838021	0.476068	15
Relative wall thickness	P36980.FHR2	1	196912911	1:196937536	1	196937536	T	C	0.0851735	0.0132	0.01384	0.340207	0.745516	0.0477703	6.6e-55	0.0177059	0.018599	0.341107	0.494283	0.65737	18
Relative wall thickness	P05160.F13B	1	197036397	1:196923108	1	196923108	A	T	0.259464	-0.001121	0.01102	0.918976	0.177664	0.0325074	4.62001e-08	-0.00630966	0.0620379	0.91899	0.91899	0.137866	8
Relative wall thickness	P02787.TRFE	3	133464800	3:133490334	3	133490334	A	C	0.297319	-0.007706	0.01233	0.531984	-0.225416	0.0313569	6.53999e-13	0.0341857	0.0549052	0.533527	0.796207	0.303644	20
Relative wall thickness	P02765.FETUA	3	186330712	3:186330088	3	186330088	T	A	0.13545	-0.01127	0.01336	0.398914	-0.388737	0.0416229	9.68002e-21	0.0289913	0.0345076	0.400828	0.54184	0.973048	9
Relative wall thickness	P04196.HRG	3	186383741	3:186359810	3	186359810	T	G	0.483636	0.01104	0.01025	0.281448	-0.398234	0.028777	1.49e-43	-0.0277224	0.0258165	0.282901	0.775428	0.517488	20
Relative wall thickness	P22792.CPN2	3	194072057	3:194061826	3	194061826	T	C	0.305797	0.0104	0.01051	0.322402	-0.224681	0.0310976	5.00999e-13	-0.0462878	0.0472141	0.326898	0.122993	0.278132	12
Relative wall thickness	P02776.PLF4	4	74847841	4:74848065	4	74848065	C	G	0.146688	-0.001305	0.01581	0.934215	-0.26975	0.0387496	3.37001e-12	0.00483781	0.0586139	0.93422	0.892994	0.976988	16
Relative wall thickness	P05156.CFAI	4	110723335	4:110735504	4	110735504	A	G	0.156349	-0.008455	0.01767	0.632298	-0.454311	0.0578717	4.14999e-15	0.0186106	0.0389662	0.632929	0.382444	0.397692	20
Relative wall thickness	P03952.KLKB1	4	187148556	4:187137482	4	187137482	G	A	0.445386	-0.008065	0.01061	0.447176	0.167846	0.0283252	3.11e-09	-0.04805	0.0637307	0.450877	0.266336	0.222765	14
Relative wall thickness	P10643.CO7	5	40909354	5:40974159	5	40974159	G	A	0.444795	-0.03055	0.0102	0.00274357	-0.189803	0.029207	8.10999e-11	0.160956	0.0591729	0.0065262	0.00195116	0.137043	20
Relative wall thickness	P00748.FA12	5	176836577	5:176801131	5	176801131	C	A	0.264393	-0.00499	0.01102	0.650683	0.404416	0.0331476	3.09002e-34	-0.0123388	0.0272679	0.650908	0.685168	0.306655	15
Relative wall thickness	P08519.APOA	6	161085291	6:161018174	6	161018174	C	T	0.103707	0.00139	0.01507	0.92651	0.401367	0.0493276	4.06e-16	0.00346316	0.0375491	0.926515	0.820721	0.760564	7
Relative wall thickness	P27169.PON1	7	94954019	7:94955820	7	94955820	T	C	0.363959	-0.005601	0.01131	0.620441	0.314408	0.029565	2.05999e-26	-0.0178144	0.0360113	0.620819	0.240475	0.0775365	20
Relative wall thickness	P07360.CO8G	9	139839713	9:139866247	9	139866247	G	T	0.163644	-0.00774	0.01493	0.604166	0.302661	0.0386361	4.73999e-15	-0.0255732	0.049437	0.604955	0.743188	0.143575	6
Relative wall thickness	P15169.CBPN	10	101841634	10:101768770	10	101768770	A	G	0.226932	-0.007363	0.01278	0.564524	-0.211457	0.0337158	3.57e-10	0.0348203	0.0606923	0.566158	0.656219	0.664271	20
Relative wall thickness	P0DJI9.SAA2	11	18270190	11:18296394	11	18296394	G	C	0.337342	-0.002061	0.01115	0.853352	-0.357866	0.0254117	4.85001e-45	0.00575914	0.0311596	0.853365	0.548519	0.147966	20
Relative wall thickness	P0DJI8.SAA1	11	18287721	11:18279582	11	18279582	A	G	0.37776	0.008049	0.0105	0.443336	-0.280253	0.0239428	1.2e-31	-0.0287205	0.0375464	0.444312	0.484175	0.147228	20
Relative wall thickness	P20742.PZP	12	9360966	12:9317784	12	9317784	A	G	0.483241	-0.001686	0.01183	0.88667	0.246758	0.02474	1.98e-23	-0.00683261	0.0479466	0.886682	0.415669	0.226945	20
Relative wall thickness	P51884.LUM	12	91505608	12:91500002	12	91500002	T	A	0.289432	0.002295	0.01366	0.866576	-0.197232	0.0315524	4.08e-10	-0.011636	0.0692836	0.866624	0.711284	0.0245286	20
Relative wall thickness	Q96IY4.CBPB2	13	46679161	13:46606632	13	46606632	C	T	0.234227	-0.001172	0.01147	0.918614	0.304961	0.0417378	2.74e-13	-0.00384311	0.037615	0.918622	0.864764	0.587374	14
Relative wall thickness	P22891.PROZ	13	113812968	13:113800622	13	113800622	C	T	0.484621	-0.004684	0.01106	0.671925	0.377214	0.0229168	7.08995e-61	-0.0124174	0.0293299	0.672027	0.353841	0.445045	20
Relative wall thickness	P01860.IGHG3	14	106235439	14:105961529	14	105961529	G	A	0.466088	0.006075	0.01095	0.579035	0.185825	0.0284614	6.61999e-11	0.032692	0.0591388	0.580399	0.580399	NA	NA
Relative wall thickness	P00738.HPT	16	72088491	16:72079657	16	72079657	T	C	0.292784	0.0001635	0.01371	0.990485	0.407057	0.0317842	1.50001e-37	0.000401664	0.0336808	0.990485	0.701758	0.743226	20
Relative wall thickness	P02649.APOE	19	45409011	19:45408628	19	45408628	C	T	0.0932571	-0.008237	0.02555	0.747159	0.612638	0.0482406	5.94001e-37	-0.0134451	0.0417183	0.747238	0.717011	0.677774	20
Relative wall thickness	P55056.APOC4	19	45445495	19:45448465	19	45448465	T	G	0.497437	0.01246	0.01017	0.22051	-0.143339	0.0218747	5.65e-11	-0.0869268	0.0721802	0.228473	0.277291	0.0531679	14
Relative wall thickness	P02655.APOC2	19	45450460	19:45404691	19	45404691	G	A	0.441049	0.008427	0.01071	0.431379	0.195555	0.0289008	1.32e-11	0.0430927	0.0551362	0.434468	0.684319	0.186535	12
Systolic blood pressure	O75636.FCN3	1	27701315	1:27710877	1	27710877	A	T	0.160292	-0.01529	0.007997	0.0558804	-0.602938	0.0557464	2.9e-27	0.0253592	0.013469	0.0597309	0.000206516	0.00100558	14
Systolic blood pressure	P07358.CO8B	1	57431688	1:57407484	1	57407484	C	T	0.446569	-0.000841	0.003949	0.831354	-0.159527	0.0287819	2.98e-08	0.00527183	0.0247727	0.831476	0.831476	0.184165	3
Systolic blood pressure	Q16610.ECM1	1	150480552	1:150377960	1	150377960	A	G	0.212145	-0.0007625	0.004292	0.858993	-0.353638	0.0324765	1.29999e-27	0.00215616	0.0121383	0.859012	0.337852	0.0038169	13
Systolic blood pressure	Q03591.FHR1	1	196788887	1:196686918	1	196686918	A	G	0.0540221	-0.004867	0.008563	0.56978	-0.984224	0.0765153	7.26002e-38	0.00494501	0.00870874	0.570156	0.767004	0.42982	15
Systolic blood pressure	P36980.FHR2	1	196912911	1:196937536	1	196937536	T	C	0.0851735	-0.01157	0.005196	0.0259665	0.745516	0.0477703	6.6e-55	-0.0155195	0.00704026	0.0274971	0.010296	0.375887	18
Systolic blood pressure	P05160.F13B	1	197036397	1:196923108	1	196923108	A	T	0.259464	-0.01404	0.004124	0.000662946	0.177664	0.0325074	4.62001e-08	-0.0790256	0.0273475	0.00385636	0.00385636	0.529911	8
Systolic blood pressure	P02787.TRFE	3	133464800	3:133490334	3	133490334	A	C	0.297319	-0.002766	0.004592	0.54694	-0.225416	0.0313569	6.53999e-13	0.0122706	0.0204426	0.548341	0.697827	0.744404	20
Systolic blood pressure	P02765.FETUA	3	186330712	3:186330088	3	186330088	T	A	0.13545	-0.003282	0.004945	0.506882	-0.388737	0.0416229	9.68002e-21	0.00844273	0.0127528	0.507951	0.771633	0.370023	9
Systolic blood pressure	P04196.HRG	3	186383741	3:186359810	3	186359810	T	G	0.483636	0.004696	0.00383	0.220157	-0.398234	0.028777	1.49e-43	-0.0117921	0.00965514	0.221963	0.255124	0.345251	20
Systolic blood pressure	P22792.CPN2	3	194072057	3:194061826	3	194061826	T	C	0.305797	-0.00239	0.003905	0.540514	-0.224681	0.0310976	5.00999e-13	0.0106373	0.0174424	0.54196	0.901085	0.827829	12
Systolic blood pressure	P02776.PLF4	4	74847841	4:74848065	4	74848065	C	G	0.146688	-0.004008	0.005921	0.498461	-0.26975	0.0387496	3.37001e-12	0.0148582	0.0220535	0.50048	0.628479	0.746727	16
Systolic blood pressure	P05156.CFAI	4	110723335	4:110735504	4	110735504	A	G	0.156349	-0.003785	0.006601	0.566375	-0.454311	0.0578717	4.14999e-15	0.0083313	0.0145684	0.567407	0.0521539	0.0354643	20
Systolic blood pressure	P03952.KLKB1	4	187148556	4:187137482	4	187137482	G	A	0.445386	0.001944	0.003948	0.622436	0.167846	0.0283252	3.11e-09	0.011582	0.0236026	0.623632	0.692758	0.298008	14
Systolic blood pressure	P10643.CO7	5	40909354	5:40974159	5	40974159	G	A	0.444795	0.0005462	0.003819	0.886273	-0.189803	0.029207	8.10999e-11	-0.00287772	0.0201257	0.8863	0.35017	0.571092	20
Systolic blood pressure	P00748.FA12	5	176836577	5:176801131	5	176801131	C	A	0.264393	-0.003794	0.004109	0.355831	0.404416	0.0331476	3.09002e-34	-0.00938143	0.0101894	0.357204	0.354198	0.849953	15
Systolic blood pressure	P08519.APOA	6	161085291	6:161018174	6	161018174	C	T	0.103707	-0.004586	0.005699	0.420991	0.401367	0.0493276	4.06e-16	-0.011426	0.0142682	0.42325	0.698055	0.994975	7
Systolic blood pressure	P27169.PON1	7	94954019	7:94955820	7	94955820	T	C	0.363959	-0.009685	0.004241	0.0223915	0.314408	0.029565	2.05999e-26	-0.0308039	0.0137963	0.0255648	0.00147118	0.0304665	20
Systolic blood pressure	P07360.CO8G	9	139839713	9:139866247	9	139866247	G	T	0.163644	0.005286	0.005587	0.344085	0.302661	0.0386361	4.73999e-15	0.0174651	0.0185937	0.347577	0.125768	0.0409827	6
Systolic blood pressure	P15169.CBPN	10	101841634	10:101768770	10	101768770	A	G	0.226932	-0.005134	0.00475	0.279767	-0.211457	0.0337158	3.57e-10	0.0242792	0.0227943	0.286812	0.28183	0.101183	20
Systolic blood pressure	P0DJI9.SAA2	11	18270190	11:18296394	11	18296394	G	C	0.337342	0.005449	0.004186	0.193012	-0.357866	0.0254117	4.85001e-45	-0.0152264	0.011747	0.194909	0.479058	0.751921	20
Systolic blood pressure	P0DJI8.SAA1	11	18287721	11:18279582	11	18279582	A	G	0.37776	0.005373	0.003937	0.172333	-0.280253	0.0239428	1.2e-31	-0.019172	0.0141432	0.175239	0.373064	0.752515	20
Systolic blood pressure	P20742.PZP	12	9360966	12:9317784	12	9317784	A	G	0.483241	-0.005801	0.004413	0.188669	0.246758	0.02474	1.98e-23	-0.0235089	0.0180386	0.192488	0.285553	0.996946	20
Systolic blood pressure	P51884.LUM	12	91505608	12:91500002	12	91500002	T	A	0.289432	-0.004346	0.005082	0.392454	-0.197232	0.0315524	4.08e-10	0.022035	0.0260066	0.396838	0.602921	0.186266	20
Systolic blood pressure	Q96IY4.CBPB2	13	46679161	13:46606632	13	46606632	C	T	0.234227	-0.008035	0.004269	0.0598124	0.304961	0.0417378	2.74e-13	-0.0263476	0.0144555	0.0683532	0.124868	0.509846	14
Systolic blood pressure	P22891.PROZ	13	113812968	13:113800622	13	113800622	C	T	0.484621	-0.00608	0.004132	0.141172	0.377214	0.0229168	7.08995e-61	-0.0161182	0.0109977	0.142758	0.0580254	0.313838	20
Systolic blood pressure	P01860.IGHG3	14	106235439	14:105961529	14	105961529	G	A	0.466088	-0.0005951	0.004082	0.88409	0.185825	0.0284614	6.61999e-11	-0.00320248	0.0219724	0.884119	0.884119	NA	NA
Systolic blood pressure	P00738.HPT	16	72088491	16:72079657	16	72079657	T	C	0.292784	0.006207	0.005069	0.220763	0.407057	0.0317842	1.50001e-37	0.0152485	0.0125096	0.222866	0.249078	0.772373	20
Systolic blood pressure	P02649.APOE	19	45409011	19:45408628	19	45408628	C	T	0.0932571	-0.0116	0.009483	0.221239	0.612638	0.0482406	5.94001e-37	-0.0189345	0.0155506	0.223374	0.454927	0.662578	20
Systolic blood pressure	P55056.APOC4	19	45445495	19:45448465	19	45448465	T	G	0.497437	0.00133	0.003797	0.726131	-0.143339	0.0218747	5.65e-11	-0.0092787	0.0265275	0.726506	0.666594	0.501401	14
Systolic blood pressure	P02655.APOC2	19	45450460	19:45404691	19	45404691	G	A	0.441049	-0.004018	0.004002	0.31538	0.195555	0.0289008	1.32e-11	-0.0205466	0.0206889	0.320649	0.718382	0.201819	12
Serum creatinine	O75636.FCN3	1	27701315	1:27710877	1	27710877	A	T	0.160292	-0.004972	0.007692	0.51803	-0.602938	0.0557464	2.9e-27	0.00824629	0.0127803	0.518775	0.448362	0.182431	14
Serum creatinine	P07358.CO8B	1	57431688	1:57407484	1	57407484	C	T	0.446569	0.004172	0.003793	0.271367	-0.159527	0.0287819	2.98e-08	-0.0261523	0.0242402	0.28064	0.28064	0.507339	3
Serum creatinine	Q16610.ECM1	1	150480552	1:150377960	1	150377960	A	G	0.212145	-0.007169	0.004128	0.0824443	-0.353638	0.0324765	1.29999e-27	0.0202721	0.0118205	0.086345	0.224726	0.00463414	13
Serum creatinine	Q03591.FHR1	1	196788887	1:196686918	1	196686918	A	G	0.0540221	-0.01283	0.008169	0.116282	-0.984224	0.0765153	7.26002e-38	0.0130357	0.00836158	0.118998	0.108674	0.414435	15
Serum creatinine	P36980.FHR2	1	196912911	1:196937536	1	196937536	T	C	0.0851735	0.003964	0.004987	0.426691	0.745516	0.0477703	6.6e-55	0.00531712	0.006698	0.42729	0.25176	0.843983	18
Serum creatinine	P05160.F13B	1	197036397	1:196923108	1	196923108	A	T	0.259464	0.002073	0.003959	0.600545	0.177664	0.0325074	4.62001e-08	0.0116681	0.0223857	0.602206	0.602206	0.59057	8
Serum creatinine	P02787.TRFE	3	133464800	3:133490334	3	133490334	A	C	0.297319	-0.003812	0.004411	0.387476	-0.225416	0.0313569	6.53999e-13	0.016911	0.0197092	0.390879	0.524806	0.851198	20
Serum creatinine	P02765.FETUA	3	186330712	3:186330088	3	186330088	T	A	0.13545	-0.005914	0.004748	0.21292	-0.388737	0.0416229	9.68002e-21	0.0152134	0.0123221	0.216963	0.0748242	0.00306248	9
Serum creatinine	P04196.HRG	3	186383741	3:186359810	3	186359810	T	G	0.483636	0.000729	0.003678	0.842884	-0.398234	0.028777	1.49e-43	-0.00183058	0.00923672	0.8429	0.951618	0.776112	20
Serum creatinine	P22792.CPN2	3	194072057	3:194061826	3	194061826	T	C	0.305797	0.002156	0.003753	0.565647	-0.224681	0.0310976	5.00999e-13	-0.00959583	0.0167564	0.566871	0.678016	0.755504	12
Serum creatinine	P02776.PLF4	4	74847841	4:74848065	4	74848065	C	G	0.146688	-0.007475	0.005681	0.188245	-0.26975	0.0387496	3.37001e-12	0.0277108	0.0214331	0.196047	0.36152	0.0634978	16
Serum creatinine	P05156.CFAI	4	110723335	4:110735504	4	110735504	A	G	0.156349	-0.0136	0.006344	0.0320523	-0.454311	0.0578717	4.14999e-15	0.0299354	0.0144753	0.0386367	0.227485	0.025464	20
Serum creatinine	P03952.KLKB1	4	187148556	4:187137482	4	187137482	G	A	0.445386	0.0008601	0.003796	0.82075	0.167846	0.0283252	3.11e-09	0.00512434	0.0226325	0.820878	0.923841	0.830937	14
Serum creatinine	P10643.CO7	5	40909354	5:40974159	5	40974159	G	A	0.444795	0.0006486	0.003667	0.859607	-0.189803	0.029207	8.10999e-11	-0.00341723	0.0193272	0.859658	0.514524	0.539295	20
Serum creatinine	P00748.FA12	5	176836577	5:176801131	5	176801131	C	A	0.264393	0.02936	0.003944	9.75196e-14	0.404416	0.0331476	3.09002e-34	0.0725985	0.0114244	2.0882e-10	4.94188e-09	1.02537e-05	15
Serum creatinine	P08519.APOA	6	161085291	6:161018174	6	161018174	C	T	0.103707	0.001202	0.005472	0.826133	0.401367	0.0493276	4.06e-16	0.00299477	0.0136384	0.826195	0.9955	0.968792	7
Serum creatinine	P27169.PON1	7	94954019	7:94955820	7	94955820	T	C	0.363959	-0.003179	0.004073	0.435093	0.314408	0.029565	2.05999e-26	-0.0101111	0.0129893	0.436326	0.841651	0.832932	20
Serum creatinine	P07360.CO8G	9	139839713	9:139866247	9	139866247	G	T	0.163644	0.005094	0.005368	0.342643	0.302661	0.0386361	4.73999e-15	0.0168307	0.0178657	0.346157	0.294014	0.760076	6
Serum creatinine	P15169.CBPN	10	101841634	10:101768770	10	101768770	A	G	0.226932	-0.01268	0.004558	0.0054038	-0.211457	0.0337158	3.57e-10	0.0599649	0.0235805	0.0109911	0.00914883	0.447354	20
Serum creatinine	P0DJI9.SAA2	11	18270190	11:18296394	11	18296394	G	C	0.337342	-0.005823	0.004014	0.146871	-0.357866	0.0254117	4.85001e-45	0.0162715	0.0112758	0.14901	0.189007	0.0167241	20
Serum creatinine	P0DJI8.SAA1	11	18287721	11:18279582	11	18279582	A	G	0.37776	-0.0004036	0.003777	0.914902	-0.280253	0.0239428	1.2e-31	0.00144013	0.0134777	0.914906	0.125988	0.0124138	20
Serum creatinine	P20742.PZP	12	9360966	12:9317784	12	9317784	A	G	0.483241	-9.425e-05	0.004244	0.982282	0.246758	0.02474	1.98e-23	-0.000381953	0.0171991	0.982282	0.155962	0.0420612	20
Serum creatinine	P51884.LUM	12	91505608	12:91500002	12	91500002	T	A	0.289432	-0.00356	0.004878	0.465508	-0.197232	0.0315524	4.08e-10	0.0180498	0.0249003	0.468523	0.602692	0.247613	20
Serum creatinine	Q96IY4.CBPB2	13	46679161	13:46606632	13	46606632	C	T	0.234227	-0.008476	0.004107	0.0390373	0.304961	0.0417378	2.74e-13	-0.0277937	0.0139942	0.0470237	0.142678	0.692476	14
Serum creatinine	P22891.PROZ	13	113812968	13:113800622	13	113800622	C	T	0.484621	0.001137	0.003971	0.774629	0.377214	0.0229168	7.08995e-61	0.0030142	0.0105288	0.774662	0.990384	0.893072	20
Serum creatinine	P01860.IGHG3	14	106235439	14:105961529	14	105961529	G	A	0.466088	-0.001335	0.003924	0.733695	0.185825	0.0284614	6.61999e-11	-0.00718418	0.0211453	0.734043	0.734043	NA	NA
Serum creatinine	P00738.HPT	16	72088491	16:72079657	16	72079657	T	C	0.292784	-0.00645	0.004866	0.184997	0.407057	0.0317842	1.50001e-37	-0.0158454	0.012018	0.187343	0.268763	0.179917	20
Serum creatinine	P02649.APOE	19	45409011	19:45408628	19	45408628	C	T	0.0932571	0.007349	0.009103	0.419484	0.612638	0.0482406	5.94001e-37	0.0119957	0.0148887	0.420422	0.116681	0.0114486	20
Serum creatinine	P55056.APOC4	19	45445495	19:45448465	19	45448465	T	G	0.497437	-0.002442	0.003648	0.503235	-0.143339	0.0218747	5.65e-11	0.0170365	0.0255826	0.505448	0.174887	0.0931316	14
Serum creatinine	P02655.APOC2	19	45450460	19:45404691	19	45404691	G	A	0.441049	-0.005605	0.003843	0.144704	0.195555	0.0289008	1.32e-11	-0.028662	0.0201031	0.15394	0.184004	0.000239115	12
Total bilirubin	O75636.FCN3	1	27701315	1:27710877	1	27710877	A	T	0.160292	-0.004309	0.009011	0.632513	-0.602938	0.0557464	2.9e-27	0.00714667	0.0149598	0.632845	0.986839	0.951868	14
Total bilirubin	P07358.CO8B	1	57431688	1:57407484	1	57407484	C	T	0.446569	-0.004342	0.004443	0.328437	-0.159527	0.0287819	2.98e-08	0.027218	0.0282807	0.335838	0.335838	0.185176	3
Total bilirubin	Q16610.ECM1	1	150480552	1:150377960	1	150377960	A	G	0.212145	0.003619	0.004829	0.453598	-0.353638	0.0324765	1.29999e-27	-0.0102336	0.0136875	0.454664	0.307137	0.118602	13
Total bilirubin	Q03591.FHR1	1	196788887	1:196686918	1	196686918	A	G	0.0540221	0.00883	0.009596	0.357481	-0.984224	0.0765153	7.26002e-38	-0.00897153	0.00977473	0.358708	0.239088	0.318644	15
Total bilirubin	P36980.FHR2	1	196912911	1:196937536	1	196937536	T	C	0.0851735	0.007806	0.005827	0.180367	0.745516	0.0477703	6.6e-55	0.0104706	0.00784481	0.181969	0.167272	0.133139	18
Total bilirubin	P05160.F13B	1	197036397	1:196923108	1	196923108	A	T	0.259464	0.008244	0.004628	0.0748584	0.177664	0.0325074	4.62001e-08	0.0464022	0.0273979	0.0903333	0.0903333	0.701781	8
Total bilirubin	P02787.TRFE	3	133464800	3:133490334	3	133490334	A	C	0.297319	0.01115	0.005165	0.0308687	-0.225416	0.0313569	6.53999e-13	-0.0494641	0.023924	0.0386825	0.11193	0.0352625	20
Total bilirubin	P02765.FETUA	3	186330712	3:186330088	3	186330088	T	A	0.13545	0.01057	0.00556	0.0572916	-0.388737	0.0416229	9.68002e-21	-0.0271906	0.014596	0.0624795	0.0644498	0.921955	9
Total bilirubin	P04196.HRG	3	186383741	3:186359810	3	186359810	T	G	0.483636	-0.001435	0.004297	0.738414	-0.398234	0.028777	1.49e-43	0.00360341	0.0107933	0.738488	0.387161	0.517089	20
Total bilirubin	P22792.CPN2	3	194072057	3:194061826	3	194061826	T	C	0.305797	0.005958	0.00438	0.173743	-0.224681	0.0310976	5.00999e-13	-0.0265176	0.0198368	0.181292	0.227679	0.552616	12
Total bilirubin	P02776.PLF4	4	74847841	4:74848065	4	74848065	C	G	0.146688	0.007373	0.006635	0.26647	-0.26975	0.0387496	3.37001e-12	-0.0273327	0.0249083	0.272495	0.416241	0.670817	16
Total bilirubin	P05156.CFAI	4	110723335	4:110735504	4	110735504	A	G	0.156349	-0.0007114	0.007404	0.923454	-0.454311	0.0578717	4.14999e-15	0.00156589	0.0162984	0.92346	0.731663	0.578307	20
Total bilirubin	P03952.KLKB1	4	187148556	4:187137482	4	187137482	G	A	0.445386	-0.001895	0.004434	0.669103	0.167846	0.0283252	3.11e-09	-0.0112901	0.0264857	0.66991	0.398932	0.0247951	14
Total bilirubin	P10643.CO7	5	40909354	5:40974159	5	40974159	G	A	0.444795	0.0008119	0.004293	0.849997	-0.189803	0.029207	8.10999e-11	-0.00427759	0.0226278	0.85006	0.890635	0.300625	20
Total bilirubin	P00748.FA12	5	176836577	5:176801131	5	176801131	C	A	0.264393	-0.002145	0.00461	0.641722	0.404416	0.0331476	3.09002e-34	-0.00530394	0.0114074	0.641964	0.77024	0.888509	15
Total bilirubin	P08519.APOA	6	161085291	6:161018174	6	161018174	C	T	0.103707	-2.219e-05	0.006402	0.997235	0.401367	0.0493276	4.06e-16	-5.52861e-05	0.0159505	0.997235	0.672185	0.533022	7
Total bilirubin	P27169.PON1	7	94954019	7:94955820	7	94955820	T	C	0.363959	-0.003756	0.004756	0.42968	0.314408	0.029565	2.05999e-26	-0.0119463	0.0151685	0.430948	0.390596	0.769639	20
Total bilirubin	P07360.CO8G	9	139839713	9:139866247	9	139866247	G	T	0.163644	0.001951	0.006278	0.755977	0.302661	0.0386361	4.73999e-15	0.00644616	0.020759	0.756163	0.721132	0.210561	6
Total bilirubin	P15169.CBPN	10	101841634	10:101768770	10	101768770	A	G	0.226932	-0.0005106	0.005329	0.923667	-0.211457	0.0337158	3.57e-10	0.00241468	0.0252043	0.923676	0.944378	0.125556	20
Total bilirubin	P0DJI9.SAA2	11	18270190	11:18296394	11	18296394	G	C	0.337342	-0.0008003	0.0047	0.864793	-0.357866	0.0254117	4.85001e-45	0.00223631	0.0131344	0.864802	0.70194	0.279985	20
Total bilirubin	P0DJI8.SAA1	11	18287721	11:18279582	11	18279582	A	G	0.37776	-0.004459	0.004421	0.313169	-0.280253	0.0239428	1.2e-31	0.0159106	0.0158335	0.314959	0.683462	0.269691	20
Total bilirubin	P20742.PZP	12	9360966	12:9317784	12	9317784	A	G	0.483241	0.0007756	0.004957	0.875666	0.246758	0.02474	1.98e-23	0.00314316	0.020091	0.875681	0.941582	0.926369	20
Total bilirubin	P51884.LUM	12	91505608	12:91500002	12	91500002	T	A	0.289432	0.0032	0.00571	0.575193	-0.197232	0.0315524	4.08e-10	-0.0162245	0.0290668	0.57672	0.440179	0.678401	20
Total bilirubin	Q96IY4.CBPB2	13	46679161	13:46606632	13	46606632	C	T	0.234227	-0.002774	0.004794	0.562832	0.304961	0.0417378	2.74e-13	-0.00909625	0.0157693	0.564052	0.344047	0.298449	14
Total bilirubin	P22891.PROZ	13	113812968	13:113800622	13	113800622	C	T	0.484621	0.006382	0.004636	0.16863	0.377214	0.0229168	7.08995e-61	0.0169188	0.012333	0.170117	0.0271763	0.502519	20
Total bilirubin	P01860.IGHG3	14	106235439	14:105961529	14	105961529	G	A	0.466088	-0.006373	0.004589	0.164907	0.185825	0.0284614	6.61999e-11	-0.0342957	0.0252477	0.174347	0.174347	NA	NA
Total bilirubin	P00738.HPT	16	72088491	16:72079657	16	72079657	T	C	0.292784	-0.01749	0.005688	0.00210577	0.407057	0.0317842	1.50001e-37	-0.042967	0.0143706	0.00279048	0.197972	0.0531424	20
Total bilirubin	P02649.APOE	19	45409011	19:45408628	19	45408628	C	T	0.0932571	-0.01911	0.0106	0.0714149	0.612638	0.0482406	5.94001e-37	-0.031193	0.0174757	0.0742719	0.250281	0.169484	20
Total bilirubin	P55056.APOC4	19	45445495	19:45448465	19	45448465	T	G	0.497437	0.001936	0.004261	0.649575	-0.143339	0.0218747	5.65e-11	-0.0135064	0.0297981	0.650358	0.512658	0.846455	14
Total bilirubin	P02655.APOC2	19	45450460	19:45404691	19	45404691	G	A	0.441049	0.004762	0.004487	0.288559	0.195555	0.0289008	1.32e-11	0.0243512	0.0232255	0.294422	0.505813	0.0454739	12
Total cholesterol	O75636.FCN3	1	27701315	1:27710877	1	27710877	A	T	0.160292	0.006517	0.008225	0.428162	-0.602938	0.0557464	2.9e-27	-0.0108087	0.0136781	0.429398	0.0137385	0.0250549	14
Total cholesterol	P07358.CO8B	1	57431688	1:57407484	1	57407484	C	T	0.446569	0.001344	0.004052	0.740125	-0.159527	0.0287819	2.98e-08	-0.00842491	0.0254455	0.740572	0.740572	0.0844221	3
Total cholesterol	Q16610.ECM1	1	150480552	1:150377960	1	150377960	A	G	0.212145	0.002815	0.00442	0.524204	-0.353638	0.0324765	1.29999e-27	-0.00796012	0.01252	0.524913	0.417819	0.644558	13
Total cholesterol	Q03591.FHR1	1	196788887	1:196686918	1	196686918	A	G	0.0540221	-0.01315	0.008753	0.133009	-0.984224	0.0765153	7.26002e-38	0.0133608	0.00895375	0.135647	0.17051	0.119618	15
Total cholesterol	P36980.FHR2	1	196912911	1:196937536	1	196937536	T	C	0.0851735	-0.007119	0.005326	0.181337	0.745516	0.0477703	6.6e-55	-0.00954909	0.0071702	0.182934	0.0102552	0.238164	18
Total cholesterol	P05160.F13B	1	197036397	1:196923108	1	196923108	A	T	0.259464	-0.01026	0.004234	0.0153827	0.177664	0.0325074	4.62001e-08	-0.0577495	0.026069	0.0267424	0.0267424	0.992022	8
Total cholesterol	P02787.TRFE	3	133464800	3:133490334	3	133490334	A	C	0.297319	0.01233	0.004722	0.00902299	-0.225416	0.0313569	6.53999e-13	-0.0546989	0.0222871	0.0141163	0.010026	0.286853	20
Total cholesterol	P02765.FETUA	3	186330712	3:186330088	3	186330088	T	A	0.13545	0.002623	0.005079	0.605547	-0.388737	0.0416229	9.68002e-21	-0.00674749	0.0130853	0.606097	0.0510176	0.054233	9
Total cholesterol	P04196.HRG	3	186383741	3:186359810	3	186359810	T	G	0.483636	0.0003271	0.003931	0.933684	-0.398234	0.028777	1.49e-43	-0.000821376	0.00987126	0.933685	0.397764	0.212569	20
Total cholesterol	P22792.CPN2	3	194072057	3:194061826	3	194061826	T	C	0.305797	-0.008026	0.004008	0.0452315	-0.224681	0.0310976	5.00999e-13	0.0357218	0.0185111	0.0536383	0.06802	0.586072	12
Total cholesterol	P02776.PLF4	4	74847841	4:74848065	4	74848065	C	G	0.146688	-0.003761	0.006063	0.535047	-0.26975	0.0387496	3.37001e-12	0.0139425	0.0225654	0.53666	0.712426	0.726438	16
Total cholesterol	P05156.CFAI	4	110723335	4:110735504	4	110735504	A	G	0.156349	-0.01617	0.006786	0.0171793	-0.454311	0.0578717	4.14999e-15	0.0355924	0.0156098	0.0226004	0.0467262	0.151786	20
Total cholesterol	P03952.KLKB1	4	187148556	4:187137482	4	187137482	G	A	0.445386	-0.001625	0.004058	0.68883	0.167846	0.0283252	3.11e-09	-0.00968149	0.0242321	0.689501	0.832249	0.77205	14
Total cholesterol	P10643.CO7	5	40909354	5:40974159	5	40974159	G	A	0.444795	0.003745	0.003919	0.339274	-0.189803	0.029207	8.10999e-11	-0.019731	0.0208698	0.344437	0.602465	0.351737	20
Total cholesterol	P00748.FA12	5	176836577	5:176801131	5	176801131	C	A	0.264393	0.004569	0.004218	0.278713	0.404416	0.0331476	3.09002e-34	0.0112978	0.0104709	0.280601	0.0947069	0.769334	15
Total cholesterol	P08519.APOA	6	161085291	6:161018174	6	161018174	C	T	0.103707	0.01889	0.005859	0.00126369	0.401367	0.0493276	4.06e-16	0.0470642	0.0157018	0.00272317	0.00367158	0.63418	7
Total cholesterol	P27169.PON1	7	94954019	7:94955820	7	94955820	T	C	0.363959	0.003907	0.004353	0.36943	0.314408	0.029565	2.05999e-26	0.0124265	0.0138943	0.371128	0.616353	0.663847	20
Total cholesterol	P07360.CO8G	9	139839713	9:139866247	9	139866247	G	T	0.163644	0.0001543	0.005731	0.978521	0.302661	0.0386361	4.73999e-15	0.000509811	0.0189355	0.978521	0.830667	0.506907	6
Total cholesterol	P15169.CBPN	10	101841634	10:101768770	10	101768770	A	G	0.226932	-0.003284	0.004872	0.500276	-0.211457	0.0337158	3.57e-10	0.0155303	0.0231728	0.502733	0.438593	0.972332	20
Total cholesterol	P0DJI9.SAA2	11	18270190	11:18296394	11	18296394	G	C	0.337342	0.003549	0.004293	0.40841	-0.357866	0.0254117	4.85001e-45	-0.00991712	0.0120168	0.409216	0.17668	0.392548	20
Total cholesterol	P0DJI8.SAA1	11	18287721	11:18279582	11	18279582	A	G	0.37776	0.002657	0.00404	0.510748	-0.280253	0.0239428	1.2e-31	-0.00948072	0.0144383	0.511414	0.747126	0.645885	20
Total cholesterol	P20742.PZP	12	9360966	12:9317784	12	9317784	A	G	0.483241	0.0007711	0.004541	0.865161	0.246758	0.02474	1.98e-23	0.00312492	0.0184053	0.86518	0.482251	0.492076	20
Total cholesterol	P51884.LUM	12	91505608	12:91500002	12	91500002	T	A	0.289432	-0.00342	0.005209	0.511467	-0.197232	0.0315524	4.08e-10	0.01734	0.0265558	0.513779	0.451685	0.708635	20
Total cholesterol	Q96IY4.CBPB2	13	46679161	13:46606632	13	46606632	C	T	0.234227	0.003466	0.004387	0.429492	0.304961	0.0417378	2.74e-13	0.0113654	0.0144693	0.432171	0.36116	0.832958	14
Total cholesterol	P22891.PROZ	13	113812968	13:113800622	13	113800622	C	T	0.484621	0.0001937	0.004242	0.963579	0.377214	0.0229168	7.08995e-61	0.000513502	0.0112456	0.96358	0.861681	0.692507	20
Total cholesterol	P01860.IGHG3	14	106235439	14:105961529	14	105961529	G	A	0.466088	0.004835	0.004203	0.249992	0.185825	0.0284614	6.61999e-11	0.0260191	0.0229664	0.257249	0.257249	NA	NA
Total cholesterol	P00738.HPT	16	72088491	16:72079657	16	72079657	T	C	0.292784	-0.06067	0.005213	2.63481e-31	0.407057	0.0317842	1.50001e-37	-0.149045	0.0173046	7.11349e-18	3.81583e-12	0.0505539	20
Total cholesterol	P02649.APOE	19	45409011	19:45408628	19	45408628	C	T	0.0932571	-0.2845	0.009757	6.50843e-187	0.612638	0.0482406	5.94001e-37	-0.464385	0.0398845	2.48379e-31	1.50826e-19	3.299e-30	20
Total cholesterol	P55056.APOC4	19	45445495	19:45448465	19	45448465	T	G	0.497437	0.01171	0.003895	0.00264345	-0.143339	0.0218747	5.65e-11	-0.0816944	0.0298969	0.00628479	0.0204642	0.0335413	14
Total cholesterol	P02655.APOC2	19	45450460	19:45404691	19	45404691	G	A	0.441049	0.007378	0.004107	0.0724238	0.195555	0.0289008	1.32e-11	0.0377285	0.0217293	0.0825119	0.000624516	7.88193e-09	12
Triglyceride	O75636.FCN3	1	27701315	1:27710877	1	27710877	A	T	0.160292	-0.001441	0.009011	0.872947	-0.602938	0.0557464	2.9e-27	0.00238996	0.0149468	0.872961	0.999213	0.833603	14
Triglyceride	P07358.CO8B	1	57431688	1:57407484	1	57407484	C	T	0.446569	0.003609	0.004451	0.417464	-0.159527	0.0287819	2.98e-08	-0.0226231	0.0281982	0.422385	0.422385	0.219129	3
Triglyceride	Q16610.ECM1	1	150480552	1:150377960	1	150377960	A	G	0.212145	0.008185	0.004845	0.0911485	-0.353638	0.0324765	1.29999e-27	-0.0231451	0.0138644	0.0950383	0.159864	0.0434597	13
Triglyceride	Q03591.FHR1	1	196788887	1:196686918	1	196686918	A	G	0.0540221	0.01941	0.009641	0.0440855	-0.984224	0.0765153	7.26002e-38	-0.0197211	0.00991479	0.0466945	0.122101	0.793773	15
Triglyceride	P36980.FHR2	1	196912911	1:196937536	1	196937536	T	C	0.0851735	0.009177	0.005857	0.117151	0.745516	0.0477703	6.6e-55	0.0123096	0.0078958	0.118995	0.338794	0.513008	18
Triglyceride	P05160.F13B	1	197036397	1:196923108	1	196923108	A	T	0.259464	0.002758	0.004652	0.553273	0.177664	0.0325074	4.62001e-08	0.0155237	0.0263379	0.555589	0.555589	0.104807	8
Triglyceride	P02787.TRFE	3	133464800	3:133490334	3	133490334	A	C	0.297319	-0.001146	0.005174	0.824709	-0.225416	0.0313569	6.53999e-13	0.00508393	0.022964	0.824791	0.999695	0.989349	20
Triglyceride	P02765.FETUA	3	186330712	3:186330088	3	186330088	T	A	0.13545	-0.01001	0.005577	0.0726741	-0.388737	0.0416229	9.68002e-21	0.0257501	0.014609	0.0779651	0.225195	0.236534	9
Triglyceride	P04196.HRG	3	186383741	3:186359810	3	186359810	T	G	0.483636	-0.0004598	0.004307	0.914982	-0.398234	0.028777	1.49e-43	0.0011546	0.0108156	0.914985	0.746803	0.56128	20
Triglyceride	P22792.CPN2	3	194072057	3:194061826	3	194061826	T	C	0.305797	-0.001577	0.004402	0.720159	-0.224681	0.0310976	5.00999e-13	0.00701884	0.0196163	0.720488	0.822822	0.8378	12
Triglyceride	P02776.PLF4	4	74847841	4:74848065	4	74848065	C	G	0.146688	-0.0002134	0.006669	0.974473	-0.26975	0.0387496	3.37001e-12	0.000791103	0.0247232	0.974473	0.742896	0.1127	16
Triglyceride	P05156.CFAI	4	110723335	4:110735504	4	110735504	A	G	0.156349	-0.00103	0.007439	0.889877	-0.454311	0.0578717	4.14999e-15	0.00226717	0.0163768	0.889894	0.586023	0.401534	20
Triglyceride	P03952.KLKB1	4	187148556	4:187137482	4	187137482	G	A	0.445386	0.001671	0.00445	0.707284	0.167846	0.0283252	3.11e-09	0.00995555	0.0265656	0.707843	0.860972	0.578475	14
Triglyceride	P10643.CO7	5	40909354	5:40974159	5	40974159	G	A	0.444795	0.002969	0.004301	0.490003	-0.189803	0.029207	8.10999e-11	-0.0156425	0.0227878	0.492434	0.68446	0.26413	20
Triglyceride	P00748.FA12	5	176836577	5:176801131	5	176801131	C	A	0.264393	-0.0001918	0.004635	0.966992	0.404416	0.0331476	3.09002e-34	-0.000474264	0.011461	0.966993	0.775397	0.58741	15
Triglyceride	P08519.APOA	6	161085291	6:161018174	6	161018174	C	T	0.103707	-0.00735	0.006431	0.25308	0.401367	0.0493276	4.06e-16	-0.0183124	0.01618	0.257722	0.12061	0.185588	7
Triglyceride	P27169.PON1	7	94954019	7:94955820	7	94955820	T	C	0.363959	-0.005539	0.004775	0.246049	0.314408	0.029565	2.05999e-26	-0.0176172	0.0152774	0.248845	0.464989	0.507956	20
Triglyceride	P07360.CO8G	9	139839713	9:139866247	9	139866247	G	T	0.163644	-0.002956	0.006288	0.638282	0.302661	0.0386361	4.73999e-15	-0.0097667	0.0208131	0.638885	0.725045	0.998833	6
Triglyceride	P15169.CBPN	10	101841634	10:101768770	10	101768770	A	G	0.226932	-0.004046	0.005344	0.448983	-0.211457	0.0337158	3.57e-10	0.0191339	0.0254558	0.452259	0.422133	0.597127	20
Triglyceride	P0DJI9.SAA2	11	18270190	11:18296394	11	18296394	G	C	0.337342	0.0006162	0.004712	0.895955	-0.357866	0.0254117	4.85001e-45	-0.00172187	0.0131675	0.89596	0.470683	0.447999	20
Triglyceride	P0DJI8.SAA1	11	18287721	11:18279582	11	18279582	A	G	0.37776	0.003223	0.004437	0.467599	-0.280253	0.0239428	1.2e-31	-0.0115003	0.0158626	0.468454	0.397725	0.160149	20
Triglyceride	P20742.PZP	12	9360966	12:9317784	12	9317784	A	G	0.483241	-0.01003	0.004986	0.0442587	0.246758	0.02474	1.98e-23	-0.0406471	0.0206129	0.0486181	0.00483813	0.468575	20
Triglyceride	P51884.LUM	12	91505608	12:91500002	12	91500002	T	A	0.289432	0.006214	0.005707	0.276225	-0.197232	0.0315524	4.08e-10	-0.031506	0.0293712	0.283412	0.159991	0.508514	20
Triglyceride	Q96IY4.CBPB2	13	46679161	13:46606632	13	46606632	C	T	0.234227	-0.002187	0.004814	0.649613	0.304961	0.0417378	2.74e-13	-0.00717141	0.0158161	0.650243	0.703994	0.622556	14
Triglyceride	P22891.PROZ	13	113812968	13:113800622	13	113800622	C	T	0.484621	-0.002396	0.004656	0.606829	0.377214	0.0229168	7.08995e-61	-0.00635183	0.0123492	0.607005	0.598714	0.807487	20
Triglyceride	P01860.IGHG3	14	106235439	14:105961529	14	105961529	G	A	0.466088	-0.005778	0.004608	0.209876	0.185825	0.0284614	6.61999e-11	-0.0310938	0.0252507	0.218172	0.218172	NA	NA
Triglyceride	P00738.HPT	16	72088491	16:72079657	16	72079657	T	C	0.292784	-0.0203	0.005726	0.000392267	0.407057	0.0317842	1.50001e-37	-0.0498702	0.0145959	0.000633768	0.0073326	0.657527	20
Triglyceride	P02649.APOE	19	45409011	19:45408628	19	45408628	C	T	0.0932571	0.1427	0.01088	2.67315e-39	0.612638	0.0482406	5.94001e-37	0.232927	0.0255302	7.26807e-20	3.36426e-15	6.56138e-06	20
Triglyceride	P55056.APOC4	19	45445495	19:45448465	19	45448465	T	G	0.497437	-0.004265	0.004271	0.317991	-0.143339	0.0218747	5.65e-11	0.0297546	0.0301405	0.323546	0.138942	0.139854	14
Triglyceride	P02655.APOC2	19	45450460	19:45404691	19	45404691	G	A	0.441049	0.03501	0.004506	7.87092e-15	0.195555	0.0289008	1.32e-11	0.179029	0.0350854	3.34913e-07	2.69914e-06	2.02055e-06	12
Total protein	O75636.FCN3	1	27701315	1:27710877	1	27710877	A	T	0.160292	-0.02146	0.008874	0.0155932	-0.602938	0.0557464	2.9e-27	0.0355924	0.0150813	0.0182736	0.00569576	0.0424706	14
Total protein	P07358.CO8B	1	57431688	1:57407484	1	57407484	C	T	0.446569	-0.005883	0.004371	0.17833	-0.159527	0.0287819	2.98e-08	0.0368778	0.028196	0.190905	0.190905	0.464669	3
Total protein	Q16610.ECM1	1	150480552	1:150377960	1	150377960	A	G	0.212145	-0.01189	0.004762	0.0125302	-0.353638	0.0324765	1.29999e-27	0.033622	0.0138152	0.0149458	0.0247976	0.0431705	13
Total protein	Q03591.FHR1	1	196788887	1:196686918	1	196686918	A	G	0.0540221	0.02759	0.009427	0.00342579	-0.984224	0.0765153	7.26002e-38	-0.0280322	0.0098229	0.00432045	0.010553	0.024679	15
Total protein	P36980.FHR2	1	196912911	1:196937536	1	196937536	T	C	0.0851735	0.004415	0.005747	0.442352	0.745516	0.0477703	6.6e-55	0.00592207	0.00771809	0.442904	0.0254908	0.271529	18
Total protein	P05160.F13B	1	197036397	1:196923108	1	196923108	A	T	0.259464	-0.004468	0.004557	0.326854	0.177664	0.0325074	4.62001e-08	-0.0251486	0.026059	0.334513	0.334513	0.0923064	8
Total protein	P02787.TRFE	3	133464800	3:133490334	3	133490334	A	C	0.297319	-0.007047	0.005089	0.166129	-0.225416	0.0313569	6.53999e-13	0.0312622	0.0229911	0.173908	0.0788402	0.75972	20
Total protein	P02765.FETUA	3	186330712	3:186330088	3	186330088	T	A	0.13545	0.01009	0.005477	0.0654387	-0.388737	0.0416229	9.68002e-21	-0.0259559	0.0143607	0.0706964	0.106032	0.902915	9
Total protein	P04196.HRG	3	186383741	3:186359810	3	186359810	T	G	0.483636	0.005354	0.004236	0.206256	-0.398234	0.028777	1.49e-43	-0.0134444	0.0106812	0.208143	0.874899	0.323619	20
Total protein	P22792.CPN2	3	194072057	3:194061826	3	194061826	T	C	0.305797	-0.001017	0.004319	0.813843	-0.224681	0.0310976	5.00999e-13	0.00452642	0.019233	0.81394	0.680225	0.519513	12
Total protein	P02776.PLF4	4	74847841	4:74848065	4	74848065	C	G	0.146688	-0.002696	0.00654	0.680169	-0.26975	0.0387496	3.37001e-12	0.00999444	0.0242871	0.680697	0.72972	0.776137	16
Total protein	P05156.CFAI	4	110723335	4:110735504	4	110735504	A	G	0.156349	0.008748	0.007295	0.230459	-0.454311	0.0578717	4.14999e-15	-0.0192555	0.0162435	0.235849	0.242815	0.0597064	20
Total protein	P03952.KLKB1	4	187148556	4:187137482	4	187137482	G	A	0.445386	0.007137	0.004373	0.102667	0.167846	0.0283252	3.11e-09	0.0425211	0.0270238	0.11561	0.0531266	0.599402	14
Total protein	P10643.CO7	5	40909354	5:40974159	5	40974159	G	A	0.444795	-0.004249	0.004228	0.314913	-0.189803	0.029207	8.10999e-11	0.0223864	0.0225405	0.320631	0.357708	0.907515	20
Total protein	P00748.FA12	5	176836577	5:176801131	5	176801131	C	A	0.264393	0.01073	0.00454	0.0181064	0.404416	0.0331476	3.09002e-34	0.0265321	0.0114348	0.0203246	0.0206909	0.287968	15
Total protein	P08519.APOA	6	161085291	6:161018174	6	161018174	C	T	0.103707	-0.01209	0.006297	0.0548627	0.401367	0.0493276	4.06e-16	-0.0301221	0.0161197	0.0616722	0.0633148	0.469013	7
Total protein	P27169.PON1	7	94954019	7:94955820	7	94955820	T	C	0.363959	-0.003331	0.004688	0.477371	0.314408	0.029565	2.05999e-26	-0.0105945	0.0149438	0.478351	0.606903	0.826316	20
Total protein	P07360.CO8G	9	139839713	9:139866247	9	139866247	G	T	0.163644	0.009095	0.006181	0.141171	0.302661	0.0386361	4.73999e-15	0.0300501	0.0207793	0.148134	0.278053	0.768186	6
Total protein	P15169.CBPN	10	101841634	10:101768770	10	101768770	A	G	0.226932	-0.006075	0.005242	0.246493	-0.211457	0.0337158	3.57e-10	0.0287292	0.0252096	0.254446	0.277088	0.415111	20
Total protein	P0DJI9.SAA2	11	18270190	11:18296394	11	18296394	G	C	0.337342	-0.003976	0.004627	0.390173	-0.357866	0.0254117	4.85001e-45	0.0111103	0.0129535	0.391053	0.380325	0.380378	20
Total protein	P0DJI8.SAA1	11	18287721	11:18279582	11	18279582	A	G	0.37776	-0.005809	0.004352	0.181946	-0.280253	0.0239428	1.2e-31	0.0207277	0.0156295	0.184776	0.520731	0.158393	20
Total protein	P20742.PZP	12	9360966	12:9317784	12	9317784	A	G	0.483241	-0.0074	0.004889	0.130127	0.246758	0.02474	1.98e-23	-0.0299889	0.0200398	0.134532	0.324462	0.253202	20
Total protein	P51884.LUM	12	91505608	12:91500002	12	91500002	T	A	0.289432	-0.002903	0.005622	0.6056	-0.197232	0.0315524	4.08e-10	0.0147187	0.0286016	0.606824	0.634918	0.795609	20
Total protein	Q96IY4.CBPB2	13	46679161	13:46606632	13	46606632	C	T	0.234227	-0.001532	0.004726	0.745814	0.304961	0.0417378	2.74e-13	-0.00502359	0.0155123	0.746055	0.815446	0.453113	14
Total protein	P22891.PROZ	13	113812968	13:113800622	13	113800622	C	T	0.484621	0.002705	0.004571	0.554002	0.377214	0.0229168	7.08995e-61	0.007171	0.0121256	0.554258	0.724261	0.994773	20
Total protein	P01860.IGHG3	14	106235439	14:105961529	14	105961529	G	A	0.466088	0.00192	0.004521	0.671067	0.185825	0.0284614	6.61999e-11	0.0103323	0.0243808	0.67172	0.67172	NA	NA
Total protein	P00738.HPT	16	72088491	16:72079657	16	72079657	T	C	0.292784	-0.004138	0.005605	0.460351	0.407057	0.0317842	1.50001e-37	-0.0101657	0.0137924	0.461095	0.262832	0.393687	20
Total protein	P02649.APOE	19	45409011	19:45408628	19	45408628	C	T	0.0932571	-0.007332	0.01047	0.483748	0.612638	0.0482406	5.94001e-37	-0.0119679	0.017116	0.484412	0.250478	0.393603	20
Total protein	P55056.APOC4	19	45445495	19:45448465	19	45448465	T	G	0.497437	0.0003984	0.004199	0.92441	-0.143339	0.0218747	5.65e-11	-0.00277943	0.0292973	0.924418	0.45398	0.0616564	14
Total protein	P02655.APOC2	19	45450460	19:45404691	19	45404691	G	A	0.441049	0.0001056	0.004426	0.980965	0.195555	0.0289008	1.32e-11	0.000540002	0.0226332	0.980965	0.747801	0.1276	12
Uric acid	O75636.FCN3	1	27701315	1:27710877	1	27710877	A	T	0.160292	-0.01965	0.00888	0.0269088	-0.602938	0.0557464	2.9e-27	0.0325904	0.015033	0.0301641	0.0116607	0.0775508	14
Uric acid	P07358.CO8B	1	57431688	1:57407484	1	57407484	C	T	0.446569	-0.0006599	0.004382	0.880297	-0.159527	0.0287819	2.98e-08	0.0041366	0.0274788	0.88034	0.88034	0.620781	3
Uric acid	Q16610.ECM1	1	150480552	1:150377960	1	150377960	A	G	0.212145	0.0001845	0.004762	0.969094	-0.353638	0.0324765	1.29999e-27	-0.00052172	0.0134658	0.969094	0.883741	0.276212	13
Uric acid	Q03591.FHR1	1	196788887	1:196686918	1	196686918	A	G	0.0540221	0.006273	0.009443	0.506497	-0.984224	0.0765153	7.26002e-38	-0.00637355	0.00960715	0.507063	0.53741	0.863241	15
Uric acid	P36980.FHR2	1	196912911	1:196937536	1	196937536	T	C	0.0851735	-0.007006	0.005767	0.224426	0.745516	0.0477703	6.6e-55	-0.00939752	0.00775898	0.225827	0.49657	0.259771	18
Uric acid	P05160.F13B	1	197036397	1:196923108	1	196923108	A	T	0.259464	-0.00405	0.004574	0.37592	0.177664	0.0325074	4.62001e-08	-0.0227958	0.0260809	0.382095	0.382095	0.173639	8
Uric acid	P02787.TRFE	3	133464800	3:133490334	3	133490334	A	C	0.297319	0.002456	0.005096	0.629844	-0.225416	0.0313569	6.53999e-13	-0.0108954	0.0226578	0.630611	0.582588	0.65573	20
Uric acid	P02765.FETUA	3	186330712	3:186330088	3	186330088	T	A	0.13545	0.007219	0.005484	0.188048	-0.388737	0.0416229	9.68002e-21	-0.0185704	0.0142467	0.192407	0.107615	0.759716	9
Uric acid	P04196.HRG	3	186383741	3:186359810	3	186359810	T	G	0.483636	-0.001356	0.004248	0.749568	-0.398234	0.028777	1.49e-43	0.00340503	0.0106699	0.749632	0.967369	0.932056	20
Uric acid	P22792.CPN2	3	194072057	3:194061826	3	194061826	T	C	0.305797	-0.001078	0.004331	0.803436	-0.224681	0.0310976	5.00999e-13	0.00479791	0.0192877	0.80355	0.854955	0.592093	12
Uric acid	P02776.PLF4	4	74847841	4:74848065	4	74848065	C	G	0.146688	0.005731	0.006546	0.381304	-0.26975	0.0387496	3.37001e-12	-0.0212456	0.0244581	0.385037	0.57192	0.793989	16
Uric acid	P05156.CFAI	4	110723335	4:110735504	4	110735504	A	G	0.156349	-0.009606	0.007333	0.190206	-0.454311	0.0578717	4.14999e-15	0.0211441	0.0163641	0.196322	0.278652	0.886257	20
Uric acid	P03952.KLKB1	4	187148556	4:187137482	4	187137482	G	A	0.445386	0.009	0.004386	0.0401713	0.167846	0.0283252	3.11e-09	0.0536206	0.0276535	0.0524993	0.0504868	0.991685	14
Uric acid	P10643.CO7	5	40909354	5:40974159	5	40974159	G	A	0.444795	-0.008425	0.004235	0.0466599	-0.189803	0.029207	8.10999e-11	0.0443881	0.0233347	0.0571401	0.0694294	0.869912	20
Uric acid	P00748.FA12	5	176836577	5:176801131	5	176801131	C	A	0.264393	-0.00498	0.004547	0.273417	0.404416	0.0331476	3.09002e-34	-0.0123141	0.0112886	0.275343	0.0293196	0.369004	15
Uric acid	P08519.APOA	6	161085291	6:161018174	6	161018174	C	T	0.103707	-0.007701	0.006326	0.223468	0.401367	0.0493276	4.06e-16	-0.0191869	0.0159366	0.228606	0.283466	0.720394	7
Uric acid	P27169.PON1	7	94954019	7:94955820	7	94955820	T	C	0.363959	0.0004972	0.004703	0.915805	0.314408	0.029565	2.05999e-26	0.00158138	0.014959	0.915809	0.412459	0.0930935	20
Uric acid	P07360.CO8G	9	139839713	9:139866247	9	139866247	G	T	0.163644	0.0006049	0.006191	0.922165	0.302661	0.0386361	4.73999e-15	0.00199861	0.0204568	0.922172	0.950917	0.870628	6
Uric acid	P15169.CBPN	10	101841634	10:101768770	10	101768770	A	G	0.226932	-0.0005974	0.005264	0.909644	-0.211457	0.0337158	3.57e-10	0.00282516	0.024898	0.909659	0.858113	0.517047	20
Uric acid	P0DJI9.SAA2	11	18270190	11:18296394	11	18296394	G	C	0.337342	-0.00218	0.004638	0.638333	-0.357866	0.0254117	4.85001e-45	0.00609167	0.0129674	0.63852	0.748829	0.30902	20
Uric acid	P0DJI8.SAA1	11	18287721	11:18279582	11	18279582	A	G	0.37776	0.001346	0.004366	0.757861	-0.280253	0.0239428	1.2e-31	-0.0048028	0.0155842	0.757942	0.642685	0.425181	20
Uric acid	P20742.PZP	12	9360966	12:9317784	12	9317784	A	G	0.483241	-0.004835	0.004904	0.324167	0.246758	0.02474	1.98e-23	-0.0195941	0.0199706	0.32652	0.0178523	0.0564441	20
Uric acid	P51884.LUM	12	91505608	12:91500002	12	91500002	T	A	0.289432	0.009557	0.005625	0.089315	-0.197232	0.0315524	4.08e-10	-0.0484556	0.0295544	0.101101	0.173803	0.103663	20
Uric acid	Q96IY4.CBPB2	13	46679161	13:46606632	13	46606632	C	T	0.234227	-0.001499	0.004743	0.751969	0.304961	0.0417378	2.74e-13	-0.00491538	0.0155674	0.752193	0.584813	0.701972	14
Uric acid	P22891.PROZ	13	113812968	13:113800622	13	113800622	C	T	0.484621	0.005895	0.004576	0.197661	0.377214	0.0229168	7.08995e-61	0.0156277	0.0121681	0.199032	0.0789199	0.0305295	20
Uric acid	P01860.IGHG3	14	106235439	14:105961529	14	105961529	G	A	0.466088	-0.009493	0.004536	0.0363658	0.185825	0.0284614	6.61999e-11	-0.0510857	0.0256334	0.0462688	0.0462688	NA	NA
Uric acid	P00738.HPT	16	72088491	16:72079657	16	72079657	T	C	0.292784	0.006658	0.00562	0.236137	0.407057	0.0317842	1.50001e-37	0.0163564	0.0138654	0.238135	0.0362067	0.337767	20
Uric acid	P02649.APOE	19	45409011	19:45408628	19	45408628	C	T	0.0932571	0.003665	0.01059	0.729282	0.612638	0.0482406	5.94001e-37	0.00598233	0.0172923	0.729378	0.256104	0.108278	20
Uric acid	P55056.APOC4	19	45445495	19:45448465	19	45448465	T	G	0.497437	-0.001252	0.00421	0.766171	-0.143339	0.0218747	5.65e-11	0.00873454	0.0294012	0.766404	0.377916	0.251696	14
Uric acid	P02655.APOC2	19	45450460	19:45404691	19	45404691	G	A	0.441049	-0.008389	0.00443	0.0582676	0.195555	0.0289008	1.32e-11	-0.0428984	0.0235239	0.0682111	0.185992	0.0383275	12
White blood cell count	O75636.FCN3	1	27701315	1:27710877	1	27710877	A	T	0.160292	-0.006146	0.008949	0.492221	-0.602938	0.0557464	2.9e-27	0.0101934	0.0148722	0.493091	0.777297	0.321014	14
White blood cell count	P07358.CO8B	1	57431688	1:57407484	1	57407484	C	T	0.446569	-0.007952	0.004407	0.0711683	-0.159527	0.0287819	2.98e-08	0.0498474	0.0290525	0.0862042	0.0862042	0.846067	3
White blood cell count	Q16610.ECM1	1	150480552	1:150377960	1	150377960	A	G	0.212145	0.01827	0.004798	0.000140188	-0.353638	0.0324765	1.29999e-27	-0.051663	0.0143732	0.000325139	0.000174064	0.0544574	13
White blood cell count	Q03591.FHR1	1	196788887	1:196686918	1	196686918	A	G	0.0540221	0.01624	0.009531	0.0883972	-0.984224	0.0765153	7.26002e-38	-0.0165003	0.00976836	0.0911891	0.216022	0.433449	15
White blood cell count	P36980.FHR2	1	196912911	1:196937536	1	196937536	T	C	0.0851735	0.00135	0.005797	0.815855	0.745516	0.0477703	6.6e-55	0.00181083	0.00777669	0.815875	0.306983	0.289492	18
White blood cell count	P05160.F13B	1	197036397	1:196923108	1	196923108	A	T	0.259464	-0.003665	0.004598	0.425401	0.177664	0.0325074	4.62001e-08	-0.0206288	0.0261541	0.430263	0.430263	0.14923	8
White blood cell count	P02787.TRFE	3	133464800	3:133490334	3	133490334	A	C	0.297319	0.006627	0.005132	0.196596	-0.225416	0.0313569	6.53999e-13	-0.029399	0.0231312	0.20374	0.0872429	0.477436	20
White blood cell count	P02765.FETUA	3	186330712	3:186330088	3	186330088	T	A	0.13545	-0.005756	0.005524	0.297412	-0.388737	0.0416229	9.68002e-21	0.0148069	0.0142983	0.300401	0.343558	0.564816	9
White blood cell count	P04196.HRG	3	186383741	3:186359810	3	186359810	T	G	0.483636	-0.005116	0.004277	0.231632	-0.398234	0.028777	1.49e-43	0.0128467	0.01078	0.23337	0.817699	0.213348	20
White blood cell count	P22792.CPN2	3	194072057	3:194061826	3	194061826	T	C	0.305797	-0.003878	0.004356	0.373323	-0.224681	0.0310976	5.00999e-13	0.01726	0.0195341	0.376921	0.619356	0.724341	12
White blood cell count	P02776.PLF4	4	74847841	4:74848065	4	74848065	C	G	0.146688	-0.001124	0.006608	0.864934	-0.26975	0.0387496	3.37001e-12	0.00416682	0.0245041	0.864974	0.711378	0.0313849	16
White blood cell count	P05156.CFAI	4	110723335	4:110735504	4	110735504	A	G	0.156349	-0.009423	0.007361	0.200501	-0.454311	0.0578717	4.14999e-15	0.0207413	0.0164166	0.206432	0.0868635	0.317672	20
White blood cell count	P03952.KLKB1	4	187148556	4:187137482	4	187137482	G	A	0.445386	-0.005876	0.004408	0.182522	0.167846	0.0283252	3.11e-09	-0.0350083	0.0269185	0.193419	0.152337	0.465128	14
White blood cell count	P10643.CO7	5	40909354	5:40974159	5	40974159	G	A	0.444795	0.003833	0.004261	0.368358	-0.189803	0.029207	8.10999e-11	-0.0201946	0.0226637	0.372898	0.0700359	0.0491413	20
White blood cell count	P00748.FA12	5	176836577	5:176801131	5	176801131	C	A	0.264393	0.01385	0.004584	0.00251626	0.404416	0.0331476	3.09002e-34	0.0342469	0.0116773	0.00335935	0.00327424	0.0649933	15
White blood cell count	P08519.APOA	6	161085291	6:161018174	6	161018174	C	T	0.103707	-0.006928	0.006364	0.27632	0.401367	0.0493276	4.06e-16	-0.017261	0.0159971	0.280584	0.173353	0.236365	7
White blood cell count	P27169.PON1	7	94954019	7:94955820	7	94955820	T	C	0.363959	0.00222	0.004729	0.638752	0.314408	0.029565	2.05999e-26	0.00706089	0.0150556	0.639079	0.901009	0.804275	20
White blood cell count	P07360.CO8G	9	139839713	9:139866247	9	139866247	G	T	0.163644	-0.007861	0.006245	0.208115	0.302661	0.0386361	4.73999e-15	-0.025973	0.0208983	0.213933	0.0703017	0.0428738	6
White blood cell count	P15169.CBPN	10	101841634	10:101768770	10	101768770	A	G	0.226932	-0.007453	0.005291	0.158948	-0.211457	0.0337158	3.57e-10	0.0352459	0.025645	0.169324	0.161014	0.105076	20
White blood cell count	P0DJI9.SAA2	11	18270190	11:18296394	11	18296394	G	C	0.337342	-6.064e-05	0.004671	0.989642	-0.357866	0.0254117	4.85001e-45	0.000169449	0.0130524	0.989642	0.520016	0.172336	20
White blood cell count	P0DJI8.SAA1	11	18287721	11:18279582	11	18279582	A	G	0.37776	0.0027	0.004392	0.538717	-0.280253	0.0239428	1.2e-31	-0.00963415	0.0156932	0.539276	0.520372	0.647885	20
White blood cell count	P20742.PZP	12	9360966	12:9317784	12	9317784	A	G	0.483241	-0.005731	0.004926	0.24466	0.246758	0.02474	1.98e-23	-0.0232252	0.0200982	0.247852	0.00323691	0.0136683	20
White blood cell count	P51884.LUM	12	91505608	12:91500002	12	91500002	T	A	0.289432	-0.003289	0.005665	0.561522	-0.197232	0.0315524	4.08e-10	0.0166758	0.0288461	0.5632	0.515697	0.677474	20
White blood cell count	Q96IY4.CBPB2	13	46679161	13:46606632	13	46606632	C	T	0.234227	-0.009134	0.004777	0.0558661	0.304961	0.0417378	2.74e-13	-0.0299514	0.0161918	0.0643441	0.0507422	0.548639	14
White blood cell count	P22891.PROZ	13	113812968	13:113800622	13	113800622	C	T	0.484621	0.01237	0.004621	0.00743046	0.377214	0.0229168	7.08995e-61	0.0327931	0.0124113	0.00823702	0.00604886	0.726828	20
White blood cell count	P01860.IGHG3	14	106235439	14:105961529	14	105961529	G	A	0.466088	0.00728	0.004563	0.110614	0.185825	0.0284614	6.61999e-11	0.0391766	0.0252779	0.12118	0.12118	NA	NA
White blood cell count	P00738.HPT	16	72088491	16:72079657	16	72079657	T	C	0.292784	-0.008818	0.005666	0.119637	0.407057	0.0317842	1.50001e-37	-0.0216628	0.0140218	0.122362	0.0288988	0.379427	20
White blood cell count	P02649.APOE	19	45409011	19:45408628	19	45408628	C	T	0.0932571	0.001195	0.01064	0.910576	0.612638	0.0482406	5.94001e-37	0.00195058	0.0173682	0.910579	0.988236	0.938222	20
White blood cell count	P55056.APOC4	19	45445495	19:45448465	19	45448465	T	G	0.497437	-0.00657	0.004234	0.120728	-0.143339	0.0218747	5.65e-11	0.0458354	0.0303553	0.131052	0.0729572	0.53216	14
White blood cell count	P02655.APOC2	19	45450460	19:45404691	19	45404691	G	A	0.441049	-0.002594	0.004465	0.561265	0.195555	0.0289008	1.32e-11	-0.0132648	0.0229165	0.562702	0.880359	0.754198	12
Zinc sulfate turbidity test	O75636.FCN3	1	27701315	1:27710877	1	27710877	A	T	0.160292	0.0137	0.0277	0.620893	-0.602938	0.0557464	2.9e-27	-0.0227221	0.0459897	0.621258	0.232141	0.119645	14
Zinc sulfate turbidity test	P07358.CO8B	1	57431688	1:57407484	1	57407484	C	T	0.446569	-0.002198	0.01322	0.86795	-0.159527	0.0287819	2.98e-08	0.0137782	0.0829073	0.868009	0.868009	0.657325	3
Zinc sulfate turbidity test	Q16610.ECM1	1	150480552	1:150377960	1	150377960	A	G	0.212145	-0.009389	0.0144	0.514392	-0.353638	0.0324765	1.29999e-27	0.0265497	0.0407925	0.515145	0.669054	0.359594	13
Zinc sulfate turbidity test	Q03591.FHR1	1	196788887	1:196686918	1	196686918	A	G	0.0540221	0.01798	0.02894	0.534412	-0.984224	0.0765153	7.26002e-38	-0.0182682	0.0294382	0.534888	0.651763	0.767654	15
Zinc sulfate turbidity test	P36980.FHR2	1	196912911	1:196937536	1	196937536	T	C	0.0851735	0.006211	0.01766	0.725064	0.745516	0.0477703	6.6e-55	0.00833114	0.0236943	0.725131	0.817211	0.870789	18
Zinc sulfate turbidity test	P05160.F13B	1	197036397	1:196923108	1	196923108	A	T	0.259464	-0.008623	0.01398	0.53736	0.177664	0.0325074	4.62001e-08	-0.0485354	0.0791874	0.53993	0.53993	0.476233	8
Zinc sulfate turbidity test	P02787.TRFE	3	133464800	3:133490334	3	133490334	A	C	0.297319	-0.0116	0.01546	0.45306	-0.225416	0.0313569	6.53999e-13	0.0514604	0.0689569	0.455505	0.34373	0.963726	20
Zinc sulfate turbidity test	P02765.FETUA	3	186330712	3:186330088	3	186330088	T	A	0.13545	0.02823	0.01683	0.0934717	-0.388737	0.0416229	9.68002e-21	-0.0726198	0.0439868	0.0987494	0.168466	0.910011	9
Zinc sulfate turbidity test	P04196.HRG	3	186383741	3:186359810	3	186359810	T	G	0.483636	0.002402	0.01276	0.850685	-0.398234	0.028777	1.49e-43	-0.00603163	0.0320444	0.850699	0.998063	0.997111	20
Zinc sulfate turbidity test	P22792.CPN2	3	194072057	3:194061826	3	194061826	T	C	0.305797	0.009575	0.01302	0.462092	-0.224681	0.0310976	5.00999e-13	-0.042616	0.0582482	0.464396	0.600706	0.913587	12
Zinc sulfate turbidity test	P02776.PLF4	4	74847841	4:74848065	4	74848065	C	G	0.146688	0.03313	0.01994	0.0966162	-0.26975	0.0387496	3.37001e-12	-0.122817	0.0759966	0.106074	0.11952	0.340819	16
Zinc sulfate turbidity test	P05156.CFAI	4	110723335	4:110735504	4	110735504	A	G	0.156349	0.02019	0.02218	0.362675	-0.454311	0.0578717	4.14999e-15	-0.0444409	0.0491483	0.365878	0.378053	0.989942	20
Zinc sulfate turbidity test	P03952.KLKB1	4	187148556	4:187137482	4	187137482	G	A	0.445386	-0.005859	0.01323	0.657869	0.167846	0.0283252	3.11e-09	-0.034907	0.0790421	0.65876	0.620941	0.604711	14
Zinc sulfate turbidity test	P10643.CO7	5	40909354	5:40974159	5	40974159	G	A	0.444795	0.005285	0.01286	0.681099	-0.189803	0.029207	8.10999e-11	-0.0278447	0.0678898	0.6817	0.353006	0.908775	20
Zinc sulfate turbidity test	P00748.FA12	5	176836577	5:176801131	5	176801131	C	A	0.264393	0.005929	0.01381	0.667686	0.404416	0.0331476	3.09002e-34	0.0146606	0.0341691	0.667879	0.487632	0.623883	15
Zinc sulfate turbidity test	P08519.APOA	6	161085291	6:161018174	6	161018174	C	T	0.103707	-0.01515	0.01908	0.427181	0.401367	0.0493276	4.06e-16	-0.037746	0.0477633	0.429369	0.607613	0.986538	7
Zinc sulfate turbidity test	P27169.PON1	7	94954019	7:94955820	7	94955820	T	C	0.363959	0.01093	0.01422	0.44211	0.314408	0.029565	2.05999e-26	0.0347637	0.0453458	0.443298	0.823183	0.148034	20
Zinc sulfate turbidity test	P07360.CO8G	9	139839713	9:139866247	9	139866247	G	T	0.163644	-0.02162	0.01907	0.256913	0.302661	0.0386361	4.73999e-15	-0.0714331	0.0636642	0.26185	0.493388	0.344489	6
Zinc sulfate turbidity test	P15169.CBPN	10	101841634	10:101768770	10	101768770	A	G	0.226932	0.001643	0.01583	0.917336	-0.211457	0.0337158	3.57e-10	-0.0077699	0.0748718	0.917347	0.959214	0.961569	20
Zinc sulfate turbidity test	P0DJI9.SAA2	11	18270190	11:18296394	11	18296394	G	C	0.337342	0.002618	0.0141	0.852701	-0.357866	0.0254117	4.85001e-45	-0.00731559	0.0394036	0.852713	0.850108	0.753162	20
Zinc sulfate turbidity test	P0DJI8.SAA1	11	18287721	11:18279582	11	18279582	A	G	0.37776	0.01123	0.01328	0.397758	-0.280253	0.0239428	1.2e-31	-0.0400709	0.0475093	0.398986	0.749495	0.606476	20
Zinc sulfate turbidity test	P20742.PZP	12	9360966	12:9317784	12	9317784	A	G	0.483241	0.02296	0.01482	0.12132	0.246758	0.02474	1.98e-23	0.0930466	0.060779	0.125794	0.237938	0.184666	20
Zinc sulfate turbidity test	P51884.LUM	12	91505608	12:91500002	12	91500002	T	A	0.289432	0.006841	0.01724	0.691508	-0.197232	0.0315524	4.08e-10	-0.034685	0.0875857	0.692096	0.632158	0.0467882	20
Zinc sulfate turbidity test	Q96IY4.CBPB2	13	46679161	13:46606632	13	46606632	C	T	0.234227	-0.001356	0.01429	0.924401	0.304961	0.0417378	2.74e-13	-0.00444647	0.0468624	0.924407	0.884205	0.842567	14
Zinc sulfate turbidity test	P22891.PROZ	13	113812968	13:113800622	13	113800622	C	T	0.484621	-0.03714	0.01377	0.0069932	0.377214	0.0229168	7.08995e-61	-0.0984587	0.0369913	0.00777538	0.0564167	0.149345	20
Zinc sulfate turbidity test	P01860.IGHG3	14	106235439	14:105961529	14	105961529	G	A	0.466088	-0.02202	0.01373	0.108761	0.185825	0.0284614	6.61999e-11	-0.118499	0.0760832	0.119355	0.119355	NA	NA
Zinc sulfate turbidity test	P00738.HPT	16	72088491	16:72079657	16	72079657	T	C	0.292784	0.03314	0.01723	0.0544312	0.407057	0.0317842	1.50001e-37	0.0814137	0.0428029	0.0571635	0.40077	0.0240606	20
Zinc sulfate turbidity test	P02649.APOE	19	45409011	19:45408628	19	45408628	C	T	0.0932571	0.02529	0.03193	0.428334	0.612638	0.0482406	5.94001e-37	0.0412805	0.0522201	0.429231	0.172832	0.644432	20
Zinc sulfate turbidity test	P55056.APOC4	19	45445495	19:45448465	19	45448465	T	G	0.497437	-0.01452	0.01268	0.252163	-0.143339	0.0218747	5.65e-11	0.101298	0.0898022	0.259313	0.315817	0.664725	14
Zinc sulfate turbidity test	P02655.APOC2	19	45450460	19:45404691	19	45404691	G	A	0.441049	0.02333	0.01344	0.082588	0.195555	0.0289008	1.32e-11	0.119301	0.070953	0.0926823	0.0893351	0.926661	12
Atopic dermatitis	O75636.FCN3	1	27701315	1:27697474	1	27697474	C	G	0.179022	0.000428879	0.0604914	0.994343	-0.699322	0.0526116	2.57002e-40	-0.000613278	0.0865001	0.994343	0.147179	0.0640895	17
Atopic dermatitis	P07358.CO8B	1	57431688	1:57407484	1	57407484	C	T	0.446569	-0.0255543	0.0328698	0.436899	-0.159527	0.0287819	2.98e-08	0.160188	0.208062	0.441357	0.441357	0.579046	4
Atopic dermatitis	Q16610.ECM1	1	150480552	1:150377960	1	150377960	A	G	0.212145	-0.103738	0.0394676	0.00857769	-0.353638	0.0324765	1.29999e-27	0.293346	0.11481	0.010617	0.050054	0.00312202	14
Atopic dermatitis	Q03591.FHR1	1	196788887	1:196686918	1	196686918	A	G	0.0540221	-0.0365783	0.0716303	0.609593	-0.984224	0.0765153	7.26002e-38	0.0371646	0.0728358	0.609875	0.594178	0.546124	20
Atopic dermatitis	P36980.FHR2	1	196912911	1:196937536	1	196937536	T	C	0.0851735	-0.015127	0.0437157	0.729319	0.745516	0.0477703	6.6e-55	-0.0202906	0.0586526	0.729383	0.898446	0.511164	20
Atopic dermatitis	P05160.F13B	1	197036397	1:196905205	1	196905205	T	C	0.257689	-0.0189292	0.0372785	0.611609	0.186856	0.0326439	1.04e-08	-0.101304	0.200287	0.613003	0.778707	0.826669	20
Atopic dermatitis	P02787.TRFE	3	133464800	3:133490334	3	133490334	A	C	0.297319	-0.0231919	0.0379247	0.540852	-0.225416	0.0313569	6.53999e-13	0.102885	0.168851	0.542309	0.431692	0.612619	20
Atopic dermatitis	P02765.FETUA	3	186330712	3:186330088	3	186330088	T	A	0.13545	-0.000512605	0.0415182	0.990149	-0.388737	0.0416229	9.68002e-21	0.00131864	0.106803	0.990149	0.205331	0.146181	11
Atopic dermatitis	P04196.HRG	3	186383741	3:186359810	3	186359810	T	G	0.483636	0.0141378	0.0322267	0.66088	-0.398234	0.028777	1.49e-43	-0.0355013	0.0809648	0.66104	0.938013	0.775501	20
Atopic dermatitis	P22792.CPN2	3	194072057	3:194061826	3	194061826	T	C	0.305797	0.0341731	0.0326418	0.295141	-0.224681	0.0310976	5.00999e-13	-0.152096	0.146798	0.30016	0.348284	0.125089	15
Atopic dermatitis	P02776.PLF4	4	74847841	4:74848065	4	74848065	C	G	0.146688	0.032399	0.0488316	0.507021	-0.26975	0.0387496	3.37001e-12	-0.120107	0.181846	0.50894	0.393807	0.190703	20
Atopic dermatitis	P05156.CFAI	4	110723335	4:110735504	4	110735504	A	G	0.156349	0.0130306	0.0550487	0.812882	-0.454311	0.0578717	4.14999e-15	-0.028682	0.121225	0.812966	0.392734	0.193821	20
Atopic dermatitis	P03952.KLKB1	4	187148556	4:187164069	4	187164069	C	T	0.371057	-0.000467249	0.0343638	0.989151	0.171093	0.0288496	3.02e-09	-0.00273096	0.200849	0.989151	0.844503	0.938205	17
Atopic dermatitis	P10643.CO7	5	40909354	5:40974159	5	40974159	G	A	0.444795	-0.0120525	0.0319583	0.706075	-0.189803	0.029207	8.10999e-11	0.0635	0.168659	0.706546	0.652017	0.135987	20
Atopic dermatitis	P00748.FA12	5	176836577	5:176801131	5	176801131	C	A	0.264393	-0.0328657	0.034786	0.344763	0.404416	0.0331476	3.09002e-34	-0.0812671	0.086273	0.346205	0.257929	0.0254888	20
Atopic dermatitis	P08519.APOA	6	161085291	6:161018174	6	161018174	C	T	0.103707	-0.0200929	0.0471254	0.669838	0.401367	0.0493276	4.06e-16	-0.0500612	0.117573	0.670263	0.961659	0.991869	8
Atopic dermatitis	P27169.PON1	7	94954019	7:94955820	7	94955820	T	C	0.363959	0.00732698	0.0352833	0.835493	0.314408	0.029565	2.05999e-26	0.023304	0.112243	0.835524	0.10441	0.0679897	20
Atopic dermatitis	P07360.CO8G	9	139839713	9:139866247	9	139866247	G	T	0.163644	-0.0200786	0.0444552	0.651514	0.302661	0.0386361	4.73999e-15	-0.0663403	0.147125	0.652054	0.662804	0.507675	6
Atopic dermatitis	P15169.CBPN	10	101841634	10:101768770	10	101768770	A	G	0.226932	0.015427	0.0387583	0.690607	-0.211457	0.0337158	3.57e-10	-0.0729559	0.18366	0.691196	0.832963	0.0743296	20
Atopic dermatitis	P0DJI9.SAA2	11	18270190	11:18277217	11	18277217	G	A	0.485804	0.0499818	0.0372349	0.179486	0.439134	0.0273027	3.31e-58	0.113819	0.0850864	0.180998	0.591485	0.112731	20
Atopic dermatitis	P0DJI8.SAA1	11	18287721	11:18277217	11	18277217	G	A	0.485804	0.0499818	0.0372349	0.179486	0.329611	0.0279273	3.79e-32	0.151639	0.113694	0.182289	0.53202	0.0905819	20
Atopic dermatitis	P20742.PZP	12	9360966	12:9317784	12	9317784	A	G	0.483241	0.0110468	0.0332873	0.739993	0.246758	0.02474	1.98e-23	0.0447677	0.134973	0.740132	0.316025	0.27323	20
Atopic dermatitis	P51884.LUM	12	91505608	12:91500002	12	91500002	T	A	0.289432	-0.0462553	0.039728	0.244304	-0.197232	0.0315524	4.08e-10	0.234522	0.204892	0.25237	0.316544	0.706546	20
Atopic dermatitis	Q96IY4.CBPB2	13	46679161	13:46606632	13	46606632	C	T	0.234227	-0.0195627	0.0358134	0.584901	0.304961	0.0417378	2.74e-13	-0.0641483	0.117764	0.585946	0.752591	0.091293	14
Atopic dermatitis	P22891.PROZ	13	113812968	13:113800622	13	113800622	C	T	0.484621	0.0206371	0.0341779	0.545967	0.377214	0.0229168	7.08995e-61	0.0547093	0.0906671	0.546237	0.108442	0.120094	20
Atopic dermatitis	P01860.IGHG3	14	106235439	14:105961529	14	105961529	G	A	0.466088	-0.0503644	0.0328559	0.125304	0.185825	0.0284614	6.61999e-11	-0.271031	0.181619	0.135618	0.135618	NA	NA
Atopic dermatitis	P00738.HPT	16	72088491	16:72079657	16	72079657	T	C	0.292784	0.043198	0.040093	0.281282	0.407057	0.0317842	1.50001e-37	0.106123	0.0988428	0.282979	0.493681	0.701743	20
Atopic dermatitis	P02649.APOE	19	45409011	19:45402262	19	45402262	G	T	0.0934543	-0.0483058	0.0770939	0.530932	0.585867	0.047853	1.83e-34	-0.0824518	0.131762	0.531469	0.0887234	0.208191	20
Atopic dermatitis	P55056.APOC4	19	45445495	19:45443647	19	45443647	C	T	0.488565	-0.00243254	0.0340612	0.943066	0.144527	0.0219787	4.84e-11	-0.016831	0.235687	0.94307	0.761907	0.687733	15
Atopic dermatitis	P02655.APOC2	19	45450460	19:45404691	19	45404691	G	A	0.441049	-0.0707561	0.0337721	0.0361616	0.195555	0.0289008	1.32e-11	-0.361822	0.180788	0.0453533	0.0656745	0.944189	13
Arrhythmia	O75636.FCN3	1	27701315	1:27697474	1	27697474	C	G	0.179022	-0.015723	0.021986	0.474525	-0.699322	0.0526116	2.57002e-40	0.0224832	0.0314845	0.475163	0.672057	0.613463	17
Arrhythmia	P07358.CO8B	1	57431688	1:57407484	1	57407484	C	T	0.446569	0.0102229	0.0118096	0.386688	-0.159527	0.0287819	2.98e-08	-0.0640826	0.0749265	0.392401	0.392401	0.5095	4
Arrhythmia	Q16610.ECM1	1	150480552	1:150377960	1	150377960	A	G	0.212145	-0.0287515	0.0140753	0.0410825	-0.353638	0.0324765	1.29999e-27	0.0813021	0.0404956	0.0446777	0.11833	3.39467e-05	14
Arrhythmia	Q03591.FHR1	1	196788887	1:196686918	1	196686918	A	G	0.0540221	-0.00136579	0.0255088	0.9573	-0.984224	0.0765153	7.26002e-38	0.00138768	0.0259179	0.9573	0.493466	0.502055	20
Arrhythmia	P36980.FHR2	1	196912911	1:196937536	1	196937536	T	C	0.0851735	-0.0127818	0.0154546	0.408206	0.745516	0.0477703	6.6e-55	-0.0171449	0.0207592	0.408863	0.888709	0.449433	20
Arrhythmia	P05160.F13B	1	197036397	1:196905205	1	196905205	T	C	0.257689	-0.00751645	0.0133159	0.572432	0.186856	0.0326439	1.04e-08	-0.0402259	0.0716084	0.574287	0.74183	0.700483	20
Arrhythmia	P02787.TRFE	3	133464800	3:133490334	3	133490334	A	C	0.297319	0.0179358	0.0136583	0.189124	-0.225416	0.0313569	6.53999e-13	-0.0795676	0.0615944	0.196427	0.0488638	0.179444	20
Arrhythmia	P02765.FETUA	3	186330712	3:186330088	3	186330088	T	A	0.13545	-0.00591344	0.0147926	0.689335	-0.388737	0.0416229	9.68002e-21	0.0152119	0.0380877	0.689605	0.415227	0.260123	11
Arrhythmia	P04196.HRG	3	186383741	3:186359810	3	186359810	T	G	0.483636	0.00533086	0.0115402	0.644125	-0.398234	0.028777	1.49e-43	-0.0133863	0.0289946	0.64431	0.91822	0.97754	20
Arrhythmia	P22792.CPN2	3	194072057	3:194061826	3	194061826	T	C	0.305797	0.0242204	0.0116869	0.038225	-0.224681	0.0310976	5.00999e-13	-0.107799	0.0541132	0.04636	0.0266466	0.402428	15
Arrhythmia	P02776.PLF4	4	74847841	4:74848065	4	74848065	C	G	0.146688	0.0164444	0.0175607	0.349052	-0.26975	0.0387496	3.37001e-12	-0.0609614	0.0656862	0.353371	0.414482	0.505446	20
Arrhythmia	P05156.CFAI	4	110723335	4:110735504	4	110735504	A	G	0.156349	-0.0023631	0.0197355	0.90469	-0.454311	0.0578717	4.14999e-15	0.00520151	0.0434457	0.904701	0.914206	0.915837	20
Arrhythmia	P03952.KLKB1	4	187148556	4:187164069	4	187164069	C	T	0.371057	0.00763893	0.012374	0.537014	0.171093	0.0288496	3.02e-09	0.0446478	0.0727143	0.539204	0.570262	0.199595	17
Arrhythmia	P10643.CO7	5	40909354	5:40974159	5	40974159	G	A	0.444795	-0.00834844	0.0114258	0.464982	-0.189803	0.029207	8.10999e-11	0.0439848	0.0605773	0.467782	0.582774	0.399472	20
Arrhythmia	P00748.FA12	5	176836577	5:176801131	5	176801131	C	A	0.264393	-0.0140081	0.0124446	0.260317	0.404416	0.0331476	3.09002e-34	-0.0346378	0.0309024	0.262339	0.434813	0.551434	20
Arrhythmia	P08519.APOA	6	161085291	6:161018174	6	161018174	C	T	0.103707	-0.0211984	0.0170511	0.213783	0.401367	0.0493276	4.06e-16	-0.0528155	0.0429755	0.219084	0.219001	0.511695	8
Arrhythmia	P27169.PON1	7	94954019	7:94955820	7	94955820	T	C	0.363959	0.0102746	0.0126981	0.418431	0.314408	0.029565	2.05999e-26	0.0326793	0.0405041	0.419774	0.704576	0.0924363	20
Arrhythmia	P07360.CO8G	9	139839713	9:139866247	9	139866247	G	T	0.163644	-0.00818067	0.0159646	0.608353	0.302661	0.0386361	4.73999e-15	-0.0270292	0.0528601	0.609118	0.90006	0.134689	6
Arrhythmia	P15169.CBPN	10	101841634	10:101768770	10	101768770	A	G	0.226932	0.0116931	0.0138866	0.399767	-0.211457	0.0337158	3.57e-10	-0.0552976	0.0662605	0.403972	0.413672	0.556087	20
Arrhythmia	P0DJI9.SAA2	11	18270190	11:18277217	11	18277217	G	A	0.485804	0.00908592	0.0133262	0.49536	0.439134	0.0273027	3.31e-58	0.0206905	0.0303738	0.495747	0.186531	0.419655	20
Arrhythmia	P0DJI8.SAA1	11	18287721	11:18277217	11	18277217	G	A	0.485804	0.00908592	0.0133262	0.49536	0.329611	0.0279273	3.79e-32	0.0275656	0.0404975	0.496078	0.170868	0.617746	20
Arrhythmia	P20742.PZP	12	9360966	12:9317784	12	9317784	A	G	0.483241	0.00530583	0.0119471	0.656964	0.246758	0.02474	1.98e-23	0.0215022	0.0484643	0.657281	0.189588	0.172271	20
Arrhythmia	P51884.LUM	12	91505608	12:91500002	12	91500002	T	A	0.289432	-0.0334234	0.0141817	0.0184331	-0.197232	0.0315524	4.08e-10	0.169462	0.0768445	0.0274355	0.024134	0.942338	20
Arrhythmia	Q96IY4.CBPB2	13	46679161	13:46606632	13	46606632	C	T	0.234227	-0.000489905	0.0127993	0.969468	0.304961	0.0417378	2.74e-13	-0.00160645	0.041971	0.969468	0.844035	0.703058	14
Arrhythmia	P22891.PROZ	13	113812968	13:113800622	13	113800622	C	T	0.484621	0.00766471	0.0121548	0.528308	0.377214	0.0229168	7.08995e-61	0.0203193	0.0322462	0.52861	0.738176	0.808964	20
Arrhythmia	P01860.IGHG3	14	106235439	14:105961529	14	105961529	G	A	0.466088	0.0117517	0.0117992	0.319262	0.185825	0.0284614	6.61999e-11	0.0632407	0.0642307	0.324827	0.324827	NA	NA
Arrhythmia	P00738.HPT	16	72088491	16:72079657	16	72079657	T	C	0.292784	-0.0398351	0.0144359	0.00578994	0.407057	0.0317842	1.50001e-37	-0.0978612	0.0362779	0.0069854	0.0897983	0.00161808	20
Arrhythmia	P02649.APOE	19	45409011	19:45402262	19	45402262	G	T	0.0934543	0.00726174	0.0275263	0.791925	0.585867	0.047853	1.83e-34	0.0123949	0.0469948	0.791973	0.609318	0.545709	20
Arrhythmia	P55056.APOC4	19	45445495	19:45443647	19	45443647	C	T	0.488565	-0.00901251	0.0121369	0.457742	0.144527	0.0219787	4.84e-11	-0.0623586	0.0845106	0.460588	0.374272	0.914517	15
Arrhythmia	P02655.APOC2	19	45450460	19:45404691	19	45404691	G	A	0.441049	-0.0166194	0.0120931	0.169354	0.195555	0.0289008	1.32e-11	-0.0849858	0.0631027	0.178049	0.262061	0.866555	13
Asthma	O75636.FCN3	1	27701315	1:27697474	1	27697474	C	G	0.179022	-0.015563	0.0315449	0.621758	-0.699322	0.0526116	2.57002e-40	0.0222544	0.0451389	0.621998	0.951228	0.990086	17
Asthma	P07358.CO8B	1	57431688	1:57407484	1	57407484	C	T	0.446569	-0.0316219	0.0167971	0.0597573	-0.159527	0.0287819	2.98e-08	0.198223	0.111201	0.0746576	0.0746576	0.327903	4
Asthma	Q16610.ECM1	1	150480552	1:150377960	1	150377960	A	G	0.212145	-0.0439846	0.0200948	0.0286072	-0.353638	0.0324765	1.29999e-27	0.124377	0.0579597	0.0318785	0.129148	0.00554375	14
Asthma	Q03591.FHR1	1	196788887	1:196686918	1	196686918	A	G	0.0540221	0.00610971	0.0361709	0.865866	-0.984224	0.0765153	7.26002e-38	-0.00620764	0.0367539	0.865877	0.617123	0.43531	20
Asthma	P36980.FHR2	1	196912911	1:196937536	1	196937536	T	C	0.0851735	0.0148494	0.0216408	0.492602	0.745516	0.0477703	6.6e-55	0.0199183	0.029056	0.49302	0.90252	0.831867	20
Asthma	P05160.F13B	1	197036397	1:196905205	1	196905205	T	C	0.257689	-0.00968229	0.0188094	0.606721	0.186856	0.0326439	1.04e-08	-0.0518169	0.101069	0.608168	0.814529	0.567295	20
Asthma	P02787.TRFE	3	133464800	3:133490334	3	133490334	A	C	0.297319	0.00990637	0.0193349	0.608401	-0.225416	0.0313569	6.53999e-13	-0.0439471	0.0859918	0.609308	0.605734	0.823785	20
Asthma	P02765.FETUA	3	186330712	3:186330088	3	186330088	T	A	0.13545	-0.000788793	0.0209592	0.969979	-0.388737	0.0416229	9.68002e-21	0.00202912	0.0539165	0.969979	0.428516	0.252251	11
Asthma	P04196.HRG	3	186383741	3:186359810	3	186359810	T	G	0.483636	0.000579799	0.0163536	0.971718	-0.398234	0.028777	1.49e-43	-0.00145593	0.0410654	0.971718	0.886411	0.736952	20
Asthma	P22792.CPN2	3	194072057	3:194061826	3	194061826	T	C	0.305797	0.0179932	0.0166198	0.278968	-0.224681	0.0310976	5.00999e-13	-0.0800834	0.0747963	0.284311	0.196262	0.820674	15
Asthma	P02776.PLF4	4	74847841	4:74848065	4	74848065	C	G	0.146688	-0.0119952	0.0246916	0.627108	-0.26975	0.0387496	3.37001e-12	0.0444678	0.0917576	0.627944	0.935727	0.795659	20
Asthma	P05156.CFAI	4	110723335	4:110735504	4	110735504	A	G	0.156349	-0.0238128	0.0279432	0.394111	-0.454311	0.0578717	4.14999e-15	0.0524152	0.0618681	0.396879	0.65315	0.588159	20
Asthma	P03952.KLKB1	4	187148556	4:187164069	4	187164069	C	T	0.371057	-0.0206662	0.017478	0.237042	0.171093	0.0288496	3.02e-09	-0.120789	0.104165	0.246216	0.265875	0.927134	17
Asthma	P10643.CO7	5	40909354	5:40974159	5	40974159	G	A	0.444795	0.0031409	0.0161934	0.846206	-0.189803	0.029207	8.10999e-11	-0.0165482	0.0853547	0.846273	0.924289	0.759728	20
Asthma	P00748.FA12	5	176836577	5:176801131	5	176801131	C	A	0.264393	0.00836504	0.0176019	0.63462	0.404416	0.0331476	3.09002e-34	0.0206842	0.0435573	0.634876	0.926398	0.524765	20
Asthma	P08519.APOA	6	161085291	6:161018174	6	161018174	C	T	0.103707	0.0393621	0.0241748	0.103477	0.401367	0.0493276	4.06e-16	0.0980701	0.0614253	0.110361	0.137499	0.92887	8
Asthma	P27169.PON1	7	94954019	7:94955820	7	94955820	T	C	0.363959	0.022867	0.0179258	0.202079	0.314408	0.029565	2.05999e-26	0.0727303	0.0574231	0.205309	0.411037	0.010659	20
Asthma	P07360.CO8G	9	139839713	9:139866247	9	139866247	G	T	0.163644	-0.0228458	0.0227179	0.314594	0.302661	0.0386361	4.73999e-15	-0.0754831	0.0756765	0.318549	0.496534	0.0298466	6
Asthma	P15169.CBPN	10	101841634	10:101768770	10	101768770	A	G	0.226932	0.0186359	0.0197242	0.344748	-0.211457	0.0337158	3.57e-10	-0.0881311	0.0943302	0.350158	0.344059	0.32363	20
Asthma	P0DJI9.SAA2	11	18270190	11:18277217	11	18277217	G	A	0.485804	0.00323611	0.0189123	0.864136	0.439134	0.0273027	3.31e-58	0.0073693	0.0430698	0.864144	0.680207	0.703101	20
Asthma	P0DJI8.SAA1	11	18287721	11:18277217	11	18277217	G	A	0.485804	0.00323611	0.0189123	0.864136	0.329611	0.0279273	3.79e-32	0.00981797	0.0573838	0.864151	0.694588	0.756004	20
Asthma	P20742.PZP	12	9360966	12:9317784	12	9317784	A	G	0.483241	-0.000844021	0.016964	0.960319	0.246758	0.02474	1.98e-23	-0.00342044	0.0687486	0.960319	0.517555	0.190219	20
Asthma	P51884.LUM	12	91505608	12:91500002	12	91500002	T	A	0.289432	0.013029	0.0199478	0.513657	-0.197232	0.0315524	4.08e-10	-0.0660591	0.101689	0.51594	0.412931	0.812204	20
Asthma	Q96IY4.CBPB2	13	46679161	13:46606632	13	46606632	C	T	0.234227	-0.0200327	0.0181109	0.26868	0.304961	0.0417378	2.74e-13	-0.0656892	0.0600643	0.27411	0.34819	0.466298	14
Asthma	P22891.PROZ	13	113812968	13:113800622	13	113800622	C	T	0.484621	0.0190302	0.0172857	0.27093	0.377214	0.0229168	7.08995e-61	0.0504493	0.0459269	0.272	0.189823	0.168778	20
Asthma	P01860.IGHG3	14	106235439	14:105961529	14	105961529	G	A	0.466088	0.00806742	0.0167888	0.630854	0.185825	0.0284614	6.61999e-11	0.0434141	0.0905915	0.631776	0.631776	NA	NA
Asthma	P00738.HPT	16	72088491	16:72079657	16	72079657	T	C	0.292784	-0.0110355	0.0203899	0.588354	0.407057	0.0317842	1.50001e-37	-0.0271103	0.0501356	0.588687	0.969307	0.8998	20
Asthma	P02649.APOE	19	45409011	19:45402262	19	45402262	G	T	0.0934543	0.0893581	0.0390792	0.0222199	0.585867	0.047853	1.83e-34	0.152523	0.0678567	0.024594	0.0536461	0.00197602	20
Asthma	P55056.APOC4	19	45445495	19:45443647	19	45443647	C	T	0.488565	0.0194352	0.0171986	0.258456	0.144527	0.0219787	4.84e-11	0.134475	0.120743	0.265399	0.204731	0.731416	15
Asthma	P02655.APOC2	19	45450460	19:45404691	19	45404691	G	A	0.441049	-0.00349528	0.0171638	0.838633	0.195555	0.0289008	1.32e-11	-0.0178736	0.0878096	0.838705	0.382683	0.0921699	13
Biliary tract cancer	O75636.FCN3	1	27701315	1:27697474	1	27697474	C	G	0.179022	0.0798888	0.148105	0.589607	-0.699322	0.0526116	2.57002e-40	-0.114237	0.211958	0.589913	0.575575	0.491599	17
Biliary tract cancer	P07358.CO8B	1	57431688	1:57407484	1	57407484	C	T	0.446569	-0.122031	0.0799678	0.12701	-0.159527	0.0287819	2.98e-08	0.764954	0.519932	0.141222	0.141222	0.976571	4
Biliary tract cancer	Q16610.ECM1	1	150480552	1:150377960	1	150377960	A	G	0.212145	0.110423	0.0954444	0.2473	-0.353638	0.0324765	1.29999e-27	-0.312248	0.271412	0.249955	0.334831	0.531772	14
Biliary tract cancer	Q03591.FHR1	1	196788887	1:196686918	1	196686918	A	G	0.0540221	0.146912	0.173136	0.396139	-0.984224	0.0765153	7.26002e-38	-0.149267	0.176294	0.397164	0.145079	0.23396	20
Biliary tract cancer	P36980.FHR2	1	196912911	1:196937536	1	196937536	T	C	0.0851735	-0.0309382	0.10545	0.769223	0.745516	0.0477703	6.6e-55	-0.041499	0.141471	0.769263	0.389477	0.514798	20
Biliary tract cancer	P05160.F13B	1	197036397	1:196905205	1	196905205	T	C	0.257689	0.0590138	0.0905652	0.514648	0.186856	0.0326439	1.04e-08	0.315825	0.487809	0.51735	0.566492	0.600645	20
Biliary tract cancer	P02787.TRFE	3	133464800	3:133490334	3	133490334	A	C	0.297319	-0.0263445	0.0927036	0.776272	-0.225416	0.0313569	6.53999e-13	0.116871	0.411577	0.776442	0.461413	0.29709	20
Biliary tract cancer	P02765.FETUA	3	186330712	3:186330088	3	186330088	T	A	0.13545	0.0551146	0.100334	0.582793	-0.388737	0.0416229	9.68002e-21	-0.141779	0.25855	0.583444	0.716518	0.475701	11
Biliary tract cancer	P04196.HRG	3	186383741	3:186359810	3	186359810	T	G	0.483636	0.000239287	0.0783669	0.997564	-0.398234	0.028777	1.49e-43	-0.000600871	0.196786	0.997564	0.923968	0.869011	20
Biliary tract cancer	P22792.CPN2	3	194072057	3:194061826	3	194061826	T	C	0.305797	0.0417997	0.0792655	0.597959	-0.224681	0.0310976	5.00999e-13	-0.18604	0.35373	0.598931	0.448652	0.547511	15
Biliary tract cancer	P02776.PLF4	4	74847841	4:74848065	4	74848065	C	G	0.146688	-0.131981	0.119479	0.269317	-0.26975	0.0387496	3.37001e-12	0.489273	0.448468	0.275278	0.40414	0.388162	20
Biliary tract cancer	P05156.CFAI	4	110723335	4:110735504	4	110735504	A	G	0.156349	-0.0303967	0.134121	0.820707	-0.454311	0.0578717	4.14999e-15	0.0669073	0.295342	0.82078	0.906976	0.320195	20
Biliary tract cancer	P03952.KLKB1	4	187148556	4:187164069	4	187164069	C	T	0.371057	-0.0865293	0.0840164	0.303052	0.171093	0.0288496	3.02e-09	-0.505744	0.498407	0.310238	0.2845	0.97193	17
Biliary tract cancer	P10643.CO7	5	40909354	5:40974159	5	40974159	G	A	0.444795	0.0508654	0.0775589	0.511934	-0.189803	0.029207	8.10999e-11	-0.26799	0.410704	0.514069	0.221294	0.0898019	20
Biliary tract cancer	P00748.FA12	5	176836577	5:176801131	5	176801131	C	A	0.264393	-0.157129	0.084403	0.0626523	0.404416	0.0331476	3.09002e-34	-0.388533	0.211119	0.0657169	0.207893	0.307351	20
Biliary tract cancer	P08519.APOA	6	161085291	6:161018174	6	161018174	C	T	0.103707	-0.0568696	0.115482	0.622399	0.401367	0.0493276	4.06e-16	-0.14169	0.288249	0.623035	0.766474	0.786619	8
Biliary tract cancer	P27169.PON1	7	94954019	7:94955820	7	94955820	T	C	0.363959	-0.0386197	0.0862202	0.654211	0.314408	0.029565	2.05999e-26	-0.122833	0.274473	0.654497	0.576374	0.256266	20
Biliary tract cancer	P07360.CO8G	9	139839713	9:139866247	9	139866247	G	T	0.163644	0.0481293	0.108233	0.65655	0.302661	0.0386361	4.73999e-15	0.15902	0.358181	0.657066	0.618851	0.707032	6
Biliary tract cancer	P15169.CBPN	10	101841634	10:101768770	10	101768770	A	G	0.226932	-0.141473	0.0941005	0.13273	-0.211457	0.0337158	3.57e-10	0.669038	0.457617	0.14374	0.115834	0.278282	20
Biliary tract cancer	P0DJI9.SAA2	11	18270190	11:18277217	11	18277217	G	A	0.485804	-0.097641	0.0904607	0.280421	0.439134	0.0273027	3.31e-58	-0.222349	0.206461	0.281501	0.124171	0.142296	20
Biliary tract cancer	P0DJI8.SAA1	11	18287721	11:18277217	11	18277217	G	A	0.485804	-0.097641	0.0904607	0.280421	0.329611	0.0279273	3.79e-32	-0.296231	0.275592	0.282424	0.0747041	0.23973	20
Biliary tract cancer	P20742.PZP	12	9360966	12:9317784	12	9317784	A	G	0.483241	0.050415	0.0810549	0.533952	0.246758	0.02474	1.98e-23	0.204309	0.329118	0.534745	0.50723	0.400383	20
Biliary tract cancer	P51884.LUM	12	91505608	12:91500002	12	91500002	T	A	0.289432	0.156608	0.0963731	0.104158	-0.197232	0.0315524	4.08e-10	-0.794031	0.504869	0.115778	0.0929072	0.660548	20
Biliary tract cancer	Q96IY4.CBPB2	13	46679161	13:46606632	13	46606632	C	T	0.234227	-0.0401546	0.0869283	0.644133	0.304961	0.0417378	2.74e-13	-0.131671	0.285616	0.644793	0.90677	0.501731	14
Biliary tract cancer	P22891.PROZ	13	113812968	13:113800622	13	113800622	C	T	0.484621	-0.0391546	0.0823662	0.634522	0.377214	0.0229168	7.08995e-61	-0.103799	0.218445	0.634663	0.536225	0.664475	20
Biliary tract cancer	P01860.IGHG3	14	106235439	14:105961529	14	105961529	G	A	0.466088	0.0469106	0.0800004	0.557621	0.185825	0.0284614	6.61999e-11	0.252445	0.432248	0.559201	0.559201	NA	NA
Biliary tract cancer	P00738.HPT	16	72088491	16:72079657	16	72079657	T	C	0.292784	0.0395045	0.0979335	0.686668	0.407057	0.0317842	1.50001e-37	0.0970491	0.240709	0.686815	0.753744	0.912359	20
Biliary tract cancer	P02649.APOE	19	45409011	19:45402262	19	45402262	G	T	0.0934543	-0.301938	0.186119	0.104743	0.585867	0.047853	1.83e-34	-0.515369	0.320459	0.107786	0.258157	0.483866	20
Biliary tract cancer	P55056.APOC4	19	45445495	19:45443647	19	45443647	C	T	0.488565	0.0334194	0.08232	0.684765	0.144527	0.0219787	4.84e-11	0.231233	0.570666	0.685331	0.282867	0.292982	15
Biliary tract cancer	P02655.APOC2	19	45450460	19:45404691	19	45404691	G	A	0.441049	-0.035985	0.0821134	0.661216	0.195555	0.0289008	1.32e-11	-0.184015	0.420779	0.66188	0.772484	0.226746	13
Cataract	O75636.FCN3	1	27701315	1:27697474	1	27697474	C	G	0.179022	-2.15914e-05	0.0197847	0.999129	-0.699322	0.0526116	2.57002e-40	3.08748e-05	0.0282913	0.999129	0.810404	0.757867	17
Cataract	P07358.CO8B	1	57431688	1:57407484	1	57407484	C	T	0.446569	0.0183965	0.0105753	0.0819344	-0.159527	0.0287819	2.98e-08	-0.115319	0.06948	0.0969659	0.0969659	0.0521565	4
Cataract	Q16610.ECM1	1	150480552	1:150377960	1	150377960	A	G	0.212145	0.0107313	0.0126099	0.394757	-0.353638	0.0324765	1.29999e-27	-0.0303454	0.0357662	0.396195	0.371183	0.0481334	14
Cataract	Q03591.FHR1	1	196788887	1:196686918	1	196686918	A	G	0.0540221	0.0283031	0.0227834	0.214137	-0.984224	0.0765153	7.26002e-38	-0.0287567	0.0232563	0.216267	0.385427	0.402124	20
Cataract	P36980.FHR2	1	196912911	1:196937536	1	196937536	T	C	0.0851735	-0.0254758	0.0137695	0.0642908	0.745516	0.0477703	6.6e-55	-0.034172	0.0185991	0.0661668	0.0468992	0.48668	20
Cataract	P05160.F13B	1	197036397	1:196905205	1	196905205	T	C	0.257689	-0.0238942	0.01189	0.0444734	0.186856	0.0326439	1.04e-08	-0.127875	0.0674396	0.0579415	0.120597	0.72273	20
Cataract	P02787.TRFE	3	133464800	3:133490334	3	133490334	A	C	0.297319	0.00598929	0.0122164	0.623945	-0.225416	0.0313569	6.53999e-13	-0.0265699	0.0543207	0.624749	0.933274	0.859199	20
Cataract	P02765.FETUA	3	186330712	3:186330088	3	186330088	T	A	0.13545	-0.0112188	0.0132403	0.396816	-0.388737	0.0416229	9.68002e-21	0.0288596	0.0341997	0.39875	0.333066	0.63904	11
Cataract	P04196.HRG	3	186383741	3:186359810	3	186359810	T	G	0.483636	-0.023979	0.0103124	0.0200582	-0.398234	0.028777	1.49e-43	0.0602134	0.0262584	0.0218415	0.00932175	0.848394	20
Cataract	P22792.CPN2	3	194072057	3:194061826	3	194061826	T	C	0.305797	-0.00946204	0.0104614	0.365747	-0.224681	0.0310976	5.00999e-13	0.0421132	0.0469247	0.369472	0.535318	0.425741	15
Cataract	P02776.PLF4	4	74847841	4:74848065	4	74848065	C	G	0.146688	0.0147249	0.01567	0.347377	-0.26975	0.0387496	3.37001e-12	-0.0545873	0.0586177	0.351728	0.58577	0.512231	20
Cataract	P05156.CFAI	4	110723335	4:110735504	4	110735504	A	G	0.156349	0.00347725	0.017653	0.843845	-0.454311	0.0578717	4.14999e-15	-0.00765389	0.0388689	0.843894	0.130441	0.00722533	20
Cataract	P03952.KLKB1	4	187148556	4:187164069	4	187164069	C	T	0.371057	0.0069395	0.0110539	0.530142	0.171093	0.0288496	3.02e-09	0.0405598	0.0649683	0.53243	0.725158	0.0691747	17
Cataract	P10643.CO7	5	40909354	5:40974159	5	40974159	G	A	0.444795	-0.00159181	0.0102107	0.876115	-0.189803	0.029207	8.10999e-11	0.00838664	0.0538117	0.87615	0.890862	0.844141	20
Cataract	P00748.FA12	5	176836577	5:176801131	5	176801131	C	A	0.264393	0.0278215	0.011126	0.0123987	0.404416	0.0331476	3.09002e-34	0.0687943	0.0280831	0.0142989	0.233666	0.0326699	20
Cataract	P08519.APOA	6	161085291	6:161018174	6	161018174	C	T	0.103707	-0.0185706	0.0152743	0.224059	0.401367	0.0493276	4.06e-16	-0.0462684	0.0384782	0.229187	0.348321	0.702379	8
Cataract	P27169.PON1	7	94954019	7:94955820	7	94955820	T	C	0.363959	-0.0148439	0.011354	0.191085	0.314408	0.029565	2.05999e-26	-0.0472123	0.0363842	0.194423	0.154002	0.1547	20
Cataract	P07360.CO8G	9	139839713	9:139866247	9	139866247	G	T	0.163644	-0.0192496	0.0143055	0.178429	0.302661	0.0386361	4.73999e-15	-0.0636012	0.0479581	0.184779	0.359731	0.109545	6
Cataract	P15169.CBPN	10	101841634	10:101768770	10	101768770	A	G	0.226932	0.012233	0.0124229	0.324765	-0.211457	0.0337158	3.57e-10	-0.0578512	0.0594689	0.330654	0.377616	0.586474	20
Cataract	P0DJI9.SAA2	11	18270190	11:18277217	11	18277217	G	A	0.485804	-0.0290926	0.0119209	0.014668	0.439134	0.0273027	3.31e-58	-0.0662499	0.0274571	0.015828	0.0748419	0.642871	20
Cataract	P0DJI8.SAA1	11	18287721	11:18277217	11	18277217	G	A	0.485804	-0.0290926	0.0119209	0.014668	0.329611	0.0279273	3.79e-32	-0.0882634	0.0369316	0.0168522	0.0477242	0.41611	20
Cataract	P20742.PZP	12	9360966	12:9317784	12	9317784	A	G	0.483241	-0.0021679	0.0106935	0.839345	0.246758	0.02474	1.98e-23	-0.00878553	0.0433448	0.839378	0.632255	0.115294	20
Cataract	P51884.LUM	12	91505608	12:91500002	12	91500002	T	A	0.289432	-0.0131088	0.0126672	0.300733	-0.197232	0.0315524	4.08e-10	0.0664639	0.0650991	0.307271	0.432265	0.210699	20
Cataract	Q96IY4.CBPB2	13	46679161	13:46606632	13	46606632	C	T	0.234227	0.000381977	0.0114503	0.973388	0.304961	0.0417378	2.74e-13	0.00125254	0.037547	0.973388	0.987606	0.518341	14
Cataract	P22891.PROZ	13	113812968	13:113800622	13	113800622	C	T	0.484621	-0.000674953	0.0108798	0.950533	0.377214	0.0229168	7.08995e-61	-0.00178931	0.0288426	0.950533	0.935057	0.872605	20
Cataract	P01860.IGHG3	14	106235439	14:105961529	14	105961529	G	A	0.466088	-0.00776857	0.0105552	0.461736	0.185825	0.0284614	6.61999e-11	-0.0418058	0.0571618	0.46456	0.46456	NA	NA
Cataract	P00738.HPT	16	72088491	16:72079657	16	72079657	T	C	0.292784	0.0162489	0.0129089	0.208127	0.407057	0.0317842	1.50001e-37	0.039918	0.0318656	0.210316	0.202165	0.657503	20
Cataract	P02649.APOE	19	45409011	19:45402262	19	45402262	G	T	0.0934543	0.00826197	0.0245238	0.736195	0.585867	0.047853	1.83e-34	0.0141021	0.0418747	0.736291	0.597013	0.0996201	20
Cataract	P55056.APOC4	19	45445495	19:45443647	19	45443647	C	T	0.488565	-0.010355	0.010865	0.340563	0.144527	0.0219787	4.84e-11	-0.0716472	0.0759619	0.345579	0.427479	0.740845	15
Cataract	P02655.APOC2	19	45450460	19:45404691	19	45404691	G	A	0.441049	-0.0122723	0.010824	0.256877	0.195555	0.0289008	1.32e-11	-0.0627562	0.0561218	0.263475	0.350757	0.0756363	13
Cerebral aneurysm	O75636.FCN3	1	27701315	1:27697474	1	27697474	C	G	0.179022	0.0071528	0.0522668	0.891148	-0.699322	0.0526116	2.57002e-40	-0.0102282	0.0747433	0.891154	0.88085	0.882059	17
Cerebral aneurysm	P07358.CO8B	1	57431688	1:57407484	1	57407484	C	T	0.446569	0.0389611	0.0279673	0.16359	-0.159527	0.0287819	2.98e-08	-0.244229	0.180766	0.176671	0.176671	0.233574	4
Cerebral aneurysm	Q16610.ECM1	1	150480552	1:150377960	1	150377960	A	G	0.212145	-0.038111	0.0332726	0.252036	-0.353638	0.0324765	1.29999e-27	0.107768	0.0946056	0.254648	0.455448	0.101877	14
Cerebral aneurysm	Q03591.FHR1	1	196788887	1:196686918	1	196686918	A	G	0.0540221	0.0337673	0.0604985	0.576741	-0.984224	0.0765153	7.26002e-38	-0.0343085	0.061526	0.5771	0.654504	0.852124	20
Cerebral aneurysm	P36980.FHR2	1	196912911	1:196937536	1	196937536	T	C	0.0851735	-0.0417191	0.0366269	0.254691	0.745516	0.0477703	6.6e-55	-0.05596	0.0492603	0.255954	0.850093	0.57644	20
Cerebral aneurysm	P05160.F13B	1	197036397	1:196905205	1	196905205	T	C	0.257689	-0.0293112	0.0315561	0.352961	0.186856	0.0326439	1.04e-08	-0.156865	0.171088	0.359212	0.635895	0.298042	20
Cerebral aneurysm	P02787.TRFE	3	133464800	3:133490334	3	133490334	A	C	0.297319	0.011003	0.032324	0.733558	-0.225416	0.0313569	6.53999e-13	-0.048812	0.143558	0.733845	0.478512	0.550725	20
Cerebral aneurysm	P02765.FETUA	3	186330712	3:186330088	3	186330088	T	A	0.13545	0.0134613	0.03502	0.70069	-0.388737	0.0416229	9.68002e-21	-0.0346283	0.090163	0.700932	0.756656	0.748171	11
Cerebral aneurysm	P04196.HRG	3	186383741	3:186359810	3	186359810	T	G	0.483636	0.00689978	0.0273348	0.800719	-0.398234	0.028777	1.49e-43	-0.0173259	0.0686515	0.800751	0.957793	0.976077	20
Cerebral aneurysm	P22792.CPN2	3	194072057	3:194061826	3	194061826	T	C	0.305797	-0.0326114	0.0276906	0.238914	-0.224681	0.0310976	5.00999e-13	0.145145	0.124871	0.245087	0.147784	0.419698	15
Cerebral aneurysm	P02776.PLF4	4	74847841	4:74848065	4	74848065	C	G	0.146688	0.00921261	0.0414794	0.824235	-0.26975	0.0387496	3.37001e-12	-0.0341524	0.153848	0.824323	0.56538	0.448199	20
Cerebral aneurysm	P05156.CFAI	4	110723335	4:110735504	4	110735504	A	G	0.156349	0.051774	0.0466802	0.267378	-0.454311	0.0578717	4.14999e-15	-0.113962	0.10377	0.272111	0.622889	0.905458	20
Cerebral aneurysm	P03952.KLKB1	4	187148556	4:187164069	4	187164069	C	T	0.371057	-0.00681178	0.0292394	0.815788	0.171093	0.0288496	3.02e-09	-0.0398133	0.171029	0.815927	0.728428	0.661541	17
Cerebral aneurysm	P10643.CO7	5	40909354	5:40974159	5	40974159	G	A	0.444795	-0.0464487	0.0270516	0.0859718	-0.189803	0.029207	8.10999e-11	0.244721	0.147416	0.0969001	0.243473	0.596984	20
Cerebral aneurysm	P00748.FA12	5	176836577	5:176801131	5	176801131	C	A	0.264393	-0.0111289	0.0294522	0.705532	0.404416	0.0331476	3.09002e-34	-0.0275184	0.0728613	0.705666	0.461729	0.815907	20
Cerebral aneurysm	P08519.APOA	6	161085291	6:161018174	6	161018174	C	T	0.103707	0.0483869	0.0402283	0.229051	0.401367	0.0493276	4.06e-16	0.120555	0.101317	0.234095	0.346645	0.109901	8
Cerebral aneurysm	P27169.PON1	7	94954019	7:94955820	7	94955820	T	C	0.363959	-0.00176162	0.0300924	0.953318	0.314408	0.029565	2.05999e-26	-0.00560298	0.0957126	0.953319	0.999412	0.98211	20
Cerebral aneurysm	P07360.CO8G	9	139839713	9:139866247	9	139866247	G	T	0.163644	0.000306158	0.0378614	0.993548	0.302661	0.0386361	4.73999e-15	0.00101155	0.125095	0.993548	0.865281	0.650412	6
Cerebral aneurysm	P15169.CBPN	10	101841634	10:101768770	10	101768770	A	G	0.226932	-0.0235703	0.0328123	0.472548	-0.211457	0.0337158	3.57e-10	0.111466	0.156187	0.475429	0.485157	0.80926	20
Cerebral aneurysm	P0DJI9.SAA2	11	18270190	11:18277217	11	18277217	G	A	0.485804	0.00443942	0.0316111	0.888313	0.439134	0.0273027	3.31e-58	0.0101095	0.0719878	0.888318	0.811008	0.767716	20
Cerebral aneurysm	P0DJI8.SAA1	11	18287721	11:18277217	11	18277217	G	A	0.485804	0.00443942	0.0316111	0.888313	0.329611	0.0279273	3.79e-32	0.0134687	0.095911	0.888321	0.618443	0.568099	20
Cerebral aneurysm	P20742.PZP	12	9360966	12:9317784	12	9317784	A	G	0.483241	-0.000867122	0.0282913	0.975549	0.246758	0.02474	1.98e-23	-0.00351406	0.114653	0.975549	0.960055	0.866347	20
Cerebral aneurysm	P51884.LUM	12	91505608	12:91500002	12	91500002	T	A	0.289432	-0.0204134	0.0335069	0.542372	-0.197232	0.0315524	4.08e-10	0.103499	0.170691	0.544278	0.783673	0.381872	20
Cerebral aneurysm	Q96IY4.CBPB2	13	46679161	13:46606632	13	46606632	C	T	0.234227	-0.069858	0.0302766	0.0210368	0.304961	0.0417378	2.74e-13	-0.229072	0.104113	0.0277909	0.0421257	0.148347	14
Cerebral aneurysm	P22891.PROZ	13	113812968	13:113800622	13	113800622	C	T	0.484621	-0.00123809	0.0287888	0.965697	0.377214	0.0229168	7.08995e-61	-0.0032822	0.0763198	0.965697	0.572997	0.359018	20
Cerebral aneurysm	P01860.IGHG3	14	106235439	14:105961529	14	105961529	G	A	0.466088	0.00769629	0.0279449	0.783002	0.185825	0.0284614	6.61999e-11	0.0414169	0.150517	0.78319	0.78319	NA	NA
Cerebral aneurysm	P00738.HPT	16	72088491	16:72079657	16	72079657	T	C	0.292784	0.0562448	0.0341808	0.0998646	0.407057	0.0317842	1.50001e-37	0.138174	0.0846608	0.10266	0.0963095	0.534777	20
Cerebral aneurysm	P02649.APOE	19	45409011	19:45402262	19	45402262	G	T	0.0934543	0.0256733	0.0653484	0.694417	0.585867	0.047853	1.83e-34	0.043821	0.111599	0.694567	0.884093	0.930976	20
Cerebral aneurysm	P55056.APOC4	19	45445495	19:45443647	19	45443647	C	T	0.488565	-0.032765	0.0287537	0.254493	0.144527	0.0219787	4.84e-11	-0.226705	0.201916	0.261535	0.316713	0.925458	15
Cerebral aneurysm	P02655.APOC2	19	45450460	19:45404691	19	45404691	G	A	0.441049	-0.0142938	0.0286385	0.617701	0.195555	0.0289008	1.32e-11	-0.0730935	0.146845	0.618654	0.936342	0.46868	13
Chronic hepatitis B	O75636.FCN3	1	27701315	1:27697474	1	27697474	C	G	0.179022	0.0839925	0.0738223	0.255218	-0.699322	0.0526116	2.57002e-40	-0.120106	0.105949	0.256954	0.383415	0.783481	17
Chronic hepatitis B	P07358.CO8B	1	57431688	1:57407484	1	57407484	C	T	0.446569	-0.0903627	0.0396723	0.0227429	-0.159527	0.0287819	2.98e-08	0.566441	0.268867	0.0351376	0.0351376	0.0255717	4
Chronic hepatitis B	Q16610.ECM1	1	150480552	1:150377960	1	150377960	A	G	0.212145	-0.0840839	0.0474156	0.0761727	-0.353638	0.0324765	1.29999e-27	0.237768	0.135846	0.0800701	0.094199	0.50298	14
Chronic hepatitis B	Q03591.FHR1	1	196788887	1:196686918	1	196686918	A	G	0.0540221	-0.157076	0.0860841	0.0680492	-0.984224	0.0765153	7.26002e-38	0.159594	0.0883395	0.0708255	0.0192232	0.186797	20
Chronic hepatitis B	P36980.FHR2	1	196912911	1:196937536	1	196937536	T	C	0.0851735	-0.0307295	0.0519465	0.554145	0.745516	0.0477703	6.6e-55	-0.0412191	0.0697287	0.55443	0.129156	0.206122	20
Chronic hepatitis B	P05160.F13B	1	197036397	1:196905205	1	196905205	T	C	0.257689	-0.0303762	0.0447525	0.49729	0.186856	0.0326439	1.04e-08	-0.162565	0.24118	0.500287	0.30558	0.600139	20
Chronic hepatitis B	P02787.TRFE	3	133464800	3:133490334	3	133490334	A	C	0.297319	0.0584266	0.0457412	0.201486	-0.225416	0.0313569	6.53999e-13	-0.259195	0.206098	0.208526	0.249094	0.610818	20
Chronic hepatitis B	P02765.FETUA	3	186330712	3:186330088	3	186330088	T	A	0.13545	-0.0154693	0.0497627	0.755906	-0.388737	0.0416229	9.68002e-21	0.0397937	0.128082	0.756037	0.768986	0.648912	11
Chronic hepatitis B	P04196.HRG	3	186383741	3:186359810	3	186359810	T	G	0.483636	-2.58352e-05	0.0387549	0.999468	-0.398234	0.028777	1.49e-43	6.48744e-05	0.097317	0.999468	0.97916	0.960741	20
Chronic hepatitis B	P22792.CPN2	3	194072057	3:194061826	3	194061826	T	C	0.305797	-0.0192429	0.0392626	0.624057	-0.224681	0.0310976	5.00999e-13	0.0856456	0.17515	0.624852	0.856514	0.416594	15
Chronic hepatitis B	P02776.PLF4	4	74847841	4:74848065	4	74848065	C	G	0.146688	-0.0402272	0.0588341	0.49414	-0.26975	0.0387496	3.37001e-12	0.149128	0.219155	0.49621	0.22774	0.510696	20
Chronic hepatitis B	P05156.CFAI	4	110723335	4:110735504	4	110735504	A	G	0.156349	0.0376836	0.0660183	0.568132	-0.454311	0.0578717	4.14999e-15	-0.0829466	0.145699	0.569151	0.907025	0.491542	20
Chronic hepatitis B	P03952.KLKB1	4	187148556	4:187164069	4	187164069	C	T	0.371057	-0.0805704	0.0415425	0.0524444	0.171093	0.0288496	3.02e-09	-0.470916	0.255461	0.0652713	0.0926101	0.777922	17
Chronic hepatitis B	P10643.CO7	5	40909354	5:40974159	5	40974159	G	A	0.444795	0.0751932	0.0383754	0.0500648	-0.189803	0.029207	8.10999e-11	-0.396164	0.211176	0.0606566	0.0900507	0.332567	20
Chronic hepatitis B	P00748.FA12	5	176836577	5:176801131	5	176801131	C	A	0.264393	0.0118786	0.0417712	0.776125	0.404416	0.0331476	3.09002e-34	0.0293722	0.103316	0.776184	0.546635	0.441418	20
Chronic hepatitis B	P08519.APOA	6	161085291	6:161018174	6	161018174	C	T	0.103707	0.0414143	0.0571145	0.468384	0.401367	0.0493276	4.06e-16	0.103183	0.142864	0.470142	0.755291	0.875214	8
Chronic hepatitis B	P27169.PON1	7	94954019	7:94955820	7	94955820	T	C	0.363959	-0.00183356	0.04254	0.96562	0.314408	0.029565	2.05999e-26	-0.00583179	0.135303	0.96562	0.999298	0.933771	20
Chronic hepatitis B	P07360.CO8G	9	139839713	9:139866247	9	139866247	G	T	0.163644	0.0979889	0.0533877	0.0664436	0.302661	0.0386361	4.73999e-15	0.323758	0.181172	0.0739337	0.209889	0.705291	6
Chronic hepatitis B	P15169.CBPN	10	101841634	10:101768770	10	101768770	A	G	0.226932	-0.00383735	0.0467424	0.934571	-0.211457	0.0337158	3.57e-10	0.0181472	0.221068	0.934576	0.976011	0.434482	20
Chronic hepatitis B	P0DJI9.SAA2	11	18270190	11:18277217	11	18277217	G	A	0.485804	-0.00402978	0.0447174	0.928195	0.439134	0.0273027	3.31e-58	-0.00917665	0.101833	0.928196	0.519592	0.384989	20
Chronic hepatitis B	P0DJI8.SAA1	11	18287721	11:18277217	11	18277217	G	A	0.485804	-0.00402978	0.0447174	0.928195	0.329611	0.0279273	3.79e-32	-0.0122259	0.135671	0.928197	0.322841	0.312532	20
Chronic hepatitis B	P20742.PZP	12	9360966	12:9317784	12	9317784	A	G	0.483241	-0.00333332	0.0401052	0.93376	0.246758	0.02474	1.98e-23	-0.0135085	0.162534	0.933763	0.880273	0.502489	20
Chronic hepatitis B	P51884.LUM	12	91505608	12:91500002	12	91500002	T	A	0.289432	0.0117822	0.0476039	0.804517	-0.197232	0.0315524	4.08e-10	-0.0597379	0.241549	0.804667	0.916041	0.154396	20
Chronic hepatitis B	Q96IY4.CBPB2	13	46679161	13:46606632	13	46606632	C	T	0.234227	-0.0147705	0.0429204	0.730744	0.304961	0.0417378	2.74e-13	-0.048434	0.140897	0.731031	0.949035	0.646899	14
Chronic hepatitis B	P22891.PROZ	13	113812968	13:113800622	13	113800622	C	T	0.484621	-0.0124847	0.0408484	0.759882	0.377214	0.0229168	7.08995e-61	-0.0330971	0.108308	0.759922	0.87006	0.632231	20
Chronic hepatitis B	P01860.IGHG3	14	106235439	14:105961529	14	105961529	G	A	0.466088	0.0124331	0.0396453	0.753819	0.185825	0.0284614	6.61999e-11	0.0669076	0.213594	0.754093	0.754093	NA	NA
Chronic hepatitis B	P00738.HPT	16	72088491	16:72079657	16	72079657	T	C	0.292784	-0.0161225	0.0483945	0.739023	0.407057	0.0317842	1.50001e-37	-0.0396075	0.118929	0.739108	0.973821	0.945357	20
Chronic hepatitis B	P02649.APOE	19	45409011	19:45402262	19	45402262	G	T	0.0934543	0.201563	0.0925971	0.0294978	0.585867	0.047853	1.83e-34	0.344041	0.16053	0.0321003	0.0716929	0.0264086	20
Chronic hepatitis B	P55056.APOC4	19	45445495	19:45443647	19	45443647	C	T	0.488565	-0.0451847	0.0407838	0.267901	0.144527	0.0219787	4.84e-11	-0.312639	0.286165	0.274608	0.20942	0.480435	15
Chronic hepatitis B	P02655.APOC2	19	45450460	19:45404691	19	45404691	G	A	0.441049	0.0159039	0.0406377	0.695533	0.195555	0.0289008	1.32e-11	0.081327	0.208155	0.696015	0.295667	0.140169	13
Chronic hepatitis C	O75636.FCN3	1	27701315	1:27697474	1	27697474	C	G	0.179022	0.0224036	0.0363963	0.538194	-0.699322	0.0526116	2.57002e-40	-0.0320361	0.0521008	0.538629	0.429818	0.743967	17
Chronic hepatitis C	P07358.CO8B	1	57431688	1:57407484	1	57407484	C	T	0.446569	0.0080716	0.019632	0.680966	-0.159527	0.0287819	2.98e-08	-0.0505971	0.123402	0.681792	0.681792	0.879385	4
Chronic hepatitis C	Q16610.ECM1	1	150480552	1:150377960	1	150377960	A	G	0.212145	0.0233872	0.0233933	0.317436	-0.353638	0.0324765	1.29999e-27	-0.0661332	0.0664285	0.319467	0.630933	0.0784687	14
Chronic hepatitis C	Q03591.FHR1	1	196788887	1:196686918	1	196686918	A	G	0.0540221	-0.0520796	0.0425049	0.220477	-0.984224	0.0765153	7.26002e-38	0.0529144	0.0433817	0.222563	0.130069	0.39222	20
Chronic hepatitis C	P36980.FHR2	1	196912911	1:196937536	1	196937536	T	C	0.0851735	0.00691271	0.0259772	0.790157	0.745516	0.0477703	6.6e-55	0.00927238	0.0348497	0.790187	0.86543	0.992832	20
Chronic hepatitis C	P05160.F13B	1	197036397	1:196905205	1	196905205	T	C	0.257689	0.00986545	0.0222422	0.657371	0.186856	0.0326439	1.04e-08	0.0527971	0.119391	0.65833	0.856746	0.95607	20
Chronic hepatitis C	P02787.TRFE	3	133464800	3:133490334	3	133490334	A	C	0.297319	-0.0235765	0.0227572	0.300201	-0.225416	0.0313569	6.53999e-13	0.104591	0.101999	0.30517	0.327624	0.118568	20
Chronic hepatitis C	P02765.FETUA	3	186330712	3:186330088	3	186330088	T	A	0.13545	-0.0102369	0.0246442	0.677858	-0.388737	0.0416229	9.68002e-21	0.0263337	0.0634582	0.678158	0.669605	0.949866	11
Chronic hepatitis C	P04196.HRG	3	186383741	3:186359810	3	186359810	T	G	0.483636	-0.0286761	0.0192536	0.136385	-0.398234	0.028777	1.49e-43	0.0720083	0.0486267	0.13865	0.224865	0.843054	20
Chronic hepatitis C	P22792.CPN2	3	194072057	3:194061826	3	194061826	T	C	0.305797	-0.010638	0.0194502	0.584423	-0.224681	0.0310976	5.00999e-13	0.0473472	0.0868158	0.585495	0.870653	0.428263	15
Chronic hepatitis C	P02776.PLF4	4	74847841	4:74848065	4	74848065	C	G	0.146688	0.0243839	0.0293337	0.405828	-0.26975	0.0387496	3.37001e-12	-0.0903944	0.109517	0.409148	0.487367	0.425412	20
Chronic hepatitis C	P05156.CFAI	4	110723335	4:110735504	4	110735504	A	G	0.156349	-0.0174764	0.0328834	0.595097	-0.454311	0.0578717	4.14999e-15	0.0384679	0.0725465	0.595938	0.305953	0.588183	20
Chronic hepatitis C	P03952.KLKB1	4	187148556	4:187164069	4	187164069	C	T	0.371057	0.0266411	0.0206282	0.196535	0.171093	0.0288496	3.02e-09	0.155711	0.123393	0.206981	0.386996	0.179443	17
Chronic hepatitis C	P10643.CO7	5	40909354	5:40974159	5	40974159	G	A	0.444795	0.01166	0.0190401	0.540279	-0.189803	0.029207	8.10999e-11	-0.0614321	0.10076	0.542067	0.684952	0.696222	20
Chronic hepatitis C	P00748.FA12	5	176836577	5:176801131	5	176801131	C	A	0.264393	-0.013588	0.02076	0.512771	0.404416	0.0331476	3.09002e-34	-0.0335991	0.051407	0.513377	0.63787	0.580592	20
Chronic hepatitis C	P08519.APOA	6	161085291	6:161018174	6	161018174	C	T	0.103707	-0.0591956	0.0283535	0.0368187	0.401367	0.0493276	4.06e-16	-0.147485	0.0729307	0.0431494	0.0318957	0.636399	8
Chronic hepatitis C	P27169.PON1	7	94954019	7:94955820	7	94955820	T	C	0.363959	-0.0190825	0.0211792	0.367588	0.314408	0.029565	2.05999e-26	-0.0606934	0.0676035	0.3693	0.2809	0.0212187	20
Chronic hepatitis C	P07360.CO8G	9	139839713	9:139866247	9	139866247	G	T	0.163644	0.00406878	0.0265504	0.878203	0.302661	0.0386361	4.73999e-15	0.0134433	0.0877399	0.878226	0.680329	0.254813	6
Chronic hepatitis C	P15169.CBPN	10	101841634	10:101768770	10	101768770	A	G	0.226932	0.0156927	0.0231039	0.496997	-0.211457	0.0337158	3.57e-10	-0.0742122	0.109899	0.499502	0.432013	0.863803	20
Chronic hepatitis C	P0DJI9.SAA2	11	18270190	11:18277217	11	18277217	G	A	0.485804	0.00639449	0.0222288	0.773602	0.439134	0.0273027	3.31e-58	0.0145616	0.0506278	0.773637	0.103695	0.0328155	20
Chronic hepatitis C	P0DJI8.SAA1	11	18287721	11:18277217	11	18277217	G	A	0.485804	0.00639449	0.0222288	0.773602	0.329611	0.0279273	3.79e-32	0.0194001	0.0674596	0.773667	0.123297	0.0299237	20
Chronic hepatitis C	P20742.PZP	12	9360966	12:9317784	12	9317784	A	G	0.483241	-0.0171396	0.0198888	0.388813	0.246758	0.02474	1.98e-23	-0.0694591	0.0809006	0.390576	0.860434	0.107654	20
Chronic hepatitis C	P51884.LUM	12	91505608	12:91500002	12	91500002	T	A	0.289432	-0.0499127	0.0237003	0.0352048	-0.197232	0.0315524	4.08e-10	0.253066	0.126801	0.0459589	0.0740722	0.839511	20
Chronic hepatitis C	Q96IY4.CBPB2	13	46679161	13:46606632	13	46606632	C	T	0.234227	0.0215157	0.0213376	0.313287	0.304961	0.0417378	2.74e-13	0.0705524	0.0706313	0.317852	0.362979	0.890732	14
Chronic hepatitis C	P22891.PROZ	13	113812968	13:113800622	13	113800622	C	T	0.484621	0.0206469	0.0202355	0.307572	0.377214	0.0229168	7.08995e-61	0.0547352	0.0537476	0.308499	0.380993	0.959823	20
Chronic hepatitis C	P01860.IGHG3	14	106235439	14:105961529	14	105961529	G	A	0.466088	-0.0232267	0.0196483	0.237157	0.185825	0.0284614	6.61999e-11	-0.124992	0.107455	0.244745	0.244745	NA	NA
Chronic hepatitis C	P00738.HPT	16	72088491	16:72079657	16	72079657	T	C	0.292784	0.0115172	0.0240376	0.631846	0.407057	0.0317842	1.50001e-37	0.0282937	0.0590935	0.632084	0.945862	0.942335	20
Chronic hepatitis C	P02649.APOE	19	45409011	19:45402262	19	45402262	G	T	0.0934543	-0.0999472	0.0458136	0.0291388	0.585867	0.047853	1.83e-34	-0.170597	0.0794298	0.0317319	0.070226	0.257101	20
Chronic hepatitis C	P55056.APOC4	19	45445495	19:45443647	19	45443647	C	T	0.488565	-0.0317089	0.0202417	0.117229	0.144527	0.0219787	4.84e-11	-0.219398	0.143974	0.127542	0.132424	0.888005	15
Chronic hepatitis C	P02655.APOC2	19	45450460	19:45404691	19	45404691	G	A	0.441049	-0.0378415	0.0201557	0.0604551	0.195555	0.0289008	1.32e-11	-0.193508	0.106963	0.0704337	0.122982	0.416745	13
Congestive heart failure	O75636.FCN3	1	27701315	1:27697474	1	27697474	C	G	0.179022	-0.0276184	0.0294536	0.348403	-0.699322	0.0526116	2.57002e-40	0.0394931	0.0422221	0.3496	0.13968	0.345856	17
Congestive heart failure	P07358.CO8B	1	57431688	1:57407484	1	57407484	C	T	0.446569	-0.013981	0.0157764	0.375509	-0.159527	0.0287819	2.98e-08	0.0876405	0.100151	0.381527	0.381527	0.940603	4
Congestive heart failure	Q16610.ECM1	1	150480552	1:150377960	1	150377960	A	G	0.212145	-0.0261036	0.0188761	0.166699	-0.353638	0.0324765	1.29999e-27	0.0738144	0.0538057	0.170104	0.250523	0.026517	14
Congestive heart failure	Q03591.FHR1	1	196788887	1:196686918	1	196686918	A	G	0.0540221	-0.0292793	0.0339778	0.388843	-0.984224	0.0765153	7.26002e-38	0.0297486	0.0345998	0.389905	0.636783	0.821086	20
Congestive heart failure	P36980.FHR2	1	196912911	1:196937536	1	196937536	T	C	0.0851735	0.0241183	0.0205231	0.239924	0.745516	0.0477703	6.6e-55	0.0323511	0.0276067	0.241254	0.706476	0.469823	20
Congestive heart failure	P05160.F13B	1	197036397	1:196905205	1	196905205	T	C	0.257689	0.0211273	0.0177528	0.234014	0.186856	0.0326439	1.04e-08	0.113067	0.0970396	0.243952	0.490419	0.106894	20
Congestive heart failure	P02787.TRFE	3	133464800	3:133490334	3	133490334	A	C	0.297319	-0.0327204	0.0182494	0.0729797	-0.225416	0.0313569	6.53999e-13	0.145156	0.0834389	0.081918	0.06121	0.0981665	20
Congestive heart failure	P02765.FETUA	3	186330712	3:186330088	3	186330088	T	A	0.13545	-0.00109874	0.0197565	0.955649	-0.388737	0.0416229	9.68002e-21	0.00282644	0.0508233	0.95565	0.74562	0.574301	11
Congestive heart failure	P04196.HRG	3	186383741	3:186359810	3	186359810	T	G	0.483636	-0.00413518	0.0153976	0.788269	-0.398234	0.028777	1.49e-43	0.0103838	0.0386721	0.788308	0.713171	0.27005	20
Congestive heart failure	P22792.CPN2	3	194072057	3:194061826	3	194061826	T	C	0.305797	-0.00440317	0.0156404	0.778308	-0.224681	0.0310976	5.00999e-13	0.0195974	0.0696646	0.778472	0.987533	0.839558	15
Congestive heart failure	P02776.PLF4	4	74847841	4:74848065	4	74848065	C	G	0.146688	-0.00130142	0.0233732	0.955597	-0.26975	0.0387496	3.37001e-12	0.00482454	0.0866505	0.955598	0.939351	0.230612	20
Congestive heart failure	P05156.CFAI	4	110723335	4:110735504	4	110735504	A	G	0.156349	0.00415471	0.0263678	0.874798	-0.454311	0.0578717	4.14999e-15	-0.00914507	0.0580508	0.874823	0.420234	0.29997	20
Congestive heart failure	P03952.KLKB1	4	187148556	4:187164069	4	187164069	C	T	0.371057	0.00464152	0.0165188	0.778722	0.171093	0.0288496	3.02e-09	0.0271286	0.0966569	0.778964	0.826767	0.373659	17
Congestive heart failure	P10643.CO7	5	40909354	5:40974159	5	40974159	G	A	0.444795	0.00926977	0.0152617	0.543593	-0.189803	0.029207	8.10999e-11	-0.0488389	0.0807584	0.545343	0.505545	0.676229	20
Congestive heart failure	P00748.FA12	5	176836577	5:176801131	5	176801131	C	A	0.264393	-0.028761	0.0166068	0.0832957	0.404416	0.0331476	3.09002e-34	-0.0711174	0.0414754	0.0864028	0.40616	0.241893	20
Congestive heart failure	P08519.APOA	6	161085291	6:161018174	6	161018174	C	T	0.103707	-0.0134294	0.0228002	0.555858	0.401367	0.0493276	4.06e-16	-0.0334592	0.0569549	0.55689	0.793679	0.837702	8
Congestive heart failure	P27169.PON1	7	94954019	7:94955820	7	94955820	T	C	0.363959	-0.0129044	0.016924	0.445765	0.314408	0.029565	2.05999e-26	-0.0410436	0.0539662	0.446931	0.946395	0.877562	20
Congestive heart failure	P07360.CO8G	9	139839713	9:139866247	9	139866247	G	T	0.163644	-0.0234876	0.0213753	0.271849	0.302661	0.0386361	4.73999e-15	-0.0776035	0.0713161	0.276523	0.344439	0.866198	6
Congestive heart failure	P15169.CBPN	10	101841634	10:101768770	10	101768770	A	G	0.226932	0.00134543	0.0185604	0.942212	-0.211457	0.0337158	3.57e-10	-0.00636266	0.0877796	0.942216	0.930057	0.909968	20
Congestive heart failure	P0DJI9.SAA2	11	18270190	11:18277217	11	18277217	G	A	0.485804	0.00231406	0.0178062	0.8966	0.439134	0.0273027	3.31e-58	0.0052696	0.0405498	0.896603	0.785369	0.851292	20
Congestive heart failure	P0DJI8.SAA1	11	18287721	11:18277217	11	18277217	G	A	0.485804	0.00231406	0.0178062	0.8966	0.329611	0.0279273	3.79e-32	0.00702058	0.0540252	0.896606	0.79563	0.86926	20
Congestive heart failure	P20742.PZP	12	9360966	12:9317784	12	9317784	A	G	0.483241	0.0106554	0.0159644	0.504487	0.246758	0.02474	1.98e-23	0.0431814	0.0648411	0.505439	0.905336	0.78086	20
Congestive heart failure	P51884.LUM	12	91505608	12:91500002	12	91500002	T	A	0.289432	-0.0389606	0.0188787	0.0390425	-0.197232	0.0315524	4.08e-10	0.197537	0.1008	0.0500311	0.0374138	0.737152	20
Congestive heart failure	Q96IY4.CBPB2	13	46679161	13:46606632	13	46606632	C	T	0.234227	-0.0137564	0.0171008	0.42115	0.304961	0.0417378	2.74e-13	-0.0451086	0.0564143	0.423945	0.321193	0.476936	14
Congestive heart failure	P22891.PROZ	13	113812968	13:113800622	13	113800622	C	T	0.484621	-0.0112185	0.0162598	0.490222	0.377214	0.0229168	7.08995e-61	-0.0297404	0.0431427	0.490603	0.279657	0.165593	20
Congestive heart failure	P01860.IGHG3	14	106235439	14:105961529	14	105961529	G	A	0.466088	0.0243194	0.0157779	0.123229	0.185825	0.0284614	6.61999e-11	0.130873	0.0872411	0.133582	0.133582	NA	NA
Congestive heart failure	P00738.HPT	16	72088491	16:72079657	16	72079657	T	C	0.292784	-0.00374931	0.0192424	0.845514	0.407057	0.0317842	1.50001e-37	-0.00921078	0.0472776	0.845531	0.943414	0.578323	20
Congestive heart failure	P02649.APOE	19	45409011	19:45402262	19	45402262	G	T	0.0934543	0.016567	0.0366047	0.650843	0.585867	0.047853	1.83e-34	0.0282777	0.0625222	0.651066	0.279204	0.257489	20
Congestive heart failure	P55056.APOC4	19	45445495	19:45443647	19	45443647	C	T	0.488565	-0.0111602	0.0162063	0.491052	0.144527	0.0219787	4.84e-11	-0.0772191	0.112747	0.493413	0.408538	0.746826	15
Congestive heart failure	P02655.APOC2	19	45450460	19:45404691	19	45404691	G	A	0.441049	0.00354986	0.0161573	0.8261	0.195555	0.0289008	1.32e-11	0.0181527	0.0826665	0.82619	0.62173	0.657857	13
Cirrhosis	O75636.FCN3	1	27701315	1:27697474	1	27697474	C	G	0.179022	-0.0017319	0.0590536	0.976603	-0.699322	0.0526116	2.57002e-40	0.00247654	0.0844442	0.976603	0.391769	0.26561	17
Cirrhosis	P07358.CO8B	1	57431688	1:57407484	1	57407484	C	T	0.446569	-0.0264023	0.0317179	0.405177	-0.159527	0.0287819	2.98e-08	0.165504	0.201054	0.410406	0.410406	0.951747	4
Cirrhosis	Q16610.ECM1	1	150480552	1:150377960	1	150377960	A	G	0.212145	-0.0386549	0.0378467	0.307086	-0.353638	0.0324765	1.29999e-27	0.109306	0.107491	0.309205	0.187607	0.355351	14
Cirrhosis	Q03591.FHR1	1	196788887	1:196686918	1	196686918	A	G	0.0540221	-0.0449024	0.0684868	0.512058	-0.984224	0.0765153	7.26002e-38	0.0456221	0.0696749	0.512606	0.47586	0.879571	20
Cirrhosis	P36980.FHR2	1	196912911	1:196937536	1	196937536	T	C	0.0851735	-0.0139001	0.0415878	0.738202	0.745516	0.0477703	6.6e-55	-0.0186449	0.0557968	0.73826	0.855971	0.945666	20
Cirrhosis	P05160.F13B	1	197036397	1:196905205	1	196905205	T	C	0.257689	-0.00451582	0.0358054	0.899636	0.186856	0.0326439	1.04e-08	-0.0241674	0.191667	0.89966	0.925113	0.800271	20
Cirrhosis	P02787.TRFE	3	133464800	3:133490334	3	133490334	A	C	0.297319	-0.0542428	0.0367053	0.139464	-0.225416	0.0313569	6.53999e-13	0.240634	0.166239	0.147751	0.34745	0.250909	20
Cirrhosis	P02765.FETUA	3	186330712	3:186330088	3	186330088	T	A	0.13545	-0.0871591	0.0397577	0.0283608	-0.388737	0.0416229	9.68002e-21	0.224211	0.105054	0.0328223	0.106655	0.226092	11
Cirrhosis	P04196.HRG	3	186383741	3:186359810	3	186359810	T	G	0.483636	-0.0780401	0.0310361	0.0119203	-0.398234	0.028777	1.49e-43	0.195965	0.0792104	0.0133615	0.0225768	0.867898	20
Cirrhosis	P22792.CPN2	3	194072057	3:194061826	3	194061826	T	C	0.305797	0.0138048	0.0314221	0.66042	-0.224681	0.0310976	5.00999e-13	-0.0614417	0.14011	0.661007	0.943675	0.791514	15
Cirrhosis	P02776.PLF4	4	74847841	4:74848065	4	74848065	C	G	0.146688	0.0472706	0.0471994	0.316581	-0.26975	0.0387496	3.37001e-12	-0.175239	0.176776	0.321538	0.708141	0.573257	20
Cirrhosis	P05156.CFAI	4	110723335	4:110735504	4	110735504	A	G	0.156349	0.0579652	0.0530582	0.27462	-0.454311	0.0578717	4.14999e-15	-0.127589	0.117914	0.279228	0.200515	0.879483	20
Cirrhosis	P03952.KLKB1	4	187148556	4:187164069	4	187164069	C	T	0.371057	0.025646	0.0332488	0.440509	0.171093	0.0288496	3.02e-09	0.149895	0.195969	0.444336	0.487327	0.743554	17
Cirrhosis	P10643.CO7	5	40909354	5:40974159	5	40974159	G	A	0.444795	0.0233003	0.0307218	0.448194	-0.189803	0.029207	8.10999e-11	-0.12276	0.16296	0.45126	0.751175	0.760825	20
Cirrhosis	P00748.FA12	5	176836577	5:176801131	5	176801131	C	A	0.264393	0.0140344	0.0334582	0.674879	0.404416	0.0331476	3.09002e-34	0.0347029	0.082781	0.67506	0.48569	0.597894	20
Cirrhosis	P08519.APOA	6	161085291	6:161018174	6	161018174	C	T	0.103707	-0.00721265	0.0457874	0.874831	0.401367	0.0493276	4.06e-16	-0.0179702	0.1141	0.874854	0.919119	0.828451	8
Cirrhosis	P27169.PON1	7	94954019	7:94955820	7	94955820	T	C	0.363959	0.00302334	0.0341244	0.929402	0.314408	0.029565	2.05999e-26	0.00961596	0.108539	0.929404	0.520848	0.490502	20
Cirrhosis	P07360.CO8G	9	139839713	9:139866247	9	139866247	G	T	0.163644	-0.00214122	0.0429397	0.960229	0.302661	0.0386361	4.73999e-15	-0.00707464	0.141877	0.96023	0.704249	0.447193	6
[truncated: 14,851 more rows]
