# Supplementary material for: Genome-wide genotype-serum proteome mapping provides insights into the cross-ancestry differences in cardiometabolic disease susceptibility
Source: Nat Commun. 2023 Feb 16;14:896. doi: 10.1038/s41467-023-36491-3 (PMC9935862; doi:10.1038/s41467-023-36491-3)
Supplement: Supplementary file 10 — Supplementary Data 9 [file 41467_2023_36491_MOESM10_ESM.xlsx]

## Sheet: Sheet1
Supplementary Data 9 Mendelian randomization analysis
ID	Protein-encoding gene	Trait	Beta	SE	P	nsnp	cis/trans instruments
A0A0C4DH69.KV109	IGKV1-9	Body mass index	-0.0143382	0.0181636	0.429885	1	trans
A0A0C4DH69.KV109	IGKV1-9	Albumin/globulin ratio	-0.0401441	0.0234699	0.0871827	1	trans
A0A0C4DH69.KV109	IGKV1-9	Albumin	-0.00329336	0.022501	0.883633	1	trans
A0A0C4DH69.KV109	IGKV1-9	Alkaline phosphatase	0.00946356	0.0222449	0.670525	1	trans
A0A0C4DH69.KV109	IGKV1-9	Alanine aminotransferase	-0.0132923	0.0193234	0.491525	1	trans
A0A0C4DH69.KV109	IGKV1-9	Activated partial thromboplastin time	-0.0213184	0.0371715	0.566297	1	trans
A0A0C4DH69.KV109	IGKV1-9	Aspartate aminotransferase	-0.00944974	0.0190887	0.620569	1	trans
A0A0C4DH69.KV109	IGKV1-9	Basophil count	-0.0169552	0.0288634	0.556916	1	trans
A0A0C4DH69.KV109	IGKV1-9	Blood sugar	-0.0134305	0.0236554	0.570201	1	trans
A0A0C4DH69.KV109	IGKV1-9	Blood urea nitrogen	0.0122234	0.018074	0.498852	1	trans
A0A0C4DH69.KV109	IGKV1-9	Calcium	0.0227374	0.0270009	0.399733	1	trans
A0A0C4DH69.KV109	IGKV1-9	Creatine kinase	-0.00203923	0.0210305	0.922754	1	trans
A0A0C4DH69.KV109	IGKV1-9	Chloride	0.0362371	0.0207692	0.0810291	1	trans
A0A0C4DH69.KV109	IGKV1-9	C-reactive protein	-0.00866188	0.0262172	0.741106	1	trans
A0A0C4DH69.KV109	IGKV1-9	Diastolic blood pressure	0.0112374	0.0193341	0.56109	1	trans
A0A0C4DH69.KV109	IGKV1-9	E/A ratio	-0.0863884	0.078474	0.27096	1	trans
A0A0C4DH69.KV109	IGKV1-9	Ejection fraction	0.0280129	0.0515077	0.586539	1	trans
A0A0C4DH69.KV109	IGKV1-9	Estimated glomerular filtration rate	0.032565	0.0194358	0.0938326	1	trans
A0A0C4DH69.KV109	IGKV1-9	Eosinophil count	-0.0721516	0.0302341	0.0170127	1	trans
A0A0C4DH69.KV109	IGKV1-9	Fibrinogen	-0.0756993	0.0537868	0.15931	1	trans
A0A0C4DH69.KV109	IGKV1-9	Fractional shortening	0.0328921	0.0514633	0.522734	1	trans
A0A0C4DH69.KV109	IGKV1-9	γ-glutamyl transferase	-0.0256217	0.0209889	0.22219	1	trans
A0A0C4DH69.KV109	IGKV1-9	Hemoglobin A1c	-0.00772658	0.0346163	0.823375	1	trans
A0A0C4DH69.KV109	IGKV1-9	Hemoglobin	0.0255203	0.0217099	0.23979	1	trans
A0A0C4DH69.KV109	IGKV1-9	High-density-lipoprotein cholesterol	-0.0116106	0.0266405	0.662963	1	trans
A0A0C4DH69.KV109	IGKV1-9	Hematocrit	0.0236451	0.0216749	0.275319	1	trans
A0A0C4DH69.KV109	IGKV1-9	Interventricular septum thickness	0.0674981	0.0523342	0.197137	1	trans
A0A0C4DH69.KV109	IGKV1-9	Potassium	0.00926084	0.0197761	0.639581	1	trans
A0A0C4DH69.KV109	IGKV1-9	Lactate dehydrogenase	0.0106477	0.0202788	0.599539	1	trans
A0A0C4DH69.KV109	IGKV1-9	Low-density-lipoprotein cholesterol	0.0145685	0.0264853	0.582277	1	trans
A0A0C4DH69.KV109	IGKV1-9	Left ventricular internal dimension in diastole	-0.0910419	0.0524691	0.082714	1	trans
A0A0C4DH69.KV109	IGKV1-9	Left ventricular internal dimension in systole	-0.07487	0.0521821	0.151349	1	trans
A0A0C4DH69.KV109	IGKV1-9	Left ventricular mass	-0.0362739	0.0521889	0.487024	1	trans
A0A0C4DH69.KV109	IGKV1-9	Left ventricular mass index	0.0143428	0.0537169	0.789464	1	trans
A0A0C4DH69.KV109	IGKV1-9	Lymphocyte count	-0.0366794	0.0291637	0.208497	1	trans
A0A0C4DH69.KV109	IGKV1-9	Mean arterial pressure	0.0230093	0.019646	0.241522	1	trans
A0A0C4DH69.KV109	IGKV1-9	Mean corpuscular hemoglobin	-0.0073027	0.0215601	0.734825	1	trans
A0A0C4DH69.KV109	IGKV1-9	Mean corpuscular hemoglobin concentration	0.0171809	0.0217072	0.428661	1	trans
A0A0C4DH69.KV109	IGKV1-9	Mean corpuscular volume	-0.0136148	0.021615	0.528775	1	trans
A0A0C4DH69.KV109	IGKV1-9	Sodium	0.000754689	0.0201777	0.970164	1	trans
A0A0C4DH69.KV109	IGKV1-9	Non-albumin protein	0.0450694	0.0236301	0.0564834	1	trans
A0A0C4DH69.KV109	IGKV1-9	Neutrophil count	-0.0190607	0.028885	0.509329	1	trans
A0A0C4DH69.KV109	IGKV1-9	Platelet count	0.0118179	0.0215425	0.583289	1	trans
A0A0C4DH69.KV109	IGKV1-9	Pulse pressure	0.0363707	0.0197567	0.0656316	1	trans
A0A0C4DH69.KV109	IGKV1-9	Prothrombin time	-0.00857895	0.0298699	0.773951	1	trans
A0A0C4DH69.KV109	IGKV1-9	Posterior wall thickness	0.0325742	0.0517814	0.529302	1	trans
A0A0C4DH69.KV109	IGKV1-9	Red blood cell count	0.021323	0.0217037	0.325874	1	trans
A0A0C4DH69.KV109	IGKV1-9	Relative wall thickness	0.072428	0.052488	0.167618	1	trans
A0A0C4DH69.KV109	IGKV1-9	Systolic blood pressure	0.035228	0.0197987	0.0751885	1	trans
A0A0C4DH69.KV109	IGKV1-9	Serum creatinine	-0.0315514	0.0189765	0.0963813	1	trans
A0A0C4DH69.KV109	IGKV1-9	Total bilirubin	-0.0187659	0.0217928	0.389182	1	trans
A0A0C4DH69.KV109	IGKV1-9	Total cholesterol	0.0056809	0.0198366	0.774583	1	trans
A0A0C4DH69.KV109	IGKV1-9	Triglyceride	-0.0157204	0.0218631	0.472118	1	trans
A0A0C4DH69.KV109	IGKV1-9	Total protein	0.0210419	0.0215348	0.328513	1	trans
A0A0C4DH69.KV109	IGKV1-9	Uric acid	-0.0328138	0.021803	0.13232	1	trans
A0A0C4DH69.KV109	IGKV1-9	White blood cell count	-0.0476864	0.0223745	0.0330657	1	trans
A0A0C4DH69.KV109	IGKV1-9	Zinc sulfate turbidity test	0.00315882	0.0644663	0.96092	1	trans
A0A0C4DH69.KV109	IGKV1-9	Atopic dermatitis	0.280154	0.162384	0.0844814	1	trans
A0A0C4DH69.KV109	IGKV1-9	Arrhythmia	-0.0743705	0.0576032	0.196675	1	trans
A0A0C4DH69.KV109	IGKV1-9	Asthma	0.120409	0.0823464	0.143678	1	trans
A0A0C4DH69.KV109	IGKV1-9	Biliary tract cancer	-0.49352	0.390205	0.205954	1	trans
A0A0C4DH69.KV109	IGKV1-9	Cataract	-0.0121502	0.0509678	0.811579	1	trans
A0A0C4DH69.KV109	IGKV1-9	Cerebral aneurysm	0.137672	0.135871	0.310939	1	trans
A0A0C4DH69.KV109	IGKV1-9	Chronic hepatitis B	0.070844	0.191061	0.710793	1	trans
A0A0C4DH69.KV109	IGKV1-9	Chronic hepatitis C	0.0374683	0.0945955	0.692039	1	trans
A0A0C4DH69.KV109	IGKV1-9	Congestive heart failure	0.0240516	0.0760565	0.751825	1	trans
A0A0C4DH69.KV109	IGKV1-9	Cirrhosis	-0.224795	0.155303	0.147767	1	trans
A0A0C4DH69.KV109	IGKV1-9	Chronic obstructive pulmonary disease	-0.0380243	0.126918	0.764484	1	trans
A0A0C4DH69.KV109	IGKV1-9	Drug eruption	-0.315166	0.344045	0.359636	1	trans
A0A0C4DH69.KV109	IGKV1-9	Epilepsy	-0.270673	0.158976	0.0886427	1	trans
A0A0C4DH69.KV109	IGKV1-9	Esophageal cancer	0.0613915	0.196654	0.754904	1	trans
A0A0C4DH69.KV109	IGKV1-9	Gastric cancer	0.0886585	0.0904989	0.327252	1	trans
A0A0C4DH69.KV109	IGKV1-9	Graves' disease	-0.136847	0.155333	0.378323	1	trans
A0A0C4DH69.KV109	IGKV1-9	Glaucoma	0.149852	0.0980586	0.126466	1	trans
A0A0C4DH69.KV109	IGKV1-9	Hematological malignancy	-0.0901775	0.201538	0.654552	1	trans
A0A0C4DH69.KV109	IGKV1-9	Hepatocellular carcinoma	0.121644	0.165616	0.46265	1	trans
A0A0C4DH69.KV109	IGKV1-9	Interstitial lung disease	0.051136	0.250877	0.838487	1	trans
A0A0C4DH69.KV109	IGKV1-9	Ischemic stroke	0.0403706	0.0581326	0.487396	1	trans
A0A0C4DH69.KV109	IGKV1-9	Keloid	0.22058	0.251598	0.38064	1	trans
A0A0C4DH69.KV109	IGKV1-9	Lung cancer	-0.0907898	0.113349	0.423147	1	trans
A0A0C4DH69.KV109	IGKV1-9	Nephrotic syndrome	0.429334	0.235897	0.0687574	1	trans
A0A0C4DH69.KV109	IGKV1-9	Osteoporosis	0.0785918	0.0880011	0.371816	1	trans
A0A0C4DH69.KV109	IGKV1-9	Pancreatic cancer	0.0483641	0.336392	0.88568	1	trans
A0A0C4DH69.KV109	IGKV1-9	Peripheral artery disease	0.165405	0.122286	0.176181	1	trans
A0A0C4DH69.KV109	IGKV1-9	Periodontal disease	-0.0948826	0.126727	0.454029	1	trans
A0A0C4DH69.KV109	IGKV1-9	Pollinosis	-0.0711237	0.0980856	0.468379	1	trans
A0A0C4DH69.KV109	IGKV1-9	Pulmonary tuberculosis	-0.603097	0.314406	0.0550846	1	trans
A0A0C4DH69.KV109	IGKV1-9	Rheumatoid arthritis	-0.00455491	0.111139	0.967309	1	trans
A0A0C4DH69.KV109	IGKV1-9	Urolithiasis	-0.110338	0.0914629	0.227677	1	trans
A0A0C4DH69.KV109	IGKV1-9	Coronary artery disease	0.0114726	0.0474843	0.809084	1	trans
A0A0C4DH69.KV109	IGKV1-9	Type 2 diabetes	-0.00783255	0.0327431	0.810941	1	trans
A0A0C4DH69.KV109	IGKV1-9	Atrial fibrillation	-0.0737181	0.106396	0.488394	1	trans
A0A0C4DH69.KV109	IGKV1-9	Colorectal cancer	0.12614	0.0879312	0.15142	1	trans
O75636.FCN3	FCN3	Atopic dermatitis	-0.000613278	0.0865059	0.994343	1	cis
O75636.FCN3	FCN3	Arrhythmia	0.0224832	0.0315003	0.475385	1	cis
O75636.FCN3	FCN3	Asthma	0.0222544	0.04515	0.622084	1	cis
O75636.FCN3	FCN3	Biliary tract cancer	-0.114237	0.21196	0.589917	1	cis
O75636.FCN3	FCN3	Cataract	3.08748e-05	0.028309	0.99913	1	cis
O75636.FCN3	FCN3	Cerebral aneurysm	-0.0102282	0.07475	0.891163	1	cis
O75636.FCN3	FCN3	Chronic hepatitis B	-0.120106	0.105953	0.256973	1	cis
O75636.FCN3	FCN3	Chronic hepatitis C	-0.0320361	0.0521104	0.538704	1	cis
O75636.FCN3	FCN3	Congestive heart failure	0.0394931	0.0422338	0.349734	1	cis
O75636.FCN3	FCN3	Cirrhosis	0.00247654	0.0844501	0.976605	1	cis
O75636.FCN3	FCN3	Chronic obstructive pulmonary disease	0.0300334	0.070388	0.66961	1	cis
O75636.FCN3	FCN3	Drug eruption	0.200921	0.189965	0.290205	1	cis
O75636.FCN3	FCN3	Epilepsy	-0.0428293	0.0864299	0.620221	1	cis
O75636.FCN3	FCN3	Esophageal cancer	-0.0414447	0.107986	0.701128	1	cis
O75636.FCN3	FCN3	Gastric cancer	0.0656026	0.0495967	0.185928	1	cis
O75636.FCN3	FCN3	Graves' disease	-0.0885186	0.0850682	0.298079	1	cis
O75636.FCN3	FCN3	Glaucoma	0.0784367	0.0542779	0.148431	1	cis
O75636.FCN3	FCN3	Hematological malignancy	0.0970905	0.111475	0.383775	1	cis
O75636.FCN3	FCN3	Hepatocellular carcinoma	-0.15765	0.0910481	0.0833621	1	cis
O75636.FCN3	FCN3	Interstitial lung disease	-0.136229	0.139779	0.329761	1	cis
O75636.FCN3	FCN3	Ischemic stroke	-0.0123155	0.0322391	0.702458	1	cis
O75636.FCN3	FCN3	Keloid	0.169627	0.138435	0.220455	1	cis
O75636.FCN3	FCN3	Lung cancer	0.036056	0.062122	0.56164	1	cis
O75636.FCN3	FCN3	Nephrotic syndrome	0.0359607	0.126413	0.77605	1	cis
O75636.FCN3	FCN3	Osteoporosis	0.0327161	0.0489425	0.50384	1	cis
O75636.FCN3	FCN3	Pancreatic cancer	0.0603304	0.184739	0.743992	1	cis
O75636.FCN3	FCN3	Peripheral artery disease	0.120414	0.0667528	0.071251	1	cis
O75636.FCN3	FCN3	Periodontal disease	-0.0266732	0.0700133	0.703223	1	cis
O75636.FCN3	FCN3	Pollinosis	-0.0131206	0.0535891	0.806582	1	cis
O75636.FCN3	FCN3	Pulmonary tuberculosis	0.114515	0.170722	0.502367	1	cis
O75636.FCN3	FCN3	Rheumatoid arthritis	0.062772	0.0615173	0.307541	1	cis
O75636.FCN3	FCN3	Urolithiasis	0.0380763	0.0504137	0.450082	1	cis
O75636.FCN3	FCN3	Coronary artery disease	0.0373485	0.0264001	0.157154	1	cis
O75636.FCN3	FCN3	Type 2 diabetes	-0.0195904	0.016825	0.244276	1	cis
O75636.FCN3	FCN3	Colorectal cancer	0.0342005	0.0476592	0.473001	1	cis
O95445.APOM	APOM	Body mass index	-0.0227592	0.0196648	0.247126	1	cis
O95445.APOM	APOM	Albumin/globulin ratio	0.0485787	0.0252173	0.054054	1	cis
O95445.APOM	APOM	Albumin	0.0282154	0.0243495	0.246553	1	cis
O95445.APOM	APOM	Alkaline phosphatase	-0.0421648	0.0243359	0.083163	1	cis
O95445.APOM	APOM	Alanine aminotransferase	0.0385121	0.0211226	0.0682627	1	cis
O95445.APOM	APOM	Activated partial thromboplastin time	-0.0211888	0.0400648	0.5969	1	cis
O95445.APOM	APOM	Aspartate aminotransferase	-0.00114443	0.0204286	0.955325	1	cis
O95445.APOM	APOM	Basophil count	-0.0188879	0.0316128	0.550189	1	cis
O95445.APOM	APOM	Blood sugar	-0.0252932	0.0254606	0.320504	1	cis
O95445.APOM	APOM	Blood urea nitrogen	-0.0121691	0.0193637	0.529709	1	cis
O95445.APOM	APOM	Calcium	0.00948565	0.0289146	0.742868	1	cis
O95445.APOM	APOM	Creatine kinase	0.016725	0.0227011	0.461274	1	cis
O95445.APOM	APOM	Chloride	0.00796128	0.021763	0.714502	1	cis
O95445.APOM	APOM	C-reactive protein	0.035751	0.0284168	0.208359	1	cis
O95445.APOM	APOM	Diastolic blood pressure	0.0047457	0.0208891	0.820279	1	cis
O95445.APOM	APOM	E/A ratio	-0.00218705	0.0853138	0.979548	1	cis
O95445.APOM	APOM	Ejection fraction	0.0549063	0.0561593	0.328228	1	cis
O95445.APOM	APOM	Estimated glomerular filtration rate	0.00854802	0.0203855	0.674984	1	cis
O95445.APOM	APOM	Eosinophil count	-0.0305738	0.0317322	0.335299	1	cis
O95445.APOM	APOM	Fibrinogen	-0.113926	0.0585695	0.0517586	1	cis
O95445.APOM	APOM	Fractional shortening	0.0170213	0.0557259	0.760027	1	cis
O95445.APOM	APOM	γ-glutamyl transferase	-0.00486938	0.0222221	0.826554	1	cis
O95445.APOM	APOM	Hemoglobin A1c	-0.0323283	0.037157	0.384275	1	cis
O95445.APOM	APOM	Hemoglobin	-0.00174038	0.0230723	0.939871	1	cis
O95445.APOM	APOM	High-density-lipoprotein cholesterol	-0.00679642	0.0284851	0.811419	1	cis
O95445.APOM	APOM	Hematocrit	-0.0123129	0.0231201	0.594335	1	cis
O95445.APOM	APOM	Interventricular septum thickness	-0.0123158	0.0561697	0.826447	1	cis
O95445.APOM	APOM	Potassium	-0.0222415	0.0213531	0.297594	1	cis
O95445.APOM	APOM	Lactate dehydrogenase	0.0379944	0.0221178	0.0858293	1	cis
O95445.APOM	APOM	Low-density-lipoprotein cholesterol	0.00362687	0.0283338	0.898145	1	cis
O95445.APOM	APOM	Left ventricular internal dimension in diastole	-0.109784	0.0569502	0.0538903	1	cis
O95445.APOM	APOM	Left ventricular internal dimension in systole	-0.077168	0.0563872	0.171144	1	cis
O95445.APOM	APOM	Left ventricular mass	-0.100954	0.0576373	0.0798528	1	cis
O95445.APOM	APOM	Left ventricular mass index	-0.0658358	0.0589358	0.263962	1	cis
O95445.APOM	APOM	Lymphocyte count	-0.00471694	0.0315434	0.881129	1	cis
O95445.APOM	APOM	Mean arterial pressure	0.00523178	0.0210457	0.803677	1	cis
O95445.APOM	APOM	Mean corpuscular hemoglobin	0.0160002	0.0232298	0.490963	1	cis
O95445.APOM	APOM	Mean corpuscular hemoglobin concentration	0.0242635	0.0233833	0.299437	1	cis
O95445.APOM	APOM	Mean corpuscular volume	0.0107972	0.0231963	0.641594	1	cis
O95445.APOM	APOM	Sodium	-0.00643115	0.0216616	0.76655	1	cis
O95445.APOM	APOM	Non-albumin protein	-0.0382532	0.0249977	0.12595	1	cis
O95445.APOM	APOM	Neutrophil count	0.00520302	0.0315444	0.868989	1	cis
O95445.APOM	APOM	Platelet count	-0.0553378	0.0239491	0.0208529	1	cis
O95445.APOM	APOM	Pulse pressure	0.00226988	0.0207975	0.91309	1	cis
O95445.APOM	APOM	Prothrombin time	-0.0387709	0.0323617	0.230897	1	cis
O95445.APOM	APOM	Posterior wall thickness	-0.0155026	0.0560363	0.782046	1	cis
O95445.APOM	APOM	Red blood cell count	-0.0171507	0.0232291	0.460316	1	cis
O95445.APOM	APOM	Relative wall thickness	0.0373329	0.0562282	0.50672	1	cis
O95445.APOM	APOM	Systolic blood pressure	0.00379944	0.0208808	0.855615	1	cis
O95445.APOM	APOM	Serum creatinine	-0.0236451	0.0200655	0.238639	1	cis
O95445.APOM	APOM	Total bilirubin	-0.019814	0.023397	0.397072	1	cis
O95445.APOM	APOM	Total cholesterol	0.031034	0.0215301	0.149466	1	cis
O95445.APOM	APOM	Triglyceride	-0.0060745	0.0233059	0.794369	1	cis
O95445.APOM	APOM	Total protein	-0.0189109	0.0230267	0.411499	1	cis
O95445.APOM	APOM	Uric acid	0.0273841	0.0231009	0.235854	1	cis
O95445.APOM	APOM	White blood cell count	-0.0126322	0.0231855	0.585869	1	cis
O95445.APOM	APOM	Zinc sulfate turbidity test	0.0673027	0.0710073	0.343217	1	cis
O95445.APOM	APOM	Atopic dermatitis	0.13372	0.17534	0.445682	1	cis
O95445.APOM	APOM	Arrhythmia	-0.0129744	0.0618063	0.833729	1	cis
O95445.APOM	APOM	Asthma	-0.0988014	0.0862808	0.252162	1	cis
O95445.APOM	APOM	Biliary tract cancer	-0.191212	0.423413	0.65156	1	cis
O95445.APOM	APOM	Cataract	-0.0437715	0.0550421	0.426476	1	cis
O95445.APOM	APOM	Cerebral aneurysm	0.157919	0.146327	0.280491	1	cis
O95445.APOM	APOM	Chronic hepatitis B	0.172443	0.208196	0.407516	1	cis
O95445.APOM	APOM	Chronic hepatitis C	-0.0512839	0.104249	0.622765	1	cis
O95445.APOM	APOM	Congestive heart failure	-0.0177022	0.0817471	0.828561	1	cis
O95445.APOM	APOM	Cirrhosis	-0.077256	0.166206	0.64206	1	cis
O95445.APOM	APOM	Chronic obstructive pulmonary disease	-0.281872	0.140297	0.0445258	1	cis
O95445.APOM	APOM	Drug eruption	-0.0604708	0.370811	0.870458	1	cis
O95445.APOM	APOM	Epilepsy	0.0485409	0.164825	0.768376	1	cis
O95445.APOM	APOM	Esophageal cancer	-0.0804216	0.218748	0.713138	1	cis
O95445.APOM	APOM	Gastric cancer	0.0328173	0.0997656	0.742198	1	cis
O95445.APOM	APOM	Graves' disease	0.27663	0.17085	0.105417	1	cis
O95445.APOM	APOM	Glaucoma	0.0610699	0.101284	0.546537	1	cis
O95445.APOM	APOM	Hematological malignancy	-0.118906	0.22308	0.594021	1	cis
O95445.APOM	APOM	Hepatocellular carcinoma	-0.0621858	0.183694	0.734964	1	cis
O95445.APOM	APOM	Interstitial lung disease	-0.0425152	0.270185	0.874964	1	cis
O95445.APOM	APOM	Ischemic stroke	0.000808381	0.0617867	0.989561	1	cis
O95445.APOM	APOM	Keloid	-0.0146148	0.272542	0.957235	1	cis
O95445.APOM	APOM	Lung cancer	0.155602	0.126128	0.217321	1	cis
O95445.APOM	APOM	Nephrotic syndrome	-0.377649	0.256127	0.140357	1	cis
O95445.APOM	APOM	Osteoporosis	-0.0687149	0.0922788	0.456487	1	cis
O95445.APOM	APOM	Pancreatic cancer	0.325183	0.371735	0.381698	1	cis
O95445.APOM	APOM	Peripheral artery disease	-0.128421	0.133392	0.335677	1	cis
O95445.APOM	APOM	Periodontal disease	0.293402	0.139944	0.0360325	1	cis
O95445.APOM	APOM	Pollinosis	-0.0460176	0.108575	0.671689	1	cis
O95445.APOM	APOM	Pulmonary tuberculosis	-0.190195	0.323523	0.556607	1	cis
O95445.APOM	APOM	Rheumatoid arthritis	-0.0784427	0.122042	0.520387	1	cis
O95445.APOM	APOM	Urolithiasis	0.0342018	0.096266	0.722377	1	cis
O95445.APOM	APOM	Coronary artery disease	-0.0111064	0.0517727	0.83014	1	cis
O95445.APOM	APOM	Type 2 diabetes	-0.0583865	0.0323509	0.0711076	1	cis
O95445.APOM	APOM	Colorectal cancer	0.0205337	0.0955717	0.829883	1	cis
P00748.FA12	F12	Type 2 diabetes	0.0297658	0.0150179	0.0474772	3	cis
P00751.CFAB	CFB	Body mass index	-0.00314222	0.0143143	0.826249	1	cis
P00751.CFAB	CFB	Albumin/globulin ratio	-0.0709783	0.0204148	0.000507418	1	cis
P00751.CFAB	CFB	Albumin	-3.35283e-05	0.0177171	0.99849	1	cis
P00751.CFAB	CFB	Alkaline phosphatase	-0.0130966	0.0175591	0.455752	1	cis
P00751.CFAB	CFB	Alanine aminotransferase	-0.0248618	0.0155695	0.110304	1	cis
P00751.CFAB	CFB	Activated partial thromboplastin time	0.0756747	0.0308182	0.0140682	1	cis
P00751.CFAB	CFB	Aspartate aminotransferase	-0.0312769	0.0156188	0.0452287	1	cis
P00751.CFAB	CFB	Basophil count	0.0111648	0.0230442	0.628035	1	cis
P00751.CFAB	CFB	Blood sugar	-0.0240435	0.0188328	0.201715	1	cis
P00751.CFAB	CFB	Blood urea nitrogen	-0.0293645	0.0147471	0.0464589	1	cis
P00751.CFAB	CFB	Calcium	-0.00377647	0.0212118	0.858694	1	cis
P00751.CFAB	CFB	Creatine kinase	0.0404034	0.0174319	0.0204613	1	cis
P00751.CFAB	CFB	Chloride	-0.00681217	0.0159938	0.670162	1	cis
P00751.CFAB	CFB	C-reactive protein	-0.0118378	0.0206071	0.565663	1	cis
P00751.CFAB	CFB	Diastolic blood pressure	-0.00324389	0.0153553	0.832688	1	cis
P00751.CFAB	CFB	E/A ratio	-0.133145	0.0634208	0.0357828	1	cis
P00751.CFAB	CFB	Ejection fraction	0.00095017	0.0410936	0.981553	1	cis
P00751.CFAB	CFB	Estimated glomerular filtration rate	0.00716319	0.0150177	0.633373	1	cis
P00751.CFAB	CFB	Eosinophil count	0.0103974	0.0230377	0.651758	1	cis
P00751.CFAB	CFB	Fibrinogen	0.00859631	0.042295	0.838942	1	cis
P00751.CFAB	CFB	Fractional shortening	-0.027912	0.0411438	0.497518	1	cis
P00751.CFAB	CFB	γ-glutamyl transferase	-0.0113585	0.0163988	0.488536	1	cis
P00751.CFAB	CFB	Hemoglobin A1c	-0.00737138	0.0272222	0.786556	1	cis
P00751.CFAB	CFB	Hemoglobin	0.015101	0.0171009	0.377207	1	cis
P00751.CFAB	CFB	High-density-lipoprotein cholesterol	-0.03256	0.0212668	0.125763	1	cis
P00751.CFAB	CFB	Hematocrit	0.01819	0.0171528	0.28893	1	cis
P00751.CFAB	CFB	Interventricular septum thickness	-0.0443009	0.0416903	0.287954	1	cis
P00751.CFAB	CFB	Potassium	0.0153698	0.015715	0.328059	1	cis
P00751.CFAB	CFB	Lactate dehydrogenase	0.0161856	0.0161247	0.315486	1	cis
P00751.CFAB	CFB	Low-density-lipoprotein cholesterol	0.000552672	0.0207488	0.97875	1	cis
P00751.CFAB	CFB	Left ventricular internal dimension in diastole	0.0123849	0.0409337	0.762225	1	cis
P00751.CFAB	CFB	Left ventricular internal dimension in systole	0.0336493	0.0412213	0.414323	1	cis
P00751.CFAB	CFB	Left ventricular mass	-0.022303	0.0415647	0.591554	1	cis
P00751.CFAB	CFB	Left ventricular mass index	-0.0072576	0.0428228	0.865419	1	cis
P00751.CFAB	CFB	Lymphocyte count	0.0321726	0.0233984	0.169133	1	cis
P00751.CFAB	CFB	Mean arterial pressure	-0.00548799	0.0154826	0.722994	1	cis
P00751.CFAB	CFB	Mean corpuscular hemoglobin	-0.0202816	0.0172643	0.240086	1	cis
P00751.CFAB	CFB	Mean corpuscular hemoglobin concentration	-0.0214581	0.0173257	0.215526	1	cis
P00751.CFAB	CFB	Mean corpuscular volume	-0.0143215	0.0171584	0.403906	1	cis
P00751.CFAB	CFB	Sodium	0.00647084	0.0159189	0.684384	1	cis
P00751.CFAB	CFB	Non-albumin protein	0.0813878	0.0211112	0.000115634	1	cis
P00751.CFAB	CFB	Neutrophil count	-0.0212305	0.0231717	0.359547	1	cis
P00751.CFAB	CFB	Platelet count	0.00433326	0.0170069	0.798882	1	cis
P00751.CFAB	CFB	Pulse pressure	-0.00208698	0.0152889	0.891423	1	cis
P00751.CFAB	CFB	Prothrombin time	0.0155925	0.0236422	0.509563	1	cis
P00751.CFAB	CFB	Posterior wall thickness	-0.0164277	0.0412735	0.690616	1	cis
P00751.CFAB	CFB	Red blood cell count	0.0284688	0.0174601	0.102995	1	cis
P00751.CFAB	CFB	Relative wall thickness	-0.0262416	0.0414133	0.526308	1	cis
P00751.CFAB	CFB	Systolic blood pressure	-0.00596247	0.0153676	0.698024	1	cis
P00751.CFAB	CFB	Serum creatinine	-0.00454871	0.0146541	0.756253	1	cis
P00751.CFAB	CFB	Total bilirubin	-0.0151785	0.0172221	0.378135	1	cis
P00751.CFAB	CFB	Total cholesterol	-0.0182408	0.0158109	0.248629	1	cis
P00751.CFAB	CFB	Triglyceride	0.0369658	0.0178568	0.0384408	1	cis
P00751.CFAB	CFB	Total protein	0.0721887	0.019427	0.000202489	1	cis
P00751.CFAB	CFB	Uric acid	0.0124938	0.0169859	0.46201	1	cis
P00751.CFAB	CFB	White blood cell count	-0.00287351	0.0170376	0.866066	1	cis
P00751.CFAB	CFB	Zinc sulfate turbidity test	-0.0144256	0.0517062	0.780251	1	cis
P00751.CFAB	CFB	Atopic dermatitis	0.210494	0.132473	0.112071	1	cis
P00751.CFAB	CFB	Arrhythmia	-0.0288592	0.0454721	0.525652	1	cis
P00751.CFAB	CFB	Asthma	0.14996	0.0660927	0.0232726	1	cis
P00751.CFAB	CFB	Biliary tract cancer	0.154063	0.309989	0.619193	1	cis
P00751.CFAB	CFB	Cataract	-0.00834572	0.0402877	0.83589	1	cis
P00751.CFAB	CFB	Cerebral aneurysm	-0.0789711	0.107403	0.462171	1	cis
P00751.CFAB	CFB	Chronic hepatitis B	0.248445	0.155378	0.109828	1	cis
P00751.CFAB	CFB	Chronic hepatitis C	0.0385069	0.0765181	0.614796	1	cis
P00751.CFAB	CFB	Congestive heart failure	-0.0863814	0.0611148	0.15753	1	cis
P00751.CFAB	CFB	Cirrhosis	-0.0287604	0.121964	0.813579	1	cis
P00751.CFAB	CFB	Chronic obstructive pulmonary disease	0.0811017	0.100331	0.418896	1	cis
P00751.CFAB	CFB	Drug eruption	0.689086	0.287945	0.0167059	1	cis
P00751.CFAB	CFB	Epilepsy	0.203439	0.124463	0.102147	1	cis
P00751.CFAB	CFB	Esophageal cancer	-0.522864	0.175624	0.00290909	1	cis
P00751.CFAB	CFB	Gastric cancer	0.0485616	0.073443	0.508474	1	cis
P00751.CFAB	CFB	Graves' disease	-0.184898	0.125614	0.141032	1	cis
P00751.CFAB	CFB	Glaucoma	-0.0410139	0.0746742	0.582842	1	cis
P00751.CFAB	CFB	Hematological malignancy	-0.23806	0.166599	0.153021	1	cis
P00751.CFAB	CFB	Hepatocellular carcinoma	0.224033	0.137542	0.103349	1	cis
P00751.CFAB	CFB	Interstitial lung disease	0.0784341	0.198549	0.692816	1	cis
P00751.CFAB	CFB	Ischemic stroke	-0.041275	0.0456551	0.365963	1	cis
P00751.CFAB	CFB	Keloid	-0.00860063	0.20068	0.965815	1	cis
P00751.CFAB	CFB	Lung cancer	-0.0175952	0.0914336	0.8474	1	cis
P00751.CFAB	CFB	Nephrotic syndrome	-0.109324	0.186153	0.557013	1	cis
P00751.CFAB	CFB	Osteoporosis	-0.00195734	0.0677783	0.976961	1	cis
P00751.CFAB	CFB	Pancreatic cancer	-0.309657	0.274094	0.258583	1	cis
P00751.CFAB	CFB	Peripheral artery disease	-0.017253	0.0969856	0.858808	1	cis
P00751.CFAB	CFB	Periodontal disease	-0.142137	0.10212	0.163965	1	cis
P00751.CFAB	CFB	Pollinosis	-0.0195281	0.079538	0.806055	1	cis
P00751.CFAB	CFB	Pulmonary tuberculosis	0.397087	0.242169	0.101065	1	cis
P00751.CFAB	CFB	Rheumatoid arthritis	-0.259469	0.0959189	0.00682874	1	cis
P00751.CFAB	CFB	Urolithiasis	-0.144487	0.0735805	0.0495689	1	cis
P00751.CFAB	CFB	Coronary artery disease	0.0863814	0.0397074	0.0295966	1	cis
P00751.CFAB	CFB	Type 2 diabetes	-0.0150091	0.0264828	0.570886	1	cis
P00751.CFAB	CFB	Atrial fibrillation	-0.0532579	0.0874486	0.542511	1	cis
P00751.CFAB	CFB	Colorectal cancer	0.10002	0.0711736	0.159934	1	cis
P01860.IGHG3	IGHG3	Body mass index	-0.0241033	0.0209463	0.249848	1	cis
P01860.IGHG3	IGHG3	Albumin/globulin ratio	0.0002187	0.0261082	0.993316	1	cis
P01860.IGHG3	IGHG3	Albumin	0.0316265	0.0261091	0.225772	1	cis
P01860.IGHG3	IGHG3	Alkaline phosphatase	0.00170537	0.0253083	0.946276	1	cis
P01860.IGHG3	IGHG3	Alanine aminotransferase	-0.0206162	0.0221829	0.352697	1	cis
P01860.IGHG3	IGHG3	Activated partial thromboplastin time	0.023027	0.0423543	0.586664	1	cis
P01860.IGHG3	IGHG3	Aspartate aminotransferase	0.0047873	0.0217332	0.825656	1	cis
P01860.IGHG3	IGHG3	Basophil count	0.00237105	0.0328815	0.942515	1	cis
P01860.IGHG3	IGHG3	Blood sugar	-0.00312929	0.0268653	0.907272	1	cis
P01860.IGHG3	IGHG3	Blood urea nitrogen	-0.0113386	0.0206061	0.582144	1	cis
P01860.IGHG3	IGHG3	Calcium	-0.0212727	0.0308358	0.490275	1	cis
P01860.IGHG3	IGHG3	Creatine kinase	0.0685053	0.026225	0.00899589	1	cis
P01860.IGHG3	IGHG3	Chloride	0.0345163	0.0236778	0.144909	1	cis
P01860.IGHG3	IGHG3	C-reactive protein	-0.041087	0.0305432	0.178558	1	cis
P01860.IGHG3	IGHG3	Diastolic blood pressure	-0.00570967	0.0220124	0.795339	1	cis
P01860.IGHG3	IGHG3	E/A ratio	-0.114732	0.0902016	0.203392	1	cis
P01860.IGHG3	IGHG3	Ejection fraction	0.0293394	0.0587302	0.617383	1	cis
P01860.IGHG3	IGHG3	Estimated glomerular filtration rate	0.0178824	0.0218233	0.412547	1	cis
P01860.IGHG3	IGHG3	Eosinophil count	0.106014	0.0366649	0.003835	1	cis
P01860.IGHG3	IGHG3	Fibrinogen	-0.029996	0.0603473	0.61915	1	cis
P01860.IGHG3	IGHG3	Fractional shortening	0.049482	0.0589926	0.40159	1	cis
P01860.IGHG3	IGHG3	γ-glutamyl transferase	-0.0071196	0.0236706	0.763584	1	cis
P01860.IGHG3	IGHG3	Hemoglobin A1c	0.0205624	0.039514	0.602797	1	cis
P01860.IGHG3	IGHG3	Hemoglobin	0.0138948	0.0245979	0.572157	1	cis
P01860.IGHG3	IGHG3	High-density-lipoprotein cholesterol	0.0528293	0.0313944	0.0924209	1	cis
P01860.IGHG3	IGHG3	Hematocrit	0.00694202	0.0245288	0.777166	1	cis
P01860.IGHG3	IGHG3	Interventricular septum thickness	0.000609175	0.0588812	0.991745	1	cis
P01860.IGHG3	IGHG3	Potassium	-0.0103377	0.0225613	0.646806	1	cis
P01860.IGHG3	IGHG3	Lactate dehydrogenase	0.0455267	0.0241098	0.0589847	1	cis
P01860.IGHG3	IGHG3	Low-density-lipoprotein cholesterol	0.0714113	0.0320822	0.0260221	1	cis
P01860.IGHG3	IGHG3	Left ventricular internal dimension in diastole	-0.081044	0.0596469	0.174233	1	cis
P01860.IGHG3	IGHG3	Left ventricular internal dimension in systole	-0.0781918	0.0597158	0.190399	1	cis
P01860.IGHG3	IGHG3	Left ventricular mass	-0.0458496	0.0596718	0.442271	1	cis
P01860.IGHG3	IGHG3	Left ventricular mass index	-0.0641464	0.0620304	0.301084	1	cis
P01860.IGHG3	IGHG3	Lymphocyte count	0.0769541	0.0349252	0.0275668	1	cis
P01860.IGHG3	IGHG3	Mean arterial pressure	-0.00543522	0.0221773	0.806394	1	cis
P01860.IGHG3	IGHG3	Mean corpuscular hemoglobin	0.000976725	0.0245923	0.968319	1	cis
P01860.IGHG3	IGHG3	Mean corpuscular hemoglobin concentration	0.0288067	0.0250474	0.250109	1	cis
P01860.IGHG3	IGHG3	Mean corpuscular volume	-0.0125548	0.0246722	0.610846	1	cis
P01860.IGHG3	IGHG3	Sodium	0.058765	0.0246963	0.0173357	1	cis
P01860.IGHG3	IGHG3	Non-albumin protein	0.00576349	0.0261339	0.825453	1	cis
P01860.IGHG3	IGHG3	Neutrophil count	0.010144	0.0329161	0.757948	1	cis
P01860.IGHG3	IGHG3	Platelet count	0.0211005	0.024755	0.394007	1	cis
P01860.IGHG3	IGHG3	Pulse pressure	0.000422925	0.0219037	0.984595	1	cis
P01860.IGHG3	IGHG3	Prothrombin time	0.0322831	0.0343129	0.346784	1	cis
P01860.IGHG3	IGHG3	Posterior wall thickness	-0.00641464	0.0588355	0.913181	1	cis
P01860.IGHG3	IGHG3	Red blood cell count	0.00438854	0.0245903	0.858357	1	cis
P01860.IGHG3	IGHG3	Relative wall thickness	0.032692	0.0591469	0.580451	1	cis
P01860.IGHG3	IGHG3	Systolic blood pressure	-0.00320248	0.0219951	0.884238	1	cis
P01860.IGHG3	IGHG3	Serum creatinine	-0.00718418	0.0211689	0.734328	1	cis
P01860.IGHG3	IGHG3	Total bilirubin	-0.0342957	0.0252667	0.174671	1	cis
P01860.IGHG3	IGHG3	Total cholesterol	0.0260191	0.0229877	0.257689	1	cis
P01860.IGHG3	IGHG3	Triglyceride	-0.0310938	0.0252698	0.218521	1	cis
P01860.IGHG3	IGHG3	Total protein	0.0103323	0.0244012	0.671978	1	cis
P01860.IGHG3	IGHG3	Uric acid	-0.0510857	0.0256511	0.0464196	1	cis
P01860.IGHG3	IGHG3	White blood cell count	0.0391766	0.0252966	0.121455	1	cis
P01860.IGHG3	IGHG3	Zinc sulfate turbidity test	-0.118499	0.0760865	0.119371	1	cis
P01860.IGHG3	IGHG3	Atopic dermatitis	-0.271031	0.181614	0.135609	1	cis
P01860.IGHG3	IGHG3	Arrhythmia	0.0632407	0.0642374	0.324878	1	cis
P01860.IGHG3	IGHG3	Asthma	0.0434141	0.0905967	0.631795	1	cis
P01860.IGHG3	IGHG3	Biliary tract cancer	0.252445	0.432246	0.5592	1	cis
P01860.IGHG3	IGHG3	Cataract	-0.0418058	0.05717	0.464624	1	cis
P01860.IGHG3	IGHG3	Cerebral aneurysm	0.0414169	0.15052	0.783194	1	cis
P01860.IGHG3	IGHG3	Chronic hepatitis B	0.0669076	0.213596	0.754095	1	cis
P01860.IGHG3	IGHG3	Chronic hepatitis C	-0.124992	0.107457	0.244754	1	cis
P01860.IGHG3	IGHG3	Congestive heart failure	0.130873	0.0872433	0.133592	1	cis
P01860.IGHG3	IGHG3	Cirrhosis	-0.0686824	0.171082	0.688082	1	cis
P01860.IGHG3	IGHG3	Chronic obstructive pulmonary disease	-0.141428	0.143236	0.32346	1	cis
P01860.IGHG3	IGHG3	Drug eruption	-0.312961	0.384699	0.415919	1	cis
P01860.IGHG3	IGHG3	Epilepsy	0.0587316	0.173566	0.735076	1	cis
P01860.IGHG3	IGHG3	Esophageal cancer	0.554855	0.236005	0.0187215	1	cis
P01860.IGHG3	IGHG3	Gastric cancer	0.127832	0.102429	0.212029	1	cis
P01860.IGHG3	IGHG3	Graves' disease	0.168931	0.174326	0.332519	1	cis
P01860.IGHG3	IGHG3	Glaucoma	-0.126815	0.108712	0.243403	1	cis
P01860.IGHG3	IGHG3	Hematological malignancy	0.163943	0.22644	0.469065	1	cis
P01860.IGHG3	IGHG3	Hepatocellular carcinoma	0.186339	0.187101	0.319285	1	cis
P01860.IGHG3	IGHG3	Interstitial lung disease	0.116005	0.280415	0.6791	1	cis
P01860.IGHG3	IGHG3	Ischemic stroke	-0.0247655	0.0647383	0.702055	1	cis
P01860.IGHG3	IGHG3	Keloid	0.262419	0.282008	0.352093	1	cis
P01860.IGHG3	IGHG3	Lung cancer	0.0297417	0.12628	0.813804	1	cis
P01860.IGHG3	IGHG3	Nephrotic syndrome	-0.213305	0.258948	0.41009	1	cis
P01860.IGHG3	IGHG3	Osteoporosis	0.123796	0.0987864	0.210144	1	cis
P01860.IGHG3	IGHG3	Pancreatic cancer	0.147095	0.377404	0.696717	1	cis
P01860.IGHG3	IGHG3	Peripheral artery disease	-0.0853071	0.135467	0.528873	1	cis
P01860.IGHG3	IGHG3	Periodontal disease	-0.0170025	0.140844	0.903914	1	cis
P01860.IGHG3	IGHG3	Pollinosis	-0.018777	0.109148	0.863412	1	cis
P01860.IGHG3	IGHG3	Pulmonary tuberculosis	0.0807975	0.339882	0.812097	1	cis
P01860.IGHG3	IGHG3	Rheumatoid arthritis	-0.104561	0.125119	0.403329	1	cis
P01860.IGHG3	IGHG3	Urolithiasis	-0.0705018	0.101682	0.488087	1	cis
P01860.IGHG3	IGHG3	Coronary artery disease	-0.00602042	0.0531063	0.909741	1	cis
P01860.IGHG3	IGHG3	Type 2 diabetes	0.0495089	0.0410778	0.228108	1	cis
P01860.IGHG3	IGHG3	Atrial fibrillation	0.236782	0.128972	0.0663705	1	cis
P01860.IGHG3	IGHG3	Colorectal cancer	-0.199857	0.10154	0.0490395	1	cis
P01861.IGHG4	IGHG4	Body mass index	0.0154843	0.0211035	0.463114	1	trans
P01861.IGHG4	IGHG4	Albumin/globulin ratio	-0.0509702	0.0274662	0.0634902	1	trans
P01861.IGHG4	IGHG4	Albumin	0.0153049	0.0262152	0.559345	1	trans
P01861.IGHG4	IGHG4	Alkaline phosphatase	-0.018594	0.0258738	0.472362	1	trans
P01861.IGHG4	IGHG4	Alanine aminotransferase	0.00413006	0.0223678	0.853509	1	trans
P01861.IGHG4	IGHG4	Activated partial thromboplastin time	-0.0634827	0.0439014	0.148169	1	trans
P01861.IGHG4	IGHG4	Aspartate aminotransferase	0.00715791	0.0221383	0.746447	1	trans
P01861.IGHG4	IGHG4	Basophil count	0.0170483	0.0335459	0.611306	1	trans
P01861.IGHG4	IGHG4	Blood sugar	-0.0280796	0.0276071	0.309098	1	trans
P01861.IGHG4	IGHG4	Blood urea nitrogen	-0.0280566	0.0212323	0.186365	1	trans
P01861.IGHG4	IGHG4	Calcium	-0.0131198	0.0312138	0.674252	1	trans
P01861.IGHG4	IGHG4	Creatine kinase	-0.0178488	0.0245786	0.467721	1	trans
P01861.IGHG4	IGHG4	Chloride	-0.00305591	0.0234905	0.896494	1	trans
P01861.IGHG4	IGHG4	C-reactive protein	-0.032965	0.0307808	0.284188	1	trans
P01861.IGHG4	IGHG4	Diastolic blood pressure	-0.0325372	0.0228158	0.153845	1	trans
P01861.IGHG4	IGHG4	E/A ratio	-0.0069095	0.0908181	0.939355	1	trans
P01861.IGHG4	IGHG4	Ejection fraction	0.0568124	0.0601592	0.344981	1	trans
P01861.IGHG4	IGHG4	Estimated glomerular filtration rate	0.0258853	0.0223074	0.24589	1	trans
P01861.IGHG4	IGHG4	Eosinophil count	-0.0273252	0.0336683	0.417022	1	trans
P01861.IGHG4	IGHG4	Fibrinogen	-0.0404219	0.0620728	0.514916	1	trans
P01861.IGHG4	IGHG4	Fractional shortening	0.0545123	0.0600294	0.363829	1	trans
P01861.IGHG4	IGHG4	γ-glutamyl transferase	0.0180006	0.0242147	0.457255	1	trans
P01861.IGHG4	IGHG4	Hemoglobin A1c	-0.0200569	0.0404047	0.619613	1	trans
P01861.IGHG4	IGHG4	Hemoglobin	0.0133958	0.0249996	0.592069	1	trans
P01861.IGHG4	IGHG4	High-density-lipoprotein cholesterol	0.00614586	0.0310232	0.842963	1	trans
P01861.IGHG4	IGHG4	Hematocrit	0.0122825	0.0249893	0.623064	1	trans
P01861.IGHG4	IGHG4	Interventricular septum thickness	-0.113165	0.0619362	0.0676817	1	trans
P01861.IGHG4	IGHG4	Potassium	0.0105897	0.0229428	0.644391	1	trans
P01861.IGHG4	IGHG4	Lactate dehydrogenase	-0.0367648	0.0239962	0.125496	1	trans
P01861.IGHG4	IGHG4	Low-density-lipoprotein cholesterol	-0.0589285	0.0317709	0.0636257	1	trans
P01861.IGHG4	IGHG4	Left ventricular internal dimension in diastole	-0.113947	0.0613828	0.0634063	1	trans
P01861.IGHG4	IGHG4	Left ventricular internal dimension in systole	-0.103458	0.061181	0.0908324	1	trans
P01861.IGHG4	IGHG4	Left ventricular mass	-0.205491	0.066461	0.0019888	1	trans
P01861.IGHG4	IGHG4	Left ventricular mass index	-0.209953	0.0686774	0.00223497	1	trans
P01861.IGHG4	IGHG4	Lymphocyte count	0.019422	0.0335692	0.562881	1	trans
P01861.IGHG4	IGHG4	Mean arterial pressure	-0.0376572	0.023119	0.103346	1	trans
P01861.IGHG4	IGHG4	Mean corpuscular hemoglobin	0.0273482	0.0253041	0.279794	1	trans
P01861.IGHG4	IGHG4	Mean corpuscular hemoglobin concentration	0.00974782	0.0251298	0.69809	1	trans
P01861.IGHG4	IGHG4	Mean corpuscular volume	0.0233046	0.0252309	0.355667	1	trans
P01861.IGHG4	IGHG4	Sodium	-0.00885538	0.0234298	0.705465	1	trans
P01861.IGHG4	IGHG4	Non-albumin protein	0.0788014	0.0286498	0.00595045	1	trans
P01861.IGHG4	IGHG4	Neutrophil count	-0.0326476	0.0337538	0.333431	1	trans
P01861.IGHG4	IGHG4	Platelet count	0.0014509	0.0249723	0.953669	1	trans
P01861.IGHG4	IGHG4	Pulse pressure	-0.0318932	0.0227046	0.160111	1	trans
P01861.IGHG4	IGHG4	Prothrombin time	-0.047566	0.0352112	0.176734	1	trans
P01861.IGHG4	IGHG4	Posterior wall thickness	-0.141088	0.0628307	0.0247344	1	trans
P01861.IGHG4	IGHG4	Red blood cell count	0.00753052	0.0250333	0.763552	1	trans
P01861.IGHG4	IGHG4	Relative wall thickness	-0.047014	0.0603265	0.435788	1	trans
P01861.IGHG4	IGHG4	Systolic blood pressure	-0.0364152	0.0229124	0.111988	1	trans
P01861.IGHG4	IGHG4	Serum creatinine	-0.0266167	0.0218106	0.222328	1	trans
P01861.IGHG4	IGHG4	Total bilirubin	-0.0166205	0.0252131	0.509766	1	trans
P01861.IGHG4	IGHG4	Total cholesterol	-0.00621027	0.0230654	0.78774	1	trans
P01861.IGHG4	IGHG4	Triglyceride	0.0222466	0.025419	0.381469	1	trans
P01861.IGHG4	IGHG4	Total protein	0.0858397	0.0273352	0.00168799	1	trans
P01861.IGHG4	IGHG4	Uric acid	0.0408958	0.0254342	0.107856	1	trans
P01861.IGHG4	IGHG4	White blood cell count	0.0155303	0.025086	0.535863	1	trans
P01861.IGHG4	IGHG4	Zinc sulfate turbidity test	-0.0630227	0.0756493	0.404794	1	trans
P01861.IGHG4	IGHG4	Atopic dermatitis	-0.164224	0.184719	0.373978	1	trans
P01861.IGHG4	IGHG4	Arrhythmia	0.0392543	0.0655404	0.549217	1	trans
P01861.IGHG4	IGHG4	Asthma	0.150624	0.0951145	0.113284	1	trans
P01861.IGHG4	IGHG4	Biliary tract cancer	-0.474064	0.447604	0.289547	1	trans
P01861.IGHG4	IGHG4	Cataract	0.0481838	0.058909	0.413393	1	trans
P01861.IGHG4	IGHG4	Cerebral aneurysm	0.178685	0.156639	0.253978	1	trans
P01861.IGHG4	IGHG4	Chronic hepatitis B	0.185761	0.220932	0.400457	1	trans
P01861.IGHG4	IGHG4	Chronic hepatitis C	-0.0970536	0.109535	0.375588	1	trans
P01861.IGHG4	IGHG4	Congestive heart failure	0.148408	0.0895871	0.0976041	1	trans
P01861.IGHG4	IGHG4	Cirrhosis	0.0492828	0.175663	0.779053	1	trans
P01861.IGHG4	IGHG4	Chronic obstructive pulmonary disease	-0.113809	0.146443	0.437067	1	trans
P01861.IGHG4	IGHG4	Drug eruption	0.812537	0.407669	0.046247	1	trans
P01861.IGHG4	IGHG4	Epilepsy	0.157157	0.179812	0.382114	1	trans
P01861.IGHG4	IGHG4	Esophageal cancer	0.409391	0.232501	0.0782699	1	trans
P01861.IGHG4	IGHG4	Gastric cancer	0.0325772	0.103416	0.752754	1	trans
P01861.IGHG4	IGHG4	Graves' disease	0.188953	0.179664	0.292937	1	trans
P01861.IGHG4	IGHG4	Glaucoma	0.00249539	0.110252	0.981943	1	trans
P01861.IGHG4	IGHG4	Hematological malignancy	0.0509647	0.23129	0.825599	1	trans
P01861.IGHG4	IGHG4	Hepatocellular carcinoma	-0.100363	0.190186	0.597699	1	trans
P01861.IGHG4	IGHG4	Interstitial lung disease	-0.237733	0.289897	0.412182	1	trans
P01861.IGHG4	IGHG4	Ischemic stroke	0.00862997	0.0665325	0.896795	1	trans
P01861.IGHG4	IGHG4	Keloid	0.188342	0.289334	0.515079	1	trans
P01861.IGHG4	IGHG4	Lung cancer	-0.0896463	0.130264	0.491334	1	trans
P01861.IGHG4	IGHG4	Nephrotic syndrome	-0.0972215	0.264622	0.713323	1	trans
P01861.IGHG4	IGHG4	Osteoporosis	0.211309	0.104377	0.0429211	1	trans
P01861.IGHG4	IGHG4	Pancreatic cancer	0.0066016	0.387216	0.986398	1	trans
P01861.IGHG4	IGHG4	Peripheral artery disease	0.104391	0.139233	0.453401	1	trans
P01861.IGHG4	IGHG4	Periodontal disease	0.116719	0.145976	0.423958	1	trans
P01861.IGHG4	IGHG4	Pollinosis	-0.0304528	0.11274	0.787072	1	trans
P01861.IGHG4	IGHG4	Pulmonary tuberculosis	0.273751	0.352191	0.436993	1	trans
P01861.IGHG4	IGHG4	Rheumatoid arthritis	-0.0272374	0.128064	0.831572	1	trans
P01861.IGHG4	IGHG4	Urolithiasis	0.0422823	0.104043	0.684455	1	trans
P01861.IGHG4	IGHG4	Coronary artery disease	-0.0599348	0.0551763	0.277373	1	trans
P01861.IGHG4	IGHG4	Type 2 diabetes	-0.0142606	0.0364058	0.69527	1	trans
P01861.IGHG4	IGHG4	Atrial fibrillation	0.119605	0.125245	0.339592	1	trans
P01861.IGHG4	IGHG4	Colorectal cancer	0.0468958	0.0996287	0.637851	1	trans
P02649.APOE	APOE	Body mass index	0.0366448	0.0147631	0.0130577	1	cis
P02649.APOE	APOE	Albumin/globulin ratio	0.00243211	0.0183588	0.894608	1	cis
P02649.APOE	APOE	Albumin	-0.00847809	0.0180279	0.638158	1	cis
P02649.APOE	APOE	Alkaline phosphatase	0.0167636	0.0177875	0.34597	1	cis
P02649.APOE	APOE	Alanine aminotransferase	-0.000481198	0.0154624	0.975173	1	cis
P02649.APOE	APOE	Activated partial thromboplastin time	0.0676093	0.0297795	0.0231875	1	cis
P02649.APOE	APOE	Aspartate aminotransferase	0.0104221	0.0153198	0.496312	1	cis
P02649.APOE	APOE	Basophil count	0.00241089	0.0230866	0.91683	1	cis
P02649.APOE	APOE	Blood sugar	0.00140883	0.0190753	0.941125	1	cis
P02649.APOE	APOE	Blood urea nitrogen	0.00517924	0.0144616	0.720241	1	cis
P02649.APOE	APOE	Calcium	0.0130305	0.0213983	0.542556	1	cis
P02649.APOE	APOE	Creatine kinase	-0.00114048	0.0170054	0.94653	1	cis
P02649.APOE	APOE	Chloride	-0.0190161	0.0163017	0.243409	1	cis
P02649.APOE	APOE	C-reactive protein	0.0289241	0.0212028	0.172515	1	cis
P02649.APOE	APOE	Diastolic blood pressure	0.0121165	0.015547	0.435778	1	cis
P02649.APOE	APOE	E/A ratio	0.0261655	0.0642223	0.683698	1	cis
P02649.APOE	APOE	Ejection fraction	0.04257	0.0416072	0.306242	1	cis
P02649.APOE	APOE	Estimated glomerular filtration rate	-0.00734528	0.0152551	0.630162	1	cis
P02649.APOE	APOE	Eosinophil count	-0.0134109	0.02311	0.561708	1	cis
P02649.APOE	APOE	Fibrinogen	-0.0180204	0.0425401	0.67185	1	cis
P02649.APOE	APOE	Fractional shortening	0.0758686	0.0419482	0.0705088	1	cis
P02649.APOE	APOE	γ-glutamyl transferase	0.0392401	0.0169628	0.0207058	1	cis
P02649.APOE	APOE	Hemoglobin A1c	-0.0100255	0.028626	0.726171	1	cis
P02649.APOE	APOE	Hemoglobin	0.035796	0.0175746	0.0416702	1	cis
P02649.APOE	APOE	High-density-lipoprotein cholesterol	0.135725	0.0243619	2.5303e-08	1	cis
P02649.APOE	APOE	Hematocrit	0.0309808	0.0175179	0.0769738	1	cis
P02649.APOE	APOE	Interventricular septum thickness	0.0269817	0.0417383	0.517989	1	cis
P02649.APOE	APOE	Potassium	0.00300667	0.0158127	0.849198	1	cis
P02649.APOE	APOE	Lactate dehydrogenase	-0.0249576	0.0163917	0.127865	1	cis
P02649.APOE	APOE	Low-density-lipoprotein cholesterol	-0.839158	0.0695759	1.69635e-33	1	cis
P02649.APOE	APOE	Left ventricular internal dimension in diastole	0.00909673	0.041413	0.826137	1	cis
P02649.APOE	APOE	Left ventricular internal dimension in systole	-0.0342453	0.0415759	0.41012	1	cis
P02649.APOE	APOE	Left ventricular mass	0.0117035	0.0419554	0.780283	1	cis
P02649.APOE	APOE	Left ventricular mass index	-0.0196364	0.0433926	0.650888	1	cis
P02649.APOE	APOE	Lymphocyte count	0.0216767	0.0231488	0.349063	1	cis
P02649.APOE	APOE	Mean arterial pressure	7.90516e-05	0.0156301	0.995965	1	cis
P02649.APOE	APOE	Mean corpuscular hemoglobin	0.0285976	0.0175413	0.103037	1	cis
P02649.APOE	APOE	Mean corpuscular hemoglobin concentration	0.0325314	0.017632	0.0650347	1	cis
P02649.APOE	APOE	Mean corpuscular volume	0.0265083	0.0175209	0.130292	1	cis
P02649.APOE	APOE	Sodium	-0.0333476	0.016381	0.0417751	1	cis
P02649.APOE	APOE	Non-albumin protein	-0.0127416	0.0183852	0.488286	1	cis
P02649.APOE	APOE	Neutrophil count	-0.0163555	0.0231217	0.479339	1	cis
P02649.APOE	APOE	Platelet count	0.00864622	0.0173933	0.619118	1	cis
P02649.APOE	APOE	Pulse pressure	-0.036906	0.0157184	0.0188771	1	cis
P02649.APOE	APOE	Prothrombin time	-0.00170247	0.023869	0.943139	1	cis
P02649.APOE	APOE	Posterior wall thickness	-0.0286629	0.0416963	0.491818	1	cis
P02649.APOE	APOE	Red blood cell count	0.010334	0.0174153	0.552922	1	cis
P02649.APOE	APOE	Relative wall thickness	-0.0134451	0.0417303	0.747308	1	cis
P02649.APOE	APOE	Systolic blood pressure	-0.0189345	0.0155826	0.224327	1	cis
P02649.APOE	APOE	Serum creatinine	0.0119957	0.0149222	0.421466	1	cis
P02649.APOE	APOE	Total bilirubin	-0.031193	0.0175041	0.0747429	1	cis
P02649.APOE	APOE	Total cholesterol	-0.464385	0.0398786	2.43392e-31	1	cis
P02649.APOE	APOE	Triglyceride	0.232927	0.0255425	7.56948e-20	1	cis
P02649.APOE	APOE	Total protein	-0.0119679	0.0171451	0.485155	1	cis
P02649.APOE	APOE	Uric acid	0.00598233	0.0173212	0.729812	1	cis
P02649.APOE	APOE	White blood cell count	0.00195058	0.017397	0.910727	1	cis
P02649.APOE	APOE	Zinc sulfate turbidity test	0.0412805	0.0522296	0.429314	1	cis
P02649.APOE	APOE	Type 2 diabetes	-0.00375426	0.0267898	0.888551	1	cis
P02649.APOE	APOE	Atrial fibrillation	0.0408071	0.0849455	0.630949	1	cis
P02655.APOC2	APOC2	Body mass index	-0.025512	0.0195584	0.192096	1	cis
P02655.APOC2	APOC2	Albumin/globulin ratio	-0.0454808	0.0252212	0.0713451	1	cis
P02655.APOC2	APOC2	Albumin	-0.027537	0.02422	0.255558	1	cis
P02655.APOC2	APOC2	Alkaline phosphatase	-0.0412672	0.02432	0.0897272	1	cis
P02655.APOC2	APOC2	Alanine aminotransferase	0.0103347	0.0204798	0.61382	1	cis
P02655.APOC2	APOC2	Activated partial thromboplastin time	0.0391706	0.0397699	0.324658	1	cis
P02655.APOC2	APOC2	Aspartate aminotransferase	0.0352331	0.0208675	0.0913306	1	cis
P02655.APOC2	APOC2	Basophil count	-0.0170591	0.0307301	0.578807	1	cis
P02655.APOC2	APOC2	Blood sugar	-0.0221165	0.0252177	0.380474	1	cis
P02655.APOC2	APOC2	Blood urea nitrogen	-0.0041753	0.0191152	0.827095	1	cis
P02655.APOC2	APOC2	Calcium	0.00738411	0.0285163	0.795679	1	cis
P02655.APOC2	APOC2	Creatine kinase	-0.00634604	0.0223121	0.776087	1	cis
P02655.APOC2	APOC2	Chloride	-0.0369206	0.0221564	0.0956422	1	cis
P02655.APOC2	APOC2	C-reactive protein	-0.216768	0.0424024	3.18506e-07	1	cis
P02655.APOC2	APOC2	Diastolic blood pressure	-0.0270768	0.0208808	0.194724	1	cis
P02655.APOC2	APOC2	E/A ratio	-0.00833525	0.0825496	0.919572	1	cis
P02655.APOC2	APOC2	Ejection fraction	0.0229552	0.054626	0.674321	1	cis
P02655.APOC2	APOC2	Estimated glomerular filtration rate	0.0246836	0.0204742	0.227973	1	cis
P02655.APOC2	APOC2	Eosinophil count	-0.0586536	0.031828	0.0653541	1	cis
P02655.APOC2	APOC2	Fibrinogen	-0.111324	0.0585139	0.0571026	1	cis
P02655.APOC2	APOC2	Fractional shortening	0.0729718	0.0554752	0.188377	1	cis
P02655.APOC2	APOC2	γ-glutamyl transferase	-0.0150392	0.022113	0.496436	1	cis
P02655.APOC2	APOC2	Hemoglobin A1c	-0.0589604	0.0379267	0.120044	1	cis
P02655.APOC2	APOC2	Hemoglobin	-0.0246938	0.0230829	0.284715	1	cis
P02655.APOC2	APOC2	High-density-lipoprotein cholesterol	-0.0163893	0.0283537	0.563244	1	cis
P02655.APOC2	APOC2	Hematocrit	-0.0302012	0.0232253	0.193478	1	cis
P02655.APOC2	APOC2	Interventricular septum thickness	-0.00840684	0.0547904	0.878054	1	cis
P02655.APOC2	APOC2	Potassium	-0.00400655	0.0209573	0.848387	1	cis
P02655.APOC2	APOC2	Lactate dehydrogenase	0.0275114	0.021856	0.208118	1	cis
P02655.APOC2	APOC2	Low-density-lipoprotein cholesterol	-0.0214671	0.0282345	0.447067	1	cis
P02655.APOC2	APOC2	Left ventricular internal dimension in diastole	-0.0744548	0.055418	0.179106	1	cis
P02655.APOC2	APOC2	Left ventricular internal dimension in systole	-0.0763979	0.0555757	0.169236	1	cis
P02655.APOC2	APOC2	Left ventricular mass	-0.0273683	0.0552822	0.620554	1	cis
P02655.APOC2	APOC2	Left ventricular mass index	-0.0551252	0.0576041	0.338585	1	cis
P02655.APOC2	APOC2	Lymphocyte count	-0.0232825	0.0308191	0.449975	1	cis
P02655.APOC2	APOC2	Mean arterial pressure	-0.0244535	0.020961	0.243365	1	cis
P02655.APOC2	APOC2	Mean corpuscular hemoglobin	0.0061824	0.0228981	0.787163	1	cis
P02655.APOC2	APOC2	Mean corpuscular hemoglobin concentration	0.000899491	0.0229314	0.968711	1	cis
P02655.APOC2	APOC2	Mean corpuscular volume	0.021058	0.0230953	0.361881	1	cis
P02655.APOC2	APOC2	Sodium	-0.0669888	0.0235747	0.00448938	1	cis
P02655.APOC2	APOC2	Non-albumin protein	0.0312751	0.0247604	0.206549	1	cis
P02655.APOC2	APOC2	Neutrophil count	0.0271535	0.0308881	0.379351	1	cis
P02655.APOC2	APOC2	Platelet count	0.0230114	0.0230804	0.318758	1	cis
P02655.APOC2	APOC2	Pulse pressure	0.00119353	0.0204083	0.953364	1	cis
P02655.APOC2	APOC2	Prothrombin time	0.0568127	0.0328063	0.0833165	1	cis
P02655.APOC2	APOC2	Posterior wall thickness	0.00942957	0.0547429	0.863239	1	cis
P02655.APOC2	APOC2	Red blood cell count	-0.0371762	0.0235145	0.11388	1	cis
P02655.APOC2	APOC2	Relative wall thickness	0.0430927	0.0551448	0.43454	1	cis
P02655.APOC2	APOC2	Systolic blood pressure	-0.0205466	0.0207127	0.321206	1	cis
P02655.APOC2	APOC2	Serum creatinine	-0.028662	0.0201273	0.154436	1	cis
P02655.APOC2	APOC2	Total bilirubin	0.0243512	0.0232466	0.294861	1	cis
P02655.APOC2	APOC2	Total cholesterol	0.0377285	0.0217513	0.0828223	1	cis
P02655.APOC2	APOC2	Triglyceride	0.179029	0.0350853	3.34891e-07	1	cis
P02655.APOC2	APOC2	Total protein	0.000540002	0.0226552	0.980984	1	cis
P02655.APOC2	APOC2	Uric acid	-0.0428984	0.0235439	0.068446	1	cis
P02655.APOC2	APOC2	White blood cell count	-0.0132648	0.0229381	0.563071	1	cis
P02655.APOC2	APOC2	Zinc sulfate turbidity test	0.119301	0.0709569	0.0927002	1	cis
P02655.APOC2	APOC2	Atopic dermatitis	-0.361822	0.180779	0.045343	1	cis
P02655.APOC2	APOC2	Arrhythmia	-0.0849858	0.0631088	0.178091	1	cis
P02655.APOC2	APOC2	Asthma	-0.0178736	0.0878152	0.838715	1	cis
P02655.APOC2	APOC2	Biliary tract cancer	-0.184015	0.420779	0.66188	1	cis
P02655.APOC2	APOC2	Cataract	-0.0627562	0.0561296	0.263542	1	cis
P02655.APOC2	APOC2	Cerebral aneurysm	-0.0730935	0.146848	0.61866	1	cis
P02655.APOC2	APOC2	Chronic hepatitis B	0.081327	0.208156	0.696018	1	cis
P02655.APOC2	APOC2	Chronic hepatitis C	-0.193508	0.106962	0.0704316	1	cis
P02655.APOC2	APOC2	Congestive heart failure	0.0181527	0.0826725	0.826203	1	cis
P02655.APOC2	APOC2	Cirrhosis	-0.272274	0.171063	0.111461	1	cis
P02655.APOC2	APOC2	Chronic obstructive pulmonary disease	-0.0918424	0.138428	0.507032	1	cis
P02655.APOC2	APOC2	Drug eruption	0.0280412	0.372141	0.939936	1	cis
P02655.APOC2	APOC2	Epilepsy	-0.0186296	0.168729	0.912083	1	cis
P02655.APOC2	APOC2	Esophageal cancer	0.28929	0.218993	0.1865	1	cis
P02655.APOC2	APOC2	Gastric cancer	-0.0875481	0.0989557	0.376308	1	cis
P02655.APOC2	APOC2	Graves' disease	0.170744	0.169843	0.314749	1	cis
P02655.APOC2	APOC2	Glaucoma	-0.106395	0.105304	0.312319	1	cis
P02655.APOC2	APOC2	Hematological malignancy	0.125244	0.220406	0.56987	1	cis
P02655.APOC2	APOC2	Hepatocellular carcinoma	-0.177629	0.182081	0.329287	1	cis
P02655.APOC2	APOC2	Interstitial lung disease	0.475502	0.281613	0.0913162	1	cis
P02655.APOC2	APOC2	Ischemic stroke	-0.00355621	0.0628671	0.95489	1	cis
P02655.APOC2	APOC2	Keloid	0.257919	0.275326	0.348872	1	cis
P02655.APOC2	APOC2	Lung cancer	-0.00983438	0.123021	0.936285	1	cis
P02655.APOC2	APOC2	Nephrotic syndrome	-0.114416	0.25102	0.64853	1	cis
P02655.APOC2	APOC2	Osteoporosis	-0.0123097	0.0946638	0.896538	1	cis
P02655.APOC2	APOC2	Pancreatic cancer	-0.152616	0.367417	0.677867	1	cis
P02655.APOC2	APOC2	Peripheral artery disease	0.0566434	0.131544	0.666757	1	cis
P02655.APOC2	APOC2	Periodontal disease	0.215787	0.140935	0.125742	1	cis
P02655.APOC2	APOC2	Pollinosis	-0.0904164	0.107503	0.400315	1	cis
P02655.APOC2	APOC2	Pulmonary tuberculosis	-0.0346155	0.330651	0.916623	1	cis
P02655.APOC2	APOC2	Rheumatoid arthritis	-0.289899	0.128435	0.0239974	1	cis
P02655.APOC2	APOC2	Urolithiasis	0.0294338	0.0983865	0.764814	1	cis
P02655.APOC2	APOC2	Coronary artery disease	0.0325319	0.0519306	0.53102	1	cis
P02655.APOC2	APOC2	Type 2 diabetes	-0.0301705	0.036593	0.409661	1	cis
P02655.APOC2	APOC2	Atrial fibrillation	0.0818184	0.113152	0.469627	1	cis
P02655.APOC2	APOC2	Colorectal cancer	-0.0306937	0.0944207	0.745125	1	cis
P02750.A2GL	LRG1	Type 2 diabetes	0.0226736	0.025553	0.374908	1	cis
P02765.FETUA	AHSG	Body mass index	0.00704589	0.0119991	0.557066	1	cis
P02765.FETUA	AHSG	Albumin/globulin ratio	-0.00415962	0.0151757	0.78401	1	cis
P02765.FETUA	AHSG	Albumin	-0.0289656	0.0152186	0.0570012	1	cis
P02765.FETUA	AHSG	Alkaline phosphatase	-0.0169086	0.0148028	0.253346	1	cis
P02765.FETUA	AHSG	Alanine aminotransferase	-0.0161189	0.0128531	0.209811	1	cis
P02765.FETUA	AHSG	Activated partial thromboplastin time	-0.0313837	0.0247186	0.204213	1	cis
P02765.FETUA	AHSG	Aspartate aminotransferase	-0.0240703	0.0128665	0.0613762	1	cis
P02765.FETUA	AHSG	Basophil count	0.0179196	0.0192735	0.352499	1	cis
P02765.FETUA	AHSG	Blood sugar	-0.00668833	0.0156271	0.668655	1	cis
P02765.FETUA	AHSG	Blood urea nitrogen	0.0115399	0.0119751	0.335215	1	cis
P02765.FETUA	AHSG	Calcium	0.0612754	0.0189821	0.00124633	1	cis
P02765.FETUA	AHSG	Creatine kinase	-0.0152082	0.0140014	0.277395	1	cis
P02765.FETUA	AHSG	Chloride	0.0119155	0.0134591	0.375988	1	cis
P02765.FETUA	AHSG	C-reactive protein	-0.0110949	0.0173999	0.523706	1	cis
P02765.FETUA	AHSG	Diastolic blood pressure	0.00515001	0.0127821	0.687015	1	cis
P02765.FETUA	AHSG	E/A ratio	0.0383035	0.0513906	0.456065	1	cis
P02765.FETUA	AHSG	Ejection fraction	0.0578026	0.0347823	0.0965447	1	cis
P02765.FETUA	AHSG	Estimated glomerular filtration rate	-0.0170424	0.012689	0.179247	1	cis
P02765.FETUA	AHSG	Eosinophil count	0.0180868	0.0192753	0.348069	1	cis
P02765.FETUA	AHSG	Fibrinogen	0.00241783	0.0352832	0.945367	1	cis
P02765.FETUA	AHSG	Fractional shortening	0.0672691	0.0349011	0.053927	1	cis
P02765.FETUA	AHSG	γ-glutamyl transferase	-0.0242195	0.0139568	0.0826854	1	cis
P02765.FETUA	AHSG	Hemoglobin A1c	0.00190412	0.0230947	0.93429	1	cis
P02765.FETUA	AHSG	Hemoglobin	-0.0114062	0.0142719	0.424171	1	cis
P02765.FETUA	AHSG	High-density-lipoprotein cholesterol	-0.00773788	0.0176202	0.660554	1	cis
P02765.FETUA	AHSG	Hematocrit	-0.0143568	0.0142998	0.315387	1	cis
P02765.FETUA	AHSG	Interventricular septum thickness	0.00147375	0.0344083	0.965836	1	cis
P02765.FETUA	AHSG	Potassium	-0.000409789	0.0130626	0.974974	1	cis
P02765.FETUA	AHSG	Lactate dehydrogenase	-0.0255546	0.0136571	0.0613244	1	cis
P02765.FETUA	AHSG	Low-density-lipoprotein cholesterol	0.0147658	0.0175359	0.399771	1	cis
P02765.FETUA	AHSG	Left ventricular internal dimension in diastole	-0.0400785	0.034317	0.24285	1	cis
P02765.FETUA	AHSG	Left ventricular internal dimension in systole	-0.0561562	0.0346754	0.105343	1	cis
P02765.FETUA	AHSG	Left ventricular mass	-0.00230722	0.0346403	0.946896	1	cis
P02765.FETUA	AHSG	Left ventricular mass index	-0.0379948	0.0360011	0.291251	1	cis
P02765.FETUA	AHSG	Lymphocyte count	0.0144648	0.0192402	0.452171	1	cis
P02765.FETUA	AHSG	Mean arterial pressure	0.00670633	0.0128851	0.602734	1	cis
P02765.FETUA	AHSG	Mean corpuscular hemoglobin	-0.00221306	0.0142703	0.876757	1	cis
P02765.FETUA	AHSG	Mean corpuscular hemoglobin concentration	0.00990387	0.014346	0.489971	1	cis
P02765.FETUA	AHSG	Mean corpuscular volume	-0.0130268	0.0143363	0.36353	1	cis
P02765.FETUA	AHSG	Sodium	0.00808001	0.0133855	0.546083	1	cis
P02765.FETUA	AHSG	Non-albumin protein	-0.0117123	0.015226	0.441757	1	cis
P02765.FETUA	AHSG	Neutrophil count	-0.00509856	0.0191856	0.790432	1	cis
P02765.FETUA	AHSG	Platelet count	-0.0010336	0.0142329	0.942108	1	cis
P02765.FETUA	AHSG	Pulse pressure	0.00533265	0.0127291	0.675265	1	cis
P02765.FETUA	AHSG	Prothrombin time	0.00323612	0.0198026	0.870188	1	cis
P02765.FETUA	AHSG	Posterior wall thickness	0.00773531	0.0343408	0.821784	1	cis
P02765.FETUA	AHSG	Red blood cell count	-0.00609152	0.0142755	0.66959	1	cis
P02765.FETUA	AHSG	Relative wall thickness	0.0292228	0.0345241	0.397304	1	cis
P02765.FETUA	AHSG	Systolic blood pressure	0.00885689	0.0128027	0.489065	1	cis
P02765.FETUA	AHSG	Serum creatinine	0.0154423	0.0123733	0.212018	1	cis
P02765.FETUA	AHSG	Total bilirubin	-0.0264961	0.0146228	0.0699909	1	cis
P02765.FETUA	AHSG	Total cholesterol	-0.00644137	0.0131294	0.623705	1	cis
P02765.FETUA	AHSG	Triglyceride	0.0258015	0.0146539	0.0782854	1	cis
P02765.FETUA	AHSG	Total protein	-0.0259559	0.0144027	0.0715207	1	cis
P02765.FETUA	AHSG	Uric acid	-0.0178836	0.0142791	0.210414	1	cis
P02765.FETUA	AHSG	White blood cell count	0.0151696	0.0143476	0.290378	1	cis
P02765.FETUA	AHSG	Zinc sulfate turbidity test	-0.0725941	0.0439967	0.098945	1	cis
P02765.FETUA	AHSG	Atopic dermatitis	-0.00104213	0.10828	0.992321	1	cis
P02765.FETUA	AHSG	Arrhythmia	0.0161261	0.0386142	0.676223	1	cis
P02765.FETUA	AHSG	Asthma	0.00537924	0.0546415	0.921578	1	cis
P02765.FETUA	AHSG	Biliary tract cancer	-0.151396	0.262063	0.56346	1	cis
P02765.FETUA	AHSG	Cataract	0.030134	0.0346745	0.384818	1	cis
P02765.FETUA	AHSG	Cerebral aneurysm	-0.0338643	0.0913887	0.710971	1	cis
P02765.FETUA	AHSG	Chronic hepatitis B	0.0429066	0.129831	0.741037	1	cis
P02765.FETUA	AHSG	Chronic hepatitis C	0.0248787	0.0643196	0.698906	1	cis
P02765.FETUA	AHSG	Congestive heart failure	0.00325809	0.051501	0.949557	1	cis
P02765.FETUA	AHSG	Cirrhosis	0.227453	0.106471	0.0326561	1	cis
P02765.FETUA	AHSG	Chronic obstructive pulmonary disease	0.147067	0.0872765	0.0919744	1	cis
P02765.FETUA	AHSG	Drug eruption	-0.0798198	0.232242	0.731077	1	cis
P02765.FETUA	AHSG	Epilepsy	-0.163458	0.106503	0.124842	1	cis
P02765.FETUA	AHSG	Esophageal cancer	-0.143105	0.134614	0.287747	1	cis
P02765.FETUA	AHSG	Gastric cancer	0.0614374	0.0615339	0.31807	1	cis
P02765.FETUA	AHSG	Graves' disease	0.0474637	0.104888	0.650897	1	cis
P02765.FETUA	AHSG	Glaucoma	0.0772409	0.0654202	0.237726	1	cis
P02765.FETUA	AHSG	Hematological malignancy	-0.173969	0.138197	0.208087	1	cis
P02765.FETUA	AHSG	Hepatocellular carcinoma	0.104845	0.112907	0.353096	1	cis
P02765.FETUA	AHSG	Interstitial lung disease	0.116969	0.170471	0.492618	1	cis
P02765.FETUA	AHSG	Ischemic stroke	0.00873825	0.0391642	0.823444	1	cis
P02765.FETUA	AHSG	Keloid	0.0471779	0.170047	0.781442	1	cis
P02765.FETUA	AHSG	Lung cancer	0.0105835	0.0766959	0.890246	1	cis
P02765.FETUA	AHSG	Nephrotic syndrome	0.152005	0.157064	0.333151	1	cis
P02765.FETUA	AHSG	Osteoporosis	-0.0142092	0.058957	0.809547	1	cis
P02765.FETUA	AHSG	Pancreatic cancer	0.349483	0.231674	0.131424	1	cis
P02765.FETUA	AHSG	Peripheral artery disease	0.157889	0.0835665	0.0588411	1	cis
P02765.FETUA	AHSG	Periodontal disease	0.232233	0.0891923	0.0092214	1	cis
P02765.FETUA	AHSG	Pollinosis	0.211527	0.0703956	0.00265731	1	cis
P02765.FETUA	AHSG	Pulmonary tuberculosis	-0.0280184	0.205938	0.891779	1	cis
P02765.FETUA	AHSG	Rheumatoid arthritis	0.0631872	0.0759075	0.40517	1	cis
P02765.FETUA	AHSG	Urolithiasis	-0.126604	0.0626269	0.0432216	1	cis
P02765.FETUA	AHSG	Coronary artery disease	-0.0196418	0.0323141	0.543294	1	cis
P02765.FETUA	AHSG	Type 2 diabetes	-0.0375575	0.0230131	0.102678	1	cis
P02765.FETUA	AHSG	Atrial fibrillation	0.0257243	0.0720876	0.721206	1	cis
P02765.FETUA	AHSG	Colorectal cancer	0.00968922	0.0587994	0.869114	1	cis
P02776.PLF4	PF4	Body mass index	0.022747	0.0208195	0.274577	1	cis
P02776.PLF4	PF4	Albumin/globulin ratio	0.0230436	0.0262709	0.380404	1	cis
P02776.PLF4	PF4	Albumin	0.0420389	0.0262967	0.109901	1	cis
P02776.PLF4	PF4	Alkaline phosphatase	-0.0175348	0.0253167	0.488551	1	cis
P02776.PLF4	PF4	Alanine aminotransferase	-0.00529008	0.021897	0.809098	1	cis
P02776.PLF4	PF4	Activated partial thromboplastin time	-0.0277034	0.0422753	0.512268	1	cis
P02776.PLF4	PF4	Aspartate aminotransferase	-0.00837071	0.0216986	0.699666	1	cis
P02776.PLF4	PF4	Basophil count	0.00881928	0.0329811	0.789158	1	cis
P02776.PLF4	PF4	Blood sugar	-0.0102799	0.0268433	0.70175	1	cis
P02776.PLF4	PF4	Blood urea nitrogen	0.0364671	0.02111	0.0840819	1	cis
P02776.PLF4	PF4	Calcium	-0.0139203	0.0306136	0.649318	1	cis
P02776.PLF4	PF4	Creatine kinase	0.0413716	0.024611	0.0927579	1	cis
P02776.PLF4	PF4	Chloride	-0.0123262	0.0230628	0.593021	1	cis
P02776.PLF4	PF4	C-reactive protein	0.0029709	0.0297622	0.920486	1	cis
P02776.PLF4	PF4	Diastolic blood pressure	0.0303911	0.0224016	0.174892	1	cis
P02776.PLF4	PF4	E/A ratio	-0.00327266	0.0858644	0.969597	1	cis
P02776.PLF4	PF4	Ejection fraction	0.0256608	0.058475	0.660782	1	cis
P02776.PLF4	PF4	Estimated glomerular filtration rate	-0.034532	0.0221529	0.119044	1	cis
P02776.PLF4	PF4	Eosinophil count	-0.014013	0.0330181	0.671272	1	cis
P02776.PLF4	PF4	Fibrinogen	0.0245709	0.0603524	0.683917	1	cis
P02776.PLF4	PF4	Fractional shortening	-0.0400741	0.0585679	0.493828	1	cis
P02776.PLF4	PF4	γ-glutamyl transferase	-0.025531	0.0238046	0.283483	1	cis
P02776.PLF4	PF4	Hemoglobin A1c	-0.0140538	0.0397302	0.723541	1	cis
P02776.PLF4	PF4	Hemoglobin	-0.01038	0.0244884	0.671659	1	cis
P02776.PLF4	PF4	High-density-lipoprotein cholesterol	-0.0537535	0.0311773	0.0846854	1	cis
P02776.PLF4	PF4	Hematocrit	0.00708063	0.0244642	0.772254	1	cis
P02776.PLF4	PF4	Interventricular septum thickness	0.0264652	0.0587783	0.652526	1	cis
P02776.PLF4	PF4	Potassium	0.0183948	0.0225721	0.415109	1	cis
P02776.PLF4	PF4	Lactate dehydrogenase	0.0131529	0.0230575	0.568379	1	cis
P02776.PLF4	PF4	Low-density-lipoprotein cholesterol	-0.00818536	0.0299934	0.784926	1	cis
P02776.PLF4	PF4	Left ventricular internal dimension in diastole	-0.0792215	0.0592381	0.181112	1	cis
P02776.PLF4	PF4	Left ventricular internal dimension in systole	-0.0366228	0.0585213	0.531444	1	cis
P02776.PLF4	PF4	Left ventricular mass	-0.0966821	0.0605994	0.110616	1	cis
P02776.PLF4	PF4	Left ventricular mass index	-0.0892308	0.0623209	0.152202	1	cis
P02776.PLF4	PF4	Lymphocyte count	0.0324819	0.0332849	0.329127	1	cis
P02776.PLF4	PF4	Mean arterial pressure	0.025316	0.0224356	0.259157	1	cis
P02776.PLF4	PF4	Mean corpuscular hemoglobin	0.0118628	0.0245873	0.629466	1	cis
P02776.PLF4	PF4	Mean corpuscular hemoglobin concentration	-0.0450788	0.0254282	0.0762646	1	cis
P02776.PLF4	PF4	Mean corpuscular volume	0.0205005	0.0247152	0.406839	1	cis
P02776.PLF4	PF4	Sodium	0.0110473	0.0229608	0.63042	1	cis
P02776.PLF4	PF4	Non-albumin protein	-0.0129824	0.0261431	0.619479	1	cis
P02776.PLF4	PF4	Neutrophil count	-0.0372567	0.0333878	0.264475	1	cis
P02776.PLF4	PF4	Platelet count	0.0190769	0.0246328	0.438663	1	cis
P02776.PLF4	PF4	Pulse pressure	-0.00808156	0.0219146	0.712295	1	cis
P02776.PLF4	PF4	Prothrombin time	0.0111362	0.0338875	0.74244	1	cis
P02776.PLF4	PF4	Posterior wall thickness	-0.0422614	0.0588576	0.472741	1	cis
P02776.PLF4	PF4	Red blood cell count	-0.00513809	0.0245282	0.834076	1	cis
P02776.PLF4	PF4	Relative wall thickness	0.00483781	0.0586225	0.934229	1	cis
P02776.PLF4	PF4	Systolic blood pressure	0.0148582	0.022076	0.500917	1	cis
P02776.PLF4	PF4	Serum creatinine	0.0277108	0.0214559	0.196521	1	cis
P02776.PLF4	PF4	Total bilirubin	-0.0273327	0.0249278	0.272871	1	cis
P02776.PLF4	PF4	Total cholesterol	0.0139425	0.0225874	0.537057	1	cis
P02776.PLF4	PF4	Triglyceride	0.000791103	0.0247434	0.974494	1	cis
P02776.PLF4	PF4	Total protein	0.00999444	0.0243077	0.680952	1	cis
P02776.PLF4	PF4	Uric acid	-0.0212456	0.0244782	0.385428	1	cis
P02776.PLF4	PF4	White blood cell count	0.00416682	0.0245245	0.865085	1	cis
P02776.PLF4	PF4	Zinc sulfate turbidity test	-0.122817	0.0759999	0.10609	1	cis
P02776.PLF4	PF4	Atopic dermatitis	-0.120107	0.181847	0.508943	1	cis
P02776.PLF4	PF4	Arrhythmia	-0.0609614	0.0656929	0.35342	1	cis
P02776.PLF4	PF4	Asthma	0.0444678	0.0917627	0.627963	1	cis
P02776.PLF4	PF4	Biliary tract cancer	0.489273	0.448461	0.27527	1	cis
P02776.PLF4	PF4	Cataract	-0.0545873	0.0586254	0.351791	1	cis
P02776.PLF4	PF4	Cerebral aneurysm	-0.0341524	0.153851	0.824327	1	cis
P02776.PLF4	PF4	Chronic hepatitis B	0.149128	0.219156	0.496211	1	cis
P02776.PLF4	PF4	Chronic hepatitis C	-0.0903944	0.10952	0.409162	1	cis
P02776.PLF4	PF4	Congestive heart failure	0.00482454	0.0866563	0.955601	1	cis
P02776.PLF4	PF4	Cirrhosis	-0.175239	0.176776	0.321538	1	cis
P02776.PLF4	PF4	Chronic obstructive pulmonary disease	-0.0980496	0.145283	0.499748	1	cis
P02776.PLF4	PF4	Drug eruption	0.36216	0.394948	0.359152	1	cis
P02776.PLF4	PF4	Epilepsy	-0.17755	0.177713	0.317755	1	cis
P02776.PLF4	PF4	Esophageal cancer	-0.315676	0.232042	0.173696	1	cis
P02776.PLF4	PF4	Gastric cancer	-0.0819588	0.104537	0.433031	1	cis
P02776.PLF4	PF4	Graves' disease	-0.19991	0.17814	0.261774	1	cis
P02776.PLF4	PF4	Glaucoma	0.142147	0.110794	0.199499	1	cis
P02776.PLF4	PF4	Hematological malignancy	0.320195	0.237178	0.177009	1	cis
P02776.PLF4	PF4	Hepatocellular carcinoma	0.151141	0.192226	0.431712	1	cis
P02776.PLF4	PF4	Interstitial lung disease	0.202351	0.288084	0.482428	1	cis
P02776.PLF4	PF4	Ischemic stroke	0.0369718	0.0660288	0.575524	1	cis
P02776.PLF4	PF4	Keloid	0.456721	0.294237	0.120609	1	cis
P02776.PLF4	PF4	Lung cancer	0.162751	0.13233	0.218738	1	cis
P02776.PLF4	PF4	Nephrotic syndrome	-0.16531	0.26492	0.532627	1	cis
P02776.PLF4	PF4	Osteoporosis	0.140938	0.100757	0.161875	1	cis
P02776.PLF4	PF4	Pancreatic cancer	0.623422	0.397428	0.116731	1	cis
P02776.PLF4	PF4	Peripheral artery disease	0.150792	0.140401	0.28282	1	cis
P02776.PLF4	PF4	Periodontal disease	0.404279	0.155402	0.00928157	1	cis
P02776.PLF4	PF4	Pollinosis	-0.141648	0.114167	0.214714	1	cis
P02776.PLF4	PF4	Pulmonary tuberculosis	0.246403	0.347472	0.478243	1	cis
P02776.PLF4	PF4	Rheumatoid arthritis	0.0233249	0.127473	0.854814	1	cis
P02776.PLF4	PF4	Urolithiasis	-0.0974339	0.103557	0.346768	1	cis
P02776.PLF4	PF4	Coronary artery disease	0.0630384	0.0552418	0.253813	1	cis
P02776.PLF4	PF4	Type 2 diabetes	-0.00518999	0.0374628	0.889816	1	cis
P02776.PLF4	PF4	Atrial fibrillation	0.278035	0.128684	0.0307263	1	cis
P02776.PLF4	PF4	Colorectal cancer	0.0219788	0.0998553	0.825788	1	cis
P02787.TRFE	TF	Body mass index	0.0011512	0.0191071	0.951957	1	cis
P02787.TRFE	TF	Albumin/globulin ratio	-0.096577	0.027719	0.000493704	1	cis
P02787.TRFE	TF	Albumin	-0.0701814	0.0257497	0.00642006	1	cis
P02787.TRFE	TF	Alkaline phosphatase	-0.0294345	0.0238645	0.217427	1	cis
P02787.TRFE	TF	Alanine aminotransferase	-0.0265997	0.0207151	0.199116	1	cis
P02787.TRFE	TF	Activated partial thromboplastin time	0.0291505	0.0395172	0.460717	1	cis
P02787.TRFE	TF	Aspartate aminotransferase	-0.0231794	0.0204299	0.256551	1	cis
P02787.TRFE	TF	Basophil count	0.00379077	0.0305068	0.90111	1	cis
P02787.TRFE	TF	Blood sugar	-0.0353524	0.0254354	0.164562	1	cis
P02787.TRFE	TF	Blood urea nitrogen	0.00277265	0.0190395	0.884216	1	cis
P02787.TRFE	TF	Calcium	-0.0602885	0.029658	0.0420738	1	cis
P02787.TRFE	TF	Creatine kinase	0.0125457	0.022334	0.574299	1	cis
P02787.TRFE	TF	Chloride	0.0254285	0.0216959	0.24118	1	cis
P02787.TRFE	TF	C-reactive protein	0.0239779	0.027878	0.389733	1	cis
P02787.TRFE	TF	Diastolic blood pressure	0.0294079	0.02081	0.15761	1	cis
P02787.TRFE	TF	E/A ratio	-0.0161302	0.081176	0.842493	1	cis
P02787.TRFE	TF	Ejection fraction	-0.00904993	0.0544564	0.86801	1	cis
P02787.TRFE	TF	Estimated glomerular filtration rate	-0.015793	0.0201832	0.43393	1	cis
P02787.TRFE	TF	Eosinophil count	0.0119157	0.0305472	0.69648	1	cis
P02787.TRFE	TF	Fibrinogen	0.00399572	0.0565293	0.943649	1	cis
P02787.TRFE	TF	Fractional shortening	-0.0110906	0.054375	0.838381	1	cis
P02787.TRFE	TF	γ-glutamyl transferase	-0.0111217	0.0220143	0.613418	1	cis
P02787.TRFE	TF	Hemoglobin A1c	-0.009254	0.0368258	0.801589	1	cis
P02787.TRFE	TF	Hemoglobin	-0.0481332	0.0236783	0.0420729	1	cis
P02787.TRFE	TF	High-density-lipoprotein cholesterol	-0.0444511	0.0287922	0.122622	1	cis
P02787.TRFE	TF	Hematocrit	-0.0281346	0.0230476	0.222193	1	cis
P02787.TRFE	TF	Interventricular septum thickness	-0.0253931	0.0548218	0.643226	1	cis
P02787.TRFE	TF	Potassium	-0.049819	0.0219972	0.0235255	1	cis
P02787.TRFE	TF	Lactate dehydrogenase	-0.0380319	0.0220492	0.0845513	1	cis
P02787.TRFE	TF	Low-density-lipoprotein cholesterol	-0.0120888	0.0279989	0.665918	1	cis
P02787.TRFE	TF	Left ventricular internal dimension in diastole	-0.0258012	0.0543386	0.634913	1	cis
P02787.TRFE	TF	Left ventricular internal dimension in systole	0.00023938	0.0543088	0.996483	1	cis
P02787.TRFE	TF	Left ventricular mass	-0.0313687	0.055191	0.569787	1	cis
P02787.TRFE	TF	Left ventricular mass index	-0.0156732	0.0567458	0.782394	1	cis
P02787.TRFE	TF	Lymphocyte count	0.0243505	0.0306895	0.427516	1	cis
P02787.TRFE	TF	Mean arterial pressure	0.0213206	0.0207634	0.304499	1	cis
P02787.TRFE	TF	Mean corpuscular hemoglobin	-0.141871	0.0301399	2.51289e-06	1	cis
P02787.TRFE	TF	Mean corpuscular hemoglobin concentration	-0.0803847	0.0254363	0.00157643	1	cis
P02787.TRFE	TF	Mean corpuscular volume	-0.114233	0.0277823	3.92719e-05	1	cis
P02787.TRFE	TF	Sodium	0.0236629	0.0215872	0.273011	1	cis
P02787.TRFE	TF	Non-albumin protein	0.0800742	0.0266957	0.00270408	1	cis
P02787.TRFE	TF	Neutrophil count	-0.0432667	0.0310895	0.164019	1	cis
P02787.TRFE	TF	Platelet count	-0.00165472	0.0227323	0.941972	1	cis
P02787.TRFE	TF	Pulse pressure	-0.0088503	0.0203488	0.663613	1	cis
P02787.TRFE	TF	Prothrombin time	0.0241198	0.0318409	0.448744	1	cis
P02787.TRFE	TF	Posterior wall thickness	0.0214182	0.0547004	0.695387	1	cis
P02787.TRFE	TF	Red blood cell count	0.0246877	0.0230413	0.283965	1	cis
P02787.TRFE	TF	Relative wall thickness	0.0341857	0.054914	0.533592	1	cis
P02787.TRFE	TF	Systolic blood pressure	0.0122706	0.0204669	0.548816	1	cis
P02787.TRFE	TF	Serum creatinine	0.016911	0.0197343	0.391482	1	cis
P02787.TRFE	TF	Total bilirubin	-0.0494641	0.0239434	0.0388404	1	cis
P02787.TRFE	TF	Total cholesterol	-0.0546989	0.0223075	0.0142049	1	cis
P02787.TRFE	TF	Triglyceride	0.00508393	0.0229858	0.824954	1	cis
P02787.TRFE	TF	Total protein	0.0312622	0.0230122	0.174303	1	cis
P02787.TRFE	TF	Uric acid	-0.0108954	0.0226798	0.630942	1	cis
P02787.TRFE	TF	White blood cell count	-0.029399	0.0231522	0.204152	1	cis
P02787.TRFE	TF	Zinc sulfate turbidity test	0.0514604	0.0689636	0.455548	1	cis
P02787.TRFE	TF	Atopic dermatitis	0.102885	0.168853	0.542314	1	cis
P02787.TRFE	TF	Arrhythmia	-0.0795676	0.061601	0.196475	1	cis
P02787.TRFE	TF	Asthma	-0.0439471	0.0859973	0.609331	1	cis
P02787.TRFE	TF	Biliary tract cancer	0.116871	0.411577	0.776443	1	cis
P02787.TRFE	TF	Cataract	-0.0265699	0.0543297	0.624806	1	cis
P02787.TRFE	TF	Cerebral aneurysm	-0.048812	0.143561	0.73385	1	cis
P02787.TRFE	TF	Chronic hepatitis B	-0.259195	0.206095	0.20852	1	cis
P02787.TRFE	TF	Chronic hepatitis C	0.104591	0.102003	0.305186	1	cis
P02787.TRFE	TF	Congestive heart failure	0.145156	0.0834411	0.0819263	1	cis
P02787.TRFE	TF	Cirrhosis	0.240634	0.166237	0.147746	1	cis
P02787.TRFE	TF	Chronic obstructive pulmonary disease	-0.247042	0.139275	0.0761006	1	cis
P02787.TRFE	TF	Drug eruption	-0.038007	0.364124	0.916868	1	cis
P02787.TRFE	TF	Epilepsy	0.209026	0.167166	0.211151	1	cis
P02787.TRFE	TF	Esophageal cancer	0.51743	0.22264	0.020122	1	cis
P02787.TRFE	TF	Gastric cancer	-0.0238971	0.0961689	0.803755	1	cis
P02787.TRFE	TF	Graves' disease	-0.093551	0.164569	0.569722	1	cis
P02787.TRFE	TF	Glaucoma	-0.0414576	0.102115	0.68475	1	cis
P02787.TRFE	TF	Hematological malignancy	0.175617	0.216646	0.417585	1	cis
P02787.TRFE	TF	Hepatocellular carcinoma	0.276245	0.180797	0.12653	1	cis
P02787.TRFE	TF	Interstitial lung disease	-0.0575545	0.267297	0.829518	1	cis
P02787.TRFE	TF	Ischemic stroke	0.0105354	0.0615473	0.864086	1	cis
P02787.TRFE	TF	Keloid	0.0236125	0.266078	0.929286	1	cis
P02787.TRFE	TF	Lung cancer	0.102211	0.121457	0.400046	1	cis
P02787.TRFE	TF	Nephrotic syndrome	0.139357	0.245671	0.570545	1	cis
P02787.TRFE	TF	Osteoporosis	0.0679969	0.0929993	0.464684	1	cis
P02787.TRFE	TF	Pancreatic cancer	-0.164975	0.359828	0.646604	1	cis
P02787.TRFE	TF	Peripheral artery disease	-0.0480405	0.128947	0.709476	1	cis
P02787.TRFE	TF	Periodontal disease	-0.0953167	0.134965	0.480043	1	cis
P02787.TRFE	TF	Pollinosis	0.14595	0.106189	0.169305	1	cis
P02787.TRFE	TF	Pulmonary tuberculosis	0.398391	0.328541	0.225281	1	cis
P02787.TRFE	TF	Rheumatoid arthritis	0.0909984	0.119186	0.445165	1	cis
P02787.TRFE	TF	Urolithiasis	0.0674943	0.0964096	0.483878	1	cis
P02787.TRFE	TF	Coronary artery disease	0.0442391	0.0510246	0.385934	1	cis
P02787.TRFE	TF	Type 2 diabetes	-0.0550094	0.0358847	0.125288	1	cis
P02787.TRFE	TF	Atrial fibrillation	0.164141	0.117581	0.162722	1	cis
P02787.TRFE	TF	Colorectal cancer	0.149917	0.0947574	0.113622	1	cis
P03952.KLKB1	KLKB1	Atopic dermatitis	-0.00281458	0.200848	0.988819	1	cis
P03952.KLKB1	KLKB1	Arrhythmia	0.04466	0.0727195	0.539122	1	cis
P03952.KLKB1	KLKB1	Asthma	-0.120789	0.104165	0.246214	1	cis
P03952.KLKB1	KLKB1	Biliary tract cancer	-0.505847	0.49839	0.310124	1	cis
P03952.KLKB1	KLKB1	Cataract	0.0405738	0.0649746	0.532327	1	cis
P03952.KLKB1	KLKB1	Cerebral aneurysm	-0.0397898	0.171029	0.816033	1	cis
P03952.KLKB1	KLKB1	Chronic hepatitis B	-0.470892	0.255437	0.0652602	1	cis
P03952.KLKB1	KLKB1	Chronic hepatitis C	0.155656	0.123389	0.207123	1	cis
P03952.KLKB1	KLKB1	Congestive heart failure	0.0271358	0.0966602	0.778914	1	cis
P03952.KLKB1	KLKB1	Cirrhosis	0.149884	0.195965	0.444361	1	cis
P03952.KLKB1	KLKB1	Chronic obstructive pulmonary disease	-0.133292	0.162578	0.412294	1	cis
P03952.KLKB1	KLKB1	Drug eruption	-0.140126	0.435177	0.747454	1	cis
P03952.KLKB1	KLKB1	Epilepsy	-0.041887	0.196505	0.831202	1	cis
P03952.KLKB1	KLKB1	Esophageal cancer	0.139176	0.252955	0.582182	1	cis
P03952.KLKB1	KLKB1	Gastric cancer	-0.0696791	0.115599	0.546665	1	cis
P03952.KLKB1	KLKB1	Graves' disease	0.125651	0.196612	0.522768	1	cis
P03952.KLKB1	KLKB1	Glaucoma	0.041184	0.121366	0.734355	1	cis
P03952.KLKB1	KLKB1	Hematological malignancy	-0.0681687	0.257187	0.790967	1	cis
P03952.KLKB1	KLKB1	Hepatocellular carcinoma	0.104415	0.211941	0.622252	1	cis
P03952.KLKB1	KLKB1	Interstitial lung disease	-0.105648	0.318881	0.740412	1	cis
P03952.KLKB1	KLKB1	Ischemic stroke	0.136458	0.0768386	0.0757494	1	cis
P03952.KLKB1	KLKB1	Keloid	0.0963934	0.317404	0.761361	1	cis
P03952.KLKB1	KLKB1	Lung cancer	0.175722	0.147123	0.232329	1	cis
P03952.KLKB1	KLKB1	Nephrotic syndrome	-0.017574	0.292525	0.952095	1	cis
P03952.KLKB1	KLKB1	Osteoporosis	0.0765025	0.110804	0.489925	1	cis
P03952.KLKB1	KLKB1	Pancreatic cancer	-0.463976	0.436444	0.287745	1	cis
P03952.KLKB1	KLKB1	Peripheral artery disease	-0.075478	0.154516	0.625209	1	cis
P03952.KLKB1	KLKB1	Periodontal disease	0.0788908	0.160432	0.622902	1	cis
P03952.KLKB1	KLKB1	Pollinosis	0.0964905	0.125397	0.441607	1	cis
P03952.KLKB1	KLKB1	Pulmonary tuberculosis	-0.224974	0.38749	0.561515	1	cis
P03952.KLKB1	KLKB1	Rheumatoid arthritis	0.207873	0.145478	0.153034	1	cis
P03952.KLKB1	KLKB1	Urolithiasis	0.0826118	0.11547	0.474338	1	cis
P03952.KLKB1	KLKB1	Coronary artery disease	-0.057862	0.0612795	0.345052	1	cis
P03952.KLKB1	KLKB1	Type 2 diabetes	-0.064877	0.0434903	0.135762	1	cis
P03952.KLKB1	KLKB1	Colorectal cancer	-0.00859729	0.110338	0.937894	1	cis
P04114.APOB	APOB	Body mass index	-0.066071	0.0275633	0.0165272	1	trans
P04114.APOB	APOB	Albumin/globulin ratio	-0.00539527	0.0329289	0.869852	1	trans
P04114.APOB	APOB	Albumin	0.0247382	0.0324969	0.446509	1	trans
P04114.APOB	APOB	Alkaline phosphatase	-0.0209201	0.0319537	0.512661	1	trans
P04114.APOB	APOB	Alanine aminotransferase	0.00469948	0.027727	0.86541	1	trans
P04114.APOB	APOB	Activated partial thromboplastin time	-0.118371	0.0550952	0.0316754	1	trans
P04114.APOB	APOB	Aspartate aminotransferase	-0.0189516	0.0275576	0.491637	1	trans
P04114.APOB	APOB	Basophil count	0.000241671	0.0413536	0.995337	1	trans
P04114.APOB	APOB	Blood sugar	-0.00617223	0.0342062	0.856806	1	trans
P04114.APOB	APOB	Blood urea nitrogen	0.00339487	0.0259157	0.895778	1	trans
P04114.APOB	APOB	Calcium	-0.036326	0.0387043	0.347961	1	trans
P04114.APOB	APOB	Creatine kinase	-0.0107326	0.0305522	0.725374	1	trans
P04114.APOB	APOB	Chloride	0.0323252	0.0294455	0.272293	1	trans
P04114.APOB	APOB	C-reactive protein	-0.0376596	0.0381838	0.324	1	trans
P04114.APOB	APOB	Diastolic blood pressure	-0.00974105	0.0278569	0.726577	1	trans
P04114.APOB	APOB	E/A ratio	-0.0768847	0.115256	0.504722	1	trans
P04114.APOB	APOB	Ejection fraction	-0.0731738	0.0751008	0.329887	1	trans
P04114.APOB	APOB	Estimated glomerular filtration rate	0.00417184	0.0273401	0.878721	1	trans
P04114.APOB	APOB	Eosinophil count	0.0252485	0.0415045	0.542968	1	trans
P04114.APOB	APOB	Fibrinogen	0.0384424	0.0764144	0.61491	1	trans
P04114.APOB	APOB	Fractional shortening	-0.143738	0.0771858	0.0625694	1	trans
P04114.APOB	APOB	γ-glutamyl transferase	-0.0598379	0.0310588	0.0540294	1	trans
P04114.APOB	APOB	Hemoglobin A1c	0.00617803	0.0513025	0.904148	1	trans
P04114.APOB	APOB	Hemoglobin	-0.0598379	0.0322043	0.063159	1	trans
P04114.APOB	APOB	High-density-lipoprotein cholesterol	-0.244541	0.0521272	2.7156e-06	1	trans
P04114.APOB	APOB	Hematocrit	-0.0558661	0.032064	0.081451	1	trans
P04114.APOB	APOB	Interventricular septum thickness	-0.039689	0.0750103	0.596727	1	trans
P04114.APOB	APOB	Potassium	0.00171077	0.0283547	0.951889	1	trans
P04114.APOB	APOB	Lactate dehydrogenase	0.0519523	0.0301039	0.0843897	1	trans
P04114.APOB	APOB	Low-density-lipoprotein cholesterol	1.47855	0.210781	2.30526e-12	1	trans
P04114.APOB	APOB	Left ventricular internal dimension in diastole	-0.0171164	0.0743209	0.817855	1	trans
P04114.APOB	APOB	Left ventricular internal dimension in systole	0.0685352	0.0750436	0.3611	1	trans
P04114.APOB	APOB	Left ventricular mass	-0.0146203	0.0753247	0.8461	1	trans
P04114.APOB	APOB	Left ventricular mass index	0.0404717	0.078054	0.604103	1	trans
P04114.APOB	APOB	Lymphocyte count	-0.0302378	0.0415699	0.466982	1	trans
P04114.APOB	APOB	Mean arterial pressure	0.00786242	0.028045	0.779209	1	trans
P04114.APOB	APOB	Mean corpuscular hemoglobin	-0.0483574	0.0319087	0.129648	1	trans
P04114.APOB	APOB	Mean corpuscular hemoglobin concentration	-0.0481544	0.0319876	0.132219	1	trans
P04114.APOB	APOB	Mean corpuscular volume	-0.0481544	0.0319027	0.131192	1	trans
P04114.APOB	APOB	Sodium	0.056301	0.0300416	0.0609164	1	trans
P04114.APOB	APOB	Non-albumin protein	0.0290202	0.0331702	0.381635	1	trans
P04114.APOB	APOB	Neutrophil count	0.0293971	0.041558	0.479334	1	trans
P04114.APOB	APOB	Platelet count	-0.0117791	0.0311963	0.705742	1	trans
P04114.APOB	APOB	Pulse pressure	0.0590261	0.0289035	0.0411339	1	trans
P04114.APOB	APOB	Prothrombin time	0.0158176	0.042889	0.712274	1	trans
P04114.APOB	APOB	Posterior wall thickness	0.0514304	0.0750635	0.493244	1	trans
P04114.APOB	APOB	Red blood cell count	-0.0193661	0.0312994	0.536088	1	trans
P04114.APOB	APOB	Relative wall thickness	0.0246077	0.0749413	0.742639	1	trans
P04114.APOB	APOB	Systolic blood pressure	0.0367029	0.0282801	0.194344	1	trans
P04114.APOB	APOB	Serum creatinine	-0.0129678	0.0267582	0.62794	1	trans
P04114.APOB	APOB	Total bilirubin	0.0556631	0.032029	0.0822288	1	trans
P04114.APOB	APOB	Total cholesterol	0.814653	0.117634	4.34975e-12	1	trans
P04114.APOB	APOB	Triglyceride	-0.414864	0.0662753	3.85689e-10	1	trans
P04114.APOB	APOB	Total protein	0.0285361	0.0309482	0.356497	1	trans
P04114.APOB	APOB	Uric acid	-0.00822771	0.0310871	0.791266	1	trans
P04114.APOB	APOB	White blood cell count	-0.00490821	0.0311892	0.874954	1	trans
P04114.APOB	APOB	Zinc sulfate turbidity test	-0.0653752	0.0939493	0.486519	1	trans
P04114.APOB	APOB	Atopic dermatitis	0.18767	0.235115	0.424751	1	trans
P04114.APOB	APOB	Arrhythmia	0.000693894	0.0836402	0.993381	1	trans
P04114.APOB	APOB	Asthma	-0.12673	0.120743	0.293908	1	trans
P04114.APOB	APOB	Biliary tract cancer	0.813442	0.575221	0.157321	1	trans
P04114.APOB	APOB	Cataract	-0.0231205	0.0746912	0.756905	1	trans
P04114.APOB	APOB	Cerebral aneurysm	-0.00555783	0.19859	0.977673	1	trans
P04114.APOB	APOB	Chronic hepatitis B	-0.41401	0.287295	0.149567	1	trans
P04114.APOB	APOB	Chronic hepatitis C	0.284685	0.144198	0.0483522	1	trans
P04114.APOB	APOB	Congestive heart failure	-0.0167357	0.111528	0.880719	1	trans
P04114.APOB	APOB	Cirrhosis	0.159279	0.225547	0.480069	1	trans
P04114.APOB	APOB	Chronic obstructive pulmonary disease	-0.324275	0.191034	0.0896073	1	trans
P04114.APOB	APOB	Drug eruption	0.146714	0.502923	0.770499	1	trans
P04114.APOB	APOB	Epilepsy	-0.266343	0.232512	0.252002	1	trans
P04114.APOB	APOB	Esophageal cancer	-0.636556	0.302752	0.0355036	1	trans
P04114.APOB	APOB	Gastric cancer	-0.148077	0.133274	0.266537	1	trans
P04114.APOB	APOB	Graves' disease	0.152747	0.228279	0.503416	1	trans
P04114.APOB	APOB	Glaucoma	-0.0819982	0.141661	0.562701	1	trans
P04114.APOB	APOB	Hematological malignancy	-0.9594	0.326976	0.00334451	1	trans
P04114.APOB	APOB	Hepatocellular carcinoma	0.283053	0.244329	0.246664	1	trans
P04114.APOB	APOB	Interstitial lung disease	-0.307457	0.371017	0.407281	1	trans
P04114.APOB	APOB	Ischemic stroke	0.0116941	0.0851127	0.890718	1	trans
P04114.APOB	APOB	Keloid	-0.180314	0.369695	0.625735	1	trans
P04114.APOB	APOB	Lung cancer	-0.461403	0.177318	0.00926495	1	trans
P04114.APOB	APOB	Nephrotic syndrome	0.285986	0.341252	0.402003	1	trans
P04114.APOB	APOB	Osteoporosis	-0.0659416	0.128274	0.607205	1	trans
P04114.APOB	APOB	Pancreatic cancer	0.0773606	0.492779	0.875254	1	trans
P04114.APOB	APOB	Peripheral artery disease	-0.0124417	0.175664	0.943536	1	trans
P04114.APOB	APOB	Periodontal disease	-0.0475982	0.186665	0.798729	1	trans
P04114.APOB	APOB	Pollinosis	0.0360975	0.14412	0.802225	1	trans
P04114.APOB	APOB	Pulmonary tuberculosis	0.0611757	0.445502	0.890779	1	trans
P04114.APOB	APOB	Rheumatoid arthritis	-0.287768	0.167789	0.0863351	1	trans
P04114.APOB	APOB	Urolithiasis	-0.293808	0.140319	0.0362728	1	trans
P04114.APOB	APOB	Coronary artery disease	0.501205	0.0994105	4.61244e-07	1	trans
P04114.APOB	APOB	Type 2 diabetes	-0.00811754	0.0435132	0.852011	1	trans
P04114.APOB	APOB	Atrial fibrillation	-0.0434868	0.150881	0.773178	1	trans
P04114.APOB	APOB	Colorectal cancer	0.0752165	0.12748	0.555174	1	trans
P04275.VWF	VWF	Body mass index	-0.0271929	0.0113737	0.016809	1	trans
P04275.VWF	VWF	Albumin/globulin ratio	-0.0566944	0.015087	0.000171402	1	trans
P04275.VWF	VWF	Albumin	-0.00021434	0.0136748	0.987494	1	trans
P04275.VWF	VWF	Alkaline phosphatase	-0.640397	0.0670682	1.31663e-21	1	trans
P04275.VWF	VWF	Alanine aminotransferase	0.0614472	0.0133221	3.98007e-06	1	trans
P04275.VWF	VWF	Activated partial thromboplastin time	-0.382386	0.0451951	2.65565e-17	1	trans
P04275.VWF	VWF	Aspartate aminotransferase	-0.0322204	0.0120717	0.00760585	1	trans
P04275.VWF	VWF	Basophil count	-0.0104284	0.0176094	0.553711	1	trans
P04275.VWF	VWF	Blood sugar	0.0243104	0.0145579	0.0949383	1	trans
P04275.VWF	VWF	Blood urea nitrogen	0.00294613	0.0109721	0.788305	1	trans
P04275.VWF	VWF	Calcium	0.0145578	0.0163819	0.37419	1	trans
P04275.VWF	VWF	Creatine kinase	0.0699035	0.0146698	1.88735e-06	1	trans
P04275.VWF	VWF	Chloride	-0.0138326	0.0124023	0.264711	1	trans
P04275.VWF	VWF	C-reactive protein	-0.00516329	0.015959	0.746291	1	trans
P04275.VWF	VWF	Diastolic blood pressure	-0.0263874	0.0120865	0.0290207	1	trans
P04275.VWF	VWF	E/A ratio	0.0401521	0.0475632	0.398566	1	trans
P04275.VWF	VWF	Ejection fraction	0.0293873	0.0314553	0.350173	1	trans
P04275.VWF	VWF	Estimated glomerular filtration rate	0.0369115	0.0121684	0.00241825	1	trans
P04275.VWF	VWF	Eosinophil count	-0.0363251	0.0179675	0.0432064	1	trans
P04275.VWF	VWF	Fibrinogen	-0.0353375	0.0325004	0.276907	1	trans
P04275.VWF	VWF	Fractional shortening	0.0143418	0.0313143	0.646956	1	trans
P04275.VWF	VWF	γ-glutamyl transferase	0.0375905	0.0132041	0.00441497	1	trans
P04275.VWF	VWF	Hemoglobin A1c	0.0804276	0.0227215	0.000400559	1	trans
P04275.VWF	VWF	Hemoglobin	-0.0490096	0.0140194	0.000472576	1	trans
P04275.VWF	VWF	High-density-lipoprotein cholesterol	0.0369115	0.0166634	0.0267513	1	trans
P04275.VWF	VWF	Hematocrit	-0.0658605	0.014728	7.75674e-06	1	trans
P04275.VWF	VWF	Interventricular septum thickness	-0.0669099	0.0322349	0.0379218	1	trans
P04275.VWF	VWF	Potassium	0.0162923	0.0121259	0.179079	1	trans
P04275.VWF	VWF	Lactate dehydrogenase	0.065089	0.0140192	3.43641e-06	1	trans
P04275.VWF	VWF	Low-density-lipoprotein cholesterol	0.0706134	0.0176725	6.4511e-05	1	trans
P04275.VWF	VWF	Left ventricular internal dimension in diastole	0.0391028	0.0314441	0.213659	1	trans
P04275.VWF	VWF	Left ventricular internal dimension in systole	0.0162275	0.0313239	0.604421	1	trans
P04275.VWF	VWF	Left ventricular mass	-0.00145825	0.0317119	0.963323	1	trans
P04275.VWF	VWF	Left ventricular mass index	-0.00886679	0.0328038	0.786931	1	trans
P04275.VWF	VWF	Lymphocyte count	-0.0706751	0.0190134	0.000201513	1	trans
P04275.VWF	VWF	Mean arterial pressure	-0.0268504	0.0121811	0.0275062	1	trans
P04275.VWF	VWF	Mean corpuscular hemoglobin	-0.0321587	0.0135441	0.0175786	1	trans
P04275.VWF	VWF	Mean corpuscular hemoglobin concentration	0.0524662	0.0142245	0.000225629	1	trans
P04275.VWF	VWF	Mean corpuscular volume	-0.0640705	0.0146887	1.28941e-05	1	trans
P04275.VWF	VWF	Sodium	-0.0206501	0.0124592	0.0974345	1	trans
P04275.VWF	VWF	Non-albumin protein	0.0683295	0.0155889	1.16935e-05	1	trans
P04275.VWF	VWF	Neutrophil count	-0.0449666	0.0181721	0.0133427	1	trans
P04275.VWF	VWF	Platelet count	-0.0487627	0.0140247	0.000507229	1	trans
P04275.VWF	VWF	Pulse pressure	-0.00631755	0.0117482	0.590753	1	trans
P04275.VWF	VWF	Prothrombin time	0.0129067	0.0181552	0.477141	1	trans
P04275.VWF	VWF	Posterior wall thickness	-0.0306495	0.0315908	0.331944	1	trans
P04275.VWF	VWF	Red blood cell count	-0.0323439	0.0135398	0.0169031	1	trans
P04275.VWF	VWF	Relative wall thickness	-0.0458308	0.0318446	0.150093	1	trans
P04275.VWF	VWF	Systolic blood pressure	-0.0213044	0.0119775	0.0752897	1	trans
P04275.VWF	VWF	Serum creatinine	-0.0330846	0.0117956	0.00503449	1	trans
P04275.VWF	VWF	Total bilirubin	0.00641322	0.013211	0.627361	1	trans
P04275.VWF	VWF	Total cholesterol	0.0787919	0.0145278	5.84339e-08	1	trans
P04275.VWF	VWF	Triglyceride	-0.025085	0.0134915	0.0629826	1	trans
P04275.VWF	VWF	Total protein	0.0542254	0.0141352	0.00012495	1	trans
P04275.VWF	VWF	Uric acid	0.0115611	0.0131068	0.377742	1	trans
P04275.VWF	VWF	White blood cell count	-0.0596263	0.0144849	3.84735e-05	1	trans
P04275.VWF	VWF	Zinc sulfate turbidity test	0.0986982	0.0406138	0.015092	1	trans
P04275.VWF	VWF	Atopic dermatitis	0.00319222	0.0978712	0.97398	1	trans
P04275.VWF	VWF	Arrhythmia	-8.16605e-05	0.0350146	0.998139	1	trans
P04275.VWF	VWF	Asthma	-0.0249074	0.0496999	0.616261	1	trans
P04275.VWF	VWF	Biliary tract cancer	-0.0806954	0.237652	0.734193	1	trans
P04275.VWF	VWF	Cataract	0.0360996	0.0315631	0.252737	1	trans
P04275.VWF	VWF	Cerebral aneurysm	-0.0624641	0.0831897	0.452735	1	trans
P04275.VWF	VWF	Chronic hepatitis B	0.0387672	0.117741	0.74196	1	trans
P04275.VWF	VWF	Chronic hepatitis C	-0.240716	0.0633567	0.000145059	1	trans
P04275.VWF	VWF	Congestive heart failure	0.0564272	0.0470842	0.230749	1	trans
P04275.VWF	VWF	Cirrhosis	-0.0609776	0.0942735	0.517751	1	trans
P04275.VWF	VWF	Chronic obstructive pulmonary disease	-0.0421459	0.0779701	0.588826	1	trans
P04275.VWF	VWF	Drug eruption	0.0897801	0.210859	0.670266	1	trans
P04275.VWF	VWF	Epilepsy	0.0175436	0.0953242	0.853981	1	trans
P04275.VWF	VWF	Esophageal cancer	-0.0563008	0.121643	0.643482	1	trans
P04275.VWF	VWF	Gastric cancer	0.0626517	0.0558851	0.262253	1	trans
P04275.VWF	VWF	Graves' disease	-0.141527	0.0961242	0.140932	1	trans
P04275.VWF	VWF	Glaucoma	0.0592833	0.0593304	0.317694	1	trans
P04275.VWF	VWF	Hematological malignancy	-0.0961307	0.124878	0.44142	1	trans
P04275.VWF	VWF	Hepatocellular carcinoma	-0.151553	0.103138	0.141719	1	trans
P04275.VWF	VWF	Interstitial lung disease	0.165521	0.155208	0.286223	1	trans
P04275.VWF	VWF	Ischemic stroke	-0.047353	0.0358884	0.187018	1	trans
P04275.VWF	VWF	Keloid	0.0230149	0.154196	0.88135	1	trans
P04275.VWF	VWF	Lung cancer	0.0517335	0.0698367	0.458828	1	trans
P04275.VWF	VWF	Nephrotic syndrome	-0.19943	0.143158	0.163597	1	trans
P04275.VWF	VWF	Osteoporosis	-0.0912164	0.05435	0.0932858	1	trans
P04275.VWF	VWF	Pancreatic cancer	0.162451	0.208126	0.435072	1	trans
P04275.VWF	VWF	Peripheral artery disease	0.17911	0.0764291	0.019105	1	trans
P04275.VWF	VWF	Periodontal disease	-0.153523	0.0792853	0.0528271	1	trans
P04275.VWF	VWF	Pollinosis	-0.0230496	0.0604329	0.7029	1	trans
P04275.VWF	VWF	Pulmonary tuberculosis	-0.272037	0.189192	0.150465	1	trans
P04275.VWF	VWF	Rheumatoid arthritis	-0.0312785	0.0685978	0.648412	1	trans
P04275.VWF	VWF	Urolithiasis	-0.0104779	0.0554927	0.850238	1	trans
P04275.VWF	VWF	Coronary artery disease	0.159889	0.0335555	1.88933e-06	1	trans
P04275.VWF	VWF	Type 2 diabetes	0.128079	0.0245195	1.75498e-07	1	trans
P04275.VWF	VWF	Atrial fibrillation	0.061725	0.0651275	0.343254	1	trans
P04275.VWF	VWF	Colorectal cancer	-0.13738	0.0551934	0.0128079	1	trans
P05156.CFAI	CFI	Body mass index	0.00853234	0.0186068	0.646551	1	cis
P05156.CFAI	CFI	Albumin/globulin ratio	-0.0786393	0.0261971	0.00268357	1	cis
P05156.CFAI	CFI	Albumin	-0.0631444	0.0248939	0.0111954	1	cis
P05156.CFAI	CFI	Alkaline phosphatase	-0.00438567	0.0228074	0.847514	1	cis
P05156.CFAI	CFI	Alanine aminotransferase	-0.00989447	0.0198364	0.617918	1	cis
P05156.CFAI	CFI	Activated partial thromboplastin time	0.0138999	0.0379843	0.714412	1	cis
P05156.CFAI	CFI	Aspartate aminotransferase	0.0141632	0.0196852	0.471844	1	cis
P05156.CFAI	CFI	Basophil count	0.0364688	0.0301779	0.22687	1	cis
P05156.CFAI	CFI	Blood sugar	-0.0126036	0.0242847	0.603767	1	cis
P05156.CFAI	CFI	Blood urea nitrogen	0.00710437	0.0185234	0.701323	1	cis
P05156.CFAI	CFI	Calcium	0.0308126	0.0279587	0.270428	1	cis
P05156.CFAI	CFI	Creatine kinase	0.0302354	0.02207	0.170695	1	cis
P05156.CFAI	CFI	Chloride	0.00743858	0.0208287	0.720994	1	cis
P05156.CFAI	CFI	C-reactive protein	-0.0318456	0.0273248	0.243838	1	cis
P05156.CFAI	CFI	Diastolic blood pressure	0.00571186	0.019857	0.773615	1	cis
P05156.CFAI	CFI	E/A ratio	-0.114035	0.0818721	0.163669	1	cis
P05156.CFAI	CFI	Ejection fraction	-0.0168014	0.0532347	0.752299	1	cis
P05156.CFAI	CFI	Estimated glomerular filtration rate	-0.0141784	0.01961	0.46967	1	cis
P05156.CFAI	CFI	Eosinophil count	-0.0117782	0.029755	0.692224	1	cis
P05156.CFAI	CFI	Fibrinogen	0.00894756	0.0547633	0.870214	1	cis
P05156.CFAI	CFI	Fractional shortening	0.0682587	0.0540028	0.206236	1	cis
P05156.CFAI	CFI	γ-glutamyl transferase	0.0481457	0.0224146	0.0317166	1	cis
P05156.CFAI	CFI	Hemoglobin A1c	0.02027	0.0358201	0.571474	1	cis
P05156.CFAI	CFI	Hemoglobin	0.0325849	0.0225562	0.148568	1	cis
P05156.CFAI	CFI	High-density-lipoprotein cholesterol	0.0315975	0.0277028	0.254041	1	cis
P05156.CFAI	CFI	Hematocrit	0.0395323	0.0227962	0.0828894	1	cis
P05156.CFAI	CFI	Interventricular septum thickness	-0.0435377	0.0538578	0.41887	1	cis
P05156.CFAI	CFI	Potassium	0.00919062	0.0203187	0.651036	1	cis
P05156.CFAI	CFI	Lactate dehydrogenase	-0.00130542	0.0207861	0.949924	1	cis
P05156.CFAI	CFI	Low-density-lipoprotein cholesterol	-0.0294556	0.0274726	0.28364	1	cis
P05156.CFAI	CFI	Left ventricular internal dimension in diastole	0.00382461	0.0529787	0.942449	1	cis
P05156.CFAI	CFI	Left ventricular internal dimension in systole	-0.0547386	0.0536742	0.307809	1	cis
P05156.CFAI	CFI	Left ventricular mass	-0.00803609	0.0537986	0.881259	1	cis
P05156.CFAI	CFI	Left ventricular mass index	-0.0318456	0.0558021	0.568211	1	cis
P05156.CFAI	CFI	Lymphocyte count	0.0276782	0.0299784	0.355866	1	cis
P05156.CFAI	CFI	Mean arterial pressure	0.0160722	0.0201232	0.42447	1	cis
P05156.CFAI	CFI	Mean corpuscular hemoglobin	0.0299569	0.022558	0.18418	1	cis
P05156.CFAI	CFI	Mean corpuscular hemoglobin concentration	-0.0271718	0.0225426	0.228066	1	cis
P05156.CFAI	CFI	Mean corpuscular volume	0.0442112	0.0230609	0.0552189	1	cis
P05156.CFAI	CFI	Sodium	-0.019794	0.0209197	0.344052	1	cis
P05156.CFAI	CFI	Non-albumin protein	0.0582832	0.0250492	0.0199785	1	cis
P05156.CFAI	CFI	Neutrophil count	0.0365701	0.0301805	0.225622	1	cis
P05156.CFAI	CFI	Platelet count	0.0842094	0.0252712	0.000861537	1	cis
P05156.CFAI	CFI	Pulse pressure	0.038317	0.020529	0.0619737	1	cis
P05156.CFAI	CFI	Prothrombin time	0.0118541	0.0307004	0.699406	1	cis
P05156.CFAI	CFI	Posterior wall thickness	0.0231462	0.0534874	0.665203	1	cis
P05156.CFAI	CFI	Red blood cell count	0.015738	0.0222394	0.479155	1	cis
P05156.CFAI	CFI	Relative wall thickness	0.022017	0.0535784	0.681124	1	cis
P05156.CFAI	CFI	Systolic blood pressure	0.0300784	0.0203139	0.138691	1	cis
P05156.CFAI	CFI	Serum creatinine	0.000350054	0.0190456	0.985336	1	cis
P05156.CFAI	CFI	Total bilirubin	-0.0124263	0.022346	0.578151	1	cis
P05156.CFAI	CFI	Total cholesterol	0.0216676	0.0206092	0.293097	1	cis
P05156.CFAI	CFI	Triglyceride	-0.02067	0.0225256	0.358817	1	cis
P05156.CFAI	CFI	Total protein	-0.00641571	0.0219938	0.770512	1	cis
P05156.CFAI	CFI	Uric acid	-0.00383018	0.0220063	0.861827	1	cis
P05156.CFAI	CFI	White blood cell count	0.0401045	0.022881	0.0796466	1	cis
P05156.CFAI	CFI	Zinc sulfate turbidity test	-0.0133327	0.0669272	0.842097	1	cis
P05156.CFAI	CFI	Atopic dermatitis	-0.221936	0.168119	0.186797	1	cis
P05156.CFAI	CFI	Arrhythmia	0.0254024	0.0595357	0.669616	1	cis
P05156.CFAI	CFI	Asthma	0.0585626	0.0845789	0.488685	1	cis
P05156.CFAI	CFI	Biliary tract cancer	-0.285431	0.405103	0.481066	1	cis
P05156.CFAI	CFI	Cataract	0.0825228	0.0544895	0.129907	1	cis
P05156.CFAI	CFI	Cerebral aneurysm	-0.120983	0.141889	0.39385	1	cis
P05156.CFAI	CFI	Chronic hepatitis B	0.140766	0.200367	0.482341	1	cis
P05156.CFAI	CFI	Chronic hepatitis C	0.0580091	0.0994273	0.559602	1	cis
P05156.CFAI	CFI	Congestive heart failure	-0.0835133	0.0802759	0.298187	1	cis
P05156.CFAI	CFI	Cirrhosis	-0.124144	0.160718	0.439858	1	cis
P05156.CFAI	CFI	Chronic obstructive pulmonary disease	-0.0486597	0.132426	0.713284	1	cis
P05156.CFAI	CFI	Drug eruption	0.959761	0.384229	0.0124935	1	cis
P05156.CFAI	CFI	Epilepsy	-0.212634	0.164466	0.196053	1	cis
P05156.CFAI	CFI	Esophageal cancer	-0.0365159	0.20636	0.859546	1	cis
P05156.CFAI	CFI	Gastric cancer	-0.0178486	0.0942894	0.849861	1	cis
P05156.CFAI	CFI	Graves' disease	-0.101655	0.161825	0.529889	1	cis
P05156.CFAI	CFI	Glaucoma	0.0366058	0.100048	0.714453	1	cis
P05156.CFAI	CFI	Hematological malignancy	0.0556618	0.211378	0.792298	1	cis
P05156.CFAI	CFI	Hepatocellular carcinoma	0.169286	0.174984	0.333324	1	cis
P05156.CFAI	CFI	Interstitial lung disease	0.228349	0.263911	0.386903	1	cis
P05156.CFAI	CFI	Ischemic stroke	-0.0228122	0.0604128	0.705723	1	cis
P05156.CFAI	CFI	Keloid	0.221372	0.263023	0.399986	1	cis
P05156.CFAI	CFI	Lung cancer	-0.117085	0.119503	0.3272	1	cis
P05156.CFAI	CFI	Nephrotic syndrome	-0.272859	0.243543	0.262554	1	cis
P05156.CFAI	CFI	Osteoporosis	0.150597	0.0934672	0.107131	1	cis
P05156.CFAI	CFI	Pancreatic cancer	-0.185254	0.353465	0.600204	1	cis
P05156.CFAI	CFI	Peripheral artery disease	-0.0671512	0.12653	0.595618	1	cis
P05156.CFAI	CFI	Periodontal disease	0.03907	0.131836	0.766961	1	cis
P05156.CFAI	CFI	Pollinosis	0.06702	0.102666	0.513889	1	cis
P05156.CFAI	CFI	Pulmonary tuberculosis	0.0596667	0.317033	0.850717	1	cis
P05156.CFAI	CFI	Rheumatoid arthritis	0.0940514	0.11712	0.421956	1	cis
P05156.CFAI	CFI	Urolithiasis	0.0658964	0.0946615	0.486349	1	cis
P05156.CFAI	CFI	Coronary artery disease	-0.0114947	0.0497194	0.817166	1	cis
P05156.CFAI	CFI	Type 2 diabetes	-0.0121451	0.0348034	0.727117	1	cis
P05156.CFAI	CFI	Atrial fibrillation	0.0962103	0.112286	0.391539	1	cis
P05156.CFAI	CFI	Colorectal cancer	-0.135555	0.092757	0.143905	1	cis
P05160.F13B	F13B	Atopic dermatitis	-0.101304	0.200289	0.613005	1	cis
P05160.F13B	F13B	Arrhythmia	-0.0402259	0.0716148	0.574322	1	cis
P05160.F13B	F13B	Asthma	-0.0518169	0.101073	0.608183	1	cis
P05160.F13B	F13B	Biliary tract cancer	0.315825	0.487805	0.517346	1	cis
P05160.F13B	F13B	Cataract	-0.127875	0.0674407	0.0579455	1	cis
P05160.F13B	F13B	Cerebral aneurysm	-0.156865	0.171087	0.35921	1	cis
P05160.F13B	F13B	Chronic hepatitis B	-0.162565	0.24118	0.500286	1	cis
P05160.F13B	F13B	Chronic hepatitis C	0.0527971	0.119395	0.65834	1	cis
P05160.F13B	F13B	Congestive heart failure	0.113067	0.0970414	0.24396	1	cis
P05160.F13B	F13B	Cirrhosis	-0.0241674	0.191669	0.899662	1	cis
P05160.F13B	F13B	Chronic obstructive pulmonary disease	-0.252253	0.164411	0.12496	1	cis
P05160.F13B	F13B	Drug eruption	0.383373	0.433994	0.377042	1	cis
P05160.F13B	F13B	Epilepsy	-0.0367958	0.193574	0.849241	1	cis
P05160.F13B	F13B	Esophageal cancer	0.251061	0.252982	0.320999	1	cis
P05160.F13B	F13B	Gastric cancer	0.182399	0.117863	0.121729	1	cis
P05160.F13B	F13B	Graves' disease	-0.197939	0.19657	0.313951	1	cis
P05160.F13B	F13B	Glaucoma	-0.151557	0.122214	0.214939	1	cis
P05160.F13B	F13B	Hematological malignancy	0.267109	0.258351	0.301182	1	cis
P05160.F13B	F13B	Hepatocellular carcinoma	0.15631	0.210568	0.457892	1	cis
P05160.F13B	F13B	Interstitial lung disease	0.0815559	0.313901	0.795007	1	cis
P05160.F13B	F13B	Ischemic stroke	0.0516879	0.072714	0.477184	1	cis
P05160.F13B	F13B	Keloid	0.215914	0.316286	0.494824	1	cis
P05160.F13B	F13B	Lung cancer	0.0653755	0.142733	0.646933	1	cis
P05160.F13B	F13B	Nephrotic syndrome	0.211476	0.291364	0.467952	1	cis
P05160.F13B	F13B	Osteoporosis	0.153852	0.111545	0.167808	1	cis
P05160.F13B	F13B	Pancreatic cancer	0.234878	0.425659	0.581086	1	cis
P05160.F13B	F13B	Peripheral artery disease	-0.300493	0.160407	0.0610244	1	cis
P05160.F13B	F13B	Periodontal disease	0.097779	0.158882	0.538278	1	cis
P05160.F13B	F13B	Pollinosis	-0.0633504	0.123666	0.608463	1	cis
P05160.F13B	F13B	Pulmonary tuberculosis	-0.941351	0.412886	0.022612	1	cis
P05160.F13B	F13B	Rheumatoid arthritis	0.0832898	0.140302	0.552749	1	cis
P05160.F13B	F13B	Urolithiasis	0.0554882	0.113218	0.624063	1	cis
P05160.F13B	F13B	Coronary artery disease	-0.0105325	0.0596216	0.859779	1	cis
P05160.F13B	F13B	Type 2 diabetes	-0.059404	0.043543	0.172485	1	cis
P05160.F13B	F13B	Colorectal cancer	-0.218564	0.115573	0.0586056	1	cis
P05546.HEP2	SERPIND1	Body mass index	0.107605	0.0268093	5.97695e-05	1	trans
P05546.HEP2	SERPIND1	Albumin/globulin ratio	0.00686335	0.02749	0.802845	1	trans
P05546.HEP2	SERPIND1	Albumin	-0.00965158	0.027007	0.720813	1	trans
P05546.HEP2	SERPIND1	Alkaline phosphatase	0.0548064	0.0278435	0.0490249	1	trans
P05546.HEP2	SERPIND1	Alanine aminotransferase	-0.0260387	0.0234118	0.26605	1	trans
P05546.HEP2	SERPIND1	Activated partial thromboplastin time	-0.0389486	0.0446155	0.382672	1	trans
P05546.HEP2	SERPIND1	Aspartate aminotransferase	-0.0284163	0.023211	0.220854	1	trans
P05546.HEP2	SERPIND1	Basophil count	0.021489	0.0349297	0.538417	1	trans
P05546.HEP2	SERPIND1	Blood sugar	-0.0436261	0.028908	0.131264	1	trans
P05546.HEP2	SERPIND1	Blood urea nitrogen	-0.00122755	0.0215951	0.954669	1	trans
P05546.HEP2	SERPIND1	Calcium	-0.0440231	0.032944	0.181451	1	trans
P05546.HEP2	SERPIND1	Creatine kinase	0.0303512	0.0256396	0.236508	1	trans
P05546.HEP2	SERPIND1	Chloride	-0.103087	0.0285728	0.000308708	1	trans
P05546.HEP2	SERPIND1	C-reactive protein	-0.000961051	0.0313805	0.975568	1	trans
P05546.HEP2	SERPIND1	Diastolic blood pressure	0.0245419	0.0234356	0.295005	1	trans
P05546.HEP2	SERPIND1	E/A ratio	-0.0197686	0.0935998	0.832728	1	trans
P05546.HEP2	SERPIND1	Ejection fraction	0.0888493	0.0635999	0.162412	1	trans
P05546.HEP2	SERPIND1	Estimated glomerular filtration rate	0.0372601	0.0234116	0.111492	1	trans
P05546.HEP2	SERPIND1	Eosinophil count	-0.0174094	0.0348809	0.617703	1	trans
P05546.HEP2	SERPIND1	Fibrinogen	-0.0691355	0.0650092	0.287568	1	trans
P05546.HEP2	SERPIND1	Fractional shortening	0.0480982	0.0626506	0.442652	1	trans
P05546.HEP2	SERPIND1	γ-glutamyl transferase	-0.0539394	0.0261026	0.0387875	1	trans
P05546.HEP2	SERPIND1	Hemoglobin A1c	-0.0343167	0.0422227	0.416359	1	trans
P05546.HEP2	SERPIND1	Hemoglobin	-0.0378123	0.0263775	0.151714	1	trans
P05546.HEP2	SERPIND1	High-density-lipoprotein cholesterol	-0.0166199	0.0321976	0.605726	1	trans
P05546.HEP2	SERPIND1	Hematocrit	-0.0393593	0.0264305	0.136445	1	trans
P05546.HEP2	SERPIND1	Interventricular septum thickness	0.00142469	0.0626181	0.981848	1	trans
P05546.HEP2	SERPIND1	Potassium	0.00617884	0.0236814	0.794158	1	trans
P05546.HEP2	SERPIND1	Lactate dehydrogenase	-0.0159765	0.0243877	0.512402	1	trans
P05546.HEP2	SERPIND1	Low-density-lipoprotein cholesterol	-0.257147	0.049353	1.88463e-07	1	trans
P05546.HEP2	SERPIND1	Left ventricular internal dimension in diastole	0.0101171	0.062088	0.87056	1	trans
P05546.HEP2	SERPIND1	Left ventricular internal dimension in systole	-0.0218404	0.062335	0.72606	1	trans
P05546.HEP2	SERPIND1	Left ventricular mass	0.00486002	0.0629868	0.938497	1	trans
P05546.HEP2	SERPIND1	Left ventricular mass index	-0.0196317	0.0651909	0.763306	1	trans
P05546.HEP2	SERPIND1	Lymphocyte count	0.0354257	0.0351727	0.313843	1	trans
P05546.HEP2	SERPIND1	Mean arterial pressure	0.028325	0.0236977	0.231983	1	trans
P05546.HEP2	SERPIND1	Mean corpuscular hemoglobin	0.0229265	0.0261108	0.379919	1	trans
P05546.HEP2	SERPIND1	Mean corpuscular hemoglobin concentration	0.00539394	0.0259651	0.835434	1	trans
P05546.HEP2	SERPIND1	Mean corpuscular volume	0.0304835	0.0262763	0.246003	1	trans
P05546.HEP2	SERPIND1	Sodium	0.0606019	0.0257374	0.0185413	1	trans
P05546.HEP2	SERPIND1	Non-albumin protein	-0.0248933	0.0277263	0.36928	1	trans
P05546.HEP2	SERPIND1	Neutrophil count	-0.0330892	0.0351238	0.346155	1	trans
P05546.HEP2	SERPIND1	Platelet count	0.0476419	0.0267525	0.074939	1	trans
P05546.HEP2	SERPIND1	Pulse pressure	0.0231866	0.0233113	0.319905	1	trans
P05546.HEP2	SERPIND1	Prothrombin time	0.0134529	0.0359364	0.708141	1	trans
P05546.HEP2	SERPIND1	Posterior wall thickness	-0.0206585	0.0625542	0.741211	1	trans
P05546.HEP2	SERPIND1	Red blood cell count	-0.0497867	0.0268845	0.0640444	1	trans
P05546.HEP2	SERPIND1	Relative wall thickness	0.000746115	0.0625723	0.990486	1	trans
P05546.HEP2	SERPIND1	Systolic blood pressure	0.028325	0.0235226	0.228528	1	trans
P05546.HEP2	SERPIND1	Serum creatinine	-0.0294339	0.0226427	0.193624	1	trans
P05546.HEP2	SERPIND1	Total bilirubin	-0.0798138	0.0284878	0.00508371	1	trans
P05546.HEP2	SERPIND1	Total cholesterol	-0.276861	0.0470441	3.97695e-09	1	trans
P05546.HEP2	SERPIND1	Triglyceride	-0.092637	0.0294632	0.00166566	1	trans
P05546.HEP2	SERPIND1	Total protein	-0.0188833	0.0257465	0.463295	1	trans
P05546.HEP2	SERPIND1	Uric acid	0.0303831	0.0260491	0.243462	1	trans
P05546.HEP2	SERPIND1	White blood cell count	-0.04024	0.026539	0.129454	1	trans
P05546.HEP2	SERPIND1	Zinc sulfate turbidity test	0.151231	0.0816973	0.0641531	1	trans
P05546.HEP2	SERPIND1	Atopic dermatitis	0.197129	0.18523	0.287219	1	trans
P05546.HEP2	SERPIND1	Arrhythmia	-0.181783	0.0710665	0.0105296	1	trans
P05546.HEP2	SERPIND1	Asthma	-0.0503592	0.0933446	0.589544	1	trans
P05546.HEP2	SERPIND1	Biliary tract cancer	0.180275	0.447691	0.687186	1	trans
P05546.HEP2	SERPIND1	Cataract	0.0741502	0.0599108	0.215836	1	trans
P05546.HEP2	SERPIND1	Cerebral aneurysm	0.256668	0.160455	0.109682	1	trans
P05546.HEP2	SERPIND1	Chronic hepatitis B	-0.0735734	0.221108	0.739324	1	trans
P05546.HEP2	SERPIND1	Chronic hepatitis C	0.0525573	0.109968	0.632697	1	trans
P05546.HEP2	SERPIND1	Congestive heart failure	-0.0171096	0.0878524	0.845586	1	trans
P05546.HEP2	SERPIND1	Cirrhosis	0.190625	0.179095	0.287158	1	trans
P05546.HEP2	SERPIND1	Chronic obstructive pulmonary disease	0.186296	0.14916	0.211679	1	trans
P05546.HEP2	SERPIND1	Drug eruption	0.138113	0.396716	0.727736	1	trans
P05546.HEP2	SERPIND1	Epilepsy	-0.0666774	0.178923	0.709401	1	trans
P05546.HEP2	SERPIND1	Esophageal cancer	0.0592796	0.229002	0.795743	1	trans
P05546.HEP2	SERPIND1	Gastric cancer	0.081077	0.105191	0.44085	1	trans
P05546.HEP2	SERPIND1	Graves' disease	0.0183811	0.178374	0.917925	1	trans
P05546.HEP2	SERPIND1	Glaucoma	0.0171583	0.110849	0.876987	1	trans
P05546.HEP2	SERPIND1	Hematological malignancy	-0.0422203	0.234848	0.857328	1	trans
P05546.HEP2	SERPIND1	Hepatocellular carcinoma	-0.163098	0.193241	0.398662	1	trans
P05546.HEP2	SERPIND1	Interstitial lung disease	-0.245323	0.292762	0.402052	1	trans
P05546.HEP2	SERPIND1	Ischemic stroke	0.0237674	0.0669189	0.722464	1	trans
P05546.HEP2	SERPIND1	Keloid	0.0252416	0.289788	0.930589	1	trans
P05546.HEP2	SERPIND1	Lung cancer	0.0393903	0.131232	0.764056	1	trans
P05546.HEP2	SERPIND1	Nephrotic syndrome	-0.330272	0.270492	0.222083	1	trans
P05546.HEP2	SERPIND1	Osteoporosis	0.0931271	0.101505	0.358901	1	trans
P05546.HEP2	SERPIND1	Pancreatic cancer	-0.330583	0.393063	0.400325	1	trans
P05546.HEP2	SERPIND1	Peripheral artery disease	-0.60123	0.165285	0.00027526	1	trans
P05546.HEP2	SERPIND1	Periodontal disease	0.414427	0.158055	0.0087406	1	trans
P05546.HEP2	SERPIND1	Pollinosis	-0.148255	0.115475	0.199185	1	trans
P05546.HEP2	SERPIND1	Pulmonary tuberculosis	0.21323	0.352933	0.545734	1	trans
P05546.HEP2	SERPIND1	Rheumatoid arthritis	-0.116179	0.130075	0.371766	1	trans
P05546.HEP2	SERPIND1	Urolithiasis	0.0717473	0.104582	0.492689	1	trans
P05546.HEP2	SERPIND1	Coronary artery disease	-0.331984	0.0734884	6.25735e-06	1	trans
P05546.HEP2	SERPIND1	Type 2 diabetes	-0.155155	0.0434087	0.000351169	1	trans
P05546.HEP2	SERPIND1	Colorectal cancer	0.0880286	0.101258	0.384654	1	trans
P07358.CO8B	C8B	Body mass index	0.0150382	0.0233542	0.519628	1	cis
P07358.CO8B	C8B	Albumin/globulin ratio	-0.0965354	0.0341734	0.00473004	1	cis
P07358.CO8B	C8B	Albumin	-0.0374106	0.029673	0.207395	1	cis
P07358.CO8B	C8B	Alkaline phosphatase	0.0200217	0.0287356	0.485956	1	cis
P07358.CO8B	C8B	Alanine aminotransferase	-0.0323958	0.025411	0.202355	1	cis
P07358.CO8B	C8B	Activated partial thromboplastin time	0.0272995	0.0476368	0.566594	1	cis
P07358.CO8B	C8B	Aspartate aminotransferase	-0.00599084	0.024479	0.806663	1	cis
P07358.CO8B	C8B	Basophil count	0.061043	0.0386478	0.114229	1	cis
P07358.CO8B	C8B	Blood sugar	0.00658823	0.0302917	0.827825	1	cis
P07358.CO8B	C8B	Blood urea nitrogen	-0.0518596	0.0249166	0.037404	1	cis
P07358.CO8B	C8B	Calcium	0.00757865	0.0344183	0.825721	1	cis
P07358.CO8B	C8B	Creatine kinase	0.0023156	0.0270328	0.931738	1	cis
P07358.CO8B	C8B	Chloride	0.0509005	0.0275562	0.0647253	1	cis
P07358.CO8B	C8B	C-reactive protein	0.0382819	0.0343092	0.264511	1	cis
P07358.CO8B	C8B	Diastolic blood pressure	-0.0140164	0.0249094	0.573641	1	cis
P07358.CO8B	C8B	E/A ratio	-0.248297	0.109836	0.0237838	1	cis
P07358.CO8B	C8B	Ejection fraction	-0.0756612	0.0676552	0.263424	1	cis
P07358.CO8B	C8B	Estimated glomerular filtration rate	0.00776044	0.0243951	0.750398	1	cis
P07358.CO8B	C8B	Eosinophil count	-0.0192883	0.0372108	0.604213	1	cis
P07358.CO8B	C8B	Fibrinogen	-0.0935265	0.0700186	0.181635	1	cis
P07358.CO8B	C8B	Fractional shortening	-0.0832461	0.0678218	0.219663	1	cis
P07358.CO8B	C8B	γ-glutamyl transferase	-0.00111768	0.0266232	0.966514	1	cis
P07358.CO8B	C8B	Hemoglobin A1c	-0.0253311	0.0450507	0.573925	1	cis
P07358.CO8B	C8B	Hemoglobin	-0.0117848	0.0276313	0.669742	1	cis
P07358.CO8B	C8B	High-density-lipoprotein cholesterol	0.0177713	0.034328	0.604674	1	cis
P07358.CO8B	C8B	Hematocrit	-0.00495527	0.0275703	0.857363	1	cis
P07358.CO8B	C8B	Interventricular septum thickness	-0.000810521	0.0665795	0.990287	1	cis
P07358.CO8B	C8B	Potassium	-0.0474779	0.0267212	0.0756032	1	cis
P07358.CO8B	C8B	Lactate dehydrogenase	0.0378118	0.0268688	0.159346	1	cis
P07358.CO8B	C8B	Low-density-lipoprotein cholesterol	0.0726523	0.0364205	0.0460624	1	cis
P07358.CO8B	C8B	Left ventricular internal dimension in diastole	0.0268481	0.0661299	0.684749	1	cis
P07358.CO8B	C8B	Left ventricular internal dimension in systole	0.0650674	0.0671727	0.332716	1	cis
P07358.CO8B	C8B	Left ventricular mass	0.00516339	0.0670245	0.938594	1	cis
P07358.CO8B	C8B	Left ventricular mass index	0.0229679	0.0695233	0.741126	1	cis
P07358.CO8B	C8B	Lymphocyte count	0.0508315	0.0381645	0.182891	1	cis
P07358.CO8B	C8B	Mean arterial pressure	-0.00721508	0.0249964	0.772853	1	cis
P07358.CO8B	C8B	Mean corpuscular hemoglobin	-0.0220652	0.0279468	0.429795	1	cis
P07358.CO8B	C8B	Mean corpuscular hemoglobin concentration	-0.00856281	0.0277741	0.757853	1	cis
P07358.CO8B	C8B	Mean corpuscular volume	-0.0102867	0.0277306	0.710675	1	cis
P07358.CO8B	C8B	Sodium	0.0365894	0.0267106	0.170734	1	cis
P07358.CO8B	C8B	Non-albumin protein	0.0900161	0.0336011	0.0073851	1	cis
P07358.CO8B	C8B	Neutrophil count	0.0263842	0.0373521	0.47996	1	cis
P07358.CO8B	C8B	Platelet count	0.00236198	0.0275842	0.931762	1	cis
P07358.CO8B	C8B	Pulse pressure	0.0204166	0.0249474	0.413137	1	cis
P07358.CO8B	C8B	Prothrombin time	0.0366208	0.0388105	0.345385	1	cis
P07358.CO8B	C8B	Posterior wall thickness	-0.0137281	0.0665627	0.836601	1	cis
P07358.CO8B	C8B	Red blood cell count	0.00953444	0.0276906	0.730606	1	cis
P07358.CO8B	C8B	Relative wall thickness	-0.0132767	0.0666223	0.842041	1	cis
P07358.CO8B	C8B	Systolic blood pressure	0.00487378	0.0247902	0.84414	1	cis
P07358.CO8B	C8B	Serum creatinine	-0.0262463	0.0242572	0.279252	1	cis
P07358.CO8B	C8B	Total bilirubin	0.0260081	0.0282607	0.357419	1	cis
P07358.CO8B	C8B	Total cholesterol	-0.00910191	0.0254727	0.720852	1	cis
P07358.CO8B	C8B	Triglyceride	-0.0228237	0.0282145	0.418552	1	cis
P07358.CO8B	C8B	Total protein	0.0367211	0.0282059	0.192952	1	cis
P07358.CO8B	C8B	Uric acid	0.00460298	0.0274932	0.867037	1	cis
P07358.CO8B	C8B	White blood cell count	0.0488945	0.0290089	0.0918913	1	cis
P07358.CO8B	C8B	Zinc sulfate turbidity test	0.0166806	0.0829306	0.84059	1	cis
P07358.CO8B	C8B	Atopic dermatitis	0.155339	0.207983	0.455134	1	cis
P07358.CO8B	C8B	Arrhythmia	-0.06391	0.0749407	0.393766	1	cis
P07358.CO8B	C8B	Asthma	0.196968	0.111142	0.076359	1	cis
P07358.CO8B	C8B	Biliary tract cancer	0.764228	0.519959	0.14162	1	cis
P07358.CO8B	C8B	Cataract	-0.114554	0.0694527	0.0990696	1	cis
P07358.CO8B	C8B	Cerebral aneurysm	-0.245636	0.180849	0.174388	1	cis
P07358.CO8B	C8B	Chronic hepatitis B	0.552855	0.267956	0.0390908	1	cis
P07358.CO8B	C8B	Chronic hepatitis C	-0.0497146	0.123416	0.687078	1	cis
P07358.CO8B	C8B	Congestive heart failure	0.0877168	0.100175	0.381227	1	cis
P07358.CO8B	C8B	Cirrhosis	0.157855	0.200889	0.431995	1	cis
P07358.CO8B	C8B	Chronic obstructive pulmonary disease	0.0224662	0.165086	0.891752	1	cis
P07358.CO8B	C8B	Drug eruption	-0.353715	0.449745	0.431587	1	cis
P07358.CO8B	C8B	Epilepsy	-0.255083	0.207181	0.218245	1	cis
P07358.CO8B	C8B	Esophageal cancer	-0.0451298	0.256366	0.860265	1	cis
P07358.CO8B	C8B	Gastric cancer	-0.13282	0.119549	0.266566	1	cis
P07358.CO8B	C8B	Graves' disease	0.104665	0.201769	0.603946	1	cis
P07358.CO8B	C8B	Glaucoma	-0.0767985	0.12592	0.541928	1	cis
P07358.CO8B	C8B	Hematological malignancy	-0.232502	0.265649	0.381453	1	cis
P07358.CO8B	C8B	Hepatocellular carcinoma	-0.263603	0.219975	0.230789	1	cis
P07358.CO8B	C8B	Interstitial lung disease	-0.485097	0.338217	0.151493	1	cis
P07358.CO8B	C8B	Ischemic stroke	0.101621	0.0775758	0.19021	1	cis
P07358.CO8B	C8B	Keloid	-0.457343	0.335966	0.173426	1	cis
P07358.CO8B	C8B	Lung cancer	-0.132591	0.148919	0.373274	1	cis
P07358.CO8B	C8B	Nephrotic syndrome	0.0320842	0.299047	0.91456	1	cis
P07358.CO8B	C8B	Osteoporosis	-0.358394	0.130656	0.00608736	1	cis
P07358.CO8B	C8B	Pancreatic cancer	-0.224655	0.440018	0.60966	1	cis
P07358.CO8B	C8B	Peripheral artery disease	-0.0626978	0.157299	0.690196	1	cis
P07358.CO8B	C8B	Periodontal disease	-0.251582	0.170393	0.139815	1	cis
P07358.CO8B	C8B	Pollinosis	-0.00426113	0.127193	0.973275	1	cis
P07358.CO8B	C8B	Pulmonary tuberculosis	0.51076	0.407662	0.210242	1	cis
P07358.CO8B	C8B	Rheumatoid arthritis	-0.102336	0.145866	0.482944	1	cis
P07358.CO8B	C8B	Urolithiasis	0.144749	0.120569	0.229926	1	cis
P07358.CO8B	C8B	Coronary artery disease	-0.0700634	0.0631328	0.267094	1	cis
P07358.CO8B	C8B	Type 2 diabetes	-0.0789835	0.0455473	0.0829006	1	cis
P07358.CO8B	C8B	Atrial fibrillation	-0.238204	0.144442	0.0991211	1	cis
P07358.CO8B	C8B	Colorectal cancer	0.0823016	0.113643	0.468938	1	cis
P07360.CO8G	C8G	Body mass index	-0.0124231	0.01595	0.436049	1	cis
P07360.CO8G	C8G	Albumin/globulin ratio	0.0139331	0.0201917	0.49017	1	cis
P07360.CO8G	C8G	Albumin	0.034428	0.0202391	0.0889321	1	cis
P07360.CO8G	C8G	Alkaline phosphatase	-0.0260192	0.019767	0.188075	1	cis
P07360.CO8G	C8G	Alanine aminotransferase	-0.00258111	0.0169329	0.878846	1	cis
P07360.CO8G	C8G	Activated partial thromboplastin time	0.0535252	0.0333199	0.108185	1	cis
P07360.CO8G	C8G	Aspartate aminotransferase	0.0261216	0.0170732	0.126023	1	cis
P07360.CO8G	C8G	Basophil count	-0.0215522	0.0254806	0.39765	1	cis
P07360.CO8G	C8G	Blood sugar	0.00560693	0.0207032	0.786526	1	cis
P07360.CO8G	C8G	Blood urea nitrogen	0.00936031	0.0158666	0.555231	1	cis
P07360.CO8G	C8G	Calcium	-0.000835258	0.0236122	0.971781	1	cis
P07360.CO8G	C8G	Creatine kinase	-0.00517741	0.0185149	0.779758	1	cis
P07360.CO8G	C8G	Chloride	-0.0141908	0.017843	0.426432	1	cis
P07360.CO8G	C8G	C-reactive protein	-0.0476441	0.0237618	0.0449559	1	cis
P07360.CO8G	C8G	Diastolic blood pressure	0.016943	0.0170965	0.321673	1	cis
P07360.CO8G	C8G	E/A ratio	0.0753318	0.0688106	0.273617	1	cis
P07360.CO8G	C8G	Ejection fraction	0.0848804	0.0463921	0.0673052	1	cis
P07360.CO8G	C8G	Estimated glomerular filtration rate	-0.0081213	0.0167111	0.62698	1	cis
P07360.CO8G	C8G	Eosinophil count	-0.0584813	0.0264074	0.0267889	1	cis
P07360.CO8G	C8G	Fibrinogen	0.00794288	0.0468727	0.865438	1	cis
P07360.CO8G	C8G	Fractional shortening	0.119969	0.0474795	0.0115121	1	cis
P07360.CO8G	C8G	γ-glutamyl transferase	-0.0471485	0.0191895	0.0140105	1	cis
P07360.CO8G	C8G	Hemoglobin A1c	-0.00369721	0.0306054	0.903847	1	cis
P07360.CO8G	C8G	Hemoglobin	-0.00148747	0.0188901	0.937237	1	cis
P07360.CO8G	C8G	High-density-lipoprotein cholesterol	0.0280446	0.0236464	0.235623	1	cis
P07360.CO8G	C8G	Hematocrit	-0.0010259	0.0188896	0.956688	1	cis
P07360.CO8G	C8G	Interventricular septum thickness	-0.0354192	0.0455339	0.43665	1	cis
P07360.CO8G	C8G	Potassium	0.0174155	0.0174673	0.318747	1	cis
P07360.CO8G	C8G	Lactate dehydrogenase	0.0143989	0.0179015	0.4212	1	cis
P07360.CO8G	C8G	Low-density-lipoprotein cholesterol	-0.0444722	0.0239181	0.0629765	1	cis
P07360.CO8G	C8G	Left ventricular internal dimension in diastole	0.0434149	0.0451874	0.336666	1	cis
P07360.CO8G	C8G	Left ventricular internal dimension in systole	-0.0416968	0.0452595	0.356902	1	cis
P07360.CO8G	C8G	Left ventricular mass	0.0379963	0.0457976	0.406733	1	cis
P07360.CO8G	C8G	Left ventricular mass index	0.0287781	0.0472358	0.542364	1	cis
P07360.CO8G	C8G	Lymphocyte count	-0.0409038	0.0258636	0.113759	1	cis
P07360.CO8G	C8G	Mean arterial pressure	0.0163186	0.0172143	0.343146	1	cis
P07360.CO8G	C8G	Mean corpuscular hemoglobin	0.0274829	0.0192798	0.154021	1	cis
P07360.CO8G	C8G	Mean corpuscular hemoglobin concentration	-0.0167646	0.0191279	0.380785	1	cis
P07360.CO8G	C8G	Mean corpuscular volume	0.0460581	0.0198573	0.0203706	1	cis
P07360.CO8G	C8G	Sodium	0.0323563	0.0181763	0.075053	1	cis
P07360.CO8G	C8G	Non-albumin protein	0.00429193	0.0201208	0.831087	1	cis
P07360.CO8G	C8G	Neutrophil count	0.0194442	0.025453	0.444912	1	cis
P07360.CO8G	C8G	Platelet count	0.0270567	0.0192181	0.159168	1	cis
P07360.CO8G	C8G	Pulse pressure	0.00154661	0.0168945	0.927059	1	cis
P07360.CO8G	C8G	Prothrombin time	-0.00348244	0.026204	0.894274	1	cis
P07360.CO8G	C8G	Posterior wall thickness	0.0185488	0.045206	0.681573	1	cis
P07360.CO8G	C8G	Red blood cell count	-0.0204255	0.0191268	0.285567	1	cis
P07360.CO8G	C8G	Relative wall thickness	-0.0206964	0.0452872	0.647668	1	cis
P07360.CO8G	C8G	Systolic blood pressure	0.015714	0.0170741	0.357396	1	cis
P07360.CO8G	C8G	Serum creatinine	0.0166986	0.0164285	0.309421	1	cis
P07360.CO8G	C8G	Total bilirubin	-0.00172107	0.0190356	0.927959	1	cis
P07360.CO8G	C8G	Total cholesterol	0.00138604	0.0173956	0.936494	1	cis
P07360.CO8G	C8G	Triglyceride	-0.0064792	0.0190951	0.734375	1	cis
P07360.CO8G	C8G	Total protein	0.0235874	0.0189807	0.213975	1	cis
P07360.CO8G	C8G	Uric acid	0.000874906	0.0187905	0.962863	1	cis
P07360.CO8G	C8G	White blood cell count	-0.0274201	0.0192654	0.154654	1	cis
P07360.CO8G	C8G	Zinc sulfate turbidity test	-0.0609923	0.0584156	0.296434	1	cis
P07360.CO8G	C8G	Atopic dermatitis	-0.0702241	0.139007	0.613429	1	cis
P07360.CO8G	C8G	Arrhythmia	-0.0243757	0.0499484	0.625537	1	cis
P07360.CO8G	C8G	Asthma	-0.0720147	0.0715807	0.314385	1	cis
P07360.CO8G	C8G	Biliary tract cancer	0.186991	0.338719	0.580912	1	cis
P07360.CO8G	C8G	Cataract	-0.0535459	0.0451928	0.236084	1	cis
P07360.CO8G	C8G	Cerebral aneurysm	-0.0078218	0.11821	0.947244	1	cis
P07360.CO8G	C8G	Chronic hepatitis B	0.293393	0.170905	0.0860333	1	cis
P07360.CO8G	C8G	Chronic hepatitis C	0.0157999	0.0828899	0.848829	1	cis
P07360.CO8G	C8G	Congestive heart failure	-0.0726207	0.0673938	0.281231	1	cis
P07360.CO8G	C8G	Cirrhosis	-0.0156096	0.134069	0.907312	1	cis
P07360.CO8G	C8G	Chronic obstructive pulmonary disease	-0.0794215	0.111878	0.477768	1	cis
P07360.CO8G	C8G	Drug eruption	-0.292503	0.302113	0.332949	1	cis
P07360.CO8G	C8G	Epilepsy	0.0321461	0.13607	0.813241	1	cis
P07360.CO8G	C8G	Esophageal cancer	0.00282786	0.172384	0.986912	1	cis
P07360.CO8G	C8G	Gastric cancer	-0.0221068	0.0787647	0.778965	1	cis
P07360.CO8G	C8G	Graves' disease	-0.00778448	0.135428	0.954163	1	cis
P07360.CO8G	C8G	Glaucoma	-0.0546934	0.0847403	0.518652	1	cis
P07360.CO8G	C8G	Hematological malignancy	-0.170106	0.17759	0.338136	1	cis
P07360.CO8G	C8G	Hepatocellular carcinoma	0.0751154	0.145075	0.604619	1	cis
P07360.CO8G	C8G	Interstitial lung disease	0.0391727	0.2204	0.858932	1	cis
P07360.CO8G	C8G	Ischemic stroke	-0.0142214	0.0508452	0.779707	1	cis
P07360.CO8G	C8G	Keloid	0.383526	0.224156	0.0870852	1	cis
P07360.CO8G	C8G	Lung cancer	-0.0388279	0.0989705	0.694823	1	cis
P07360.CO8G	C8G	Nephrotic syndrome	0.0765798	0.201537	0.703961	1	cis
P07360.CO8G	C8G	Osteoporosis	-0.0108123	0.0765691	0.887705	1	cis
P07360.CO8G	C8G	Pancreatic cancer	-0.195729	0.296539	0.509224	1	cis
P07360.CO8G	C8G	Peripheral artery disease	-0.0553042	0.106069	0.602091	1	cis
P07360.CO8G	C8G	Periodontal disease	0.0321659	0.110787	0.771556	1	cis
P07360.CO8G	C8G	Pollinosis	-0.0624778	0.0860063	0.467574	1	cis
P07360.CO8G	C8G	Pulmonary tuberculosis	0.264829	0.269528	0.325821	1	cis
P07360.CO8G	C8G	Rheumatoid arthritis	0.107761	0.0984067	0.273491	1	cis
P07360.CO8G	C8G	Urolithiasis	0.0944959	0.0802581	0.239036	1	cis
P07360.CO8G	C8G	Coronary artery disease	0.00741734	0.0416845	0.85877	1	cis
P07360.CO8G	C8G	Type 2 diabetes	-0.0241194	0.0299117	0.420039	1	cis
P07360.CO8G	C8G	Atrial fibrillation	0.161897	0.098022	0.0986074	1	cis
P07360.CO8G	C8G	Colorectal cancer	-0.0593773	0.0763163	0.436544	1	cis
P08519.APOA	LPA	Body mass index	0.00217033	0.0133447	0.870805	1	cis
P08519.APOA	LPA	Albumin/globulin ratio	-0.00683664	0.0168781	0.685433	1	cis
P08519.APOA	LPA	Albumin	-0.0204725	0.0167534	0.221711	1	cis
P08519.APOA	LPA	Alkaline phosphatase	0.0196877	0.0165424	0.233993	1	cis
P08519.APOA	LPA	Alanine aminotransferase	0.0122407	0.0142713	0.391051	1	cis
P08519.APOA	LPA	Activated partial thromboplastin time	0.0457935	0.0276783	0.0980273	1	cis
P08519.APOA	LPA	Aspartate aminotransferase	0.00125048	0.0140362	0.929011	1	cis
P08519.APOA	LPA	Basophil count	0.000985133	0.0212613	0.963044	1	cis
P08519.APOA	LPA	Blood sugar	-0.0210481	0.0175584	0.230626	1	cis
P08519.APOA	LPA	Blood urea nitrogen	0.028677	0.0137366	0.0368307	1	cis
P08519.APOA	LPA	Calcium	-0.0279794	0.0201059	0.164044	1	cis
P08519.APOA	LPA	Creatine kinase	-0.0138477	0.0156444	0.376073	1	cis
P08519.APOA	LPA	Chloride	-0.0196977	0.0151175	0.192583	1	cis
P08519.APOA	LPA	C-reactive protein	0.0385184	0.019852	0.0523457	1	cis
P08519.APOA	LPA	Diastolic blood pressure	-0.00712316	0.014261	0.617438	1	cis
P08519.APOA	LPA	E/A ratio	0.0356033	0.0557905	0.523369	1	cis
P08519.APOA	LPA	Ejection fraction	0.0270326	0.0374583	0.470496	1	cis
P08519.APOA	LPA	Estimated glomerular filtration rate	0.0040661	0.0140045	0.771554	1	cis
P08519.APOA	LPA	Eosinophil count	-0.0047986	0.0212691	0.821502	1	cis
P08519.APOA	LPA	Fibrinogen	0.0518478	0.0392259	0.186243	1	cis
P08519.APOA	LPA	Fractional shortening	0.00716053	0.0372217	0.847448	1	cis
P08519.APOA	LPA	γ-glutamyl transferase	0.00665227	0.0153198	0.664125	1	cis
P08519.APOA	LPA	Hemoglobin A1c	-0.0449962	0.0260505	0.0841198	1	cis
P08519.APOA	LPA	Hemoglobin	-0.0129134	0.0159168	0.417191	1	cis
P08519.APOA	LPA	High-density-lipoprotein cholesterol	0.0464911	0.0204635	0.0230924	1	cis
P08519.APOA	LPA	Hematocrit	-0.0146425	0.0159418	0.35836	1	cis
P08519.APOA	LPA	Interventricular septum thickness	-0.00415081	0.0375137	0.911895	1	cis
P08519.APOA	LPA	Potassium	-0.02267	0.0148162	0.125996	1	cis
P08519.APOA	LPA	Lactate dehydrogenase	-0.0252138	0.0152284	0.0977795	1	cis
P08519.APOA	LPA	Low-density-lipoprotein cholesterol	0.0644796	0.021041	0.00218056	1	cis
P08519.APOA	LPA	Left ventricular internal dimension in diastole	-0.0436757	0.0375219	0.244422	1	cis
P08519.APOA	LPA	Left ventricular internal dimension in systole	-0.0178988	0.0372762	0.631108	1	cis
P08519.APOA	LPA	Left ventricular mass	-0.0315671	0.0379577	0.405613	1	cis
P08519.APOA	LPA	Left ventricular mass index	-0.0368989	0.0392422	0.34707	1	cis
P08519.APOA	LPA	Lymphocyte count	-0.0103496	0.0212989	0.627022	1	cis
P08519.APOA	LPA	Mean arterial pressure	-0.00891703	0.0143852	0.535341	1	cis
P08519.APOA	LPA	Mean corpuscular hemoglobin	0.00922348	0.0159376	0.562774	1	cis
P08519.APOA	LPA	Mean corpuscular hemoglobin concentration	0.00107533	0.0159401	0.946215	1	cis
P08519.APOA	LPA	Mean corpuscular volume	0.00766381	0.0159301	0.630452	1	cis
P08519.APOA	LPA	Sodium	-0.0147322	0.014985	0.325547	1	cis
P08519.APOA	LPA	Non-albumin protein	-0.00317664	0.0168642	0.850589	1	cis
P08519.APOA	LPA	Neutrophil count	0.0114783	0.0213076	0.590099	1	cis
P08519.APOA	LPA	Platelet count	-0.0247106	0.0161428	0.125832	1	cis
P08519.APOA	LPA	Pulse pressure	-0.00783323	0.0142096	0.581453	1	cis
P08519.APOA	LPA	Prothrombin time	-0.0104717	0.0219979	0.634052	1	cis
P08519.APOA	LPA	Posterior wall thickness	-0.0113961	0.0374865	0.761125	1	cis
P08519.APOA	LPA	Red blood cell count	-0.0179262	0.0160391	0.263713	1	cis
P08519.APOA	LPA	Relative wall thickness	0.00346316	0.0375624	0.926541	1	cis
P08519.APOA	LPA	Systolic blood pressure	-0.011426	0.0143031	0.424382	1	cis
P08519.APOA	LPA	Serum creatinine	0.00299477	0.013675	0.826653	1	cis
P08519.APOA	LPA	Total bilirubin	-5.52861e-05	0.0159818	0.99724	1	cis
P08519.APOA	LPA	Total cholesterol	0.0470642	0.015732	0.00277508	1	cis
P08519.APOA	LPA	Triglyceride	-0.0183124	0.0162107	0.258623	1	cis
P08519.APOA	LPA	Total protein	-0.0301221	0.0161501	0.0621628	1	cis
P08519.APOA	LPA	Uric acid	-0.0191869	0.0159676	0.229513	1	cis
P08519.APOA	LPA	White blood cell count	-0.017261	0.0160281	0.281515	1	cis
P08519.APOA	LPA	Zinc sulfate turbidity test	-0.037746	0.0477735	0.429467	1	cis
P08519.APOA	LPA	Atopic dermatitis	-0.0500612	0.117577	0.670274	1	cis
P08519.APOA	LPA	Arrhythmia	-0.0528155	0.0429864	0.219201	1	cis
P08519.APOA	LPA	Asthma	0.0980701	0.0614317	0.110398	1	cis
P08519.APOA	LPA	Biliary tract cancer	-0.14169	0.28825	0.623036	1	cis
P08519.APOA	LPA	Cataract	-0.0462684	0.0384906	0.229337	1	cis
P08519.APOA	LPA	Cerebral aneurysm	0.120555	0.101321	0.23411	1	cis
P08519.APOA	LPA	Chronic hepatitis B	0.103183	0.142866	0.47015	1	cis
P08519.APOA	LPA	Chronic hepatitis C	-0.147485	0.0729343	0.0431595	1	cis
P08519.APOA	LPA	Congestive heart failure	-0.0334592	0.0569635	0.556949	1	cis
P08519.APOA	LPA	Cirrhosis	-0.0179702	0.114104	0.874859	1	cis
P08519.APOA	LPA	Chronic obstructive pulmonary disease	-0.177473	0.097332	0.0682462	1	cis
P08519.APOA	LPA	Drug eruption	0.205154	0.256118	0.423123	1	cis
P08519.APOA	LPA	Epilepsy	-0.0214313	0.115713	0.853063	1	cis
P08519.APOA	LPA	Esophageal cancer	-0.0144945	0.147027	0.921468	1	cis
P08519.APOA	LPA	Gastric cancer	-0.0846774	0.0679621	0.212783	1	cis
P08519.APOA	LPA	Graves' disease	-0.0882893	0.11545	0.444424	1	cis
P08519.APOA	LPA	Glaucoma	-0.0687488	0.0721972	0.340977	1	cis
P08519.APOA	LPA	Hematological malignancy	0.0430451	0.149717	0.773722	1	cis
P08519.APOA	LPA	Hepatocellular carcinoma	-0.170122	0.125353	0.174737	1	cis
P08519.APOA	LPA	Interstitial lung disease	0.010803	0.187451	0.954042	1	cis
P08519.APOA	LPA	Ischemic stroke	0.0375464	0.0435197	0.388277	1	cis
P08519.APOA	LPA	Keloid	-0.255305	0.188367	0.175304	1	cis
P08519.APOA	LPA	Lung cancer	-0.0425125	0.0844965	0.614875	1	cis
P08519.APOA	LPA	Nephrotic syndrome	0.0550125	0.171232	0.748002	1	cis
P08519.APOA	LPA	Osteoporosis	0.0149886	0.0651291	0.817985	1	cis
P08519.APOA	LPA	Pancreatic cancer	0.276358	0.2537	0.276016	1	cis
P08519.APOA	LPA	Peripheral artery disease	0.363146	0.100665	0.000309197	1	cis
P08519.APOA	LPA	Periodontal disease	-0.0586668	0.0942926	0.533825	1	cis
P08519.APOA	LPA	Pollinosis	-0.0111395	0.0726096	0.87807	1	cis
P08519.APOA	LPA	Pulmonary tuberculosis	0.255851	0.230085	0.266146	1	cis
P08519.APOA	LPA	Rheumatoid arthritis	-0.225505	0.087531	0.00998677	1	cis
P08519.APOA	LPA	Urolithiasis	0.110511	0.068672	0.107561	1	cis
P08519.APOA	LPA	Coronary artery disease	0.228821	0.0452962	4.37985e-07	1	cis
P08519.APOA	LPA	Type 2 diabetes	0.0366248	0.0260727	0.160104	1	cis
P08519.APOA	LPA	Atrial fibrillation	-0.0747446	0.0802604	0.351711	1	cis
P08519.APOA	LPA	Colorectal cancer	-0.135008	0.0666733	0.042876	1	cis
P0C0L4.CO4A	C4A	Body mass index	0.0703764	0.0180404	9.57789e-05	1	cis
P0C0L4.CO4A	C4A	Albumin/globulin ratio	-0.0355543	0.0203413	0.0804832	1	cis
P0C0L4.CO4A	C4A	Albumin	-0.0244252	0.0197335	0.215806	1	cis
P0C0L4.CO4A	C4A	Alkaline phosphatase	-0.0040493	0.0192426	0.833329	1	cis
P0C0L4.CO4A	C4A	Alanine aminotransferase	0.00239952	0.0167008	0.885755	1	cis
P0C0L4.CO4A	C4A	Activated partial thromboplastin time	-0.0581148	0.0327914	0.0763519	1	cis
P0C0L4.CO4A	C4A	Aspartate aminotransferase	-0.0228329	0.0167777	0.173542	1	cis
P0C0L4.CO4A	C4A	Basophil count	0.0734418	0.0269111	0.00635165	1	cis
P0C0L4.CO4A	C4A	Blood sugar	-0.00153014	0.0203848	0.940165	1	cis
P0C0L4.CO4A	C4A	Blood urea nitrogen	-0.0252384	0.0159281	0.113075	1	cis
P0C0L4.CO4A	C4A	Calcium	0.0388156	0.023774	0.102534	1	cis
P0C0L4.CO4A	C4A	Creatine kinase	0.0263837	0.0185428	0.154778	1	cis
P0C0L4.CO4A	C4A	Chloride	0.0600307	0.019096	0.00166872	1	cis
P0C0L4.CO4A	C4A	C-reactive protein	0.00503661	0.0227191	0.824555	1	cis
P0C0L4.CO4A	C4A	Diastolic blood pressure	-0.00771884	0.0168198	0.646297	1	cis
P0C0L4.CO4A	C4A	E/A ratio	-0.0336087	0.0673671	0.617858	1	cis
P0C0L4.CO4A	C4A	Ejection fraction	0.0262687	0.0449651	0.559084	1	cis
P0C0L4.CO4A	C4A	Estimated glomerular filtration rate	-0.013939	0.0165497	0.399646	1	cis
P0C0L4.CO4A	C4A	Eosinophil count	0.185882	0.0344847	7.03505e-08	1	cis
P0C0L4.CO4A	C4A	Fibrinogen	0.0186947	0.0462649	0.686155	1	cis
P0C0L4.CO4A	C4A	Fractional shortening	0.0517711	0.0451903	0.25195	1	cis
P0C0L4.CO4A	C4A	γ-glutamyl transferase	0.00967728	0.0180147	0.591137	1	cis
P0C0L4.CO4A	C4A	Hemoglobin A1c	-0.081829	0.0317802	0.0100285	1	cis
P0C0L4.CO4A	C4A	Hemoglobin	0.00364271	0.0186548	0.845182	1	cis
P0C0L4.CO4A	C4A	High-density-lipoprotein cholesterol	0.00465344	0.0230155	0.83977	1	cis
P0C0L4.CO4A	C4A	Hematocrit	-0.00328934	0.018658	0.860061	1	cis
P0C0L4.CO4A	C4A	Interventricular septum thickness	0.00242549	0.0450564	0.957069	1	cis
P0C0L4.CO4A	C4A	Potassium	-0.00142115	0.0170943	0.933743	1	cis
P0C0L4.CO4A	C4A	Lactate dehydrogenase	0.0663743	0.0194356	0.000637624	1	cis
P0C0L4.CO4A	C4A	Low-density-lipoprotein cholesterol	0.00970283	0.0229598	0.672587	1	cis
P0C0L4.CO4A	C4A	Left ventricular internal dimension in diastole	0.124404	0.047314	0.00855542	1	cis
P0C0L4.CO4A	C4A	Left ventricular internal dimension in systole	0.0511751	0.0451794	0.257337	1	cis
P0C0L4.CO4A	C4A	Left ventricular mass	0.101712	0.047137	0.0309447	1	cis
P0C0L4.CO4A	C4A	Left ventricular mass index	0.0755279	0.0478877	0.114752	1	cis
P0C0L4.CO4A	C4A	Lymphocyte count	0.0938777	0.0279058	0.000767958	1	cis
P0C0L4.CO4A	C4A	Mean arterial pressure	0.00239271	0.0169175	0.887527	1	cis
P0C0L4.CO4A	C4A	Mean corpuscular hemoglobin	0.0294406	0.0190828	0.122884	1	cis
P0C0L4.CO4A	C4A	Mean corpuscular hemoglobin concentration	0.0337917	0.0192472	0.0791441	1	cis
P0C0L4.CO4A	C4A	Mean corpuscular volume	0.0174898	0.0188554	0.353629	1	cis
P0C0L4.CO4A	C4A	Sodium	0.0447888	0.0183522	0.014666	1	cis
P0C0L4.CO4A	C4A	Non-albumin protein	0.0295513	0.0201959	0.143404	1	cis
P0C0L4.CO4A	C4A	Neutrophil count	-0.0435967	0.0258554	0.0917624	1	cis
P0C0L4.CO4A	C4A	Platelet count	0.0579871	0.020059	0.0038423	1	cis
P0C0L4.CO4A	C4A	Pulse pressure	0.0171236	0.0168586	0.309761	1	cis
P0C0L4.CO4A	C4A	Prothrombin time	0.00219729	0.0257575	0.932017	1	cis
P0C0L4.CO4A	C4A	Posterior wall thickness	0.00963896	0.0450718	0.830658	1	cis
P0C0L4.CO4A	C4A	Red blood cell count	-0.0114058	0.018764	0.543282	1	cis
P0C0L4.CO4A	C4A	Relative wall thickness	-0.0647565	0.0458334	0.157695	1	cis
P0C0L4.CO4A	C4A	Systolic blood pressure	0.0150204	0.0168899	0.373834	1	cis
P0C0L4.CO4A	C4A	Serum creatinine	0.00765923	0.0160982	0.63423	1	cis
P0C0L4.CO4A	C4A	Total bilirubin	-0.0262943	0.019068	0.167902	1	cis
P0C0L4.CO4A	C4A	Total cholesterol	0.0354309	0.0177473	0.0458898	1	cis
P0C0L4.CO4A	C4A	Triglyceride	0.0125979	0.0189286	0.5057	1	cis
P0C0L4.CO4A	C4A	Total protein	0.000984758	0.018505	0.95756	1	cis
P0C0L4.CO4A	C4A	Uric acid	0.0285124	0.0188975	0.131352	1	cis
P0C0L4.CO4A	C4A	White blood cell count	0.0430433	0.0194863	0.027182	1	cis
P0C0L4.CO4A	C4A	Zinc sulfate turbidity test	0.0383004	0.0570093	0.501694	1	cis
P0C0L4.CO4A	C4A	Atopic dermatitis	0.471905	0.150974	0.00177362	1	cis
P0C0L4.CO4A	C4A	Arrhythmia	-0.000328581	0.0500068	0.994757	1	cis
P0C0L4.CO4A	C4A	Asthma	0.0846955	0.0713422	0.23516	1	cis
P0C0L4.CO4A	C4A	Biliary tract cancer	0.0735978	0.340305	0.828777	1	cis
P0C0L4.CO4A	C4A	Cataract	0.0213695	0.0448006	0.633368	1	cis
P0C0L4.CO4A	C4A	Cerebral aneurysm	-0.196471	0.120848	0.104	1	cis
P0C0L4.CO4A	C4A	Chronic hepatitis B	-0.417688	0.175615	0.0173866	1	cis
P0C0L4.CO4A	C4A	Chronic hepatitis C	-0.179391	0.0864389	0.0379534	1	cis
P0C0L4.CO4A	C4A	Congestive heart failure	0.149692	0.069323	0.0308231	1	cis
P0C0L4.CO4A	C4A	Cirrhosis	-0.316946	0.140234	0.0238136	1	cis
P0C0L4.CO4A	C4A	Chronic obstructive pulmonary disease	0.0988223	0.112061	0.377851	1	cis
P0C0L4.CO4A	C4A	Drug eruption	-0.049055	0.300568	0.870355	1	cis
P0C0L4.CO4A	C4A	Epilepsy	0.0761363	0.135761	0.574925	1	cis
P0C0L4.CO4A	C4A	Esophageal cancer	0.0352179	0.17431	0.839884	1	cis
P0C0L4.CO4A	C4A	Gastric cancer	-0.102934	0.0806768	0.202	1	cis
P0C0L4.CO4A	C4A	Graves' disease	-1.08723	0.193119	1.80343e-08	1	cis
P0C0L4.CO4A	C4A	Glaucoma	0.00843391	0.0838381	0.91987	1	cis
P0C0L4.CO4A	C4A	Hematological malignancy	0.15715	0.179001	0.379984	1	cis
P0C0L4.CO4A	C4A	Hepatocellular carcinoma	-0.213732	0.148752	0.150765	1	cis
P0C0L4.CO4A	C4A	Interstitial lung disease	-0.596495	0.232984	0.0104601	1	cis
P0C0L4.CO4A	C4A	Ischemic stroke	0.0482358	0.0510606	0.344824	1	cis
P0C0L4.CO4A	C4A	Keloid	0.110012	0.219718	0.616584	1	cis
P0C0L4.CO4A	C4A	Lung cancer	0.112452	0.100758	0.264399	1	cis
P0C0L4.CO4A	C4A	Nephrotic syndrome	0.186739	0.203506	0.358824	1	cis
P0C0L4.CO4A	C4A	Osteoporosis	-0.0572244	0.076484	0.454346	1	cis
P0C0L4.CO4A	C4A	Pancreatic cancer	-0.34841	0.30033	0.246011	1	cis
P0C0L4.CO4A	C4A	Peripheral artery disease	0.129394	0.10771	0.229627	1	cis
P0C0L4.CO4A	C4A	Periodontal disease	0.0168088	0.110676	0.879287	1	cis
P0C0L4.CO4A	C4A	Pollinosis	0.135213	0.0877538	0.123361	1	cis
P0C0L4.CO4A	C4A	Pulmonary tuberculosis	-0.0612954	0.266469	0.81807	1	cis
P0C0L4.CO4A	C4A	Rheumatoid arthritis	-0.394491	0.109855	0.000329401	1	cis
P0C0L4.CO4A	C4A	Urolithiasis	0.0434176	0.0791758	0.583438	1	cis
P0C0L4.CO4A	C4A	Coronary artery disease	0.152478	0.0460422	0.000927335	1	cis
P0C0L4.CO4A	C4A	Type 2 diabetes	-0.0527929	0.0301403	0.0798472	1	cis
P0C0L4.CO4A	C4A	Colorectal cancer	-0.00152108	0.0764458	0.984125	1	cis
P0C0L5.CO4B	C4B	Body mass index	-0.0273419	0.0188473	0.146861	1	cis
P0C0L5.CO4B	C4B	Albumin/globulin ratio	-0.00877676	0.0233579	0.707101	1	cis
P0C0L5.CO4B	C4B	Albumin	0.0435609	0.0237772	0.0669447	1	cis
P0C0L5.CO4B	C4B	Alkaline phosphatase	0.0358859	0.0232401	0.122555	1	cis
P0C0L5.CO4B	C4B	Alanine aminotransferase	0.0539049	0.0211833	0.0109376	1	cis
P0C0L5.CO4B	C4B	Activated partial thromboplastin time	-0.0293034	0.0379765	0.44034	1	cis
P0C0L5.CO4B	C4B	Aspartate aminotransferase	0.0602215	0.0213549	0.00480189	1	cis
P0C0L5.CO4B	C4B	Basophil count	-0.00626437	0.0293066	0.83074	1	cis
P0C0L5.CO4B	C4B	Blood sugar	0.0224073	0.0241628	0.353745	1	cis
P0C0L5.CO4B	C4B	Blood urea nitrogen	-0.0117213	0.0184038	0.524191	1	cis
P0C0L5.CO4B	C4B	Calcium	0.0253044	0.0274934	0.357373	1	cis
P0C0L5.CO4B	C4B	Creatine kinase	0.0406685	0.0222682	0.067804	1	cis
P0C0L5.CO4B	C4B	Chloride	-0.0275224	0.0209885	0.189755	1	cis
P0C0L5.CO4B	C4B	C-reactive protein	-0.00882901	0.0266708	0.740617	1	cis
P0C0L5.CO4B	C4B	Diastolic blood pressure	0.0509128	0.0210115	0.0153888	1	cis
P0C0L5.CO4B	C4B	E/A ratio	-0.0513403	0.0800619	0.521356	1	cis
P0C0L5.CO4B	C4B	Ejection fraction	-0.0221271	0.052734	0.674779	1	cis
P0C0L5.CO4B	C4B	Estimated glomerular filtration rate	-0.0235519	0.0196254	0.230111	1	cis
P0C0L5.CO4B	C4B	Eosinophil count	0.00776516	0.0293145	0.791093	1	cis
P0C0L5.CO4B	C4B	Fibrinogen	0.0478258	0.0544717	0.379947	1	cis
P0C0L5.CO4B	C4B	Fractional shortening	-0.0215667	0.0526341	0.681991	1	cis
P0C0L5.CO4B	C4B	γ-glutamyl transferase	-0.0124812	0.021234	0.556671	1	cis
P0C0L5.CO4B	C4B	Hemoglobin A1c	0.0284057	0.0356081	0.425025	1	cis
P0C0L5.CO4B	C4B	Hemoglobin	0.0769392	0.0246437	0.00179588	1	cis
P0C0L5.CO4B	C4B	High-density-lipoprotein cholesterol	0.0264443	0.0274794	0.335883	1	cis
P0C0L5.CO4B	C4B	Hematocrit	0.0842056	0.0251594	0.000817262	1	cis
P0C0L5.CO4B	C4B	Interventricular septum thickness	-0.0272944	0.0530238	0.606723	1	cis
P0C0L5.CO4B	C4B	Potassium	-0.0114126	0.0201523	0.571178	1	cis
P0C0L5.CO4B	C4B	Lactate dehydrogenase	0.0402696	0.0214536	0.0605106	1	cis
P0C0L5.CO4B	C4B	Low-density-lipoprotein cholesterol	-0.0271472	0.0273113	0.320227	1	cis
P0C0L5.CO4B	C4B	Left ventricular internal dimension in diastole	-0.0374532	0.0527347	0.477568	1	cis
P0C0L5.CO4B	C4B	Left ventricular internal dimension in systole	-0.0239366	0.0526566	0.649412	1	cis
P0C0L5.CO4B	C4B	Left ventricular mass	-0.0095794	0.0532683	0.857284	1	cis
P0C0L5.CO4B	C4B	Left ventricular mass index	-0.0339482	0.0552829	0.539162	1	cis
P0C0L5.CO4B	C4B	Lymphocyte count	0.0302817	0.0296333	0.306837	1	cis
P0C0L5.CO4B	C4B	Mean arterial pressure	0.0454653	0.0208747	0.0294052	1	cis
P0C0L5.CO4B	C4B	Mean corpuscular hemoglobin	-0.0604115	0.0236908	0.0107724	1	cis
P0C0L5.CO4B	C4B	Mean corpuscular hemoglobin concentration	-0.0120491	0.0220607	0.584944	1	cis
P0C0L5.CO4B	C4B	Mean corpuscular volume	-0.0669656	0.0240785	0.00541695	1	cis
P0C0L5.CO4B	C4B	Sodium	-0.00515302	0.0205367	0.801877	1	cis
P0C0L5.CO4B	C4B	Non-albumin protein	0.0355535	0.023918	0.137154	1	cis
P0C0L5.CO4B	C4B	Neutrophil count	0.0357767	0.0297674	0.229411	1	cis
P0C0L5.CO4B	C4B	Platelet count	-0.0403266	0.0226753	0.0753321	1	cis
P0C0L5.CO4B	C4B	Pulse pressure	0.00923745	0.019579	0.637066	1	cis
P0C0L5.CO4B	C4B	Prothrombin time	-0.0244068	0.0306074	0.42521	1	cis
P0C0L5.CO4B	C4B	Posterior wall thickness	0.0310416	0.0530217	0.558244	1	cis
P0C0L5.CO4B	C4B	Red blood cell count	0.113841	0.0276523	3.84033e-05	1	cis
P0C0L5.CO4B	C4B	Relative wall thickness	0.0293604	0.0530954	0.580281	1	cis
P0C0L5.CO4B	C4B	Systolic blood pressure	0.0336633	0.020231	0.0961234	1	cis
P0C0L5.CO4B	C4B	Serum creatinine	0.0411672	0.0198278	0.0378726	1	cis
P0C0L5.CO4B	C4B	Total bilirubin	0.0772716	0.024839	0.00186516	1	cis
P0C0L5.CO4B	C4B	Total cholesterol	-0.0251572	0.0205407	0.220669	1	cis
P0C0L5.CO4B	C4B	Triglyceride	-0.0162	0.0222887	0.467334	1	cis
P0C0L5.CO4B	C4B	Total protein	0.0477308	0.0228531	0.0367445	1	cis
P0C0L5.CO4B	C4B	Uric acid	-0.00376574	0.0218058	0.862891	1	cis
P0C0L5.CO4B	C4B	White blood cell count	0.0478732	0.0230356	0.0376883	1	cis
P0C0L5.CO4B	C4B	Zinc sulfate turbidity test	-0.0713349	0.0671446	0.288051	1	cis
P0C0L5.CO4B	C4B	Atopic dermatitis	-0.144961	0.165557	0.381249	1	cis
P0C0L5.CO4B	C4B	Arrhythmia	-0.221116	0.0675875	0.00106961	1	cis
P0C0L5.CO4B	C4B	Asthma	0.239098	0.0917338	0.00914895	1	cis
P0C0L5.CO4B	C4B	Biliary tract cancer	-0.420999	0.405077	0.298663	1	cis
P0C0L5.CO4B	C4B	Cataract	-0.024113	0.0531792	0.65024	1	cis
P0C0L5.CO4B	C4B	Cerebral aneurysm	-0.0670672	0.140747	0.633712	1	cis
P0C0L5.CO4B	C4B	Chronic hepatitis B	-1.01447	0.249328	4.72561e-05	1	cis
P0C0L5.CO4B	C4B	Chronic hepatitis C	-0.0447462	0.0983133	0.649009	1	cis
P0C0L5.CO4B	C4B	Congestive heart failure	-0.0443286	0.0795294	0.577263	1	cis
P0C0L5.CO4B	C4B	Cirrhosis	-0.287435	0.164539	0.080653	1	cis
P0C0L5.CO4B	C4B	Chronic obstructive pulmonary disease	0.0468754	0.13233	0.723166	1	cis
P0C0L5.CO4B	C4B	Drug eruption	0.281581	0.358099	0.43168	1	cis
P0C0L5.CO4B	C4B	Epilepsy	0.207784	0.165074	0.208127	1	cis
P0C0L5.CO4B	C4B	Esophageal cancer	-0.141358	0.205146	0.490784	1	cis
P0C0L5.CO4B	C4B	Gastric cancer	-0.25921	0.100705	0.0100544	1	cis
P0C0L5.CO4B	C4B	Graves' disease	0.0464715	0.160453	0.772102	1	cis
P0C0L5.CO4B	C4B	Glaucoma	0.0297301	0.100702	0.76782	1	cis
P0C0L5.CO4B	C4B	Hematological malignancy	-0.376902	0.216145	0.0812033	1	cis
P0C0L5.CO4B	C4B	Hepatocellular carcinoma	-0.464919	0.184418	0.0117019	1	cis
P0C0L5.CO4B	C4B	Interstitial lung disease	0.373001	0.26744	0.163104	1	cis
P0C0L5.CO4B	C4B	Ischemic stroke	0.012946	0.0604819	0.83051	1	cis
P0C0L5.CO4B	C4B	Keloid	0.0649419	0.259974	0.802741	1	cis
P0C0L5.CO4B	C4B	Lung cancer	-0.131453	0.118559	0.267537	1	cis
P0C0L5.CO4B	C4B	Nephrotic syndrome	-0.537615	0.251362	0.0324511	1	cis
P0C0L5.CO4B	C4B	Osteoporosis	0.0185105	0.0912131	0.839184	1	cis
P0C0L5.CO4B	C4B	Pancreatic cancer	0.435154	0.355524	0.220961	1	cis
P0C0L5.CO4B	C4B	Peripheral artery disease	0.0435848	0.12521	0.727769	1	cis
P0C0L5.CO4B	C4B	Periodontal disease	-0.142784	0.133215	0.283798	1	cis
P0C0L5.CO4B	C4B	Pollinosis	-0.0443878	0.101379	0.661501	1	cis
P0C0L5.CO4B	C4B	Pulmonary tuberculosis	-0.772436	0.339026	0.0227028	1	cis
P0C0L5.CO4B	C4B	Rheumatoid arthritis	0.557909	0.142054	8.58518e-05	1	cis
P0C0L5.CO4B	C4B	Urolithiasis	-0.397339	0.111378	0.000360413	1	cis
P0C0L5.CO4B	C4B	Coronary artery disease	0.254535	0.0621414	4.20251e-05	1	cis
P0C0L5.CO4B	C4B	Type 2 diabetes	0.110184	0.038762	0.00447483	1	cis
P0C0L5.CO4B	C4B	Atrial fibrillation	-0.218469	0.118492	0.0652197	1	cis
P0C0L5.CO4B	C4B	Colorectal cancer	-0.103347	0.0910075	0.25613	1	cis
P0DJI8.SAA1	SAA1	Body mass index	-0.01163	0.0225413	0.605895	1	cis
P0DJI8.SAA1	SAA1	Albumin/globulin ratio	0.00589716	0.0282706	0.834763	1	cis
P0DJI8.SAA1	SAA1	Albumin	-0.0133848	0.0278314	0.630569	1	cis
P0DJI8.SAA1	SAA1	Alkaline phosphatase	-0.0182822	0.0274721	0.50574	1	cis
P0DJI8.SAA1	SAA1	Alanine aminotransferase	0.0143112	0.0238304	0.548145	1	cis
P0DJI8.SAA1	SAA1	Activated partial thromboplastin time	0.0833362	0.0472531	0.0777967	1	cis
P0DJI8.SAA1	SAA1	Aspartate aminotransferase	0.0257594	0.0238341	0.279795	1	cis
P0DJI8.SAA1	SAA1	Basophil count	-0.0302688	0.036814	0.410958	1	cis
P0DJI8.SAA1	SAA1	Blood sugar	0.0150173	0.029126	0.606135	1	cis
P0DJI8.SAA1	SAA1	Blood urea nitrogen	-0.0185304	0.0223527	0.407104	1	cis
P0DJI8.SAA1	SAA1	Calcium	-0.0566994	0.0343736	0.0990442	1	cis
P0DJI8.SAA1	SAA1	Creatine kinase	-0.00508267	0.0259552	0.844747	1	cis
P0DJI8.SAA1	SAA1	Chloride	0.0082707	0.0250055	0.740829	1	cis
P0DJI8.SAA1	SAA1	C-reactive protein	-0.00649142	0.0324884	0.841631	1	cis
P0DJI8.SAA1	SAA1	Diastolic blood pressure	-0.0142063	0.0241349	0.556116	1	cis
P0DJI8.SAA1	SAA1	E/A ratio	0.0996609	0.0977708	0.308045	1	cis
P0DJI8.SAA1	SAA1	Ejection fraction	0.13245	0.0672823	0.0490022	1	cis
P0DJI8.SAA1	SAA1	Estimated glomerular filtration rate	0.0312651	0.0238922	0.190673	1	cis
P0DJI8.SAA1	SAA1	Eosinophil count	-0.0290663	0.0367903	0.429496	1	cis
P0DJI8.SAA1	SAA1	Fibrinogen	-0.00677107	0.0660139	0.918304	1	cis
P0DJI8.SAA1	SAA1	Fractional shortening	0.0999056	0.0658251	0.129079	1	cis
P0DJI8.SAA1	SAA1	γ-glutamyl transferase	0.0420177	0.02637	0.111073	1	cis
P0DJI8.SAA1	SAA1	Hemoglobin A1c	-0.0564547	0.0433919	0.193244	1	cis
P0DJI8.SAA1	SAA1	Hemoglobin	0.0580977	0.0280993	0.0386793	1	cis
P0DJI8.SAA1	SAA1	High-density-lipoprotein cholesterol	0.0238893	0.0327632	0.46591	1	cis
P0DJI8.SAA1	SAA1	Hematocrit	0.0615234	0.0282805	0.0295946	1	cis
P0DJI8.SAA1	SAA1	Interventricular septum thickness	0.0471563	0.0647492	0.466435	1	cis
P0DJI8.SAA1	SAA1	Potassium	-0.0221414	0.0245607	0.367324	1	cis
P0DJI8.SAA1	SAA1	Lactate dehydrogenase	-0.0122522	0.0249966	0.624024	1	cis
P0DJI8.SAA1	SAA1	Low-density-lipoprotein cholesterol	-0.0209739	0.0325057	0.518774	1	cis
P0DJI8.SAA1	SAA1	Left ventricular internal dimension in diastole	-0.0865872	0.0651909	0.184109	1	cis
P0DJI8.SAA1	SAA1	Left ventricular internal dimension in systole	-0.115182	0.0663993	0.0827974	1	cis
P0DJI8.SAA1	SAA1	Left ventricular mass	-0.0740029	0.0657049	0.260042	1	cis
P0DJI8.SAA1	SAA1	Left ventricular mass index	-0.0471912	0.0673896	0.483756	1	cis
P0DJI8.SAA1	SAA1	Lymphocyte count	0.0111057	0.0365496	0.76124	1	cis
P0DJI8.SAA1	SAA1	Mean arterial pressure	-0.00905023	0.0242519	0.709017	1	cis
P0DJI8.SAA1	SAA1	Mean corpuscular hemoglobin	-0.044954	0.0275911	0.103251	1	cis
P0DJI8.SAA1	SAA1	Mean corpuscular hemoglobin concentration	0.000688293	0.0267606	0.97948	1	cis
P0DJI8.SAA1	SAA1	Mean corpuscular volume	-0.0491838	0.0277738	0.0765827	1	cis
P0DJI8.SAA1	SAA1	Sodium	0.00513511	0.0248801	0.836483	1	cis
P0DJI8.SAA1	SAA1	Non-albumin protein	-0.0150942	0.0283679	0.594666	1	cis
P0DJI8.SAA1	SAA1	Neutrophil count	-0.0145419	0.0365791	0.690964	1	cis
P0DJI8.SAA1	SAA1	Platelet count	-0.0523298	0.027844	0.0601909	1	cis
P0DJI8.SAA1	SAA1	Pulse pressure	0.00442899	0.0239481	0.853276	1	cis
P0DJI8.SAA1	SAA1	Prothrombin time	-0.0190443	0.0370475	0.607217	1	cis
P0DJI8.SAA1	SAA1	Posterior wall thickness	-0.0561751	0.0648212	0.386152	1	cis
P0DJI8.SAA1	SAA1	Red blood cell count	0.0728493	0.0290084	0.0120281	1	cis
P0DJI8.SAA1	SAA1	Relative wall thickness	0.00431713	0.0643662	0.946525	1	cis
P0DJI8.SAA1	SAA1	Systolic blood pressure	-0.00244101	0.0240285	0.919083	1	cis
P0DJI8.SAA1	SAA1	Serum creatinine	-0.0157654	0.0229638	0.492378	1	cis
P0DJI8.SAA1	SAA1	Total bilirubin	-0.0123466	0.0268161	0.645215	1	cis
P0DJI8.SAA1	SAA1	Total cholesterol	0.01041	0.0244778	0.670629	1	cis
P0DJI8.SAA1	SAA1	Triglyceride	0.0788269	0.0294612	0.00745922	1	cis
P0DJI8.SAA1	SAA1	Total protein	0.00380676	0.0263025	0.884924	1	cis
P0DJI8.SAA1	SAA1	Uric acid	-0.0300731	0.0266651	0.259402	1	cis
P0DJI8.SAA1	SAA1	White blood cell count	-0.00842451	0.0267126	0.752476	1	cis
P0DJI8.SAA1	SAA1	Zinc sulfate turbidity test	0.0322159	0.0803546	0.688478	1	cis
P0DJI8.SAA1	SAA1	Atopic dermatitis	0.151639	0.113698	0.182303	1	cis
P0DJI8.SAA1	SAA1	Arrhythmia	0.0275656	0.0405097	0.496208	1	cis
P0DJI8.SAA1	SAA1	Asthma	0.00981797	0.0573925	0.864171	1	cis
P0DJI8.SAA1	SAA1	Biliary tract cancer	-0.296231	0.275593	0.282425	1	cis
P0DJI8.SAA1	SAA1	Cataract	-0.0882634	0.0369442	0.0168898	1	cis
P0DJI8.SAA1	SAA1	Cerebral aneurysm	0.0134687	0.0959162	0.888327	1	cis
P0DJI8.SAA1	SAA1	Chronic hepatitis B	-0.0122259	0.135675	0.928199	1	cis
P0DJI8.SAA1	SAA1	Chronic hepatitis C	0.0194001	0.067467	0.773691	1	cis
P0DJI8.SAA1	SAA1	Congestive heart failure	0.00702058	0.0540345	0.896624	1	cis
P0DJI8.SAA1	SAA1	Cirrhosis	-0.0200428	0.108764	0.853795	1	cis
P0DJI8.SAA1	SAA1	Chronic obstructive pulmonary disease	-0.0517195	0.0901662	0.566238	1	cis
P0DJI8.SAA1	SAA1	Drug eruption	0.125816	0.243445	0.605284	1	cis
P0DJI8.SAA1	SAA1	Epilepsy	0.063341	0.110292	0.565762	1	cis
P0DJI8.SAA1	SAA1	Esophageal cancer	0.079329	0.140626	0.572677	1	cis
P0DJI8.SAA1	SAA1	Gastric cancer	-0.0846018	0.0645391	0.189904	1	cis
P0DJI8.SAA1	SAA1	Graves' disease	-0.200181	0.111178	0.0717755	1	cis
P0DJI8.SAA1	SAA1	Glaucoma	-0.0268779	0.0679794	0.69256	1	cis
P0DJI8.SAA1	SAA1	Hematological malignancy	-0.0895531	0.143804	0.533451	1	cis
P0DJI8.SAA1	SAA1	Hepatocellular carcinoma	-0.0909772	0.118198	0.441478	1	cis
P0DJI8.SAA1	SAA1	Interstitial lung disease	-0.0969616	0.178378	0.586734	1	cis
P0DJI8.SAA1	SAA1	Ischemic stroke	0.0231355	0.041102	0.573517	1	cis
P0DJI8.SAA1	SAA1	Keloid	-0.0456016	0.178072	0.797885	1	cis
P0DJI8.SAA1	SAA1	Lung cancer	-0.0809809	0.0807971	0.316211	1	cis
P0DJI8.SAA1	SAA1	Nephrotic syndrome	0.233972	0.164941	0.156041	1	cis
P0DJI8.SAA1	SAA1	Osteoporosis	0.0424761	0.0617962	0.491857	1	cis
P0DJI8.SAA1	SAA1	Pancreatic cancer	0.223397	0.240756	0.353461	1	cis
P0DJI8.SAA1	SAA1	Peripheral artery disease	-0.0540913	0.0860271	0.529499	1	cis
P0DJI8.SAA1	SAA1	Periodontal disease	0.0857678	0.0900885	0.341077	1	cis
P0DJI8.SAA1	SAA1	Pollinosis	0.107389	0.0702894	0.126558	1	cis
P0DJI8.SAA1	SAA1	Pulmonary tuberculosis	-0.347364	0.217655	0.110502	1	cis
P0DJI8.SAA1	SAA1	Rheumatoid arthritis	0.0129916	0.0793117	0.869886	1	cis
P0DJI8.SAA1	SAA1	Urolithiasis	0.0354169	0.0643007	0.58177	1	cis
P0DJI8.SAA1	SAA1	Coronary artery disease	-0.0164676	0.0338436	0.626557	1	cis
P0DJI8.SAA1	SAA1	Type 2 diabetes	-0.00546098	0.0233868	0.815368	1	cis
P0DJI8.SAA1	SAA1	Colorectal cancer	0.00802173	0.0617083	0.896571	1	cis
P0DJI9.SAA2	SAA2	Body mass index	0.0182288	0.0195463	0.351029	1	cis
P0DJI9.SAA2	SAA2	Albumin/globulin ratio	0.0274036	0.0248409	0.269956	1	cis
P0DJI9.SAA2	SAA2	Albumin	-0.00351124	0.0241152	0.884235	1	cis
P0DJI9.SAA2	SAA2	Alkaline phosphatase	-0.0213749	0.0239359	0.371854	1	cis
P0DJI9.SAA2	SAA2	Alanine aminotransferase	0.0306375	0.021058	0.145694	1	cis
P0DJI9.SAA2	SAA2	Activated partial thromboplastin time	0.0236096	0.0397231	0.552276	1	cis
P0DJI9.SAA2	SAA2	Aspartate aminotransferase	0.00879045	0.0204799	0.66776	1	cis
P0DJI9.SAA2	SAA2	Basophil count	0.0192665	0.0307872	0.531449	1	cis
P0DJI9.SAA2	SAA2	Blood sugar	0.013699	0.0252759	0.587832	1	cis
P0DJI9.SAA2	SAA2	Blood urea nitrogen	0.0161945	0.0194168	0.404254	1	cis
P0DJI9.SAA2	SAA2	Calcium	-0.00831277	0.0286995	0.772085	1	cis
P0DJI9.SAA2	SAA2	Creatine kinase	-0.0378577	0.0231517	0.102007	1	cis
P0DJI9.SAA2	SAA2	Chloride	0.0296492	0.022047	0.178684	1	cis
P0DJI9.SAA2	SAA2	C-reactive protein	-0.0275628	0.0282567	0.329341	1	cis
P0DJI9.SAA2	SAA2	Diastolic blood pressure	-0.00976228	0.0207585	0.638156	1	cis
P0DJI9.SAA2	SAA2	E/A ratio	0.0690443	0.0815617	0.397258	1	cis
P0DJI9.SAA2	SAA2	Ejection fraction	0.000514469	0.0542015	0.992427	1	cis
P0DJI9.SAA2	SAA2	Estimated glomerular filtration rate	-0.0448307	0.0212046	0.034498	1	cis
P0DJI9.SAA2	SAA2	Eosinophil count	0.0351673	0.0310328	0.257118	1	cis
P0DJI9.SAA2	SAA2	Fibrinogen	-0.0162082	0.056685	0.774928	1	cis
P0DJI9.SAA2	SAA2	Fractional shortening	0.00166502	0.0540921	0.975444	1	cis
P0DJI9.SAA2	SAA2	γ-glutamyl transferase	-0.0309395	0.0225795	0.17061	1	cis
P0DJI9.SAA2	SAA2	Hemoglobin A1c	-0.00588318	0.0368637	0.873202	1	cis
P0DJI9.SAA2	SAA2	Hemoglobin	-0.0602868	0.0243932	0.0134562	1	cis
P0DJI9.SAA2	SAA2	High-density-lipoprotein cholesterol	0.000469446	0.0285138	0.986864	1	cis
P0DJI9.SAA2	SAA2	Hematocrit	-0.0716523	0.0249291	0.0040499	1	cis
P0DJI9.SAA2	SAA2	Interventricular septum thickness	0.0591612	0.0549279	0.281449	1	cis
P0DJI9.SAA2	SAA2	Potassium	-0.0291276	0.0215112	0.175715	1	cis
P0DJI9.SAA2	SAA2	Lactate dehydrogenase	-0.00600672	0.0216899	0.781829	1	cis
P0DJI9.SAA2	SAA2	Low-density-lipoprotein cholesterol	-0.0375008	0.0287539	0.192166	1	cis
P0DJI9.SAA2	SAA2	Left ventricular internal dimension in diastole	-0.00646243	0.0539886	0.904721	1	cis
P0DJI9.SAA2	SAA2	Left ventricular internal dimension in systole	-0.00648989	0.0540985	0.904511	1	cis
P0DJI9.SAA2	SAA2	Left ventricular mass	0.0152392	0.0547053	0.780576	1	cis
P0DJI9.SAA2	SAA2	Left ventricular mass index	0.0143799	0.0566215	0.799523	1	cis
P0DJI9.SAA2	SAA2	Lymphocyte count	-0.00635262	0.0306928	0.83603	1	cis
P0DJI9.SAA2	SAA2	Mean arterial pressure	-0.0149262	0.0209679	0.476552	1	cis
P0DJI9.SAA2	SAA2	Mean corpuscular hemoglobin	-0.000980072	0.0231374	0.966213	1	cis
P0DJI9.SAA2	SAA2	Mean corpuscular hemoglobin concentration	0.0283589	0.0234941	0.227406	1	cis
P0DJI9.SAA2	SAA2	Mean corpuscular volume	-0.0209933	0.023309	0.367772	1	cis
P0DJI9.SAA2	SAA2	Sodium	-0.00603417	0.0216379	0.780345	1	cis
P0DJI9.SAA2	SAA2	Non-albumin protein	-0.0439522	0.0252544	0.0817924	1	cis
P0DJI9.SAA2	SAA2	Neutrophil count	-0.00586121	0.0306911	0.848546	1	cis
P0DJI9.SAA2	SAA2	Platelet count	-0.021482	0.0232569	0.355652	1	cis
P0DJI9.SAA2	SAA2	Pulse pressure	-0.00780489	0.0206563	0.705546	1	cis
P0DJI9.SAA2	SAA2	Prothrombin time	0.0701699	0.033189	0.0344938	1	cis
P0DJI9.SAA2	SAA2	Posterior wall thickness	-0.0174299	0.0543877	0.748608	1	cis
P0DJI9.SAA2	SAA2	Red blood cell count	-0.0580631	0.024366	0.0171743	1	cis
P0DJI9.SAA2	SAA2	Relative wall thickness	-0.0173036	0.0544967	0.750851	1	cis
P0DJI9.SAA2	SAA2	Systolic blood pressure	-0.0141108	0.0207969	0.49745	1	cis
P0DJI9.SAA2	SAA2	Serum creatinine	0.0353869	0.0204376	0.0833689	1	cis
P0DJI9.SAA2	SAA2	Total bilirubin	0.00986661	0.0232725	0.671595	1	cis
P0DJI9.SAA2	SAA2	Total cholesterol	-0.0638282	0.0228573	0.0052308	1	cis
P0DJI9.SAA2	SAA2	Triglyceride	-0.0236178	0.0235568	0.31606	1	cis
P0DJI9.SAA2	SAA2	Total protein	-0.0278099	0.0231792	0.230227	1	cis
P0DJI9.SAA2	SAA2	Uric acid	0.0186543	0.0231104	0.419562	1	cis
P0DJI9.SAA2	SAA2	White blood cell count	-0.0122193	0.0231908	0.598261	1	cis
P0DJI9.SAA2	SAA2	Zinc sulfate turbidity test	0.00896615	0.0694185	0.89723	1	cis
P0DJI9.SAA2	SAA2	Atrial fibrillation	0.13452	0.116675	0.248935	1	cis
P10643.CO7	C7	Body mass index	0.00109219	0.0188784	0.953865	1	cis
P10643.CO7	C7	Albumin/globulin ratio	0.00384925	0.0239162	0.872135	1	cis
P10643.CO7	C7	Albumin	0.00356211	0.0234889	0.879462	1	cis
P10643.CO7	C7	Alkaline phosphatase	-0.0200576	0.0233815	0.390979	1	cis
P10643.CO7	C7	Alanine aminotransferase	-0.0302788	0.0206459	0.142492	1	cis
P10643.CO7	C7	Activated partial thromboplastin time	0.0652255	0.0398513	0.101689	1	cis
P10643.CO7	C7	Aspartate aminotransferase	-0.0428813	0.0209623	0.040792	1	cis
P10643.CO7	C7	Basophil count	0.0329816	0.0305143	0.27976	1	cis
P10643.CO7	C7	Blood sugar	0.0195571	0.0247607	0.429618	1	cis
P10643.CO7	C7	Blood urea nitrogen	0.0465061	0.020103	0.0207009	1	cis
P10643.CO7	C7	Calcium	-0.0170176	0.0280534	0.544105	1	cis
[truncated: 14,992 more rows]
