# Supplementary material for: Genome-wide genotype-serum proteome mapping provides insights into the cross-ancestry differences in cardiometabolic disease susceptibility
Source: Nat Commun. 2023 Feb 16;14:896. doi: 10.1038/s41467-023-36491-3 (PMC9935862; doi:10.1038/s41467-023-36491-3)
Supplement: Supplementary file 11 — Supplementary Data 10 [file 41467_2023_36491_MOESM11_ESM.xlsx]

## Sheet: Sheet1
Supplementary Data 10 Genetic instruments for Mendelian randomization analysis
ID	Protein-encoding gene	SNP	Chr	Position(hg19)	cis/trans	Effect allele	Other allele	Effect_allele_Freq	Beta_meta	SE_meta	P_meta	Directions of effect
A0A0C4DH36.HV338	IGHV3-38	rs11627639	14	106615908	cis	C	T	0.169739	-0.530141	0.038553	5.55e-43	----
A0A0C4DH36.HV338	IGHV3-38	rs75453434	14	106751448	cis	A	C	0.087391	-0.40178	0.050883	3.01e-15	----
A0A0C4DH68.KV224	IGKV2-24	rs11901621	2	90047876	cis	G	A	0.399332	0.283125	0.040475	2.76e-12	++++
A0A0C4DH69.KV109	IGKV1-9	rs1102739	2	90101170	cis	G	C	0.387635	0.424493	0.026397	3.87e-58	++++
A0A0C4DH69.KV109	IGKV1-9	rs859750	2	90116107	cis	C	T	0.064434	0.294983	0.052727	2.27e-08	++++
O75310.UDB11	UGT2B11	rs117095836	22	22677385	trans	A	G	0.054445	-0.660804	0.09961	3.38e-11	----
O75636.FCN3	FCN3	rs3813800	1	27697474	cis	C	G	0.178532	-0.699322	0.052583	2.57e-40	----
O95445.APOM	APOM	rs2736182	6	31583312	cis	A	G	0.197545	-0.347683	0.039775	2.44e-18	----
O95445.APOM	APOM	rs6913309	6	32339840	cis	A	T	0.122685	0.243353	0.042923	1.47e-08	++++
P00738.HPT	HP	rs8053498	16	71469705	cis	C	T	0.269392	-0.233569	0.032661	8.94e-13	----
P00738.HPT	HP	rs11648557	16	72010192	cis	T	C	0.04979	-0.757409	0.066357	3.85e-30	----
P00738.HPT	HP	rs77303550	16	72079657	cis	T	C	0.296511	0.407057	0.031766	1.5e-37	++++
P00748.FA12	F12	rs72648808	5	176347639	cis	A	G	0.24844	0.244825	0.033809	4.62e-13	++++
P00748.FA12	F12	rs10866705	5	176801131	cis	C	A	0.264143	0.404416	0.033129	3.09e-34	++++
P00748.FA12	F12	rs12517919	5	176842509	cis	G	A	0.197105	-0.250937	0.035311	1.24e-12	----
P00748.FA12	F12	rs179809	5	176865329	cis	G	T	0.191496	0.232689	0.036493	1.87e-10	++++
P00751.CFAB	CFB	rs444921	6	31932177	cis	T	C	0.073458	0.413084	0.055525	1.05e-13	++++
P01860.IGHG3	IGHG3	rs1407	14	106174261	cis	G	C	0.227417	-0.52673	0.03354	1.58e-55	----
P01861.IGHG4	IGHG4	rs11574630	16	31363788	trans	C	T	0.35552	0.217382	0.029207	1.03e-13	++++
P01871.IGHM	IGHM	rs2516994	14	106393297	cis	G	A	0.254852	-0.306801	0.034818	1.31e-18	----
P02649.APOE	APOE	rs769446	19	45408628	cis	C	T	0.092371	0.612638	0.048214	5.94e-37	++++
P02655.APOC2	APOC2	rs405697	19	45404691	cis	G	A	0.445208	0.195555	0.02888	1.32e-11	++++
P02750.A2GL	LRG1	rs4806987	19	4549459	cis	G	A	0.107409	0.414579	0.059255	2.73e-12	++++
P02765.FETUA	AHSG	rs6444149	3	186325801	cis	A	G	0.133719	-0.388737	0.041594	9.68e-21	----
P02776.PLF4	PF4	rs3756074	4	74848065	cis	C	G	0.142275	-0.26975	0.038719	3.37e-12	----
P02787.TRFE	TF	rs6794370	3	133490334	cis	A	C	0.297077	-0.225416	0.031333	6.54e-13	----
P03952.KLKB1	KLKB1	rs4253278	4	187164068	cis	G	A	0.373107	0.171093	0.028826	3.02e-09	++++
P04114.APOB	APOB	rs72654473	19	45414399	trans	A	C	0.090193	-0.344932	0.048311	9.73e-13	----
P04196.HRG	HRG	rs41268617	3	186359810	cis	T	G	0.476141	-0.398234	0.028762	1.49e-43	----
P04196.HRG	HRG	rs9879899	3	186381716	cis	T	C	0.290645	-0.201952	0.031766	2.12e-10	----
P04275.VWF	VWF	rs687621	9	136137065	trans	G	A	0.380362	0.324018	0.033239	2.01e-22	++++
P05156.CFAI	CFI	rs116867327	4	110660988	cis	A	C	0.076552	-0.477559	0.055773	1.17e-17	----
P05160.F13B	F13B	rs4915363	1	196905205	cis	T	C	0.252181	0.186856	0.032616	1.04e-08	++++
P05546.HEP2	SERPIND1	rs77303550	16	72079657	trans	T	C	0.296511	0.219135	0.032114	9.21e-12	++++
P07358.CO8B	C8B	rs684216	1	57403803	cis	C	G	0.444786	-0.159527	0.028759	2.98e-08	----
P07360.CO8G	C8G	rs7868669	9	139860100	cis	G	A	0.164056	0.302661	0.038606	4.74e-15	++++
P08519.APOA	LPA	rs7770628	6	161018174	cis	C	T	0.103403	0.401367	0.049291	4.06e-16	++++
P0C0L4.CO4A	C4A	rs6457302	6	30999065	cis	C	T	0.471506	-0.168184	0.028583	4.11e-09	----
P0C0L4.CO4A	C4A	rs2507978	6	31351664	cis	A	G	0.383398	-0.23488	0.029661	2.52e-15	----
P0C0L4.CO4A	C4A	rs2736163	6	31597708	cis	T	C	0.197256	0.31996	0.044699	8.51e-13	++++
P0C0L4.CO4A	C4A	rs187764	6	32902114	cis	T	C	0.067443	-0.371151	0.057623	1.23e-10	----
P0C0L5.CO4B	C4B	rs2523559	6	31330969	cis	C	A	0.137419	0.235864	0.041106	9.83e-09	++++
P0C0L5.CO4B	C4B	rs389883	6	31947460	cis	G	T	0.303163	-0.210556	0.031185	1.51e-11	----
P0C0L5.CO4B	C4B	rs9268909	6	32432340	cis	C	T	0.139599	-0.23408	0.041205	1.37e-08	----
P0DJI8.SAA1	SAA1	rs75846249	11	18268061	cis	T	C	0.071871	0.255492	0.043037	2.99e-09	++++
P0DJI8.SAA1	SAA1	rs11024588	11	18277217	cis	G	A	0.489385	0.329611	0.027911	3.79e-32	++++
P0DJI9.SAA2	SAA2	rs1520886	11	18264738	cis	T	C	0.437697	-0.145442	0.024035	1.48e-09	----
P0DJI9.SAA2	SAA2	rs11024588	11	18277217	cis	G	A	0.489385	0.439134	0.027291	3.31e-58	++++
P0DJI9.SAA2	SAA2	rs12271810	11	18277283	cis	G	A	0.178322	-0.224348	0.0308	3.38e-13	----
P0DJI9.SAA2	SAA2	rs4150674	11	18383584	cis	G	A	0.125697	-0.293367	0.036179	5.38e-16	----
P0DJI9.SAA2	SAA2	rs141771998	11	18614935	cis	G	C	0.062727	0.364259	0.048245	4.54e-14	++++
P10643.CO7	C7	rs2034492	5	40974159	cis	G	A	0.442801	-0.189803	0.029184	8.11e-11	----
P15169.CBPN	CPN1	rs12267374	10	101768770	cis	A	G	0.227142	-0.211457	0.033689	3.57e-10	----
P20742.PZP	PZP	rs2277413	12	9317784	cis	A	G	0.487265	0.246758	0.024724	1.98e-23	++++
P20742.PZP	PZP	rs11049897	12	9420994	cis	C	T	0.483255	0.143248	0.024939	9.5e-09	++++
P22792.CPN2	CPN2	rs11711157	3	194061826	cis	T	C	0.305746	-0.224681	0.031074	5.01e-13	----
P22891.PROZ	PROZ	rs559054	13	113800622	cis	C	T	0.48064	0.377214	0.022907	7.09e-61	++++
P22891.PROZ	PROZ	rs76645207	13	113821656	cis	G	A	0.085731	-0.230684	0.040833	1.65e-08	----
P22891.PROZ	PROZ	rs7330624	13	113967851	cis	C	G	0.466765	-0.17851	0.023225	1.59e-14	----
P23942.PRPH2	PRPH2	rs13343526	19	58908150	trans	C	G	0.076311	-0.749071	0.078939	2.48e-21	----
P27169.PON1	PON1	rs62467349	7	94946795	cis	T	C	0.078313	0.393827	0.052834	9.45e-14	++++
P27169.PON1	PON1	rs13236941	7	94955820	cis	T	C	0.366483	0.314408	0.029546	2.06e-26	++++
P35557.HXK4	GCK	rs2244027	6	31347566	trans	G	A	0.426498	0.468592	0.026002	1.5e-72	++++
P36980.FHR2	CFHR2	rs12029494	1	196477674	cis	G	T	0.427138	-0.152078	0.026731	1.31e-08	----
P36980.FHR2	CFHR2	rs78531813	1	196892773	cis	T	C	0.14579	0.743021	0.053502	8.29e-44	++++
P36980.FHR2	CFHR2	rs6428379	1	196937536	cis	T	C	0.083219	0.745516	0.047749	6.6e-55	++++
P36980.FHR2	CFHR2	rs1923759	1	197414097	cis	A	G	0.321419	0.160785	0.0283	1.37e-08	++++
P49247.RPIA	RPIA	rs200567660	14	106171195	trans	G	C	0.227734	-0.283191	0.029833	2.4e-21	----
P51884.LUM	LUM	rs7135740	12	91500002	cis	T	A	0.289033	-0.197232	0.031528	4.08e-10	----
P55056.APOC4	APOC4	rs111809714	19	45443647	cis	C	T	0.49347	0.144527	0.021962	4.84e-11	++++
P82930.RT34	MRPS34	rs760293	6	31611777	trans	T	C	0.20565	0.295536	0.039861	1.28e-13	++++
Q03591.FHR1	CFHR1	rs60642321	1	196822368	cis	G	A	0.052819	-0.967805	0.06256	6.16e-54	----
Q16610.ECM1	ECM1	rs1694385	1	150377960	cis	A	G	0.212434	-0.353638	0.032455	1.3e-27	----
Q5VYM1.CI131	C9orf131	rs2075799	6	31778529	trans	T	C	0.234774	0.268392	0.032891	3.52e-16	++++
Q8NFW9.MYRIP	MYRIP	rs79669707	11	18270325	trans	A	G	0.067755	0.33582	0.039104	9.35e-18	++++
Q96IY4.CBPB2	CPB2	rs7318648	13	46606632	cis	C	T	0.234161	0.304961	0.041705	2.74e-13	++++
Q9H1X3.DJC25	DNAJC25	rs2507978	6	31351664	trans	A	G	0.383398	-0.217323	0.029087	8.29e-14	----
Q9NZ56.FMN2	FMN2	rs117095836	22	22677385	trans	A	G	0.054445	-0.627004	0.061049	1.03e-24	----
Q9P0L2.MARK1	MARK1	rs12589136	14	94793686	trans	T	G	0.388314	-0.236661	0.035011	1.43e-11	----
P04003.C4BPA_peptide	C4BPA	rs28368251	16	76056219	cis	C	T	0.116879	0.103576	0.017636	4.4e-09	++++
P02649.APOE_peptide	APOE	rs1065853	19	45413233	cis	T	G	0.087353	0.540248	0.048864	2.21e-28	++++
P02649.APOE_peptide	APOE	rs5112	19	45430280	cis	C	G	0.352105	-0.168315	0.029996	2.06e-08	----
P04196.HRG_peptide	HRG	rs6775048	3	186361473	cis	C	G	0.124761	0.271818	0.043846	5.84e-10	++++
P04196.HRG_peptide	HRG	rs1042464	3	186395572	cis	A	T	0.187145	-0.375425	0.037331	9.2e-24	----
P02787.TRFE_peptide	TF	rs8177204	3	133470107	cis	T	C	0.407981	0.168407	0.029375	1.01e-08	++++
P07360.CO8G_peptide	C8G	rs4880178	9	139861395	cis	T	A	0.156697	0.265958	0.038966	9.09e-12	++++
P0C0L5.CO4B_peptide	C4B	rs1077394	6	31610384	cis	C	T	0.326623	0.222948	0.030901	5.62e-13	++++
P0C0L5.CO4B_peptide	C4B	rs2072633	6	31919578	cis	G	A	0.442143	-0.173635	0.028343	9.27e-10	----
P0C0L5.CO4B_peptide	C4B	rs9268541	6	32384527	cis	C	T	0.153695	-0.230878	0.03957	5.53e-09	----
Q96PD5.PGRP2_peptide	PGLYRP2	rs6512033	19	15571338	cis	A	C	0.285854	0.568891	0.040109	1.28e-45	++++
Q96PD5.PGRP2_peptide	PGLYRP2	rs10854145	19	15594064	cis	C	T	0.116533	-0.216897	0.034234	2.44e-10	----
Q96PD5.PGRP2_peptide	PGLYRP2	rs57669263	19	15612386	cis	C	T	0.124264	-0.229418	0.039178	4.88e-09	----
Q96PD5.PGRP2_peptide	PGLYRP2	rs2060262	19	15621333	cis	G	A	0.089844	0.251995	0.040025	3.15e-10	++++
P22792.CPN2_peptide	CPN2	rs11711157	3	194061826	cis	T	C	0.305013	-0.20705	0.029961	5.01e-12	----
P22792.CPN2_peptide	CPN2	rs11080055	17	26649724	trans	A	C	0.273468	0.216259	0.030387	1.15e-12	++++
P04275.VWF_peptide	VWF	rs687289	9	136137106	trans	A	G	0.371888	0.289268	0.026217	2.84e-28	++++
O75636.FCN3_peptide	FCN3	rs181353661	1	27710877	cis	A	T	0.160175	-0.385098	0.051557	8.42e-14	----
P04114.APOB_peptide.4	APOB	rs7412	19	45412079	trans	T	C	0.087109	-0.327866	0.048072	9.42e-12	----
P36955.PEDF_peptide	SERPINF1	rs34665863	17	1696369	cis	A	G	0.482961	-0.159337	0.028463	2.22e-08	----
P05156.CFAI_peptide	CFI	rs74817407	4	110667590	cis	T	C	0.131816	0.32942	0.042405	8.33e-15	++++
P20742.PZP_peptide	PZP	rs11049351	12	9343586	cis	G	T	0.422211	-0.194794	0.020207	5.79e-22	----
P04114.APOB_peptide.9	APOB	rs190712692	19	45425178	trans	A	G	0.085993	-0.365194	0.049773	2.27e-13	----
P20742.PZP_peptide.1	PZP	rs12426061	12	9259553	cis	T	C	0.332134	0.260796	0.022525	5.76e-31	++++
P20742.PZP_peptide.1	PZP	rs7137576	12	9372143	cis	C	G	0.14339	-0.283512	0.030087	4.67e-21	----
P20742.PZP_peptide.1	PZP	rs11049897	12	9420994	cis	C	T	0.485245	0.125109	0.021	2.63e-09	++++
P35542.SAA4_peptide	SAA4	rs2468789	11	18231749	cis	T	G	0.111516	0.298351	0.046706	1.74e-10	++++
P01859.IGHG2_peptide	IGHG2	rs1407	14	106174261	cis	G	C	0.228335	-0.257844	0.032815	4.11e-15	----
P02787.TRFE_peptide.3	TF	rs1405022	3	133481718	cis	T	C	0.468865	0.172	0.028632	1.94e-09	++++
P00748.FA12_peptide	F12	rs4976685	5	176766177	cis	G	A	0.151536	0.207612	0.030456	9.67e-12	++++
P01042.KNG1_peptide	KNG1	rs2689197	3	186438346	cis	T	C	0.430131	-0.192435	0.031382	8.94e-10	----
P02787.TRFE_peptide.4	TF	rs1405022	3	133481718	cis	T	C	0.468865	0.228382	0.028492	1.15e-15	++++
P02787.TRFE_peptide.5	TF	rs1405022	3	133481718	cis	T	C	0.468865	0.165513	0.028379	5.62e-09	++++
P04196.HRG_peptide.1	HRG	rs55636108	3	186381262	cis	C	T	0.453611	0.182463	0.031176	4.97e-09	++++
A0A0C4DH69.KV109_peptide	IGKV1-9	rs11901621	2	90047876	cis	G	A	0.397917	0.415052	0.026271	3.55e-56	++++
P00751.CFAB_peptide.3	CFB	6:32007624	6	32007624	cis	G	A	0.073955	0.354507	0.0633	2.19e-08	++++
P01876.IGHA1_peptide.2	IGHA1	rs1407	14	106174261	cis	G	C	0.228335	-0.404088	0.033385	1.1e-33	----
P02787.TRFE_peptide.9	TF	rs1358021	3	133488877	cis	C	A	0.463549	0.196097	0.031228	3.5e-10	++++
P02647.APOA1_peptide.4	APOA1	rs5081	11	116706346	cis	T	A	0.073207	-0.493706	0.054734	1.99e-19	----
P04196.HRG_peptide.3	HRG	rs6775048	3	186361473	cis	C	G	0.124761	0.25534	0.042705	2.31e-09	++++
P04196.HRG_peptide.3	HRG	rs60531302	3	186394326	cis	A	G	0.188717	-0.301449	0.051525	5.03e-09	----
Q96IY4.CBPB2_peptide	CPB2	rs34813434	13	46681765	cis	G	C	0.148358	0.243786	0.039924	1.05e-09	++++
P02787.TRFE_peptide.10	TF	rs16840612	3	133412360	cis	A	C	0.502922	0.156068	0.028314	3.63e-08	++++
P02787.TRFE_peptide.10	TF	rs1049296	3	133494354	cis	T	C	0.240005	-0.345758	0.049551	3.11e-12	----
P02787.TRFE_peptide.11	TF	rs202128708	3	133272840	cis	T	C	0.154776	0.329442	0.032818	1.1e-23	++++
P02787.TRFE_peptide.11	TF	rs6797713	3	133474832	cis	C	T	0.426243	-0.464086	0.023822	1.8e-84	----
P02787.TRFE_peptide.11	TF	rs59486895	3	133503327	cis	A	T	0.32257	0.784024	0.025488	1.05e-207	++++
P02787.TRFE_peptide.11	TF	rs1106170	3	133591883	cis	A	G	0.056512	0.528446	0.050794	2.56e-25	++++
Q06033.ITIH3_peptide	ITIH3	rs2276816	3	52860816	cis	T	C	0.057489	0.38995	0.060094	8.94e-11	++++
P02647.APOA1_peptide.5	APOA1	rs5132	11	116702778	cis	T	C	0.074215	-0.682218	0.054983	2.59e-35	----
P35542.SAA4_peptide.1	SAA4	rs2956632	11	18257017	cis	G	A	0.112157	0.353507	0.051218	5.33e-12	++++
P04275.VWF_peptide.1	VWF	rs4962113	9	136127641	trans	C	T	0.342637	-0.185837	0.025812	6.28e-13	----
Q03591.FHR1_peptide	CFHR1	rs10733086	1	196676935	cis	A	T	0.05113	0.367389	0.063815	8.78e-09	++++
Q03591.FHR1_peptide	CFHR1	rs60642321	1	196822368	cis	G	A	0.052431	-0.875834	0.089338	1.16e-22	----
P02787.TRFE_peptide.12	TF	rs8177215	3	133472958	cis	A	G	0.27787	-0.21538	0.032298	2.68e-11	----
P04003.C4BPA_peptide.3	C4BPA	rs2808470	1	207287187	cis	T	C	0.176746	0.220708	0.037085	2.73e-09	++++
P02654.APOC1_peptide	APOC1	rs5112	19	45430280	cis	C	G	0.352105	-0.169426	0.030105	1.87e-08	----
P12259.FA5_peptide	F5	rs3753305	1	169554058	cis	C	G	0.127418	0.234149	0.04242	3.48e-08	++++
P02787.TRFE_peptide.13	TF	rs1405022	3	133481718	cis	T	C	0.468865	0.20904	0.028306	1.59e-13	++++
P02787.TRFE_peptide.15	TF	rs2718796	3	133479200	cis	G	C	0.263191	-0.193282	0.032526	2.89e-09	----
P02765.FETUA_peptide	AHSG	rs2077119	3	186330462	cis	T	G	0.375878	-0.231558	0.030882	6.75e-14	----
Q06033.ITIH3_peptide.1	ITIH3	rs1060330	3	52288945	cis	C	T	0.351648	0.179923	0.030168	2.53e-09	++++
Q06033.ITIH3_peptide.1	ITIH3	rs77017530	3	52514164	cis	T	C	0.089532	-0.330761	0.05003	3.94e-11	----
Q06033.ITIH3_peptide.1	ITIH3	rs2276816	3	52860816	cis	T	C	0.057489	0.406782	0.060845	2.38e-11	++++
Q16610.ECM1_peptide	ECM1	rs77257036	1	150476186	cis	T	C	0.249695	-0.319715	0.030639	1.85e-25	----
Q9H1X3.DJC25_peptide	DNAJC25	rs77633711	6	32054659	trans	T	C	0.057123	-0.465302	0.060359	1.33e-14	----
P02750.A2GL_peptide.2	LRG1	rs4807603	19	4549922	cis	G	T	0.134373	0.287053	0.042069	9.22e-12	++++
P01871.IGHM_peptide.1	IGHM	rs12434905	14	106089955	cis	A	T	0.320629	-0.156029	0.028158	3.08e-08	----
P01871.IGHM_peptide.1	IGHM	rs192568966	14	106361605	cis	A	G	0.105217	-0.335105	0.043051	7.36e-15	----
P01871.IGHM_peptide.1	IGHM	rs12433228	14	106362734	cis	A	G	0.218869	0.456735	0.031914	2.06e-46	++++
P01871.IGHM_peptide.1	IGHM	rs2753538	14	106363687	cis	C	G	0.114333	-0.417875	0.041866	1.97e-23	----
P01871.IGHM_peptide.1	IGHM	rs9671884	14	106724591	cis	C	G	0.090499	0.246194	0.04471	3.75e-08	++++
P04114.APOB_peptide.16	APOB	rs769446	19	45408628	trans	C	T	0.091736	-0.35435	0.047436	8.37e-14	----
A0A0C4DH36.HV338_peptide	IGHV3-38	rs112394895	14	106600610	cis	G	A	0.134096	-0.465879	0.0427	1.11e-27	----
A0A0C4DH36.HV338_peptide	IGHV3-38	rs75453434	14	106751448	cis	A	C	0.087389	-0.398995	0.050998	5.37e-15	----
P27169.PON1_peptide	PON1	rs2057682	7	94990764	cis	C	G	0.230583	0.311665	0.034078	6.3e-20	++++
P07358.CO8B_peptide.1	C8B	rs684844	1	57397039	cis	A	G	0.444791	-0.182158	0.028048	8.61e-11	----
P02787.TRFE_peptide.16	TF	rs1405022	3	133481718	cis	T	C	0.468865	0.188748	0.028419	3.21e-11	++++
P04114.APOB_peptide.19	APOB	rs7412	19	45412079	trans	T	C	0.087109	-0.394255	0.049086	1.01e-15	----
Q96IY4.CBPB2_peptide.1	CPB2	rs9534305	13	46642156	cis	A	G	0.235728	0.270046	0.034058	2.32e-15	++++
A0A0C4DH68.KV224_peptide.1	IGKV2-24	rs11901621	2	90047876	cis	G	A	0.397917	0.34881	0.028265	5.97e-35	++++
P04114.APOB_peptide.23	APOB	rs72654473	19	45414399	trans	A	C	0.089528	-0.341179	0.048411	1.89e-12	----
P04114.APOB_peptide.24	APOB	rs1469513	2	21259562	cis	C	T	0.126625	-0.219778	0.035796	8.51e-10	----
P07358.CO8B_peptide.2	C8B	rs3768214	1	57408180	cis	C	G	0.383645	-0.189329	0.028439	2.89e-11	----
P04196.HRG_peptide.5	HRG	rs114232169	3	186389769	cis	G	T	0.406578	-0.437276	0.030453	1.04e-46	----
P02649.APOE_peptide.1	APOE	rs769446	19	45408628	cis	C	T	0.091736	0.588561	0.048601	1.02e-33	++++
P55056.APOC4_peptide.1	APOC4	rs5167	19	45448465	cis	T	G	0.485294	-0.102811	0.018526	2.93e-08	----
P10643.CO7_peptide.3	C7	rs9687064	5	40290877	cis	T	G	0.339716	0.140784	0.023003	9.62e-10	++++
P10643.CO7_peptide.3	C7	rs75467805	5	40622726	cis	C	G	0.127238	-0.187201	0.03323	1.81e-08	----
P10643.CO7_peptide.3	C7	rs367660347	5	40697202	cis	G	A	0.224251	0.169809	0.026483	1.48e-10	++++
P10643.CO7_peptide.3	C7	rs2034491	5	40954099	cis	G	C	0.101397	0.395143	0.038881	3.11e-24	++++
P27169.PON1_peptide.2	PON1	rs10243325	7	94856456	cis	C	T	0.441541	-0.169002	0.028921	5.25e-09	----
P27169.PON1_peptide.2	PON1	rs2057682	7	94990764	cis	C	G	0.230583	0.257595	0.033939	3.35e-14	++++
Q06033.ITIH3_peptide.2	ITIH3	rs2286797	3	52829633	cis	A	G	0.10938	-0.286602	0.044996	1.96e-10	----
P35542.SAA4_peptide.2	SAA4	rs2956632	11	18257017	cis	G	A	0.112157	0.334414	0.046849	9.85e-13	++++
P10643.CO7_peptide.4	C7	rs74837349	5	40964468	cis	C	T	0.086219	0.279791	0.049886	2.09e-08	++++
P00748.FA12_peptide.1	F12	rs1801020	5	176836532	cis	G	A	0.193676	0.789872	0.053004	3.55e-50	++++
P00748.FA12_peptide.1	F12	rs179809	5	176865329	cis	G	T	0.190879	0.195909	0.035081	2.4e-08	++++
P0C0L5.CO4B_peptide.1	C4B	rs3778640	6	31094120	cis	C	G	0.146075	0.230064	0.03694	4.87e-10	++++
P0C0L5.CO4B_peptide.1	C4B	rs2853961	6	31231989	cis	A	G	0.161427	0.293351	0.035861	2.98e-16	++++
P0C0L5.CO4B_peptide.1	C4B	rs1051488	6	31322911	cis	C	T	0.41736	0.300481	0.026934	7.23e-29	++++
P0C0L5.CO4B_peptide.1	C4B	rs28752476	6	31352086	cis	C	T	0.184344	0.206499	0.033715	9.35e-10	++++
P0C0L5.CO4B_peptide.1	C4B	rs2230365	6	31525448	cis	T	C	0.185225	0.241857	0.03398	1.14e-12	++++
P0C0L5.CO4B_peptide.1	C4B	rs494620	6	31838713	cis	A	G	0.363391	0.443995	0.027414	6.04e-59	++++
P0C0L5.CO4B_peptide.1	C4B	rs139347611	6	31975839	cis	A	G	0.09444	0.347657	0.045276	1.68e-14	++++
P0C0L5.CO4B_peptide.1	C4B	rs2021783	6	32044851	cis	T	C	0.225832	-0.526498	0.031874	3.05e-61	----
P0C0L5.CO4B_peptide.1	C4B	rs115461385	6	32058676	cis	T	C	0.087416	0.522171	0.045332	1.15e-30	++++
P0C0L5.CO4B_peptide.1	C4B	rs9469084	6	32080383	cis	T	C	0.082726	0.618622	0.048272	1.48e-37	++++
P0C0L5.CO4B_peptide.1	C4B	rs377763	6	32199144	cis	A	C	0.151248	0.461229	0.037548	1.21e-34	++++
P0C0L5.CO4B_peptide.1	C4B	6:32609094	6	32609094	cis	T	C	0.493046	-0.296585	0.027862	1.99e-26	----
P0C0L5.CO4B_peptide.1	C4B	rs2858308	6	32670000	cis	T	G	0.151449	0.395692	0.036501	2.38e-27	++++
P0C0L5.CO4B_peptide.1	C4B	rs241437	6	32797684	cis	A	G	0.457788	-0.153375	0.026464	6.99e-09	----
P0C0L5.CO4B_peptide.1	C4B	rs17220479	6	32940815	cis	T	C	0.062845	-0.323818	0.054011	2.09e-09	----
P08519.APOA_peptide.1	LPA	rs7770628	6	161018174	cis	C	T	0.102873	0.352663	0.039382	3.6e-19	++++
P04003.C4BPA_peptide.6	C4BPA	rs2808468	1	207280703	cis	G	A	0.174516	0.290751	0.036609	2.09e-15	++++
P04196.HRG_peptide.7	HRG	rs41268617	3	186359810	cis	T	G	0.47519	-0.205464	0.035408	6.7e-09	----
P02787.TRFE_peptide.17	TF	rs6794370	3	133490334	cis	A	C	0.2954	-0.253338	0.031295	6.01e-16	----
P02765.FETUA_peptide.3	AHSG	rs116975397	3	186324108	cis	A	G	0.054176	-0.346744	0.062583	3.09e-08	----
P02765.FETUA_peptide.3	AHSG	rs2070632	3	186334004	cis	A	C	0.097975	-0.381512	0.048994	7.2e-15	----
P02765.FETUA_peptide.4	AHSG	rs2070632	3	186334004	cis	A	C	0.097975	-0.326298	0.053342	9.82e-10	----
P29622.KAIN_peptide.5	SERPINA4	rs10142033	14	95041623	cis	T	A	0.226943	0.201313	0.034473	5.37e-09	++++
P02776.PLF4_peptide	PF4	rs3756074	4	74848065	cis	C	G	0.142036	-0.228743	0.038807	3.87e-09	----
P02787.TRFE_peptide.18	TF	rs6794370	3	133490334	cis	A	C	0.2954	-0.216749	0.031697	8.32e-12	----
P27169.PON1_peptide.3	PON1	rs705379	7	94953895	cis	A	G	0.47313	-0.283935	0.02821	8.43e-24	----
P04114.APOB_peptide.35	APOB	rs7412	19	45412079	trans	T	C	0.087109	-0.355395	0.049321	6.01e-13	----
P04114.APOB_peptide.36	APOB	rs72654473	19	45414399	trans	A	C	0.089528	-0.327183	0.04698	3.43e-12	----
P04275.VWF_peptide.3	VWF	rs8176645	9	136149098	trans	A	T	0.371758	0.277748	0.027831	2e-23	++++
P02787.TRFE_peptide.19	TF	rs3811658	3	133476852	cis	T	C	0.409131	0.17107	0.030726	2.64e-08	++++
P27169.PON1_peptide.4	PON1	rs2237583	7	94950177	cis	C	T	0.337003	0.166104	0.029926	2.92e-08	++++
P27169.PON1_peptide.4	PON1	rs13236941	7	94955820	cis	T	C	0.366966	0.315206	0.030162	1.56e-25	++++
P20742.PZP_peptide.4	PZP	rs139223232	12	9320130	cis	T	G	0.182144	-0.225374	0.026962	6.67e-17	----
P20742.PZP_peptide.4	PZP	rs1017301	12	9362931	cis	C	A	0.409851	-0.217816	0.021365	2.24e-24	----
P36980.FHR2_peptide	CFHR2	rs199615054	1	196723599	cis	T	C	0.379328	-0.207312	0.036901	1.98e-08	----
P36980.FHR2_peptide	CFHR2	rs1359594	1	196927428	cis	T	G	0.083747	0.721722	0.044701	1.36e-58	++++
P36980.FHR2_peptide	CFHR2	rs78684793	1	197102936	cis	G	A	0.052666	0.484145	0.069523	3.44e-12	++++
P36980.FHR2_peptide	CFHR2	rs7526780	1	197295641	cis	T	A	0.06659	0.367621	0.048822	5.31e-14	++++
P36980.FHR2_peptide	CFHR2	rs10922215	1	197363948	cis	A	G	0.219514	0.164745	0.029854	3.5e-08	++++
P05156.CFAI_peptide.2	CFI	rs5030556	4	110618145	cis	C	T	0.085558	-0.281824	0.051494	4.53e-08	----
P05156.CFAI_peptide.2	CFI	rs13104777	4	110665481	cis	C	T	0.171277	0.289089	0.038198	3.96e-14	++++
P05156.CFAI_peptide.2	CFI	rs74817407	4	110667590	cis	T	C	0.131816	-1.1678	0.042128	4.68e-169	----
P05156.CFAI_peptide.2	CFI	rs78298715	4	110729717	cis	G	C	0.241452	0.214359	0.033774	2.27e-10	++++
P04114.APOB_peptide.42	APOB	rs520354	2	21259612	cis	A	G	0.158961	-0.332975	0.038644	7.3e-18	----
P02787.TRFE_peptide.21	TF	rs2718796	3	133479200	cis	G	C	0.263191	-0.191636	0.032716	4.83e-09	----
P02787.TRFE_peptide.22	TF	rs1358021	3	133488877	cis	C	A	0.463549	0.188544	0.028331	2.93e-11	++++
P02652.APOA2_peptide.7	APOA2	rs59612622	2	37452007	trans	T	C	0.374866	0.175101	0.026332	3.04e-11	++++
P07360.CO8G_peptide.1	C8G	rs885070	9	139856810	cis	A	G	0.164339	0.357505	0.056367	2.33e-10	++++
P02787.TRFE_peptide.23	TF	rs6785365	3	133262445	cis	A	G	0.069617	-0.34802	0.054906	2.4e-10	----
P02787.TRFE_peptide.23	TF	rs13080154	3	133429086	cis	C	T	0.489548	0.275382	0.028163	1.49e-22	++++
P02787.TRFE_peptide.23	TF	rs3811657	3	133474607	cis	A	G	0.172338	-0.930194	0.036348	2.23e-144	----
P02787.TRFE_peptide.23	TF	rs6781444	3	133501718	cis	C	A	0.095088	-0.872754	0.058472	2.48e-50	----
P02787.TRFE_peptide.23	TF	rs116974632	3	133541473	cis	T	C	0.114406	0.324725	0.045644	1.17e-12	++++
P02787.TRFE_peptide.23	TF	rs7616492	3	133654846	cis	A	G	0.249565	-0.192917	0.032851	4.41e-09	----
P02787.TRFE_peptide.24	TF	rs6794370	3	133490334	cis	A	C	0.2954	-0.207307	0.03155	5.18e-11	----
P05156.CFAI_peptide.3	CFI	rs74817407	4	110667590	cis	T	C	0.131816	0.244817	0.040796	2.02e-09	++++
P02649.APOE_peptide.2	APOE	rs405509	19	45408836	cis	G	T	0.346547	0.181474	0.029369	6.64e-10	++++
P05155.IC1_peptide.7	SERPING1	rs12292224	11	57332643	cis	G	A	0.054453	-0.623145	0.073366	2.11e-17	----
P05155.IC1_peptide.7	SERPING1	rs714942	11	57696694	cis	C	T	0.076435	-0.483691	0.085323	1.47e-08	----
P02649.APOE_peptide.3	APOE	rs61679753	19	45400747	cis	A	T	0.091952	0.554289	0.047826	5.04e-31	++++
P02649.APOE_peptide.3	APOE	rs66626994	19	45428234	cis	A	G	0.09785	-0.657908	0.065141	5.93e-24	----
P02649.APOE_peptide.4	APOE	rs7254892	19	45389596	cis	A	G	0.077351	0.496337	0.053357	1.46e-20	++++
P10643.CO7_peptide.5	C7	rs1450657	5	40949776	cis	T	G	0.26965	-0.211231	0.031763	3.03e-11	----
P10643.CO7_peptide.5	C7	rs1349371	5	41001632	cis	T	G	0.419206	0.166047	0.029018	1.08e-08	++++
P02787.TRFE_peptide.28	TF	rs6794361	3	133490310	cis	G	A	0.463325	0.189503	0.031239	1.35e-09	++++
O75636.FCN3_peptide.2	FCN3	rs3813800	1	27697474	cis	C	G	0.17824	-0.662562	0.047958	2.27e-43	----
Q9NZ56.FMN2_peptide	FMN2	rs117095836	22	22677385	trans	A	G	0.054021	-0.599245	0.061503	2.1e-22	----
P82930.RT34_peptide	MRPS34	rs77633711	6	32054659	trans	T	C	0.057123	-0.459206	0.058789	5.94e-15	----
P04003.C4BPA_peptide.8	C4BPA	rs2808470	1	207287187	cis	T	C	0.176746	-0.390777	0.039181	2.13e-23	----
P02774.VTDB_peptide.10	GC	rs6822876	4	72557221	cis	G	A	0.440893	-0.346292	0.027158	3.36e-37	----
P02774.VTDB_peptide.10	GC	rs6845925	4	72612975	cis	A	T	0.241224	0.777683	0.031738	1.6e-132	++++
P02774.VTDB_peptide.10	GC	rs222040	4	72616932	cis	A	G	0.365424	-0.343607	0.028237	4.98e-34	----
P02774.VTDB_peptide.10	GC	rs66811958	4	72645806	cis	A	G	0.388942	0.385418	0.028251	2.46e-42	++++
P02774.VTDB_peptide.10	GC	rs67325168	4	72777077	cis	C	A	0.239277	0.216747	0.032231	1.82e-11	++++
P02774.VTDB_peptide.10	GC	rs9790741	4	73000885	cis	G	T	0.29746	-0.161982	0.02965	4.79e-08	----
P02774.VTDB_peptide.10	GC	rs2365698	4	73150808	cis	T	C	0.112895	0.267259	0.043825	1.1e-09	++++
P07358.CO8B_peptide.4	C8B	rs684216	1	57403803	cis	C	G	0.444977	-0.160515	0.024713	8.58e-11	----
P00738.HPT_peptide	HP	rs16973266	16	71537550	cis	A	G	0.216871	-0.204722	0.03549	8.21e-09	----
P00738.HPT_peptide	HP	rs11648557	16	72010192	cis	T	C	0.049717	-0.644332	0.066383	3.03e-22	----
P00738.HPT_peptide	HP	rs62053845	16	72012402	cis	A	G	0.318565	0.265469	0.03405	6.67e-15	++++
P00738.HPT_peptide	HP	rs12918905	16	72097225	cis	C	T	0.233917	-0.350063	0.034537	4.1e-24	----
P10643.CO7_peptide.6	C7	rs62358580	5	40938000	cis	C	T	0.162828	-0.255941	0.038559	3.3e-11	----
P04003.C4BPA_peptide.11	C4BPA	rs77660718	1	207275947	cis	T	A	0.177155	-0.437728	0.03676	1.17e-32	----
P36955.PEDF_peptide.1	SERPINF1	rs62088172	17	1666253	cis	T	C	0.461551	-0.173316	0.028979	2.28e-09	----
P35557.HXK4_peptide	GCK	rs2244027	6	31347566	trans	G	A	0.427993	0.467954	0.026072	5.55e-72	++++
P03952.KLKB1_peptide.3	KLKB1	rs10004932	4	187137482	cis	G	A	0.448429	0.167498	0.030702	4.99e-08	++++
P36980.FHR2_peptide.1	CFHR2	rs12029246	1	196381177	cis	T	C	0.384471	-0.14639	0.026393	2.99e-08	----
P36980.FHR2_peptide.1	CFHR2	rs78531813	1	196892773	cis	T	C	0.1458	0.753191	0.066872	2.16e-29	++++
P36980.FHR2_peptide.1	CFHR2	rs6667243	1	196941493	cis	T	C	0.088282	0.75537	0.048923	9.84e-54	++++
P36980.FHR2_peptide.1	CFHR2	rs113605888	1	197374762	cis	A	G	0.217529	0.205509	0.035266	5.78e-09	++++
P01009.A1AT_peptide.12	SERPINA1	rs1980618	14	94852423	cis	A	T	0.357347	-0.241732	0.030117	1.05e-15	----
Q96IY4.CBPB2_peptide.3	CPB2	rs1581846	13	46650686	cis	G	A	0.208964	-0.199261	0.03351	2.82e-09	----
Q96IY4.CBPB2_peptide.3	CPB2	rs1326398	13	46652690	cis	T	G	0.146558	0.228696	0.038601	3.22e-09	++++
P20742.PZP_peptide.5	PZP	rs10843050	12	9330605	cis	C	T	0.447947	-0.287037	0.023384	1.35e-34	----
P20742.PZP_peptide.5	PZP	rs78315493	12	9411595	cis	G	A	0.103514	-0.329981	0.047875	5.69e-12	----
P04114.APOB_peptide.61	APOB	rs7412	19	45412079	trans	T	C	0.087109	-0.341476	0.049293	4.45e-12	----
P02787.TRFE_peptide.30	TF	rs8177197	3	133469530	cis	A	G	0.407844	0.361442	0.041804	5.63e-18	++++
P02787.TRFE_peptide.30	TF	rs6806081	3	133532054	cis	A	G	0.053415	-0.492325	0.072697	1.31e-11	----
P08519.APOA_peptide.3	LPA	rs4708876	6	161068320	cis	C	G	0.103778	0.346444	0.041535	7.76e-17	++++
P00734.THRB_peptide.11	F2	rs78579936	11	46071388	cis	C	T	0.164895	-0.341326	0.034979	1.82e-22	----
P00734.THRB_peptide.11	F2	rs10769199	11	46273240	cis	G	T	0.195389	0.243304	0.033037	1.85e-13	++++
P00734.THRB_peptide.11	F2	rs11038860	11	46339184	cis	T	C	0.24409	0.702569	0.0299	5.03e-122	++++
P00734.THRB_peptide.11	F2	rs80015663	11	46520300	cis	C	T	0.081992	-0.457161	0.055521	1.91e-16	----
P00734.THRB_peptide.11	F2	rs12417149	11	47128288	cis	A	G	0.092146	-0.442971	0.051851	1.38e-17	----
P00734.THRB_peptide.11	F2	rs2596397	11	47247621	cis	A	G	0.279366	0.648111	0.030366	5.18e-101	++++
P00734.THRB_peptide.11	F2	rs7129948	11	47661498	cis	A	C	0.048124	0.327303	0.059614	4.11e-08	++++
P08697.A2AP_peptide.4	SERPINF2	rs4790816	17	1645371	cis	T	A	0.185371	-0.53974	0.036099	1.68e-50	----
Q8NFW9.MYRIP_peptide	MYRIP	rs79669707	11	18270325	trans	A	G	0.068348	0.299641	0.038666	9.66e-15	++++
P00751.CFAB_peptide.13	CFB	rs429608	6	31930462	cis	A	G	0.069876	-0.805085	0.060809	5.7e-40	----
P00751.CFAB_peptide.13	CFB	rs8283	6	32083300	cis	G	A	0.33591	-0.180542	0.029917	1.64e-09	----
P00751.CFAB_peptide.13	CFB	rs3129949	6	32298814	cis	A	C	0.090367	-0.302108	0.0515	4.58e-09	----
P00751.CFAB_peptide.13	CFB	rs2071551	6	32729459	cis	C	T	0.097101	-0.320426	0.04828	3.32e-11	----
P0C0L4.CO4A_peptide.1	C4A	rs2244027	6	31347566	cis	G	A	0.427993	0.191148	0.029275	6.83e-11	++++
P0C0L4.CO4A_peptide.1	C4A	rs707938	6	31729359	cis	G	A	0.363191	0.26152	0.031818	2.16e-16	++++
P0C0L4.CO4A_peptide.1	C4A	rs9268541	6	32384527	cis	C	T	0.153695	-0.244757	0.039934	9.11e-10	----
P02649.APOE_peptide.6	APOE	rs7254892	19	45389596	cis	A	G	0.077351	0.31356	0.050686	6.35e-10	++++
P22891.PROZ_peptide.1	PROZ	rs559054	13	113800622	cis	C	T	0.480122	0.321033	0.022069	6.8e-48	++++
P22891.PROZ_peptide.1	PROZ	rs9549380	13	113949751	cis	A	G	0.473311	-0.172785	0.022393	1.26e-14	----
P04196.HRG_peptide.9	HRG	rs3733159	3	186360409	cis	T	G	0.473917	-0.316183	0.03305	1.18e-21	----
P08603.CFAH_peptide.26	CFH	rs116877015	1	196530837	cis	G	A	0.099805	-0.246595	0.035814	5.98e-12	----
P08603.CFAH_peptide.26	CFH	rs146340148	1	196733073	cis	T	C	0.434226	0.254639	0.022781	5.67e-29	++++
P08603.CFAH_peptide.26	CFH	rs77747198	1	197076779	cis	C	T	0.055481	0.287793	0.04656	6.56e-10	++++
P08603.CFAH_peptide.26	CFH	rs1009188	1	197257090	cis	C	T	0.142585	-0.169857	0.030573	2.83e-08	----
P0DJI9.SAA2_peptide	SAA2	rs79669707	11	18270325	cis	A	G	0.068348	0.342659	0.048899	2.52e-12	++++
P0DJI9.SAA2_peptide	SAA2	rs7945581	11	18275165	cis	G	T	0.258927	-0.269666	0.026819	9.34e-24	----
P0DJI9.SAA2_peptide	SAA2	rs7925813	11	18280067	cis	A	G	0.476414	-0.376368	0.027053	5.91e-44	----
P0DJI9.SAA2_peptide	SAA2	rs141771998	11	18614935	cis	G	C	0.063048	0.340104	0.047932	1.34e-12	++++
P0DJI8.SAA1_peptide.1	SAA1	rs11024588	11	18277217	cis	G	A	0.491605	0.316865	0.02248	4.46e-45	++++
P0DJI8.SAA1_peptide.1	SAA1	rs12271810	11	18277283	cis	G	A	0.178687	-0.160704	0.029197	3.8e-08	----
P22792.CPN2_peptide.4	CPN2	rs11711157	3	194061826	cis	T	C	0.305013	-0.231483	0.030689	4.8e-14	----
P07358.CO8B_peptide.5	C8B	rs713452	1	57386275	cis	T	C	0.462457	-0.157077	0.0283	2.92e-08	----
O75636.FCN3_peptide.3	FCN3	rs3813795	1	27679797	cis	G	A	0.249774	0.183525	0.033023	2.8e-08	++++
O75636.FCN3_peptide.3	FCN3	rs181353661	1	27710877	cis	A	T	0.160175	-0.487218	0.049619	9.94e-23	----
P02787.TRFE_peptide.31	TF	rs143071821	3	133445001	cis	C	T	0.400944	0.178087	0.02903	8.79e-10	++++
P05160.F13B_peptide	F13B	rs4915363	1	196905205	cis	T	C	0.254069	0.104873	0.018964	3.27e-08	++++
P15169.CBPN_peptide	CPN1	rs2862922	10	101771569	cis	T	A	0.216755	-0.198793	0.034527	8.76e-09	----
P02787.TRFE_peptide.34	TF	rs1405022	3	133481718	cis	T	C	0.468865	0.202477	0.02823	7.67e-13	++++
P51884.LUM_peptide.1	LUM	rs17018712	12	91496137	cis	C	T	0.292984	-0.185154	0.029335	2.85e-10	----
P08603.CFAH_peptide.32	CFH	rs140300240	1	196342958	cis	G	A	0.082868	-0.379755	0.04915	1.16e-14	----
P08603.CFAH_peptide.32	CFH	rs6693594	1	196495566	cis	C	A	0.454584	-0.732018	0.039023	1.86e-78	----
P08603.CFAH_peptide.32	CFH	rs149859066	1	196691495	cis	C	T	0.063675	-0.501301	0.054874	6.92e-20	----
P08603.CFAH_peptide.32	CFH	rs190577253	1	196821919	cis	A	G	0.056354	-0.462117	0.058555	3.12e-15	----
P08603.CFAH_peptide.32	CFH	rs117485108	1	196936707	cis	A	G	0.098066	0.331259	0.046562	1.17e-12	++++
P08603.CFAH_peptide.32	CFH	rs10754220	1	197244290	cis	A	G	0.149841	0.216107	0.038961	2.98e-08	++++
P07358.CO8B_peptide.7	C8B	rs684216	1	57403803	cis	C	G	0.444977	-0.181921	0.028746	2.56e-10	----
Q06033.ITIH3_peptide.4	ITIH3	rs736408	3	52835354	cis	T	C	0.320966	0.141851	0.024165	4.47e-09	++++
P07360.CO8G_peptide.4	C8G	rs10870152	9	139867726	cis	T	A	0.18326	0.221875	0.037021	2.12e-09	++++
Q9P0L2.MARK1_peptide	MARK1	rs709932	14	94849201	trans	T	C	0.233008	-0.503242	0.065728	2e-14	----
P00738.HPT_peptide.1	HP	rs11648557	16	72010192	cis	T	C	0.049717	-0.682954	0.066462	9.71e-25	----
P00738.HPT_peptide.1	HP	rs35484594	16	72021985	cis	C	A	0.30248	0.201983	0.032347	4.39e-10	++++
P00738.HPT_peptide.1	HP	rs12918905	16	72097225	cis	C	T	0.233917	-0.305266	0.0338	1.8e-19	----
Q03591.FHR1_peptide.2	CFHR1	1:196733716	1	196733716	cis	A	G	0.469844	0.311455	0.022985	8.67e-42	++++
Q03591.FHR1_peptide.2	CFHR1	rs380733	1	196734018	cis	G	A	0.058632	0.335073	0.048491	5.03e-12	++++
Q03591.FHR1_peptide.2	CFHR1	rs12240143	1	196845017	cis	C	T	0.181822	-0.360058	0.048203	8.4e-14	----
Q03591.FHR1_peptide.2	CFHR1	rs117485108	1	196936707	cis	A	G	0.098066	0.39448	0.038449	1.15e-24	++++
P00751.CFAB_peptide.15	CFB	6:32007624	6	32007624	cis	G	A	0.073955	0.344399	0.055834	7.12e-10	++++
P04114.APOB_peptide.77	APOB	rs1469513	2	21259562	cis	C	T	0.126625	-0.251236	0.041891	2.06e-09	----
P0C0L4.CO4A_peptide.2	C4A	rs2244027	6	31347566	cis	G	A	0.427993	0.166397	0.027439	1.37e-09	++++
P0C0L4.CO4A_peptide.2	C4A	rs443198	6	32190406	cis	A	G	0.431751	-0.199203	0.027267	2.87e-13	----
P0C0L4.CO4A_peptide.2	C4A	rs511027	6	32206687	cis	T	A	0.089425	-0.281833	0.047107	2.26e-09	----
P02655.APOC2_peptide.4	APOC2	rs405697	19	45404691	cis	G	A	0.445459	0.166172	0.028691	7.15e-09	++++
P00738.HPT_peptide.2	HP	rs75357168	16	71466817	cis	G	A	0.255994	-0.194376	0.033317	5.56e-09	----
P00738.HPT_peptide.2	HP	rs11648557	16	72010192	cis	T	C	0.049717	-0.768115	0.066584	9.42e-31	----
P00738.HPT_peptide.2	HP	rs62053845	16	72012402	cis	A	G	0.318565	0.281711	0.030682	4.51e-20	++++
P00738.HPT_peptide.2	HP	rs34042070	16	72101525	cis	G	C	0.255408	-0.388988	0.032185	1.36e-33	----
P20742.PZP_peptide.6	PZP	rs888118	12	9203066	cis	C	A	0.49279	0.205342	0.02273	1.75e-19	++++
P20742.PZP_peptide.6	PZP	rs2377744	12	9323453	cis	T	C	0.176065	-0.288481	0.034153	3.16e-17	----
P20742.PZP_peptide.6	PZP	rs1017301	12	9362931	cis	C	A	0.409851	-0.296973	0.02288	1.75e-38	----
P20742.PZP_peptide.6	PZP	rs79910264	12	9436220	cis	C	T	0.066964	-0.251933	0.044424	1.45e-08	----
Q03591.FHR1_peptide.3	CFHR1	rs7542235	1	196823613	cis	G	A	0.055417	-0.845231	0.084548	1.68e-23	----
P23942.PRPH2_peptide	PRPH2	rs10407616	19	58896384	trans	G	C	0.080667	-0.761315	0.078461	3.12e-22	----
P02750.A2GL_peptide.4	LRG1	rs4807603	19	4549922	cis	G	T	0.134373	0.309593	0.042118	2.06e-13	++++
P01009.A1AT_peptide.15	SERPINA1	rs709932	14	94849201	cis	T	C	0.233008	-0.793765	0.045693	1.52e-67	----
P05156.CFAI_peptide.6	CFI	rs74817407	4	110667590	cis	T	C	0.131816	0.233565	0.04131	1.61e-08	++++
P08519.APOA_peptide.4	LPA	rs578560	6	160699698	cis	G	A	0.06736	0.255862	0.046882	4.94e-08	++++
P01860.IGHG3_peptide	IGHG3	rs1407	14	106174261	cis	G	C	0.228335	-0.529555	0.042557	1.66e-35	----
P01860.IGHG3_peptide.1	IGHG3	rs115161557	14	106155272	cis	G	A	0.239907	-0.436532	0.032722	1.48e-40	----
P06727.APOA4_peptide.23	APOA4	rs117341026	11	116555126	cis	A	G	0.082205	0.282657	0.049153	9.13e-09	++++
P06727.APOA4_peptide.23	APOA4	rs7350481	11	116586283	cis	T	C	0.249928	-0.33621	0.030325	1.57e-28	----
P06727.APOA4_peptide.23	APOA4	rs645901	11	116702362	cis	T	C	0.424971	-0.537718	0.027295	2.46e-86	----
P06727.APOA4_peptide.23	APOA4	rs2513094	11	116806412	cis	C	T	0.255441	0.296017	0.030946	1.19e-21	++++
P06727.APOA4_peptide.23	APOA4	rs1242127	11	117076564	cis	A	G	0.401697	0.305288	0.05135	2.84e-09	++++
P06727.APOA4_peptide.23	APOA4	rs2510446	11	117185634	cis	C	T	0.237576	0.191103	0.031572	1.46e-09	++++
P04114.APOB_peptide.85	APOB	rs190712692	19	45425178	trans	A	G	0.085993	-0.384105	0.04936	7.5e-15	----
P00748.FA12_peptide.3	F12	rs6556314	5	176819252	cis	T	C	0.175639	0.621042	0.037069	5.98e-63	++++
P01859.IGHG2_peptide.3	IGHG2	rs1407	14	106174261	cis	G	C	0.228335	-0.198065	0.03363	3.98e-09	----
P01861.IGHG4_peptide	IGHG4	rs11574630	16	31363788	trans	C	T	0.356467	0.197681	0.029271	1.5e-11	++++
P01042.KNG1_peptide.9	KNG1	rs2889832	3	186432214	cis	G	C	0.389368	-0.169554	0.029324	7.57e-09	----
O75310.UDB11_peptide	UGT2B11	rs117095836	22	22677385	trans	A	G	0.054021	-0.637775	0.088409	5.66e-13	----
P02655.APOC2_peptide.7	APOC2	rs5112	19	45430280	cis	C	G	0.352105	-0.200891	0.030049	2.39e-11	----
P02750.A2GL_peptide.5	LRG1	rs4806987	19	4549459	cis	G	A	0.107493	0.425644	0.046358	4.51e-20	++++
P05156.CFAI_peptide.7	CFI	rs74817407	4	110667590	cis	T	C	0.131816	0.295253	0.041995	2.14e-12	++++
P02787.TRFE_peptide.39	TF	rs13080154	3	133429086	cis	C	T	0.489548	0.222131	0.027454	6.22e-16	++++
P02787.TRFE_peptide.39	TF	rs3811657	3	133474607	cis	A	G	0.172338	-0.765262	0.035455	2.92e-103	----
P02787.TRFE_peptide.39	TF	rs6781444	3	133501718	cis	C	A	0.095088	-0.74976	0.047313	1.66e-56	----
P02787.TRFE_peptide.39	TF	rs116974632	3	133541473	cis	T	C	0.114406	0.285497	0.04452	1.48e-10	++++
P05156.CFAI_peptide.8	CFI	rs74817407	4	110667590	cis	T	C	0.131816	0.299544	0.041791	7.94e-13	++++
P49247.RPIA_peptide	RPIA	rs1407	14	106174261	trans	G	C	0.228335	-0.26969	0.030106	3.5e-19	----
P10643.CO7_peptide.9	C7	rs79241415	5	40943518	cis	C	A	0.09535	0.307243	0.050394	1.11e-09	++++
P10643.CO7_peptide.9	C7	rs2329433	5	40978019	cis	T	C	0.477918	0.21469	0.028966	1.3e-13	++++
P10643.CO7_peptide.9	C7	rs445118	5	41263064	cis	G	A	0.46049	-0.166565	0.028874	8.2e-09	----
P02649.APOE_peptide.8	APOE	rs7412	19	45412079	cis	T	C	0.087109	0.578629	0.049196	6.69e-32	++++
P02649.APOE_peptide.8	APOE	rs5112	19	45430280	cis	C	G	0.352105	-0.171896	0.03006	1.1e-08	----
P07360.CO8G_peptide.5	C8G	rs908837	9	139856328	cis	G	A	0.144282	0.240499	0.042062	1.11e-08	++++
P02765.FETUA_peptide.9	AHSG	rs2070632	3	186334004	cis	A	C	0.097975	-0.285057	0.046512	9.13e-10	----
P04196.HRG_peptide.10	HRG	rs3733159	3	186360409	cis	T	G	0.473917	-0.191259	0.028687	2.7e-11	----
P04196.HRG_peptide.10	HRG	rs28390219	3	186444085	cis	C	T	0.203143	-0.235517	0.03534	2.75e-11	----
P08603.CFAH_peptide.41	CFH	rs10733086	1	196676935	cis	A	T	0.05113	-0.472072	0.065283	4.99e-13	----
P00738.HPT_peptide.4	HP	rs75357168	16	71466817	cis	G	A	0.255994	-0.191677	0.034335	2.43e-08	----
P00738.HPT_peptide.4	HP	rs116894978	16	71992880	cis	A	G	0.368072	0.168602	0.02977	1.52e-08	++++
P00738.HPT_peptide.4	HP	rs11648557	16	72010192	cis	T	C	0.049717	-0.705655	0.066858	5.21e-26	----
P00738.HPT_peptide.4	HP	rs34042070	16	72101525	cis	G	C	0.255408	-0.31074	0.032879	3.57e-21	----
P27169.PON1_peptide.7	PON1	rs705379	7	94953895	cis	A	G	0.47313	-0.267403	0.02786	8.68e-22	----
P00748.FA12_peptide.4	F12	rs200028730	5	176350901	cis	C	G	0.31749	0.194872	0.031041	3.54e-10	++++
P00748.FA12_peptide.4	F12	5:176823488	5	176823488	cis	T	C	0.159333	0.864935	0.044346	1.15e-84	++++
P00748.FA12_peptide.4	F12	rs12517919	5	176842509	cis	G	A	0.199978	-0.235519	0.035759	4.67e-11	----
P00748.FA12_peptide.4	F12	rs179809	5	176865329	cis	G	T	0.190879	0.235988	0.036364	8.89e-11	++++
P00738.HPT_peptide.5	HP	rs8053498	16	71469705	cis	C	T	0.26925	-0.219636	0.0326	1.67e-11	----
P00738.HPT_peptide.5	HP	rs11648557	16	72010192	cis	T	C	0.049717	-0.716113	0.066108	2.6e-27	----
P00738.HPT_peptide.5	HP	rs77303550	16	72079657	cis	T	C	0.297168	0.350918	0.034663	4.65e-24	++++
P20742.PZP_peptide.7	PZP	rs11048023	12	9074702	cis	A	G	0.369133	0.127549	0.022697	1.96e-08	++++
P20742.PZP_peptide.7	PZP	rs7311982	12	9314857	cis	T	C	0.48643	-0.337614	0.022182	2.88e-52	----
P20742.PZP_peptide.7	PZP	rs1017302	12	9367402	cis	A	G	0.112513	-0.384011	0.043579	1.3e-18	----
P01859.IGHG2_peptide.4	IGHG2	rs1407	14	106174261	cis	G	C	0.228335	-0.295566	0.032618	1.36e-19	----
P00748.FA12_peptide.5	F12	5:176823488	5	176823488	cis	T	C	0.159333	0.607464	0.04715	6.09e-38	++++
P00748.FA12_peptide.5	F12	rs12517919	5	176842509	cis	G	A	0.199978	-0.182075	0.027621	4.49e-11	----
O95445.APOM_peptide	APOM	rs805258	6	31633552	cis	T	C	0.197869	-0.365883	0.036969	4.58e-23	----
P02749.APOH_peptide.9	APOH	rs11651658	17	64198640	cis	C	T	0.058149	-0.847586	0.093653	1.51e-19	----
P02649.APOE_peptide.9	APOE	rs769446	19	45408628	cis	C	T	0.091736	0.562452	0.052886	2.2e-26	++++
Q5VYM1.CI131_peptide	C9orf131	rs77633711	6	32054659	trans	T	C	0.057123	-0.469702	0.058008	5.91e-16	----
P01860.IGHG3_peptide.2	IGHG3	rs1134590	14	106188230	cis	C	T	0.206798	-0.489206	0.037376	4.19e-39	----
O75636.FCN3_peptide.4	FCN3	rs58337722	1	27694362	cis	T	G	0.184213	-0.170984	0.023661	5.17e-13	----
O75636.FCN3_peptide.5	FCN3	rs181353661	1	27710877	cis	A	T	0.160175	-0.513605	0.051947	5.06e-23	----
P36955.PEDF_peptide.2	SERPINF1	rs8074840	17	1674429	cis	C	T	0.367919	-0.202443	0.029537	7.46e-12	----
P04196.HRG_peptide.12	HRG	rs41268617	3	186359810	cis	T	G	0.47519	-0.398187	0.028875	3.22e-43	----
P02787.TRFE_peptide.40	TF	rs6794370	3	133490334	cis	A	C	0.2954	-0.224328	0.031554	1.21e-12	----
P00738.HPT_peptide.6	HP	rs9930543	16	71612631	cis	G	A	0.260479	-0.217375	0.033234	6.33e-11	----
P00738.HPT_peptide.6	HP	rs11648557	16	72010192	cis	T	C	0.049717	-0.687055	0.066287	3.85e-25	----
P00738.HPT_peptide.6	HP	rs62053845	16	72012402	cis	A	G	0.318565	0.25898	0.030553	2.45e-17	++++
P00738.HPT_peptide.6	HP	rs28731397	16	72097279	cis	C	T	0.234058	-0.365501	0.045857	1.66e-15	----
P27169.PON1_peptide.8	PON1	rs705379	7	94953895	cis	A	G	0.47313	-0.331424	0.02846	2.63e-31	----
