# Supplementary material for: Genome-wide genotype-serum proteome mapping provides insights into the cross-ancestry differences in cardiometabolic disease susceptibility
Source: Nat Commun. 2023 Feb 16;14:896. doi: 10.1038/s41467-023-36491-3 (PMC9935862; doi:10.1038/s41467-023-36491-3)
Supplement: Supplementary file 12 — Supplementary Data 11 [file 41467_2023_36491_MOESM12_ESM.xlsx]

## Sheet: Sheet1
Supplementary Data 11 Reverse Mendelian randomization based on GSMR
Traits	ID	Protein-encoding gene	Beta	SE	P	nsnp
Body mass index	A0A075B6Q5.HV364	IGHV3-64	-0.116958	0.145776	0.422371	69
Body mass index	A0A0B4J1U7.HV601	IGHV6-1	-0.0536463	0.128898	0.677271	68
Body mass index	A0A0B4J1V6.HV373	IGHV3-73	0.0144562	0.130965	0.912107	69
Body mass index	A0A0B4J1Y9.HV372	IGHV3-72	-0.0515337	0.10946	0.637783	69
Body mass index	A0A0C4DH35.HV335	IGHV3-35	-0.11743	0.14666	0.423307	69
Body mass index	A0A0C4DH36.HV338	IGHV3-38	-0.0596239	0.148001	0.687051	69
Body mass index	A0A0C4DH42.HV366	IGHV3-66	-0.0207959	0.140472	0.882309	69
Body mass index	A0A0C4DH68.KV224	IGKV2-24	-0.0474718	0.142957	0.739837	69
Body mass index	A0A0C4DH69.KV109	IGKV1-9	-0.277761	0.132514	0.0360739	69
Body mass index	A0A0J9YVY3.HV741	IGHV7-4-1	-0.0125578	0.145193	0.931076	69
Body mass index	A6NDY0.EPAB2	PABPN1L	0.0153449	0.144678	0.915533	69
Body mass index	A6NNL5.CO061	C15orf61	-0.023012	0.139427	0.868908	69
Body mass index	O00748.EST2	CES2	0.0679782	0.124702	0.585666	69
Body mass index	O14559.RHG33	ARHGAP33	0.0575963	0.140279	0.681377	69
Body mass index	O14578.CTRO	CIT	0.133575	0.104603	0.201612	69
Body mass index	O14791.APOL1	APOL1	-0.0439975	0.124591	0.723988	69
Body mass index	O43347.MSI1H	MSI1	0.0302731	0.133387	0.820457	69
Body mass index	O43866.CD5L	CD5L	-0.0374989	0.143904	0.794414	69
Body mass index	O43908.NKG2F	KLRC4	0.00918889	0.105146	0.93036	69
Body mass index	O60500.NPHN	NPHS1	-0.118831	0.132375	0.369355	69
Body mass index	O60667.FAIM3	FAIM3	-0.149468	0.131075	0.254151	69
Body mass index	O60674.JAK2	JAK2	0.165413	0.133599	0.215667	69
Body mass index	O60890.OPHN1	OPHN1	-0.111069	0.130163	0.39349	69
Body mass index	O60909.B4GT2	B4GALT2	-0.106507	0.140559	0.448604	69
Body mass index	O75310.UDB11	UGT2B11	-0.0022354	0.13187	0.986475	69
Body mass index	O75636.FCN3	FCN3	-0.0557838	0.145596	0.701616	69
Body mass index	O75882.ATRN	ATRN	-0.128838	0.147077	0.381037	69
Body mass index	O94915.FRYL	FRYL	0.163371	0.145628	0.261932	69
Body mass index	O94988.FA13A	FAM13A	0.036495	0.108522	0.736651	69
Body mass index	O95445.APOM	APOM	-0.137258	0.143719	0.339554	68
Body mass index	O95954.FTCD	FTCD	-0.254926	0.145556	0.0798772	69
Body mass index	P00450.CERU	CP	-0.171908	0.144347	0.23368	68
Body mass index	P00734.THRB	F2	-0.0930821	0.144845	0.520463	69
Body mass index	P00736.C1R	C1R	-0.183239	0.144801	0.205708	69
Body mass index	P00738.HPT	HP	-0.00857343	0.145021	0.952858	68
Body mass index	P00740.FA9	F9	-0.0873874	0.148978	0.557486	69
Body mass index	P00742.FA10	F10	-0.100375	0.146365	0.492849	69
Body mass index	P00747.PLMN	PLG	-0.0193551	0.147335	0.895485	68
Body mass index	P00748.FA12	F12	-0.163241	0.147508	0.26844	69
Body mass index	P00751.CFAB	CFB	-0.188833	0.144898	0.192502	69
Body mass index	P01008.ANT3	SERPINC1	-0.287774	0.144878	0.0469974	69
Body mass index	P01009.A1AT	SERPINA1	-0.281911	0.147724	0.0563454	69
Body mass index	P01011.AACT	SERPINA3	-0.19195	0.148311	0.195583	69
Body mass index	P01019.ANGT	AGT	0.0305992	0.148071	0.836282	68
Body mass index	P01023.A2MG	A2M	-0.255141	0.14669	0.0819784	69
Body mass index	P01024.CO3	C3	-0.0675569	0.148781	0.649778	68
Body mass index	P01031.CO5	C5	-0.154117	0.14268	0.280071	69
Body mass index	P01042.KNG1	KNG1	-0.0812224	0.145312	0.576195	68
Body mass index	P01344.IGF2	IGF2	0.0966828	0.137238	0.481126	68
Body mass index	P01591.IGJ	IGJ	-0.235419	0.143355	0.100546	69
Body mass index	P01619.KV320	IGKV3-20	-0.0209906	0.143613	0.883794	69
Body mass index	P01700.LV147	IGLV1-47	0.00416542	0.145766	0.977203	69
Body mass index	P01714.LV319	IGLV3-19	-0.0599738	0.147553	0.684408	69
Body mass index	P01766.HV313	IGHV3-13	0.0638318	0.145225	0.660272	69
Body mass index	P01824.HV439	IGHV4-39	-0.0246527	0.140717	0.860928	69
Body mass index	P01834.IGKC	IGKC	-0.223376	0.14754	0.130025	69
Body mass index	P01859.IGHG2	IGHG2	-0.115191	0.144433	0.425137	69
Body mass index	P01860.IGHG3	IGHG3	-0.152173	0.141812	0.283241	69
Body mass index	P01861.IGHG4	IGHG4	-0.00334852	0.14261	0.981267	68
Body mass index	P01871.IGHM	IGHM	-0.03055	0.146042	0.834302	68
Body mass index	P01876.IGHA1	IGHA1	0.0783471	0.143487	0.585051	69
Body mass index	P02458.CO2A1	COL2A1	0.182495	0.126384	0.148746	69
Body mass index	P02647.APOA1	APOA1	-0.149173	0.154061	0.332907	68
Body mass index	P02649.APOE	APOE	0.11957	0.140597	0.395081	69
Body mass index	P02652.APOA2	APOA2	-0.262841	0.142939	0.0659395	68
Body mass index	P02654.APOC1	APOC1	-0.196296	0.14339	0.171009	69
Body mass index	P02655.APOC2	APOC2	0.0651969	0.145047	0.653081	69
Body mass index	P02656.APOC3	APOC3	-0.0698246	0.145934	0.632319	69
Body mass index	P02671.FIBA	FGA	0.246871	0.144069	0.0866086	69
Body mass index	P02743.SAMP	APCS	0.106615	0.145658	0.464198	68
Body mass index	P02745.C1QA	C1QA	-0.0218051	0.148352	0.883146	68
Body mass index	P02746.C1QB	C1QB	0.0280008	0.149864	0.851785	68
Body mass index	P02747.C1QC	C1QC	-0.151655	0.146253	0.299766	69
Body mass index	P02748.CO9	C9	-0.120146	0.147075	0.413984	69
Body mass index	P02749.APOH	APOH	-0.100876	0.143756	0.482856	69
Body mass index	P02750.A2GL	LRG1	0.105431	0.15117	0.485534	68
Body mass index	P02751.FINC	FN1	-0.179553	0.151552	0.236112	69
Body mass index	P02753.RET4	RBP4	0.0231912	0.142253	0.870496	69
Body mass index	P02760.AMBP	AMBP	-0.0813558	0.145481	0.576013	69
Body mass index	P02763.A1AG1	ORM1	0.00566864	0.148901	0.969632	68
Body mass index	P02765.FETUA	AHSG	-0.0793971	0.148155	0.592023	68
Body mass index	P02766.TTHY	TTR	-0.21103	0.144985	0.145522	69
Body mass index	P02774.VTDB	GC	-0.0696113	0.142443	0.625056	69
Body mass index	P02775.CXCL7	PPBP	-0.126953	0.146117	0.384932	69
Body mass index	P02776.PLF4	PF4	-0.0729867	0.134929	0.588557	69
Body mass index	P02787.TRFE	TF	-0.193404	0.145627	0.184153	69
Body mass index	P02790.HEMO	HPX	0.0511165	0.149677	0.732718	68
Body mass index	P03952.KLKB1	KLKB1	-0.011261	0.141151	0.936412	69
Body mass index	P04003.C4BPA	C4BPA	0.0773337	0.14555	0.595197	68
Body mass index	P04004.VTNC	VTN	0.0408978	0.149624	0.784593	68
Body mass index	P04070.PROC	PROC	-0.259609	0.139977	0.0636456	69
Body mass index	P04114.APOB	APOB	-0.143639	0.143172	0.315734	69
Body mass index	P04180.LCAT	LCAT	-0.0674255	0.148424	0.649631	68
Body mass index	P04196.HRG	HRG	-0.205696	0.14429	0.153992	69
Body mass index	P04217.A1BG	A1BG	-0.0640005	0.150172	0.669975	67
Body mass index	P04275.VWF	VWF	-0.171858	0.140264	0.220482	69
Body mass index	P04278.SHBG	SHBG	-0.191998	0.142706	0.178493	69
Body mass index	P05090.APOD	APOD	-0.253936	0.1416	0.0729202	69
Body mass index	P05155.IC1	SERPING1	-0.0871696	0.148656	0.557616	69
Body mass index	P05156.CFAI	CFI	0.0226882	0.150378	0.880075	68
Body mass index	P05160.F13B	F13B	-0.0856458	0.143163	0.549681	69
Body mass index	P05452.TETN	CLEC3B	0.0300029	0.0608503	0.62197	69
Body mass index	P05543.THBG	SERPINA7	-0.00687789	0.108084	0.949261	69
Body mass index	P05546.HEP2	SERPIND1	-0.138733	0.14448	0.336941	68
Body mass index	P06276.CHLE	BCHE	-0.208907	0.14847	0.159409	68
Body mass index	P06312.KV401	IGKV4-1	-0.299108	0.142608	0.0359574	69
Body mass index	P06396.GELS	GSN	-0.172774	0.143251	0.227784	69
Body mass index	P06681.CO2	C2	-0.27294	0.149846	0.0685353	69
Body mass index	P06727.APOA4	APOA4	-0.083962	0.150529	0.576994	69
Body mass index	P07225.PROS	PROS1	0.160684	0.143165	0.261706	69
Body mass index	P07357.CO8A	C8A	-0.222355	0.141908	0.117138	68
Body mass index	P07358.CO8B	C8B	-0.152564	0.145589	0.29468	69
Body mass index	P07359.GP1BA	GP1BA	-0.10925	0.12058	0.364918	69
Body mass index	P07360.CO8G	C8G	-0.226549	0.146153	0.121123	69
Body mass index	P07996.TSP1	THBS1	-0.198027	0.147611	0.179744	69
Body mass index	P08185.CBG	SERPINA6	0.0939957	0.145443	0.518103	68
Body mass index	P08519.APOA	LPA	-0.0599672	0.126515	0.635505	69
Body mass index	P08603.CFAH	CFH	-0.0859697	0.145373	0.554271	69
Body mass index	P08697.A2AP	SERPINF2	-0.170139	0.143341	0.235246	68
Body mass index	P09871.C1S	C1S	-0.132117	0.152787	0.387198	68
Body mass index	P0C0L4.CO4A	C4A	-0.157867	0.144173	0.273523	69
Body mass index	P0C0L5.CO4B	C4B	0.174351	0.147428	0.236962	67
Body mass index	P0DJI8.SAA1	SAA1	0.119029	0.115086	0.301013	69
Body mass index	P0DJI9.SAA2	SAA2	0.0124741	0.119843	0.9171	69
Body mass index	P0DOX2.IGA2	NA	0.0259003	0.14345	0.856719	69
Body mass index	P0DOX3.IGD	NA	-0.10898	0.137898	0.429359	69
Body mass index	P0DOX4.IGE	NA	-0.0632897	0.15117	0.67546	69
Body mass index	P0DOX5.IGG1	NA	-0.17231	0.145056	0.234878	69
Body mass index	P0DOX7.IGK	NA	0.0189968	0.142576	0.894004	68
Body mass index	P10515.ODP2	DLAT	-0.0432546	0.105092	0.680641	69
Body mass index	P10643.CO7	C7	-0.215031	0.144742	0.13738	69
Body mass index	P10909.CLUS	CLU	-0.298475	0.147179	0.0425622	69
Body mass index	P12259.FA5	F5	-0.283628	0.14254	0.0466114	68
Body mass index	P13671.CO6	C6	-0.279372	0.144085	0.0525082	69
Body mass index	P14151.LYAM1	SELL	-0.00390166	0.110828	0.971916	69
Body mass index	P14410.SUIS	SI	-0.0747258	0.145302	0.607056	69
Body mass index	P14621.ACYP2	ACYP2	-0.072326	0.116944	0.536266	69
Body mass index	P15169.CBPN	CPN1	-0.0868529	0.142308	0.541651	69
Body mass index	P18428.LBP	LBP	0.118795	0.141478	0.401092	68
Body mass index	P19652.A1AG2	ORM2	0.0298421	0.140567	0.831874	69
Body mass index	P19823.ITIH2	ITIH2	-0.138881	0.14234	0.329217	69
Body mass index	P19827.ITIH1	ITIH1	-0.148061	0.145295	0.308188	69
Body mass index	P20701.ITAL	ITGAL	-0.0224455	0.129654	0.862559	69
Body mass index	P20742.PZP	PZP	-0.0958546	0.127146	0.450914	69
Body mass index	P20851.C4BPB	C4BPB	0.0977931	0.148012	0.508799	69
Body mass index	P22352.GPX3	GPX3	-0.275278	0.144332	0.0564875	69
Body mass index	P22792.CPN2	CPN2	-0.0286139	0.144339	0.842857	68
Body mass index	P22891.PROZ	PROZ	-0.01631	0.119846	0.891749	69
Body mass index	P23142.FBLN1	FBLN1	-0.103911	0.140798	0.460506	69
Body mass index	P23942.PRPH2	PRPH2	-0.0704072	0.137001	0.60731	68
Body mass index	P25311.ZA2G	AZGP1	-0.0824608	0.144747	0.56889	69
Body mass index	P26440.IVD	IVD	0.168916	0.127397	0.184872	69
Body mass index	P27169.PON1	PON1	-0.0316136	0.143753	0.825937	69
Body mass index	P27658.CO8A1	COL8A1	-0.233718	0.097188	0.016181	69
Body mass index	P27918.PROP	CFP	0.0111362	0.139375	0.936316	69
Body mass index	P29622.KAIN	SERPINA4	-0.019091	0.147202	0.896809	69
Body mass index	P30086.PEBP1	PEBP1	-0.204905	0.137503	0.136176	68
Body mass index	P30153.2AAA	PPP2R1A	-0.0735879	0.104239	0.480219	69
Body mass index	P35251.RFC1	RFC1	-0.0244338	0.137691	0.859153	69
Body mass index	P35542.SAA4	SAA4	-0.00607293	0.143532	0.966251	69
Body mass index	P35557.HXK4	GCK	-0.0920004	0.128003	0.472304	68
Body mass index	P35858.ALS	IGFALS	-0.0211683	0.141357	0.880961	69
Body mass index	P36952.SPB5	SERPINB5	0.0843439	0.0899582	0.348455	69
Body mass index	P36955.PEDF	SERPINF1	0.0908092	0.145205	0.531716	68
Body mass index	P36980.FHR2	CFHR2	-0.0485597	0.132282	0.713551	69
Body mass index	P41180.CASR	CASR	0.111221	0.142683	0.435688	69
Body mass index	P43251.BTD	BTD	0.139174	0.131653	0.290452	68
Body mass index	P43652.AFAM	AFM	-0.191579	0.147165	0.192985	69
Body mass index	P46937.YAP1	YAP1	0.166344	0.13413	0.214913	69
Body mass index	P47989.XDH	XDH	0.0859657	0.144654	0.552322	68
Body mass index	P48167.GLRB	GLRB	-0.028864	0.14597	0.843249	69
Body mass index	P49247.RPIA	RPIA	0.0505171	0.128303	0.693778	69
Body mass index	P49406.RM19	MRPL19	-0.0553206	0.137805	0.688096	68
Body mass index	P49908.SEPP1	SEPP1	-0.133611	0.149182	0.370451	68
Body mass index	P50548.ERF	ERF	0.00687205	0.127997	0.957183	68
Body mass index	P51884.LUM	LUM	0.0502608	0.147135	0.732655	69
Body mass index	P55056.APOC4	APOC4	-0.0874334	0.107328	0.415278	69
Body mass index	P55058.PLTP	PLTP	-0.029453	0.125456	0.814389	69
Body mass index	P55157.MTP	MTTP	0.0296206	0.101572	0.770576	69
Body mass index	P55884.EIF3B	EIF3B	-0.0398801	0.0924534	0.666211	68
Body mass index	P57771.RGS8	RGS8	0.0790161	0.146463	0.589546	68
Body mass index	P68871.HBB	HBB	-0.148516	0.14443	0.303813	69
Body mass index	P69905.HBA	HBA2	-0.192442	0.143301	0.179295	69
Body mass index	P78411.IRX5	IRX5	0.275654	0.131518	0.0360876	69
Body mass index	P82930.RT34	MRPS34	0.0781631	0.140288	0.577418	68
Body mass index	Q03591.FHR1	CFHR1	0.17085	0.145426	0.240065	69
Body mass index	Q04725.TLE2	TLE2	-0.0424044	0.133147	0.750122	69
Body mass index	Q06033.ITIH3	ITIH3	-0.114529	0.14476	0.428849	69
Body mass index	Q06210.GFPT1	GFPT1	-0.0270461	0.13627	0.842674	69
Body mass index	Q12756.KIF1A	KIF1A	-0.057551	0.142917	0.687178	69
Body mass index	Q13129.RLF	RLF	-0.151297	0.144977	0.296672	69
Body mass index	Q13330.MTA1	MTA1	0.0233043	0.144955	0.872275	69
Body mass index	Q13360.ZN177	ZNF177	0.0850007	0.121384	0.483763	69
Body mass index	Q13790.APOF	APOF	-0.239274	0.1438	0.0961249	69
Body mass index	Q14147.DHX34	DHX34	-0.289151	0.144844	0.0459011	69
Body mass index	Q14197.ICT1	ICT1	0.0854094	0.118992	0.472896	69
Body mass index	Q14254.FLOT2	FLOT2	0.0561445	0.132159	0.670964	69
Body mass index	Q14520.HABP2	HABP2	0.0182717	0.147192	0.901208	68
Body mass index	Q14573.ITPR3	ITPR3	-0.30599	0.139049	0.0277645	68
Body mass index	Q14587.ZN268	ZNF268	-0.120624	0.130648	0.355861	68
Body mass index	Q14624.ITIH4	ITIH4	0.00841389	0.147611	0.954545	68
Body mass index	Q14693.LPIN1	LPIN1	0.0697255	0.143532	0.627122	69
Body mass index	Q14703.MBTP1	MBTPS1	-0.00251826	0.136172	0.985245	69
Body mass index	Q14997.PSME4	PSME4	-0.0128926	0.142495	0.927908	69
Body mass index	Q15034.HERC3	HERC3	0.0243021	0.134119	0.856212	69
Body mass index	Q15059.BRD3	BRD3	-0.0164335	0.102013	0.872021	69
Body mass index	Q15848.ADIPO	ADIPOQ	0.115914	0.123753	0.348936	69
Body mass index	Q16610.ECM1	ECM1	0.0118911	0.137979	0.931323	69
Body mass index	Q16637.SMN	SMN2	0.103357	0.115206	0.369636	69
Body mass index	Q16880.CGT	UGT8	0.0233755	0.129487	0.856741	69
Body mass index	Q401N2.ZACN	ZACN	0.067072	0.126545	0.596095	69
Body mass index	Q499Z4.ZN672	ZNF672	0.0552122	0.105547	0.600902	69
Body mass index	Q4G0P3.HYDIN	HYDIN	0.103965	0.136515	0.446317	69
Body mass index	Q5HYC2.K2026	KIAA2026	0.0551514	0.139969	0.693562	69
Body mass index	Q5HYI7.MTX3	MTX3	0.00440837	0.134368	0.973827	69
Body mass index	Q5JSL3.DOC11	DOCK11	-0.135716	0.141438	0.337284	69
Body mass index	Q5KSL6.DGKK	DGKK	0.0462136	0.113377	0.683559	69
Body mass index	Q5T011.SZT2	SZT2	-0.0563676	0.0870312	0.517197	69
Body mass index	Q5T1R4.ZEP3	HIVEP3	-0.0176201	0.116825	0.880113	69
Body mass index	Q5TID7.CC181	CCDC181	-0.00897849	0.147782	0.951554	68
Body mass index	Q5U651.RAIN	RASIP1	0.0018045	0.147603	0.990246	69
Body mass index	Q5VT40.FA78B	FAM78B	-0.167562	0.106523	0.115715	69
Body mass index	Q5VT97.SYDE2	SYDE2	-0.0528819	0.137065	0.699632	69
Body mass index	Q5VYM1.CI131	C9orf131	-0.00119179	0.139981	0.993207	68
Body mass index	Q68DQ2.CRBG3	CRYBG3	0.079928	0.124736	0.521667	69
Body mass index	Q6NUM9.RETST	RETSAT	0.122958	0.143966	0.393063	69
Body mass index	Q6P3X3.TTC27	TTC27	0.0548824	0.0840931	0.513989	69
Body mass index	Q6P9A1.ZN530	ZNF530	0.283996	0.115347	0.0138124	69
Body mass index	Q6YN16.HSDL2	HSDL2	0.0252231	0.13728	0.854222	69
Body mass index	Q6ZMW3.EMAL6	EML6	-0.193176	0.14337	0.177854	69
Body mass index	Q6ZN30.BNC2	BNC2	-0.0287982	0.13502	0.831102	69
Body mass index	Q70EL2.UBP45	USP45	-0.163914	0.126864	0.196342	69
Body mass index	Q7RTX0.TS1R3	TAS1R3	0.207494	0.128284	0.10578	69
Body mass index	Q7Z304.MAMC2	MAMDC2	-0.233877	0.136277	0.0861289	68
Body mass index	Q7Z3G6.PRIC2	PRICKLE2	-0.0530849	0.144177	0.712729	69
Body mass index	Q7Z4Y8.AT5L2	ATP5L2	0.0685149	0.100022	0.493344	69
Body mass index	Q7Z6B7.SRGP1	SRGAP1	0.0838024	0.117451	0.475532	69
Body mass index	Q86YV5.PRAG1	SGK223	-0.0447792	0.122421	0.714528	69
Body mass index	Q86Z02.HIPK1	HIPK1	-0.0562245	0.127584	0.65944	68
Body mass index	Q8IUG5.MY18B	MYO18B	-0.0199341	0.118133	0.865999	69
Body mass index	Q8IVE3.PKHH2	PLEKHH2	0.179408	0.11083	0.105496	69
Body mass index	Q8IVF7.FMNL3	FMNL3	-0.0914976	0.119596	0.444237	69
Body mass index	Q8N3D4.EH1L1	EHBP1L1	-0.109596	0.113736	0.335247	69
Body mass index	Q8N5S9.KKCC1	CAMKK1	-0.0744438	0.0959257	0.437715	69
Body mass index	Q8N9W8.FA71D	FAM71D	0.144319	0.122209	0.237633	69
Body mass index	Q8NCG5.CHST4	CHST4	-0.053086	0.126896	0.675697	69
Body mass index	Q8NCN5.PDPR	PDPR	-0.0568709	0.102544	0.579167	69
Body mass index	Q8NEL0.CCD54	CCDC54	-0.333773	0.127452	0.00882353	69
Body mass index	Q8NF99.ZN397	ZNF397	-0.171963	0.142998	0.229149	69
Body mass index	Q8NFB2.T185A	TMEM185A	-0.178001	0.124576	0.153044	69
Body mass index	Q8NFI4.F10A5	ST13P5 FAM10A5	0.115051	0.139538	0.409645	69
Body mass index	Q8NFW9.MYRIP	MYRIP	0.0861514	0.101865	0.397695	69
Body mass index	Q8NHJ6.LIRB4	LILRB4	0.00496239	0.128783	0.969263	69
Body mass index	Q8TEW0.PARD3	PARD3	0.146367	0.14439	0.310729	69
Body mass index	Q8TF30.WHAMM	WHAMM	0.144913	0.130381	0.266373	69
Body mass index	Q8WU76.SCFD2	SCFD2	-0.0821396	0.114997	0.475056	69
Body mass index	Q8WXI7.MUC16	MUC16 CA125	-0.0441575	0.146805	0.763575	69
Body mass index	Q8WZ42.TITIN	TTN	-0.0350931	0.120483	0.770844	69
Body mass index	Q92185.SIA8A	ST8SIA1	-0.156009	0.136287	0.252331	69
Body mass index	Q92547.TOPB1	TOPBP1	0.106186	0.102776	0.301524	69
Body mass index	Q92616.GCN1	GCN1L1	-0.1764	0.146508	0.228576	68
Body mass index	Q92835.SHIP1	INPP5D	-0.182536	0.139708	0.191363	69
Body mass index	Q92854.SEM4D	SEMA4D	-0.0690273	0.120413	0.566472	69
Body mass index	Q92878.RAD50	RAD50	0.0152861	0.0989118	0.877182	69
Body mass index	Q92993.KAT5	KAT5	0.0481651	0.113618	0.671623	69
Body mass index	Q96AP0.ACD	ACD	0.0229846	0.111548	0.836751	69
Body mass index	Q96IG2.FXL20	FBXL20	0.0457869	0.127956	0.720469	69
Body mass index	Q96IY4.CBPB2	CPB2	-0.177972	0.145764	0.222101	69
Body mass index	Q96KN2.CNDP1	CNDP1	-0.0643751	0.143294	0.653249	68
Body mass index	Q96M94.KLH15	KLHL15	-0.121	0.130073	0.352245	69
Body mass index	Q96PD5.PGRP2	PGLYRP2	-0.206995	0.141991	0.144896	69
Body mass index	Q96PU4.UHRF2	UHRF2	-0.142106	0.142685	0.319277	69
Body mass index	Q96RW7.HMCN1	HMCN1	0.0453117	0.137565	0.741866	68
Body mass index	Q99684.GFI1	GFI1	-0.22468	0.145017	0.121301	68
Body mass index	Q9BRJ2.RM45	MRPL45	0.069707	0.0885976	0.43141	69
Body mass index	Q9BUY5.ZN426	ZNF426	-0.00496578	0.0960788	0.95878	69
Body mass index	Q9BXT4.TDRD1	TDRD1	0.0895801	0.114315	0.43326	69
Body mass index	Q9BYX2.TBD2A	TBC1D2	0.193212	0.124446	0.120524	69
Body mass index	Q9H095.IQCG	IQCG	-0.0328378	0.145916	0.821943	68
Body mass index	Q9H0R1.AP5M1	AP5M1	-0.0261544	0.145207	0.85706	68
Body mass index	Q9H1X3.DJC25	DNAJC25	0.0589639	0.143397	0.680931	68
Body mass index	Q9H239.MMP28	MMP28	-0.165659	0.139561	0.235228	69
Body mass index	Q9H3P2.NELFA	NELFA	-0.209186	0.100156	0.0367433	69
Body mass index	Q9H5Q4.TFB2M	TFB2M	3.56915e-05	0.104058	0.999726	69
Body mass index	Q9NQ66.PLCB1	PLCB1	0.0645634	0.134682	0.631671	69
Body mass index	Q9NQC8.IFT46	IFT46	0.149983	0.127112	0.238028	69
Body mass index	Q9NRC6.SPTN5	SPTBN5	-0.259402	0.142664	0.0690237	69
Body mass index	Q9NRC8.SIR7	SIRT7	-0.0529812	0.116239	0.648538	69
Body mass index	Q9NRH1.YAED1	YAE1D1	0.0066168	0.0965158	0.945342	69
Body mass index	Q9NS85.CAH10	CA10	0.0889879	0.115204	0.439856	69
Body mass index	Q9NXL9.MCM9	MCM9	-0.0269215	0.139975	0.847483	68
Body mass index	Q9NZ56.FMN2	FMN2	-0.0978379	0.1306	0.453771	69
Body mass index	Q9NZP8.C1RL	C1RL	-0.106425	0.136934	0.437042	69
Body mass index	Q9P0L2.MARK1	MARK1	0.0422174	0.124331	0.73419	69
Body mass index	Q9P104.DOK5	DOK5	-0.0631902	0.108842	0.561532	68
Body mass index	Q9P278.FNIP2	FNIP2	-0.123822	0.142987	0.386508	69
Body mass index	Q9P2T0.THEG	THEG	0.00656352	0.138428	0.962183	69
Body mass index	Q9P2X0.DPM3	DPM3	0.00615611	0.14134	0.965259	69
Body mass index	Q9UBF2.COPG2	COPG2	-0.0451521	0.133267	0.734754	69
Body mass index	Q9UJ41.RABX5	RABGEF1	-0.166013	0.104044	0.110577	69
Body mass index	Q9UJQ1.LAMP5	LAMP5	0.0942282	0.115954	0.416429	69
Body mass index	Q9UPR3.SMG5	SMG5	0.0511891	0.121183	0.672724	68
Body mass index	Q9Y2K6.UBP20	USP20	-0.222115	0.121617	0.0677975	68
Body mass index	Q9Y467.SALL2	SALL2	-0.186597	0.14096	0.185582	69
Body mass index (kg/m2)	A0A075B6Q5.HV364	IGHV3-64	-0.0316101	0.0393991	0.422376	69
Body mass index (kg/m2)	A0A0B4J1U7.HV601	IGHV6-1	-0.0144991	0.0348377	0.677272	68
Body mass index (kg/m2)	A0A0B4J1V6.HV373	IGHV3-73	0.00390743	0.0353964	0.9121	69
Body mass index (kg/m2)	A0A0B4J1Y9.HV372	IGHV3-72	-0.0139282	0.029584	0.637782	69
Body mass index (kg/m2)	A0A0C4DH35.HV335	IGHV3-35	-0.031738	0.0396382	0.42331	69
Body mass index (kg/m2)	A0A0C4DH36.HV338	IGHV3-38	-0.0161142	0.0400007	0.687059	69
Body mass index (kg/m2)	A0A0C4DH42.HV366	IGHV3-66	-0.00562039	0.0379658	0.882313	69
Body mass index (kg/m2)	A0A0C4DH68.KV224	IGKV2-24	-0.0128306	0.0386375	0.73983	69
Body mass index (kg/m2)	A0A0C4DH69.KV109	IGKV1-9	-0.0750706	0.0358148	0.0360755	69
Body mass index (kg/m2)	A0A0J9YVY3.HV741	IGHV7-4-1	-0.00339384	0.0392415	0.93108	69
Body mass index (kg/m2)	A6NDY0.EPAB2	PABPN1L	0.00414742	0.0391025	0.91553	69
Body mass index (kg/m2)	A6NNL5.CO061	C15orf61	-0.00621969	0.0376834	0.868904	69
Body mass index (kg/m2)	O00748.EST2	CES2	0.0183722	0.0337034	0.585675	69
Body mass index (kg/m2)	O14559.RHG33	ARHGAP33	0.0155664	0.0379134	0.681381	69
Body mass index (kg/m2)	O14578.CTRO	CIT	0.0361015	0.0282714	0.201615	69
Body mass index (kg/m2)	O14791.APOL1	APOL1	-0.0118909	0.0336737	0.723996	69
Body mass index (kg/m2)	O43347.MSI1H	MSI1	0.00818115	0.0360509	0.820476	69
Body mass index (kg/m2)	O43866.CD5L	CD5L	-0.0101349	0.0388933	0.794415	69
Body mass index (kg/m2)	O43908.NKG2F	KLRC4	0.00248248	0.0284181	0.930389	69
Body mass index (kg/m2)	O60500.NPHN	NPHS1	-0.0321162	0.0357773	0.369363	69
Body mass index (kg/m2)	O60667.FAIM3	FAIM3	-0.0403968	0.035426	0.254156	69
Body mass index (kg/m2)	O60674.JAK2	JAK2	0.0447056	0.0361081	0.215677	69
Body mass index (kg/m2)	O60890.OPHN1	OPHN1	-0.0300183	0.0351795	0.393499	69
Body mass index (kg/m2)	O60909.B4GT2	B4GALT2	-0.0287858	0.0379891	0.448608	69
Body mass index (kg/m2)	O75310.UDB11	UGT2B11	-0.000603947	0.035641	0.98648	69
Body mass index (kg/m2)	O75636.FCN3	FCN3	-0.0150765	0.0393507	0.701623	69
Body mass index (kg/m2)	O75882.ATRN	ATRN	-0.0348216	0.0397509	0.381033	69
Body mass index (kg/m2)	O94915.FRYL	FRYL	0.0441531	0.0393591	0.261947	69
Body mass index (kg/m2)	O94988.FA13A	FAM13A	0.00986201	0.0293306	0.736693	69
Body mass index (kg/m2)	O95445.APOM	APOM	-0.0370973	0.0388432	0.33955	68
Body mass index (kg/m2)	O95954.FTCD	FTCD	-0.068899	0.0393397	0.0798793	69
Body mass index (kg/m2)	P00450.CERU	CP	-0.046462	0.039013	0.233679	68
Body mass index (kg/m2)	P00734.THRB	F2	-0.025158	0.0391477	0.520455	69
Body mass index (kg/m2)	P00736.C1R	C1R	-0.0495241	0.0391356	0.205711	69
Body mass index (kg/m2)	P00738.HPT	HP	-0.00231797	0.0391952	0.952841	68
Body mass index (kg/m2)	P00740.FA9	F9	-0.0236185	0.0402646	0.557485	69
Body mass index (kg/m2)	P00742.FA10	F10	-0.0271285	0.0395583	0.492848	69
Body mass index (kg/m2)	P00747.PLMN	PLG	-0.00523141	0.0398207	0.895479	68
Body mass index (kg/m2)	P00748.FA12	F12	-0.0441192	0.0398672	0.268444	69
Body mass index (kg/m2)	P00751.CFAB	CFB	-0.051036	0.039162	0.192506	69
Body mass index (kg/m2)	P01008.ANT3	SERPINC1	-0.0777779	0.0391564	0.0469956	69
Body mass index (kg/m2)	P01009.A1AT	SERPINA1	-0.0761921	0.0399258	0.0563472	69
Body mass index (kg/m2)	P01011.AACT	SERPINA3	-0.0518786	0.0400844	0.195584	69
Body mass index (kg/m2)	P01019.ANGT	AGT	0.00826997	0.0400196	0.836285	68
Body mass index (kg/m2)	P01023.A2MG	A2M	-0.0689561	0.0396463	0.081985	69
Body mass index (kg/m2)	P01024.CO3	C3	-0.0182588	0.0402113	0.649777	68
Body mass index (kg/m2)	P01031.CO5	C5	-0.0416539	0.0385625	0.280068	69
Body mass index (kg/m2)	P01042.KNG1	KNG1	-0.0219526	0.0392739	0.576188	68
Body mass index (kg/m2)	P01344.IGF2	IGF2	0.0261302	0.0370916	0.481135	68
Body mass index (kg/m2)	P01591.IGJ	IGJ	-0.0636262	0.0387448	0.100551	69
Body mass index (kg/m2)	P01619.KV320	IGKV3-20	-0.00567285	0.0388146	0.883801	69
Body mass index (kg/m2)	P01700.LV147	IGLV1-47	0.00112592	0.0393964	0.9772	69
Body mass index (kg/m2)	P01714.LV319	IGLV3-19	-0.0162091	0.0398795	0.68441	69
Body mass index (kg/m2)	P01766.HV313	IGHV3-13	0.0172518	0.0392502	0.660274	69
Body mass index (kg/m2)	P01824.HV439	IGHV4-39	-0.00666351	0.0380319	0.860916	69
Body mass index (kg/m2)	P01834.IGKC	IGKC	-0.060372	0.039876	0.130028	69
Body mass index (kg/m2)	P01859.IGHG2	IGHG2	-0.031133	0.0390363	0.425138	69
Body mass index (kg/m2)	P01860.IGHG3	IGHG3	-0.0411274	0.0383277	0.283251	69
Body mass index (kg/m2)	P01861.IGHG4	IGHG4	-0.000905173	0.0385436	0.981264	68
Body mass index (kg/m2)	P01871.IGHM	IGHM	-0.00825648	0.039471	0.834309	68
Body mass index (kg/m2)	P01876.IGHA1	IGHA1	0.021175	0.0387807	0.585052	69
Body mass index (kg/m2)	P02458.CO2A1	COL2A1	0.0493233	0.0341581	0.148747	69
Body mass index (kg/m2)	P02647.APOA1	APOA1	-0.0403178	0.0416383	0.332902	68
Body mass index (kg/m2)	P02649.APOE	APOE	0.0323164	0.0379996	0.395081	69
Body mass index (kg/m2)	P02652.APOA2	APOA2	-0.071039	0.0386325	0.0659384	68
Body mass index (kg/m2)	P02654.APOC1	APOC1	-0.0530528	0.0387543	0.171014	69
Body mass index (kg/m2)	P02655.APOC2	APOC2	0.0176209	0.0392023	0.653081	69
Body mass index (kg/m2)	P02656.APOC3	APOC3	-0.0188719	0.039442	0.632315	69
Body mass index (kg/m2)	P02671.FIBA	FGA	0.0667221	0.0389378	0.0866106	69
Body mass index (kg/m2)	P02743.SAMP	APCS	0.0288147	0.0393674	0.464203	68
Body mass index (kg/m2)	P02745.C1QA	C1QA	-0.00589301	0.0400954	0.883152	68
Body mass index (kg/m2)	P02746.C1QB	C1QB	0.00756771	0.040504	0.851787	68
Body mass index (kg/m2)	P02747.C1QC	C1QC	-0.0409879	0.0395281	0.299768	69
Body mass index (kg/m2)	P02748.CO9	C9	-0.0324724	0.0397504	0.41398	69
Body mass index (kg/m2)	P02749.APOH	APOH	-0.0272642	0.0388531	0.482851	69
Body mass index (kg/m2)	P02750.A2GL	LRG1	0.0284944	0.0408571	0.485542	68
Body mass index (kg/m2)	P02751.FINC	FN1	-0.0485277	0.0409602	0.236115	69
Body mass index (kg/m2)	P02753.RET4	RBP4	0.00626782	0.0384469	0.870499	69
Body mass index (kg/m2)	P02760.AMBP	AMBP	-0.0219888	0.0393196	0.576003	69
Body mass index (kg/m2)	P02763.A1AG1	ORM1	0.00153177	0.0402437	0.969638	68
Body mass index (kg/m2)	P02765.FETUA	AHSG	-0.0214589	0.0400421	0.592022	68
Body mass index (kg/m2)	P02766.TTHY	TTR	-0.0570358	0.0391854	0.145521	69
Body mass index (kg/m2)	P02774.VTDB	GC	-0.0188145	0.0384983	0.625047	69
Body mass index (kg/m2)	P02775.CXCL7	PPBP	-0.0343117	0.0394914	0.384934	69
Body mass index (kg/m2)	P02776.PLF4	PF4	-0.0197267	0.0364675	0.58855	69
Body mass index (kg/m2)	P02787.TRFE	TF	-0.0522716	0.039359	0.184154	69
Body mass index (kg/m2)	P02790.HEMO	HPX	0.0138151	0.0404536	0.732724	68
Body mass index (kg/m2)	P03952.KLKB1	KLKB1	-0.00304375	0.0381491	0.936408	69
Body mass index (kg/m2)	P04003.C4BPA	C4BPA	0.0209008	0.0393382	0.595203	68
Body mass index (kg/m2)	P04004.VTNC	VTN	0.0110535	0.0404391	0.784595	68
Body mass index (kg/m2)	P04070.PROC	PROC	-0.0701658	0.0378319	0.063643	69
Body mass index (kg/m2)	P04114.APOB	APOB	-0.0388218	0.0386955	0.315733	69
Body mass index (kg/m2)	P04180.LCAT	LCAT	-0.0182229	0.040115	0.649637	68
Body mass index (kg/m2)	P04196.HRG	HRG	-0.0555932	0.0389977	0.153998	69
Body mass index (kg/m2)	P04217.A1BG	A1BG	-0.0172976	0.0405873	0.669974	67
Body mass index (kg/m2)	P04275.VWF	VWF	-0.0464478	0.0379095	0.220489	69
Body mass index (kg/m2)	P04278.SHBG	SHBG	-0.0518909	0.0385694	0.1785	69
Body mass index (kg/m2)	P05090.APOD	APOD	-0.0686311	0.0382706	0.0729235	69
Body mass index (kg/m2)	P05155.IC1	SERPING1	-0.0235598	0.0401775	0.557612	69
Body mass index (kg/m2)	P05156.CFAI	CFI	0.00613157	0.0406431	0.880083	68
Body mass index (kg/m2)	P05160.F13B	F13B	-0.0231479	0.038693	0.549676	69
Body mass index (kg/m2)	P05452.TETN	CLEC3B	0.0081074	0.0164467	0.622049	69
Body mass index (kg/m2)	P05543.THBG	SERPINA7	-0.0018591	0.0292124	0.949256	69
Body mass index (kg/m2)	P05546.HEP2	SERPIND1	-0.037496	0.0390489	0.336939	68
Body mass index (kg/m2)	P06276.CHLE	BCHE	-0.0564617	0.0401273	0.159409	68
Body mass index (kg/m2)	P06312.KV401	IGKV4-1	-0.0808395	0.0385431	0.0359601	69
Body mass index (kg/m2)	P06396.GELS	GSN	-0.046696	0.0387169	0.227783	69
Body mass index (kg/m2)	P06681.CO2	C2	-0.0737677	0.0404992	0.0685367	69
Body mass index (kg/m2)	P06727.APOA4	APOA4	-0.0226922	0.0406837	0.577001	69
Body mass index (kg/m2)	P07225.PROS	PROS1	0.0434271	0.0386934	0.261719	69
Body mass index (kg/m2)	P07357.CO8A	C8A	-0.0600958	0.0383537	0.117142	68
Body mass index (kg/m2)	P07358.CO8B	C8B	-0.0412336	0.0393486	0.294683	69
Body mass index (kg/m2)	P07359.GP1BA	GP1BA	-0.0295275	0.0325896	0.364914	69
Body mass index (kg/m2)	P07360.CO8G	C8G	-0.0612292	0.0395012	0.121128	69
Body mass index (kg/m2)	P07996.TSP1	THBS1	-0.0535204	0.0398952	0.17975	69
Body mass index (kg/m2)	P08185.CBG	SERPINA6	0.0254038	0.0393092	0.518113	68
Body mass index (kg/m2)	P08519.APOA	LPA	-0.0162077	0.0341936	0.635501	69
Body mass index (kg/m2)	P08603.CFAH	CFH	-0.0232355	0.0392903	0.554266	69
Body mass index (kg/m2)	P08697.A2AP	SERPINF2	-0.0459836	0.0387411	0.235248	68
Body mass index (kg/m2)	P09871.C1S	C1S	-0.0357075	0.0412941	0.387198	68
Body mass index (kg/m2)	P0C0L4.CO4A	C4A	-0.0426666	0.0389659	0.273529	69
Body mass index (kg/m2)	P0C0L5.CO4B	C4B	0.047122	0.0398457	0.236963	67
Body mass index (kg/m2)	P0DJI8.SAA1	SAA1	0.0321708	0.0311047	0.301008	69
Body mass index (kg/m2)	P0DJI9.SAA2	SAA2	0.00337167	0.0323902	0.917094	69
Body mass index (kg/m2)	P0DOX2.IGA2	NA	0.00700008	0.0387706	0.85672	69
Body mass index (kg/m2)	P0DOX3.IGD	NA	-0.0294534	0.0372702	0.429372	69
Body mass index (kg/m2)	P0DOX4.IGE	NA	-0.0171061	0.040857	0.675449	69
Body mass index (kg/m2)	P0DOX5.IGG1	NA	-0.0465701	0.0392047	0.234885	69
Body mass index (kg/m2)	P0DOX7.IGK	NA	0.00513383	0.0385345	0.894014	68
Body mass index (kg/m2)	P10515.ODP2	DLAT	-0.0116904	0.0284037	0.680648	69
Body mass index (kg/m2)	P10643.CO7	C7	-0.058117	0.0391197	0.137379	69
Body mass index (kg/m2)	P10909.CLUS	CLU	-0.0806692	0.0397783	0.0425632	69
Body mass index (kg/m2)	P12259.FA5	F5	-0.0766565	0.0385247	0.0466126	68
Body mass index (kg/m2)	P13671.CO6	C6	-0.075506	0.0389421	0.0525097	69
Body mass index (kg/m2)	P14151.LYAM1	SELL	-0.00105459	0.0299538	0.971914	69
Body mass index (kg/m2)	P14410.SUIS	SI	-0.0201961	0.039271	0.60706	69
Body mass index (kg/m2)	P14621.ACYP2	ACYP2	-0.0195479	0.0316068	0.536263	69
Body mass index (kg/m2)	P15169.CBPN	CPN1	-0.0234738	0.0384618	0.541653	69
Body mass index (kg/m2)	P18428.LBP	LBP	0.0321081	0.0382376	0.401077	68
Body mass index (kg/m2)	P19652.A1AG2	ORM2	0.00806514	0.0379913	0.831882	69
Body mass index (kg/m2)	P19823.ITIH2	ITIH2	-0.0375357	0.0384707	0.329215	69
Body mass index (kg/m2)	P19827.ITIH1	ITIH1	-0.0400167	0.0392693	0.308188	69
Body mass index (kg/m2)	P20701.ITAL	ITGAL	-0.00606631	0.035042	0.862561	69
Body mass index (kg/m2)	P20742.PZP	PZP	-0.0259065	0.0343642	0.45092	69
Body mass index (kg/m2)	P20851.C4BPB	C4BPB	0.02643	0.0400036	0.508811	69
Body mass index (kg/m2)	P22352.GPX3	GPX3	-0.0743996	0.0390089	0.0564888	69
Body mass index (kg/m2)	P22792.CPN2	CPN2	-0.00773393	0.0390109	0.842849	68
Body mass index (kg/m2)	P22891.PROZ	PROZ	-0.00440721	0.0323911	0.891772	69
Body mass index (kg/m2)	P23142.FBLN1	FBLN1	-0.0280843	0.0380537	0.460504	69
Body mass index (kg/m2)	P23942.PRPH2	PRPH2	-0.0190289	0.0370277	0.607314	68
Body mass index (kg/m2)	P25311.ZA2G	AZGP1	-0.0222874	0.0391212	0.568881	69
Body mass index (kg/m2)	P26440.IVD	IVD	0.0456535	0.034432	0.184873	69
Body mass index (kg/m2)	P27169.PON1	PON1	-0.00854427	0.0388524	0.825937	69
Body mass index (kg/m2)	P27658.CO8A1	COL8A1	-0.0631674	0.0262674	0.0161823	69
Body mass index (kg/m2)	P27918.PROP	CFP	0.00300935	0.0376692	0.936326	69
Body mass index (kg/m2)	P29622.KAIN	SERPINA4	-0.00516015	0.0397845	0.896802	69
Body mass index (kg/m2)	P30086.PEBP1	PEBP1	-0.0553794	0.0371634	0.136182	68
Body mass index (kg/m2)	P30153.2AAA	PPP2R1A	-0.0198889	0.0281732	0.48022	69
Body mass index (kg/m2)	P35251.RFC1	RFC1	-0.00660384	0.0372142	0.859151	69
Body mass index (kg/m2)	P35542.SAA4	SAA4	-0.00164096	0.0387927	0.966259	69
Body mass index (kg/m2)	P35557.HXK4	GCK	-0.0248657	0.0345957	0.472295	68
Body mass index (kg/m2)	P35858.ALS	IGFALS	-0.00572165	0.0382048	0.880952	69
Body mass index (kg/m2)	P36952.SPB5	SERPINB5	0.0227951	0.0243134	0.348474	69
Body mass index (kg/m2)	P36955.PEDF	SERPINF1	0.0245427	0.0392448	0.531724	68
Body mass index (kg/m2)	P36980.FHR2	CFHR2	-0.0131248	0.0357523	0.713543	69
Body mass index (kg/m2)	P41180.CASR	CASR	0.0300592	0.0385633	0.435699	69
Body mass index (kg/m2)	P43251.BTD	BTD	0.0376145	0.0355821	0.290458	68
Body mass index (kg/m2)	P43652.AFAM	AFM	-0.0517776	0.0397745	0.192992	69
Body mass index (kg/m2)	P46937.YAP1	YAP1	0.0449582	0.0362518	0.214914	69
Body mass index (kg/m2)	P47989.XDH	XDH	0.023234	0.0390959	0.552324	68
Body mass index (kg/m2)	P48167.GLRB	GLRB	-0.00780128	0.0394517	0.843247	69
Body mass index (kg/m2)	P49247.RPIA	RPIA	0.0136535	0.0346768	0.693775	69
Body mass index (kg/m2)	P49406.RM19	MRPL19	-0.0149514	0.037245	0.688101	68
Body mass index (kg/m2)	P49908.SEPP1	SEPP1	-0.0361113	0.0403196	0.370452	68
Body mass index (kg/m2)	P50548.ERF	ERF	0.00185805	0.0345943	0.957166	68
Body mass index (kg/m2)	P51884.LUM	LUM	0.013584	0.0397666	0.732657	69
Body mass index (kg/m2)	P55056.APOC4	APOC4	-0.0236306	0.0290079	0.415286	69
Body mass index (kg/m2)	P55058.PLTP	PLTP	-0.00795961	0.0339073	0.814405	69
Body mass index (kg/m2)	P55157.MTP	MTTP	0.00800499	0.0274523	0.770595	69
Body mass index (kg/m2)	P55884.EIF3B	EIF3B	-0.0107776	0.0249879	0.66624	68
Body mass index (kg/m2)	P57771.RGS8	RGS8	0.021356	0.039585	0.589544	68
Body mass index (kg/m2)	P68871.HBB	HBB	-0.0401392	0.0390355	0.303821	69
Body mass index (kg/m2)	P69905.HBA	HBA2	-0.052011	0.0387302	0.179302	69
Body mass index (kg/m2)	P78411.IRX5	IRX5	0.0745009	0.0355458	0.0360897	69
Body mass index (kg/m2)	P82930.RT34	MRPS34	0.0211252	0.0379161	0.57742	68
Body mass index (kg/m2)	Q03591.FHR1	CFHR1	0.0461756	0.0393047	0.240071	69
Body mass index (kg/m2)	Q04725.TLE2	TLE2	-0.0114607	0.035986	0.750123	69
Body mass index (kg/m2)	Q06033.ITIH3	ITIH3	-0.0309533	0.0391247	0.428859	69
Body mass index (kg/m2)	Q06210.GFPT1	GFPT1	-0.00730914	0.03683	0.842688	69
Body mass index (kg/m2)	Q12756.KIF1A	KIF1A	-0.0155548	0.0386266	0.687172	69
Body mass index (kg/m2)	Q13129.RLF	RLF	-0.0408912	0.0391832	0.296674	69
Body mass index (kg/m2)	Q13330.MTA1	MTA1	0.00629858	0.0391773	0.872274	69
Body mass index (kg/m2)	Q13360.ZN177	ZNF177	0.0229727	0.0328068	0.483776	69
Body mass index (kg/m2)	Q13790.APOF	APOF	-0.0646695	0.0388651	0.0961229	69
Body mass index (kg/m2)	Q14147.DHX34	DHX34	-0.0781485	0.0391472	0.0459042	69
Body mass index (kg/m2)	Q14197.ICT1	ICT1	0.0230839	0.0321603	0.472895	69
Body mass index (kg/m2)	Q14254.FLOT2	FLOT2	0.0151739	0.0357189	0.670971	69
Body mass index (kg/m2)	Q14520.HABP2	HABP2	0.00493801	0.039782	0.901215	68
Body mass index (kg/m2)	Q14573.ITPR3	ITPR3	-0.0827005	0.037581	0.0277649	68
Body mass index (kg/m2)	Q14587.ZN268	ZNF268	-0.0326019	0.0353105	0.355855	68
Body mass index (kg/m2)	Q14624.ITIH4	ITIH4	0.00227383	0.0398953	0.954549	68
Body mass index (kg/m2)	Q14693.LPIN1	LPIN1	0.0188444	0.0387928	0.627131	69
Body mass index (kg/m2)	Q14703.MBTP1	MBTPS1	-0.000681076	0.0368037	0.985235	69
Body mass index (kg/m2)	Q14997.PSME4	PSME4	-0.00348407	0.0385126	0.927917	69
Body mass index (kg/m2)	Q15034.HERC3	HERC3	0.00656823	0.0362487	0.856211	69
Body mass index (kg/m2)	Q15059.BRD3	BRD3	-0.00444244	0.0275716	0.871996	69
Body mass index (kg/m2)	Q15848.ADIPO	ADIPOQ	0.0313286	0.0334471	0.348934	69
Body mass index (kg/m2)	Q16610.ECM1	ECM1	0.00321376	0.0372918	0.931324	69
Body mass index (kg/m2)	Q16637.SMN	SMN2	0.0279339	0.031137	0.369651	69
Body mass index (kg/m2)	Q16880.CGT	UGT8	0.00631856	0.0349967	0.856723	69
Body mass index (kg/m2)	Q401N2.ZACN	ZACN	0.018128	0.0342017	0.59609	69
Body mass index (kg/m2)	Q499Z4.ZN672	ZNF672	0.0149213	0.0285267	0.600929	69
Body mass index (kg/m2)	Q4G0P3.HYDIN	HYDIN	0.0280989	0.0368961	0.446319	69
Body mass index (kg/m2)	Q5HYC2.K2026	KIAA2026	0.0149057	0.0378297	0.693565	69
Body mass index (kg/m2)	Q5HYI7.MTX3	MTX3	0.00119108	0.0363159	0.973836	69
Body mass index (kg/m2)	Q5JSL3.DOC11	DOCK11	-0.0366803	0.0382268	0.337285	69
Body mass index (kg/m2)	Q5KSL6.DGKK	DGKK	0.0124908	0.0306427	0.683547	69
Body mass index (kg/m2)	Q5T011.SZT2	SZT2	-0.015235	0.0235224	0.517191	69
Body mass index (kg/m2)	Q5T1R4.ZEP3	HIVEP3	-0.00476258	0.0315746	0.880105	69
Body mass index (kg/m2)	Q5TID7.CC181	CCDC181	-0.00242615	0.0399413	0.951564	68
Body mass index (kg/m2)	Q5U651.RAIN	RASIP1	0.00048807	0.0398931	0.990239	69
Body mass index (kg/m2)	Q5VT40.FA78B	FAM78B	-0.0452864	0.0287903	0.115725	69
Body mass index (kg/m2)	Q5VT97.SYDE2	SYDE2	-0.0142922	0.0370448	0.699638	69
Body mass index (kg/m2)	Q5VYM1.CI131	C9orf131	-0.000322877	0.0378329	0.993191	68
Body mass index (kg/m2)	Q68DQ2.CRBG3	CRYBG3	0.0216017	0.0337127	0.521679	69
Body mass index (kg/m2)	Q6NUM9.RETST	RETSAT	0.0332319	0.03891	0.393065	69
Body mass index (kg/m2)	Q6P3X3.TTC27	TTC27	0.0148316	0.0227284	0.514041	69
Body mass index (kg/m2)	Q6P9A1.ZN530	ZNF530	0.0767556	0.0311752	0.0138137	69
Body mass index (kg/m2)	Q6YN16.HSDL2	HSDL2	0.00681725	0.037103	0.854218	69
Body mass index (kg/m2)	Q6ZMW3.EMAL6	EML6	-0.05221	0.038749	0.177855	69
Body mass index (kg/m2)	Q6ZN30.BNC2	BNC2	-0.00778294	0.0364922	0.831111	69
Body mass index (kg/m2)	Q70EL2.UBP45	USP45	-0.0443015	0.0342878	0.19634	69
Body mass index (kg/m2)	Q7RTX0.TS1R3	TAS1R3	0.0560799	0.0346718	0.105781	69
Body mass index (kg/m2)	Q7Z304.MAMC2	MAMDC2	-0.0632099	0.036832	0.0861315	68
Body mass index (kg/m2)	Q7Z3G6.PRIC2	PRICKLE2	-0.014348	0.0389671	0.712717	69
Body mass index (kg/m2)	Q7Z4Y8.AT5L2	ATP5L2	0.0185178	0.0270334	0.493345	69
Body mass index (kg/m2)	Q7Z6B7.SRGP1	SRGAP1	0.0226495	0.031744	0.475534	69
Body mass index (kg/m2)	Q86YV5.PRAG1	SGK223	-0.0121018	0.033087	0.714546	69
Body mass index (kg/m2)	Q86Z02.HIPK1	HIPK1	-0.0151952	0.0344824	0.659456	68
Body mass index (kg/m2)	Q8IUG5.MY18B	MYO18B	-0.00538775	0.0319282	0.865997	69
Body mass index (kg/m2)	Q8IVE3.PKHH2	PLEKHH2	0.0484881	0.0299543	0.105505	69
Body mass index (kg/m2)	Q8IVF7.FMNL3	FMNL3	-0.0247288	0.0323235	0.444249	69
Body mass index (kg/m2)	Q8N3D4.EH1L1	EHBP1L1	-0.0296196	0.03074	0.33527	69
Body mass index (kg/m2)	Q8N5S9.KKCC1	CAMKK1	-0.0201196	0.0259263	0.437731	69
Body mass index (kg/m2)	Q8N9W8.FA71D	FAM71D	0.0390052	0.0330297	0.237638	69
Body mass index (kg/m2)	Q8NCG5.CHST4	CHST4	-0.0143476	0.0342967	0.6757	69
Body mass index (kg/m2)	Q8NCN5.PDPR	PDPR	-0.0153708	0.0277149	0.579166	69
Body mass index (kg/m2)	Q8NEL0.CCD54	CCDC54	-0.0902094	0.0344467	0.00882365	69
Body mass index (kg/m2)	Q8NF99.ZN397	ZNF397	-0.0464764	0.0386485	0.229154	69
Body mass index (kg/m2)	Q8NFB2.T185A	TMEM185A	-0.0481073	0.0336695	0.153059	69
Body mass index (kg/m2)	Q8NFI4.F10A5	ST13P5 FAM10A5	0.0310939	0.0377132	0.409664	69
Body mass index (kg/m2)	Q8NFW9.MYRIP	MYRIP	0.0232846	0.0275314	0.397693	69
Body mass index (kg/m2)	Q8NHJ6.LIRB4	LILRB4	0.00134142	0.0348066	0.969258	69
Body mass index (kg/m2)	Q8TEW0.PARD3	PARD3	0.0395586	0.0390245	0.310733	69
Body mass index (kg/m2)	Q8TF30.WHAMM	WHAMM	0.0391658	0.0352385	0.266375	69
Body mass index (kg/m2)	Q8WU76.SCFD2	SCFD2	-0.0221995	0.0310806	0.475069	69
Body mass index (kg/m2)	Q8WXI7.MUC16	MUC16 CA125	-0.0119344	0.0396774	0.763578	69
Body mass index (kg/m2)	Q8WZ42.TITIN	TTN	-0.00948396	0.0325633	0.770863	69
Body mass index (kg/m2)	Q92185.SIA8A	ST8SIA1	-0.042165	0.0368348	0.252331	69
Body mass index (kg/m2)	Q92547.TOPB1	TOPBP1	0.0286979	0.0277778	0.301546	69
Body mass index (kg/m2)	Q92616.GCN1	GCN1L1	-0.0476755	0.0395969	0.228582	68
Body mass index (kg/m2)	Q92835.SHIP1	INPP5D	-0.0493345	0.0377591	0.191363	69
Body mass index (kg/m2)	Q92854.SEM4D	SEMA4D	-0.0186554	0.0325443	0.566488	69
Body mass index (kg/m2)	Q92878.RAD50	RAD50	0.00413115	0.0267333	0.87719	69
Body mass index (kg/m2)	Q92993.KAT5	KAT5	0.0130179	0.0307078	0.671619	69
Body mass index (kg/m2)	Q96AP0.ACD	ACD	0.00621254	0.0301485	0.836741	69
Body mass index (kg/m2)	Q96IG2.FXL20	FBXL20	0.0123744	0.0345832	0.720482	69
Body mass index (kg/m2)	Q96IY4.CBPB2	CPB2	-0.048101	0.039396	0.222101	69
Body mass index (kg/m2)	Q96KN2.CNDP1	CNDP1	-0.0173988	0.0387283	0.653249	68
Body mass index (kg/m2)	Q96M94.KLH15	KLHL15	-0.0327033	0.0351552	0.352239	69
Body mass index (kg/m2)	Q96PD5.PGRP2	PGLYRP2	-0.0559447	0.0383763	0.144898	69
Body mass index (kg/m2)	Q96PU4.UHRF2	UHRF2	-0.0384068	0.0385638	0.319285	69
Body mass index (kg/m2)	Q96RW7.HMCN1	HMCN1	0.0122461	0.0371802	0.741874	68
Body mass index (kg/m2)	Q99684.GFI1	GFI1	-0.0607241	0.039194	0.121305	68
Body mass index (kg/m2)	Q9BRJ2.RM45	MRPL45	0.0188394	0.0239457	0.431425	69
Body mass index (kg/m2)	Q9BUY5.ZN426	ZNF426	-0.00134249	0.0259677	0.958769	69
Body mass index (kg/m2)	Q9BXT4.TDRD1	TDRD1	0.0242115	0.0308963	0.433253	69
Body mass index (kg/m2)	Q9BYX2.TBD2A	TBC1D2	0.0522194	0.0336344	0.120528	69
Body mass index (kg/m2)	Q9H095.IQCG	IQCG	-0.00887546	0.039437	0.821937	68
Body mass index (kg/m2)	Q9H0R1.AP5M1	AP5M1	-0.00706869	0.0392456	0.857063	68
Body mass index (kg/m2)	Q9H1X3.DJC25	DNAJC25	0.0159357	0.0387563	0.680943	68
Body mass index (kg/m2)	Q9H239.MMP28	MMP28	-0.0447727	0.0377195	0.235231	69
Body mass index (kg/m2)	Q9H3P2.NELFA	NELFA	-0.0565366	0.0270696	0.0367469	69
Body mass index (kg/m2)	Q9H5Q4.TFB2M	TFB2M	9.63797e-06	0.0281241	0.999727	69
Body mass index (kg/m2)	Q9NQ66.PLCB1	PLCB1	0.0174493	0.0364009	0.631679	69
Body mass index (kg/m2)	Q9NQC8.IFT46	IFT46	0.0405366	0.0343549	0.238026	69
Body mass index (kg/m2)	Q9NRC6.SPTN5	SPTBN5	-0.0701076	0.0385582	0.0690294	69
Body mass index (kg/m2)	Q9NRC8.SIR7	SIRT7	-0.0143193	0.0314164	0.648541	69
Body mass index (kg/m2)	Q9NRH1.YAED1	YAE1D1	0.00178896	0.0260858	0.945324	69
Body mass index (kg/m2)	Q9NS85.CAH10	CA10	0.0240517	0.0311366	0.439843	69
Body mass index (kg/m2)	Q9NXL9.MCM9	MCM9	-0.00727647	0.0378313	0.847476	68
Body mass index (kg/m2)	Q9NZ56.FMN2	FMN2	-0.0264418	0.0352975	0.45379	69
Body mass index (kg/m2)	Q9NZP8.C1RL	C1RL	-0.0287642	0.0370096	0.437036	69
Body mass index (kg/m2)	Q9P0L2.MARK1	MARK1	0.0114104	0.0336032	0.734187	69
Body mass index (kg/m2)	Q9P104.DOK5	DOK5	-0.0170783	0.0294172	0.561541	68
Body mass index (kg/m2)	Q9P278.FNIP2	FNIP2	-0.033465	0.0386454	0.386517	69
Body mass index (kg/m2)	Q9P2T0.THEG	THEG	0.00177401	0.0374133	0.962181	69
Body mass index (kg/m2)	Q9P2X0.DPM3	DPM3	0.00166392	0.0382003	0.965257	69
Body mass index (kg/m2)	Q9UBF2.COPG2	COPG2	-0.0122029	0.0360184	0.734763	69
Body mass index (kg/m2)	Q9UJ41.RABX5	RABGEF1	-0.0448689	0.0281204	0.110578	69
Body mass index (kg/m2)	Q9UJQ1.LAMP5	LAMP5	0.0254671	0.0313393	0.416434	69
Body mass index (kg/m2)	Q9UPR3.SMG5	SMG5	0.0138345	0.0327524	0.672736	68
Body mass index (kg/m2)	Q9Y2K6.UBP20	USP20	-0.0600302	0.0328697	0.067804	68
Body mass index (kg/m2)	Q9Y467.SALL2	SALL2	-0.0504318	0.0380976	0.185585	69
Albumin/globulin ratio	A0A075B6Q5.HV364	IGHV3-64	-0.0752135	0.107452	0.483943	54
Albumin/globulin ratio	A0A0B4J1U7.HV601	IGHV6-1	-0.189198	0.0957628	0.0481895	53
Albumin/globulin ratio	A0A0B4J1V6.HV373	IGHV3-73	-0.0664479	0.0975288	0.495672	53
Albumin/globulin ratio	A0A0B4J1Y9.HV372	IGHV3-72	-0.0270011	0.0800533	0.735899	54
Albumin/globulin ratio	A0A0C4DH35.HV335	IGHV3-35	-0.124234	0.115196	0.28083	53
Albumin/globulin ratio	A0A0C4DH36.HV338	IGHV3-38	-0.179882	0.109304	0.0998259	54
Albumin/globulin ratio	A0A0C4DH42.HV366	IGHV3-66	-0.364608	0.112081	0.00114164	54
Albumin/globulin ratio	A0A0C4DH68.KV224	IGKV2-24	-0.185553	0.107716	0.0849572	54
Albumin/globulin ratio	A0A0C4DH69.KV109	IGKV1-9	-0.116773	0.105253	0.267238	54
Albumin/globulin ratio	A0A0J9YVY3.HV741	IGHV7-4-1	-0.187148	0.10962	0.0877766	54
Albumin/globulin ratio	A6NDY0.EPAB2	PABPN1L	0.0791903	0.116716	0.497463	54
Albumin/globulin ratio	A6NNL5.CO061	C15orf61	0.263681	0.106519	0.0133072	54
Albumin/globulin ratio	O00748.EST2	CES2	0.202321	0.094845	0.0329102	54
Albumin/globulin ratio	O14559.RHG33	ARHGAP33	0.0222662	0.105525	0.832884	53
Albumin/globulin ratio	O14578.CTRO	CIT	-0.0644128	0.0852326	0.449811	53
Albumin/globulin ratio	O14791.APOL1	APOL1	0.0784154	0.0905049	0.386259	54
Albumin/globulin ratio	O43347.MSI1H	MSI1	0.19671	0.102175	0.0542011	54
Albumin/globulin ratio	O43866.CD5L	CD5L	-0.100704	0.109253	0.356657	54
Albumin/globulin ratio	O43908.NKG2F	KLRC4	0.191698	0.0739302	0.00951539	54
Albumin/globulin ratio	O60500.NPHN	NPHS1	0.0973791	0.0948778	0.30472	54
Albumin/globulin ratio	O60667.FAIM3	FAIM3	0.109854	0.0969735	0.257286	54
Albumin/globulin ratio	O60674.JAK2	JAK2	-0.130333	0.103883	0.209617	54
Albumin/globulin ratio	O60890.OPHN1	OPHN1	0.0071795	0.103932	0.944927	54
Albumin/globulin ratio	O60909.B4GT2	B4GALT2	0.192428	0.107515	0.073488	54
Albumin/globulin ratio	O75310.UDB11	UGT2B11	-0.0749977	0.100265	0.454464	54
Albumin/globulin ratio	O75636.FCN3	FCN3	0.164561	0.110837	0.137619	53
Albumin/globulin ratio	O75882.ATRN	ATRN	0.247393	0.118378	0.036631	54
Albumin/globulin ratio	O94915.FRYL	FRYL	0.0700941	0.116206	0.546382	53
Albumin/globulin ratio	O94988.FA13A	FAM13A	0.100324	0.0882152	0.255428	54
Albumin/globulin ratio	O95445.APOM	APOM	0.064354	0.104547	0.538192	54
Albumin/globulin ratio	O95954.FTCD	FTCD	0.176687	0.105583	0.0942422	54
Albumin/globulin ratio	P00450.CERU	CP	0.187158	0.104624	0.0736351	54
Albumin/globulin ratio	P00734.THRB	F2	0.159358	0.106043	0.132898	54
Albumin/globulin ratio	P00736.C1R	C1R	0.174527	0.107178	0.103443	54
Albumin/globulin ratio	P00738.HPT	HP	0.0346535	0.113355	0.759828	54
Albumin/globulin ratio	P00740.FA9	F9	0.115771	0.11663	0.32089	53
Albumin/globulin ratio	P00742.FA10	F10	0.252743	0.107471	0.0186857	54
Albumin/globulin ratio	P00747.PLMN	PLG	0.0336632	0.111301	0.762308	53
Albumin/globulin ratio	P00748.FA12	F12	0.0875497	0.115535	0.448585	54
Albumin/globulin ratio	P00751.CFAB	CFB	0.167329	0.107759	0.120468	54
Albumin/globulin ratio	P01008.ANT3	SERPINC1	0.221579	0.105808	0.0362454	54
Albumin/globulin ratio	P01009.A1AT	SERPINA1	0.235327	0.106743	0.0274807	53
Albumin/globulin ratio	P01011.AACT	SERPINA3	0.220021	0.110985	0.047431	54
Albumin/globulin ratio	P01019.ANGT	AGT	0.315224	0.104128	0.00246771	54
Albumin/globulin ratio	P01023.A2MG	A2M	0.200238	0.107216	0.0618159	54
Albumin/globulin ratio	P01024.CO3	C3	0.286316	0.10635	0.00709836	54
Albumin/globulin ratio	P01031.CO5	C5	0.0616074	0.106701	0.56368	54
Albumin/globulin ratio	P01042.KNG1	KNG1	0.269056	0.105571	0.0108163	54
Albumin/globulin ratio	P01344.IGF2	IGF2	0.0245528	0.0999171	0.80589	54
Albumin/globulin ratio	P01591.IGJ	IGJ	-0.301375	0.105773	0.00438198	54
Albumin/globulin ratio	P01619.KV320	IGKV3-20	-0.209355	0.111843	0.0612257	54
Albumin/globulin ratio	P01700.LV147	IGLV1-47	-0.064478	0.112866	0.56781	53
Albumin/globulin ratio	P01714.LV319	IGLV3-19	-0.206623	0.116724	0.0766967	54
Albumin/globulin ratio	P01766.HV313	IGHV3-13	-0.11701	0.105668	0.26815	53
Albumin/globulin ratio	P01824.HV439	IGHV4-39	-0.167131	0.104786	0.110716	54
Albumin/globulin ratio	P01834.IGKC	IGKC	-0.213057	0.1107	0.0542753	54
Albumin/globulin ratio	P01859.IGHG2	IGHG2	-0.0960759	0.106092	0.365152	54
Albumin/globulin ratio	P01860.IGHG3	IGHG3	-0.211296	0.105929	0.0460757	54
Albumin/globulin ratio	P01861.IGHG4	IGHG4	-0.250761	0.115337	0.0296928	54
Albumin/globulin ratio	P01871.IGHM	IGHM	-0.0246657	0.105958	0.815927	54
Albumin/globulin ratio	P01876.IGHA1	IGHA1	-0.339155	0.10781	0.00165596	54
Albumin/globulin ratio	P02458.CO2A1	COL2A1	0.23423	0.0948427	0.0135237	54
Albumin/globulin ratio	P02647.APOA1	APOA1	0.26583	0.106122	0.0122467	54
Albumin/globulin ratio	P02649.APOE	APOE	0.234731	0.105356	0.0258822	54
Albumin/globulin ratio	P02652.APOA2	APOA2	0.00326789	0.108927	0.976066	53
Albumin/globulin ratio	P02654.APOC1	APOC1	0.0981998	0.107831	0.362464	54
Albumin/globulin ratio	P02655.APOC2	APOC2	0.137669	0.10691	0.19785	53
Albumin/globulin ratio	P02656.APOC3	APOC3	0.153746	0.106876	0.15028	54
Albumin/globulin ratio	P02671.FIBA	FGA	0.0353436	0.106858	0.74083	54
Albumin/globulin ratio	P02743.SAMP	APCS	0.0575185	0.111215	0.60503	54
Albumin/globulin ratio	P02745.C1QA	C1QA	0.209917	0.106319	0.0483351	54
Albumin/globulin ratio	P02746.C1QB	C1QB	0.200348	0.105553	0.0576845	54
Albumin/globulin ratio	P02747.C1QC	C1QC	0.158409	0.106912	0.138427	54
Albumin/globulin ratio	P02748.CO9	C9	0.0476157	0.113848	0.675772	54
Albumin/globulin ratio	P02749.APOH	APOH	0.208306	0.110426	0.0592429	54
Albumin/globulin ratio	P02750.A2GL	LRG1	0.0750186	0.11017	0.495913	54
Albumin/globulin ratio	P02751.FINC	FN1	0.0505672	0.115156	0.660576	54
Albumin/globulin ratio	P02753.RET4	RBP4	0.0836908	0.103585	0.419122	54
Albumin/globulin ratio	P02760.AMBP	AMBP	0.161012	0.106739	0.131434	54
Albumin/globulin ratio	P02763.A1AG1	ORM1	0.156191	0.112878	0.166446	54
Albumin/globulin ratio	P02765.FETUA	AHSG	0.22967	0.105894	0.0300929	54
Albumin/globulin ratio	P02766.TTHY	TTR	0.0791323	0.11215	0.480441	54
Albumin/globulin ratio	P02774.VTDB	GC	0.258934	0.102796	0.0117717	54
Albumin/globulin ratio	P02775.CXCL7	PPBP	0.257013	0.106253	0.0155684	54
Albumin/globulin ratio	P02776.PLF4	PF4	0.136678	0.101274	0.17715	54
Albumin/globulin ratio	P02787.TRFE	TF	0.182923	0.106056	0.0845663	54
Albumin/globulin ratio	P02790.HEMO	HPX	0.214956	0.106987	0.0445192	54
Albumin/globulin ratio	P03952.KLKB1	KLKB1	0.219428	0.104279	0.0353573	54
Albumin/globulin ratio	P04003.C4BPA	C4BPA	0.108341	0.104989	0.302107	54
Albumin/globulin ratio	P04004.VTNC	VTN	0.323255	0.111125	0.00362651	54
Albumin/globulin ratio	P04070.PROC	PROC	0.194051	0.106175	0.0676022	54
Albumin/globulin ratio	P04114.APOB	APOB	0.159622	0.112784	0.156984	54
Albumin/globulin ratio	P04180.LCAT	LCAT	0.114533	0.113102	0.311229	54
Albumin/globulin ratio	P04196.HRG	HRG	0.192207	0.106559	0.0712676	53
Albumin/globulin ratio	P04217.A1BG	A1BG	0.206791	0.108047	0.0556326	54
Albumin/globulin ratio	P04275.VWF	VWF	-0.0106429	0.0996951	0.914984	54
Albumin/globulin ratio	P04278.SHBG	SHBG	0.0416264	0.105513	0.6932	54
Albumin/globulin ratio	P05090.APOD	APOD	0.118399	0.101972	0.245604	54
Albumin/globulin ratio	P05155.IC1	SERPING1	0.127275	0.107521	0.236523	54
Albumin/globulin ratio	P05156.CFAI	CFI	0.18318	0.109731	0.0950468	54
Albumin/globulin ratio	P05160.F13B	F13B	0.147768	0.105432	0.161052	54
Albumin/globulin ratio	P05452.TETN	CLEC3B	-0.0270969	0.0458154	0.554228	54
Albumin/globulin ratio	P05543.THBG	SERPINA7	0.121126	0.0863938	0.160908	54
Albumin/globulin ratio	P05546.HEP2	SERPIND1	0.206408	0.111551	0.0642647	54
Albumin/globulin ratio	P06276.CHLE	BCHE	0.222455	0.10606	0.0359543	54
Albumin/globulin ratio	P06312.KV401	IGKV4-1	-0.111073	0.111263	0.318138	54
Albumin/globulin ratio	P06396.GELS	GSN	0.12938	0.105206	0.218778	54
Albumin/globulin ratio	P06681.CO2	C2	0.13581	0.1086	0.211099	54
Albumin/globulin ratio	P06727.APOA4	APOA4	0.248642	0.105159	0.0180577	54
Albumin/globulin ratio	P07225.PROS	PROS1	0.125294	0.106635	0.240003	54
Albumin/globulin ratio	P07357.CO8A	C8A	0.101428	0.104887	0.333533	53
Albumin/globulin ratio	P07358.CO8B	C8B	0.159391	0.104409	0.126859	54
Albumin/globulin ratio	P07359.GP1BA	GP1BA	0.0391752	0.0868942	0.652107	54
Albumin/globulin ratio	P07360.CO8G	C8G	0.134614	0.10991	0.220667	54
Albumin/globulin ratio	P07996.TSP1	THBS1	0.121987	0.112931	0.280058	54
Albumin/globulin ratio	P08185.CBG	SERPINA6	0.151269	0.105374	0.15113	54
Albumin/globulin ratio	P08519.APOA	LPA	-0.00803855	0.0927094	0.930904	54
Albumin/globulin ratio	P08603.CFAH	CFH	0.192496	0.107811	0.0741799	54
Albumin/globulin ratio	P08697.A2AP	SERPINF2	0.14825	0.104253	0.155019	54
Albumin/globulin ratio	P09871.C1S	C1S	0.00539691	0.110488	0.961042	54
Albumin/globulin ratio	P0C0L4.CO4A	C4A	0.256812	0.116902	0.0280338	54
Albumin/globulin ratio	P0C0L5.CO4B	C4B	0.212888	0.112012	0.0573572	54
Albumin/globulin ratio	P0DJI8.SAA1	SAA1	0.0616468	0.0906812	0.496619	54
Albumin/globulin ratio	P0DJI9.SAA2	SAA2	-0.0260698	0.0939653	0.781442	53
Albumin/globulin ratio	P0DOX2.IGA2	NA	-0.295884	0.105475	0.00502767	54
Albumin/globulin ratio	P0DOX3.IGD	NA	-0.141926	0.107014	0.184759	54
Albumin/globulin ratio	P0DOX4.IGE	NA	-0.331811	0.1183	0.00503455	54
Albumin/globulin ratio	P0DOX5.IGG1	NA	-0.254071	0.107763	0.0183892	54
Albumin/globulin ratio	P0DOX7.IGK	NA	-0.179525	0.113648	0.114186	53
Albumin/globulin ratio	P10515.ODP2	DLAT	0.059005	0.078319	0.451213	53
Albumin/globulin ratio	P10643.CO7	C7	0.346895	0.109773	0.00157716	54
Albumin/globulin ratio	P10909.CLUS	CLU	0.247955	0.106623	0.0200433	54
Albumin/globulin ratio	P12259.FA5	F5	0.124491	0.106159	0.240926	54
Albumin/globulin ratio	P13671.CO6	C6	0.102232	0.10695	0.339131	54
Albumin/globulin ratio	P14151.LYAM1	SELL	0.170748	0.0833625	0.0405349	54
Albumin/globulin ratio	P14410.SUIS	SI	0.234582	0.110059	0.0330549	54
Albumin/globulin ratio	P14621.ACYP2	ACYP2	0.0251422	0.0885202	0.776389	54
Albumin/globulin ratio	P15169.CBPN	CPN1	0.0675585	0.103454	0.513737	54
Albumin/globulin ratio	P18428.LBP	LBP	0.179731	0.09979	0.0716878	54
Albumin/globulin ratio	P19652.A1AG2	ORM2	0.0912447	0.104697	0.383474	53
Albumin/globulin ratio	P19823.ITIH2	ITIH2	0.167973	0.10703	0.116554	54
Albumin/globulin ratio	P19827.ITIH1	ITIH1	0.207397	0.106721	0.0519736	54
Albumin/globulin ratio	P20701.ITAL	ITGAL	0.224972	0.0980222	0.0217267	54
Albumin/globulin ratio	P20742.PZP	PZP	-0.135383	0.0928562	0.144845	54
Albumin/globulin ratio	P20851.C4BPB	C4BPB	0.182731	0.104823	0.0812936	54
Albumin/globulin ratio	P22352.GPX3	GPX3	0.158229	0.107536	0.14118	54
Albumin/globulin ratio	P22792.CPN2	CPN2	0.130755	0.112347	0.244487	54
Albumin/globulin ratio	P22891.PROZ	PROZ	0.184623	0.088432	0.0368215	54
Albumin/globulin ratio	P23142.FBLN1	FBLN1	0.0161998	0.103416	0.875523	54
Albumin/globulin ratio	P23942.PRPH2	PRPH2	0.186557	0.101782	0.0668172	54
Albumin/globulin ratio	P25311.ZA2G	AZGP1	0.193036	0.117606	0.100719	54
Albumin/globulin ratio	P26440.IVD	IVD	-0.146015	0.101736	0.151221	54
Albumin/globulin ratio	P27169.PON1	PON1	0.266234	0.110287	0.0157779	54
Albumin/globulin ratio	P27658.CO8A1	COL8A1	0.0482391	0.0732965	0.51045	53
Albumin/globulin ratio	P27918.PROP	CFP	0.175478	0.102627	0.0872923	54
Albumin/globulin ratio	P29622.KAIN	SERPINA4	0.162445	0.107287	0.129998	54
Albumin/globulin ratio	P30086.PEBP1	PEBP1	0.049881	0.10379	0.630805	54
Albumin/globulin ratio	P30153.2AAA	PPP2R1A	0.0286379	0.0754697	0.704345	54
Albumin/globulin ratio	P35251.RFC1	RFC1	0.249445	0.104049	0.0165124	53
Albumin/globulin ratio	P35542.SAA4	SAA4	0.257594	0.112831	0.0224296	54
Albumin/globulin ratio	P35557.HXK4	GCK	0.176563	0.109605	0.107202	54
Albumin/globulin ratio	P35858.ALS	IGFALS	0.0777648	0.103078	0.450595	54
Albumin/globulin ratio	P36952.SPB5	SERPINB5	0.13009	0.0639192	0.0418279	54
Albumin/globulin ratio	P36955.PEDF	SERPINF1	0.183558	0.112306	0.102166	54
Albumin/globulin ratio	P36980.FHR2	CFHR2	0.0513294	0.101705	0.613776	54
Albumin/globulin ratio	P41180.CASR	CASR	0.175153	0.106578	0.100295	54
Albumin/globulin ratio	P43251.BTD	BTD	0.223391	0.095252	0.0190137	54
Albumin/globulin ratio	P43652.AFAM	AFM	0.274119	0.106192	0.0098415	54
Albumin/globulin ratio	P46937.YAP1	YAP1	0.193597	0.104705	0.0644621	54
Albumin/globulin ratio	P47989.XDH	XDH	0.0919828	0.108672	0.397313	54
Albumin/globulin ratio	P48167.GLRB	GLRB	0.196923	0.10508	0.0609254	54
Albumin/globulin ratio	P49247.RPIA	RPIA	-0.110756	0.096601	0.251578	54
Albumin/globulin ratio	P49406.RM19	MRPL19	0.215672	0.10111	0.0329211	54
Albumin/globulin ratio	P49908.SEPP1	SEPP1	0.119014	0.109531	0.277224	54
Albumin/globulin ratio	P50548.ERF	ERF	-0.00403845	0.0945192	0.96592	54
Albumin/globulin ratio	P51884.LUM	LUM	0.25254	0.110699	0.0225295	53
Albumin/globulin ratio	P55056.APOC4	APOC4	-0.164239	0.0862013	0.0567414	53
Albumin/globulin ratio	P55058.PLTP	PLTP	0.14265	0.0895412	0.111133	54
Albumin/globulin ratio	P55157.MTP	MTTP	-0.0549555	0.0774107	0.477753	54
Albumin/globulin ratio	P55884.EIF3B	EIF3B	0.0761952	0.0724491	0.292934	54
Albumin/globulin ratio	P57771.RGS8	RGS8	0.1844	0.107255	0.0855665	54
Albumin/globulin ratio	P68871.HBB	HBB	0.244869	0.108499	0.0240156	54
Albumin/globulin ratio	P69905.HBA	HBA2	0.18356	0.108641	0.0911054	54
Albumin/globulin ratio	P78411.IRX5	IRX5	0.0926838	0.0972628	0.34063	54
Albumin/globulin ratio	P82930.RT34	MRPS34	0.203246	0.104156	0.0510146	54
Albumin/globulin ratio	Q03591.FHR1	CFHR1	-0.0169457	0.105406	0.872278	54
Albumin/globulin ratio	Q04725.TLE2	TLE2	-0.0648667	0.101831	0.524122	54
Albumin/globulin ratio	Q06033.ITIH3	ITIH3	0.111864	0.1077	0.298961	54
Albumin/globulin ratio	Q06210.GFPT1	GFPT1	0.13642	0.108301	0.2078	53
Albumin/globulin ratio	Q12756.KIF1A	KIF1A	0.17414	0.106778	0.102921	54
Albumin/globulin ratio	Q13129.RLF	RLF	0.186116	0.10958	0.089424	54
Albumin/globulin ratio	Q13330.MTA1	MTA1	0.170378	0.111816	0.127573	54
Albumin/globulin ratio	Q13360.ZN177	ZNF177	-0.054951	0.0923396	0.551779	54
Albumin/globulin ratio	Q13790.APOF	APOF	0.170941	0.109789	0.119471	53
Albumin/globulin ratio	Q14147.DHX34	DHX34	0.223136	0.103362	0.0308676	54
Albumin/globulin ratio	Q14197.ICT1	ICT1	0.0417261	0.0892887	0.640273	54
Albumin/globulin ratio	Q14254.FLOT2	FLOT2	0.169075	0.100584	0.0927772	52
Albumin/globulin ratio	Q14520.HABP2	HABP2	0.0148421	0.109302	0.891988	54
Albumin/globulin ratio	Q14573.ITPR3	ITPR3	0.174647	0.10795	0.105695	53
Albumin/globulin ratio	Q14587.ZN268	ZNF268	0.0488555	0.098425	0.619631	53
Albumin/globulin ratio	Q14624.ITIH4	ITIH4	0.138988	0.112362	0.216098	54
Albumin/globulin ratio	Q14693.LPIN1	LPIN1	-0.00631835	0.107841	0.953279	54
Albumin/globulin ratio	Q14703.MBTP1	MBTPS1	0.148302	0.101352	0.143403	54
Albumin/globulin ratio	Q14997.PSME4	PSME4	0.183205	0.110339	0.0968362	54
Albumin/globulin ratio	Q15034.HERC3	HERC3	0.0806797	0.0988961	0.414613	54
Albumin/globulin ratio	Q15059.BRD3	BRD3	-0.0479506	0.0811809	0.554746	54
Albumin/globulin ratio	Q15848.ADIPO	ADIPOQ	0.0918633	0.0900868	0.307861	54
Albumin/globulin ratio	Q16610.ECM1	ECM1	0.100001	0.0990308	0.312591	54
Albumin/globulin ratio	Q16637.SMN	SMN2	0.175356	0.0868998	0.0436001	53
Albumin/globulin ratio	Q16880.CGT	UGT8	0.0861208	0.0958291	0.368817	54
Albumin/globulin ratio	Q401N2.ZACN	ZACN	0.0740213	0.0942782	0.432373	53
Albumin/globulin ratio	Q499Z4.ZN672	ZNF672	-0.0159935	0.0783879	0.83833	53
Albumin/globulin ratio	Q4G0P3.HYDIN	HYDIN	0.160976	0.101798	0.113804	54
Albumin/globulin ratio	Q5HYC2.K2026	KIAA2026	0.285874	0.10594	0.00696609	54
Albumin/globulin ratio	Q5HYI7.MTX3	MTX3	0.113087	0.0998812	0.257544	54
Albumin/globulin ratio	Q5JSL3.DOC11	DOCK11	0.31341	0.113315	0.00567788	54
Albumin/globulin ratio	Q5KSL6.DGKK	DGKK	0.191004	0.0896351	0.0330973	54
Albumin/globulin ratio	Q5T011.SZT2	SZT2	-0.0510705	0.0640777	0.425445	54
Albumin/globulin ratio	Q5T1R4.ZEP3	HIVEP3	-0.0311595	0.0884583	0.72465	54
Albumin/globulin ratio	Q5TID7.CC181	CCDC181	0.205363	0.105472	0.051525	54
Albumin/globulin ratio	Q5U651.RAIN	RASIP1	0.116385	0.107969	0.281057	54
Albumin/globulin ratio	Q5VT40.FA78B	FAM78B	-0.0537533	0.0802815	0.503139	54
Albumin/globulin ratio	Q5VT97.SYDE2	SYDE2	0.0288813	0.105492	0.784256	53
Albumin/globulin ratio	Q5VYM1.CI131	C9orf131	0.233554	0.102897	0.0232202	54
Albumin/globulin ratio	Q68DQ2.CRBG3	CRYBG3	-0.0543681	0.0970892	0.575492	54
Albumin/globulin ratio	Q6NUM9.RETST	RETSAT	-0.00721909	0.105573	0.945483	54
Albumin/globulin ratio	Q6P3X3.TTC27	TTC27	-0.00137181	0.0592443	0.981527	54
Albumin/globulin ratio	Q6P9A1.ZN530	ZNF530	-0.0319322	0.0912121	0.726273	53
Albumin/globulin ratio	Q6YN16.HSDL2	HSDL2	0.158843	0.104357	0.127981	54
Albumin/globulin ratio	Q6ZMW3.EMAL6	EML6	0.157862	0.106947	0.139925	54
Albumin/globulin ratio	Q6ZN30.BNC2	BNC2	0.0488708	0.101114	0.628865	54
Albumin/globulin ratio	Q70EL2.UBP45	USP45	0.029926	0.0944901	0.751464	53
Albumin/globulin ratio	Q7RTX0.TS1R3	TAS1R3	-0.0404458	0.0915402	0.658608	54
Albumin/globulin ratio	Q7Z304.MAMC2	MAMDC2	0.0666464	0.0991351	0.501407	53
Albumin/globulin ratio	Q7Z3G6.PRIC2	PRICKLE2	0.287218	0.113591	0.011454	54
Albumin/globulin ratio	Q7Z4Y8.AT5L2	ATP5L2	0.158173	0.0723657	0.0288344	54
Albumin/globulin ratio	Q7Z6B7.SRGP1	SRGAP1	-0.116794	0.0841082	0.164948	54
Albumin/globulin ratio	Q86YV5.PRAG1	SGK223	-0.0967489	0.0896644	0.280583	54
Albumin/globulin ratio	Q86Z02.HIPK1	HIPK1	0.143547	0.0934693	0.124595	53
Albumin/globulin ratio	Q8IUG5.MY18B	MYO18B	-0.00493698	0.0852104	0.953797	54
Albumin/globulin ratio	Q8IVE3.PKHH2	PLEKHH2	-0.036468	0.0830462	0.660568	54
Albumin/globulin ratio	Q8IVF7.FMNL3	FMNL3	-0.00076506	0.0935186	0.993473	54
Albumin/globulin ratio	Q8N3D4.EH1L1	EHBP1L1	0.0167468	0.0887627	0.850352	54
Albumin/globulin ratio	Q8N5S9.KKCC1	CAMKK1	-0.138096	0.0719708	0.0550127	53
Albumin/globulin ratio	Q8N9W8.FA71D	FAM71D	0.188474	0.0995783	0.0583947	54
Albumin/globulin ratio	Q8NCG5.CHST4	CHST4	0.0676607	0.0928926	0.466384	54
Albumin/globulin ratio	Q8NCN5.PDPR	PDPR	-0.136271	0.0787913	0.0837155	54
Albumin/globulin ratio	Q8NEL0.CCD54	CCDC54	0.0168663	0.0968716	0.861779	54
Albumin/globulin ratio	Q8NF99.ZN397	ZNF397	-0.21015	0.107681	0.0509856	54
Albumin/globulin ratio	Q8NFB2.T185A	TMEM185A	0.151876	0.0931913	0.10316	54
Albumin/globulin ratio	Q8NFI4.F10A5	ST13P5 FAM10A5	0.223079	0.105792	0.0349734	54
Albumin/globulin ratio	Q8NFW9.MYRIP	MYRIP	0.00577074	0.0753986	0.938992	53
Albumin/globulin ratio	Q8NHJ6.LIRB4	LILRB4	0.0230586	0.092575	0.803299	54
Albumin/globulin ratio	Q8TEW0.PARD3	PARD3	-0.108774	0.109139	0.318932	54
Albumin/globulin ratio	Q8TF30.WHAMM	WHAMM	0.0161328	0.104674	0.877512	54
Albumin/globulin ratio	Q8WU76.SCFD2	SCFD2	0.0445485	0.0844988	0.598049	53
Albumin/globulin ratio	Q8WXI7.MUC16	MUC16 CA125	-0.158102	0.114632	0.167829	54
Albumin/globulin ratio	Q8WZ42.TITIN	TTN	0.0850537	0.0922628	0.356599	54
Albumin/globulin ratio	Q92185.SIA8A	ST8SIA1	0.0611137	0.109515	0.576817	54
Albumin/globulin ratio	Q92547.TOPB1	TOPBP1	0.142445	0.0803016	0.0760832	54
Albumin/globulin ratio	Q92616.GCN1	GCN1L1	-0.0163242	0.106048	0.877662	54
Albumin/globulin ratio	Q92835.SHIP1	INPP5D	0.186006	0.101718	0.0674545	54
Albumin/globulin ratio	Q92854.SEM4D	SEMA4D	-0.15658	0.0904444	0.0834111	54
Albumin/globulin ratio	Q92878.RAD50	RAD50	0.0426647	0.0723152	0.555202	53
Albumin/globulin ratio	Q92993.KAT5	KAT5	0.0747641	0.0865994	0.387954	54
Albumin/globulin ratio	Q96AP0.ACD	ACD	0.0693429	0.0809105	0.391427	54
Albumin/globulin ratio	Q96IG2.FXL20	FBXL20	0.143788	0.098341	0.143704	53
Albumin/globulin ratio	Q96IY4.CBPB2	CPB2	0.101035	0.103395	0.328486	54
Albumin/globulin ratio	Q96KN2.CNDP1	CNDP1	0.24538	0.105	0.0194418	54
Albumin/globulin ratio	Q96M94.KLH15	KLHL15	-0.0526076	0.0952886	0.580889	54
Albumin/globulin ratio	Q96PD5.PGRP2	PGLYRP2	0.155522	0.106304	0.143469	54
Albumin/globulin ratio	Q96PU4.UHRF2	UHRF2	0.055748	0.108171	0.606294	54
Albumin/globulin ratio	Q96RW7.HMCN1	HMCN1	0.190748	0.105516	0.0706417	54
Albumin/globulin ratio	Q99684.GFI1	GFI1	0.147042	0.107877	0.172868	54
Albumin/globulin ratio	Q9BRJ2.RM45	MRPL45	0.048281	0.0609114	0.427986	54
Albumin/globulin ratio	Q9BUY5.ZN426	ZNF426	-0.00489225	0.0772822	0.949525	54
Albumin/globulin ratio	Q9BXT4.TDRD1	TDRD1	0.0380907	0.088322	0.666272	54
Albumin/globulin ratio	Q9BYX2.TBD2A	TBC1D2	-0.00615	0.0941778	0.947934	54
Albumin/globulin ratio	Q9H095.IQCG	IQCG	0.30935	0.106962	0.00382623	54
Albumin/globulin ratio	Q9H0R1.AP5M1	AP5M1	0.171561	0.106285	0.106493	54
Albumin/globulin ratio	Q9H1X3.DJC25	DNAJC25	0.228011	0.113555	0.0446499	54
Albumin/globulin ratio	Q9H239.MMP28	MMP28	-0.25441	0.104083	0.0145138	54
Albumin/globulin ratio	Q9H3P2.NELFA	NELFA	0.0353939	0.0763543	0.642972	54
Albumin/globulin ratio	Q9H5Q4.TFB2M	TFB2M	-0.00863303	0.0748419	0.908168	54
Albumin/globulin ratio	Q9NQ66.PLCB1	PLCB1	0.070043	0.106828	0.512043	54
Albumin/globulin ratio	Q9NQC8.IFT46	IFT46	0.0472165	0.0921843	0.608514	54
Albumin/globulin ratio	Q9NRC6.SPTN5	SPTBN5	0.036603	0.101662	0.718812	51
Albumin/globulin ratio	Q9NRC8.SIR7	SIRT7	0.0163099	0.0880233	0.853001	53
Albumin/globulin ratio	Q9NRH1.YAED1	YAE1D1	0.0798355	0.0749249	0.286632	54
Albumin/globulin ratio	Q9NS85.CAH10	CA10	0.15289	0.0843444	0.0698799	54
Albumin/globulin ratio	Q9NXL9.MCM9	MCM9	0.219389	0.100778	0.0294845	54
Albumin/globulin ratio	Q9NZ56.FMN2	FMN2	-0.173973	0.100783	0.0843077	54
Albumin/globulin ratio	Q9NZP8.C1RL	C1RL	0.0674554	0.0987821	0.494688	54
Albumin/globulin ratio	Q9P0L2.MARK1	MARK1	0.212645	0.0941139	0.0238561	54
Albumin/globulin ratio	Q9P104.DOK5	DOK5	-0.0120909	0.08007	0.879972	54
Albumin/globulin ratio	Q9P278.FNIP2	FNIP2	0.172992	0.107434	0.107352	54
Albumin/globulin ratio	Q9P2T0.THEG	THEG	-0.279139	0.109626	0.0108876	54
Albumin/globulin ratio	Q9P2X0.DPM3	DPM3	-0.282751	0.106737	0.00807217	54
Albumin/globulin ratio	Q9UBF2.COPG2	COPG2	0.127086	0.0997117	0.202475	54
Albumin/globulin ratio	Q9UJ41.RABX5	RABGEF1	-0.039221	0.0763472	0.607449	54
Albumin/globulin ratio	Q9UJQ1.LAMP5	LAMP5	-0.0237402	0.0901023	0.79218	54
Albumin/globulin ratio	Q9UPR3.SMG5	SMG5	0.104688	0.0904786	0.247255	53
Albumin/globulin ratio	Q9Y2K6.UBP20	USP20	0.0666361	0.0890206	0.454131	54
Albumin/globulin ratio	Q9Y467.SALL2	SALL2	-0.15515	0.104878	0.139052	54
Albumin	A0A075B6Q5.HV364	IGHV3-64	0.0441023	0.20148	0.826734	17
Albumin	A0A0B4J1U7.HV601	IGHV6-1	0.00184707	0.174461	0.991553	17
Albumin	A0A0B4J1V6.HV373	IGHV3-73	-0.0797513	0.175754	0.649997	17
Albumin	A0A0B4J1Y9.HV372	IGHV3-72	0.0911769	0.141149	0.518304	17
Albumin	A0A0C4DH35.HV335	IGHV3-35	-0.272336	0.200867	0.175162	17
Albumin	A0A0C4DH36.HV338	IGHV3-38	-0.0440999	0.192078	0.818407	17
Albumin	A0A0C4DH42.HV366	IGHV3-66	-0.283172	0.191485	0.139187	17
Albumin	A0A0C4DH68.KV224	IGKV2-24	0.00235176	0.196299	0.990441	17
Albumin	A0A0C4DH69.KV109	IGKV1-9	0.10367	0.180094	0.564853	17
Albumin	A0A0J9YVY3.HV741	IGHV7-4-1	-0.0360014	0.190238	0.849902	17
Albumin	A6NDY0.EPAB2	PABPN1L	0.082926	0.212278	0.696057	17
Albumin	A6NNL5.CO061	C15orf61	-0.134597	0.20149	0.504127	17
Albumin	O00748.EST2	CES2	0.483643	0.182713	0.00812065	17
Albumin	O14559.RHG33	ARHGAP33	-0.24543	0.186673	0.188589	17
Albumin	O14578.CTRO	CIT	-0.140219	0.139914	0.316257	17
Albumin	O14791.APOL1	APOL1	0.0608061	0.158074	0.700483	17
Albumin	O43347.MSI1H	MSI1	-0.154653	0.183429	0.399159	17
Albumin	O43866.CD5L	CD5L	-0.199567	0.208425	0.338315	17
Albumin	O43908.NKG2F	KLRC4	0.0213104	0.130225	0.870012	17
Albumin	O60500.NPHN	NPHS1	0.0930362	0.176048	0.597174	17
Albumin	O60667.FAIM3	FAIM3	-0.120449	0.16733	0.47163	17
Albumin	O60674.JAK2	JAK2	-0.0659902	0.183653	0.719356	17
Albumin	O60890.OPHN1	OPHN1	-0.191799	0.210133	0.361373	17
Albumin	O60909.B4GT2	B4GALT2	0.024495	0.186974	0.895769	17
Albumin	O75310.UDB11	UGT2B11	-0.268426	0.17447	0.12392	17
Albumin	O75636.FCN3	FCN3	-0.127703	0.196528	0.515825	17
Albumin	O75882.ATRN	ATRN	-0.00569478	0.188943	0.975955	17
Albumin	O94915.FRYL	FRYL	0.220935	0.204276	0.27945	16
Albumin	O94988.FA13A	FAM13A	-0.242455	0.149224	0.10421	17
Albumin	O95445.APOM	APOM	0.158387	0.190844	0.406579	17
Albumin	O95954.FTCD	FTCD	-0.094143	0.195934	0.630884	16
Albumin	P00450.CERU	CP	-0.111619	0.194179	0.565409	17
Albumin	P00734.THRB	F2	0.0295495	0.196523	0.880479	17
Albumin	P00736.C1R	C1R	-0.00483638	0.217438	0.982254	17
Albumin	P00738.HPT	HP	0.195512	0.201191	0.331163	17
Albumin	P00740.FA9	F9	0.156233	0.20285	0.441187	17
Albumin	P00742.FA10	F10	0.195549	0.18739	0.296698	17
Albumin	P00747.PLMN	PLG	0.265439	0.197707	0.179405	17
Albumin	P00748.FA12	F12	0.241896	0.202532	0.232336	17
Albumin	P00751.CFAB	CFB	-0.115395	0.202623	0.569013	17
Albumin	P01008.ANT3	SERPINC1	-0.104531	0.198285	0.598073	17
Albumin	P01009.A1AT	SERPINA1	0.0104455	0.215469	0.961335	17
Albumin	P01011.AACT	SERPINA3	-0.309275	0.206537	0.134281	16
Albumin	P01019.ANGT	AGT	0.0800959	0.187454	0.669174	17
Albumin	P01023.A2MG	A2M	-0.235858	0.209194	0.259547	17
Albumin	P01024.CO3	C3	0.16863	0.19851	0.395617	17
Albumin	P01031.CO5	C5	0.13175	0.201066	0.512302	17
Albumin	P01042.KNG1	KNG1	-0.155614	0.206614	0.451353	17
Albumin	P01344.IGF2	IGF2	-0.0721934	0.178464	0.685825	17
Albumin	P01591.IGJ	IGJ	-0.453358	0.197649	0.0218046	17
Albumin	P01619.KV320	IGKV3-20	-0.246948	0.19312	0.200993	17
Albumin	P01700.LV147	IGLV1-47	-0.333665	0.193547	0.0847176	17
Albumin	P01714.LV319	IGLV3-19	-0.0215605	0.192742	0.910933	17
Albumin	P01766.HV313	IGHV3-13	-0.216756	0.18305	0.23636	17
Albumin	P01824.HV439	IGHV4-39	0.0832303	0.19054	0.662247	17
Albumin	P01834.IGKC	IGKC	-0.0588712	0.198613	0.766916	17
Albumin	P01859.IGHG2	IGHG2	0.111289	0.193436	0.56507	17
Albumin	P01860.IGHG3	IGHG3	-0.0910753	0.198363	0.646138	17
Albumin	P01861.IGHG4	IGHG4	0.173326	0.191127	0.364481	17
Albumin	P01871.IGHM	IGHM	-0.26641	0.198384	0.179304	17
Albumin	P01876.IGHA1	IGHA1	-0.344289	0.197506	0.0813018	17
Albumin	P02458.CO2A1	COL2A1	0.0340792	0.187133	0.855495	17
Albumin	P02647.APOA1	APOA1	-0.0275747	0.206032	0.893531	17
Albumin	P02649.APOE	APOE	0.155015	0.192191	0.419918	17
Albumin	P02652.APOA2	APOA2	-0.0391054	0.21543	0.855958	17
Albumin	P02654.APOC1	APOC1	0.216404	0.191392	0.258187	17
Albumin	P02655.APOC2	APOC2	0.638549	0.187727	0.00067023	17
Albumin	P02656.APOC3	APOC3	0.34711	0.209955	0.0982791	17
Albumin	P02671.FIBA	FGA	-0.160785	0.209615	0.443053	17
Albumin	P02743.SAMP	APCS	0.301205	0.194544	0.12156	17
Albumin	P02745.C1QA	C1QA	-0.05949	0.211586	0.778586	17
Albumin	P02746.C1QB	C1QB	-0.030426	0.206022	0.882593	17
Albumin	P02747.C1QC	C1QC	-0.251633	0.214653	0.241085	17
Albumin	P02748.CO9	C9	-0.225294	0.210672	0.284886	17
Albumin	P02749.APOH	APOH	-0.00900059	0.203654	0.964749	17
Albumin	P02750.A2GL	LRG1	0.0033022	0.189529	0.986099	17
Albumin	P02751.FINC	FN1	0.196977	0.194516	0.311225	17
Albumin	P02753.RET4	RBP4	0.294243	0.187944	0.117445	17
Albumin	P02760.AMBP	AMBP	0.19812	0.205197	0.334289	17
Albumin	P02763.A1AG1	ORM1	0.142811	0.208055	0.492454	17
Albumin	P02765.FETUA	AHSG	-0.307698	0.196371	0.117132	17
Albumin	P02766.TTHY	TTR	0.035316	0.190235	0.852724	17
Albumin	P02774.VTDB	GC	-0.0123699	0.195056	0.949434	17
Albumin	P02775.CXCL7	PPBP	0.0851322	0.198933	0.668692	17
Albumin	P02776.PLF4	PF4	0.233678	0.187292	0.212152	17
Albumin	P02787.TRFE	TF	-0.0542417	0.191757	0.777279	17
Albumin	P02790.HEMO	HPX	-0.0199087	0.199128	0.920361	17
Albumin	P03952.KLKB1	KLKB1	0.144583	0.190739	0.448444	17
Albumin	P04003.C4BPA	C4BPA	0.125729	0.197122	0.52359	17
Albumin	P04004.VTNC	VTN	0.129818	0.19908	0.514345	17
Albumin	P04070.PROC	PROC	0.108258	0.186366	0.561315	17
Albumin	P04114.APOB	APOB	0.10319	0.20228	0.609957	17
Albumin	P04180.LCAT	LCAT	0.268919	0.197809	0.173993	17
Albumin	P04196.HRG	HRG	-0.262816	0.196012	0.17998	17
Albumin	P04217.A1BG	A1BG	0.0314534	0.20413	0.877543	17
Albumin	P04275.VWF	VWF	-0.19701	0.182647	0.280751	17
Albumin	P04278.SHBG	SHBG	-0.0360992	0.189969	0.849288	16
Albumin	P05090.APOD	APOD	-0.250426	0.202249	0.215639	17
Albumin	P05155.IC1	SERPING1	-0.0929596	0.19324	0.630475	17
Albumin	P05156.CFAI	CFI	0.0909843	0.195174	0.641093	17
Albumin	P05160.F13B	F13B	-0.230174	0.195003	0.237856	17
Albumin	P05452.TETN	CLEC3B	0.0183469	0.09853	0.852283	17
Albumin	P05543.THBG	SERPINA7	0.216644	0.145752	0.137177	17
Albumin	P05546.HEP2	SERPIND1	0.0615019	0.200517	0.75906	17
Albumin	P06276.CHLE	BCHE	0.0783375	0.196481	0.690112	17
Albumin	P06312.KV401	IGKV4-1	-0.167813	0.197974	0.396634	17
Albumin	P06396.GELS	GSN	-0.0520448	0.212813	0.8068	17
Albumin	P06681.CO2	C2	-0.132243	0.199261	0.506903	17
Albumin	P06727.APOA4	APOA4	-0.111	0.196496	0.572145	17
Albumin	P07225.PROS	PROS1	0.173749	0.202486	0.390851	17
Albumin	P07357.CO8A	C8A	-0.071762	0.189396	0.704762	17
Albumin	P07358.CO8B	C8B	0.0179293	0.200373	0.928701	17
Albumin	P07359.GP1BA	GP1BA	0.0451671	0.155375	0.771284	17
Albumin	P07360.CO8G	C8G	-0.00886429	0.198744	0.964425	17
Albumin	P07996.TSP1	THBS1	0.0803938	0.199006	0.68623	17
Albumin	P08185.CBG	SERPINA6	0.0488655	0.184845	0.791504	17
Albumin	P08519.APOA	LPA	-0.181253	0.174149	0.297972	17
Albumin	P08603.CFAH	CFH	0.0161013	0.201716	0.936379	17
Albumin	P08697.A2AP	SERPINF2	-0.0978162	0.200954	0.626429	17
Albumin	P09871.C1S	C1S	-0.0659543	0.212167	0.755906	17
Albumin	P0C0L4.CO4A	C4A	-0.0185574	0.199398	0.92585	17
Albumin	P0C0L5.CO4B	C4B	0.0210964	0.201317	0.916541	17
Albumin	P0DJI8.SAA1	SAA1	-0.236303	0.157923	0.134572	17
Albumin	P0DJI9.SAA2	SAA2	-0.219722	0.164596	0.181904	17
Albumin	P0DOX2.IGA2	NA	-0.321107	0.193121	0.0963669	17
Albumin	P0DOX3.IGD	NA	-0.082013	0.181942	0.65216	17
Albumin	P0DOX4.IGE	NA	-0.0931535	0.196079	0.634729	17
Albumin	P0DOX5.IGG1	NA	-0.206582	0.189213	0.274924	17
Albumin	P0DOX7.IGK	NA	-0.1224	0.195743	0.531769	17
Albumin	P10515.ODP2	DLAT	-0.0834403	0.14984	0.57762	17
Albumin	P10643.CO7	C7	-0.148851	0.224985	0.508225	17
Albumin	P10909.CLUS	CLU	-0.103812	0.193851	0.592287	17
Albumin	P12259.FA5	F5	0.0351588	0.193846	0.856073	17
Albumin	P13671.CO6	C6	0.121378	0.191202	0.525548	17
Albumin	P14151.LYAM1	SELL	-0.0114645	0.155421	0.941198	17
Albumin	P14410.SUIS	SI	0.0865287	0.211439	0.682366	17
Albumin	P14621.ACYP2	ACYP2	0.00360002	0.161435	0.982209	17
Albumin	P15169.CBPN	CPN1	0.0311601	0.201172	0.876906	17
Albumin	P18428.LBP	LBP	0.218216	0.184635	0.237255	17
Albumin	P19652.A1AG2	ORM2	0.0118832	0.194193	0.951206	17
Albumin	P19823.ITIH2	ITIH2	0.161953	0.191998	0.39894	17
Albumin	P19827.ITIH1	ITIH1	0.00611143	0.189707	0.9743	17
Albumin	P20701.ITAL	ITGAL	0.00990252	0.18246	0.956718	17
Albumin	P20742.PZP	PZP	-0.012609	0.170561	0.941069	16
Albumin	P20851.C4BPB	C4BPB	0.128196	0.196576	0.514307	17
Albumin	P22352.GPX3	GPX3	-0.121933	0.203839	0.549716	17
Albumin	P22792.CPN2	CPN2	0.0189852	0.206585	0.926777	17
Albumin	P22891.PROZ	PROZ	-0.0932639	0.178977	0.602302	16
Albumin	P23142.FBLN1	FBLN1	-0.592556	0.189811	0.00179739	17
Albumin	P23942.PRPH2	PRPH2	0.376664	0.189317	0.0466354	17
Albumin	P25311.ZA2G	AZGP1	0.0397645	0.191061	0.835132	17
Albumin	P26440.IVD	IVD	-0.32049	0.172325	0.0629135	17
Albumin	P27169.PON1	PON1	0.10601	0.190937	0.578752	17
Albumin	P27658.CO8A1	COL8A1	-0.232984	0.139494	0.0948788	17
Albumin	P27918.PROP	CFP	-0.0380256	0.187799	0.839541	17
Albumin	P29622.KAIN	SERPINA4	-0.202772	0.203028	0.317921	17
Albumin	P30086.PEBP1	PEBP1	-0.31394	0.179886	0.0809465	17
Albumin	P30153.2AAA	PPP2R1A	0.0604988	0.140121	0.665915	17
Albumin	P35251.RFC1	RFC1	-0.0766052	0.189953	0.686739	17
Albumin	P35542.SAA4	SAA4	-0.0140804	0.193963	0.94213	17
Albumin	P35557.HXK4	GCK	0.0848052	0.175749	0.629425	17
Albumin	P35858.ALS	IGFALS	-0.00948015	0.190324	0.960273	17
Albumin	P36952.SPB5	SERPINB5	-0.0111482	0.121329	0.92679	17
Albumin	P36955.PEDF	SERPINF1	-0.128845	0.208443	0.536489	17
Albumin	P36980.FHR2	CFHR2	0.28346	0.172484	0.100301	17
Albumin	P41180.CASR	CASR	0.152684	0.197996	0.440619	17
Albumin	P43251.BTD	BTD	0.162294	0.182095	0.37279	17
Albumin	P43652.AFAM	AFM	0.237788	0.209961	0.257409	17
Albumin	P46937.YAP1	YAP1	0.304808	0.185412	0.100186	17
Albumin	P47989.XDH	XDH	-0.122602	0.21136	0.561872	17
Albumin	P48167.GLRB	GLRB	0.0872027	0.212212	0.68113	17
Albumin	P49247.RPIA	RPIA	-0.0822855	0.183369	0.653617	17
Albumin	P49406.RM19	MRPL19	0.127701	0.175932	0.467927	17
Albumin	P49908.SEPP1	SEPP1	-0.0962391	0.204235	0.637486	17
Albumin	P50548.ERF	ERF	-0.159903	0.1733	0.356166	17
Albumin	P51884.LUM	LUM	-0.0298101	0.198891	0.880858	17
Albumin	P55056.APOC4	APOC4	0.132314	0.143977	0.358097	17
Albumin	P55058.PLTP	PLTP	-0.24766	0.167179	0.138497	17
Albumin	P55157.MTP	MTTP	-0.144469	0.143999	0.315735	17
Albumin	P55884.EIF3B	EIF3B	0.106285	0.126584	0.401113	17
Albumin	P57771.RGS8	RGS8	0.148048	0.194275	0.446028	17
Albumin	P68871.HBB	HBB	-0.490829	0.196575	0.0125283	17
Albumin	P69905.HBA	HBA2	-0.490137	0.192441	0.0108668	17
Albumin	P78411.IRX5	IRX5	-0.103999	0.180204	0.563859	17
Albumin	P82930.RT34	MRPS34	0.169338	0.192491	0.379011	17
Albumin	Q03591.FHR1	CFHR1	-0.119967	0.192389	0.532911	17
Albumin	Q04725.TLE2	TLE2	-0.0827377	0.176335	0.638921	17
Albumin	Q06033.ITIH3	ITIH3	0.329304	0.221213	0.136586	17
Albumin	Q06210.GFPT1	GFPT1	-0.06354	0.199995	0.750706	17
Albumin	Q12756.KIF1A	KIF1A	0.165884	0.19498	0.394895	17
Albumin	Q13129.RLF	RLF	0.00123519	0.197113	0.995	16
Albumin	Q13330.MTA1	MTA1	0.17716	0.209933	0.39873	17
Albumin	Q13360.ZN177	ZNF177	-0.129402	0.169932	0.446364	17
Albumin	Q13790.APOF	APOF	0.121588	0.197379	0.537886	17
Albumin	Q14147.DHX34	DHX34	-0.0864442	0.200147	0.665812	17
Albumin	Q14197.ICT1	ICT1	-0.0345034	0.15714	0.826206	17
Albumin	Q14254.FLOT2	FLOT2	-0.398208	0.193593	0.0396922	17
Albumin	Q14520.HABP2	HABP2	0.0330768	0.198836	0.86788	17
Albumin	Q14573.ITPR3	ITPR3	-0.130884	0.211038	0.535131	17
Albumin	Q14587.ZN268	ZNF268	-0.0950379	0.173097	0.582975	17
Albumin	Q14624.ITIH4	ITIH4	-0.173466	0.196909	0.37835	17
Albumin	Q14693.LPIN1	LPIN1	-0.210028	0.218559	0.336567	16
Albumin	Q14703.MBTP1	MBTPS1	0.0460096	0.179894	0.798137	17
Albumin	Q14997.PSME4	PSME4	0.325887	0.21519	0.12992	17
Albumin	Q15034.HERC3	HERC3	-0.349628	0.182431	0.0553017	17
Albumin	Q15059.BRD3	BRD3	-0.036944	0.145148	0.799089	17
Albumin	Q15848.ADIPO	ADIPOQ	-0.196206	0.169268	0.246398	17
Albumin	Q16610.ECM1	ECM1	-0.253356	0.200087	0.205432	17
Albumin	Q16637.SMN	SMN2	0.255184	0.157391	0.104946	17
Albumin	Q16880.CGT	UGT8	-0.118899	0.173506	0.493171	17
Albumin	Q401N2.ZACN	ZACN	-0.136864	0.176412	0.437856	17
Albumin	Q499Z4.ZN672	ZNF672	-0.0855593	0.145264	0.555866	17
Albumin	Q4G0P3.HYDIN	HYDIN	0.229892	0.17961	0.200562	17
Albumin	Q5HYC2.K2026	KIAA2026	-0.0104353	0.183454	0.954639	17
Albumin	Q5HYI7.MTX3	MTX3	-0.0561251	0.182552	0.758502	17
Albumin	Q5JSL3.DOC11	DOCK11	-0.224488	0.208009	0.280489	17
Albumin	Q5KSL6.DGKK	DGKK	-0.183988	0.151024	0.223123	17
Albumin	Q5T011.SZT2	SZT2	0.120911	0.117462	0.303311	17
Albumin	Q5T1R4.ZEP3	HIVEP3	0.0867032	0.15778	0.58265	17
Albumin	Q5TID7.CC181	CCDC181	0.175484	0.199134	0.378191	17
Albumin	Q5U651.RAIN	RASIP1	-0.155193	0.218752	0.478047	17
Albumin	Q5VT40.FA78B	FAM78B	-0.318329	0.14522	0.0283765	17
Albumin	Q5VT97.SYDE2	SYDE2	-0.0292466	0.220928	0.894683	17
Albumin	Q5VYM1.CI131	C9orf131	0.112261	0.1859	0.545923	17
Albumin	Q68DQ2.CRBG3	CRYBG3	0.087968	0.171286	0.607551	17
Albumin	Q6NUM9.RETST	RETSAT	-0.0695152	0.205186	0.734767	17
Albumin	Q6P3X3.TTC27	TTC27	-0.0355159	0.110964	0.748917	17
Albumin	Q6P9A1.ZN530	ZNF530	-0.0703054	0.148686	0.636323	17
Albumin	Q6YN16.HSDL2	HSDL2	-0.0727522	0.184588	0.693483	17
Albumin	Q6ZMW3.EMAL6	EML6	0.159236	0.190236	0.402567	17
Albumin	Q6ZN30.BNC2	BNC2	0.153095	0.178391	0.390781	17
Albumin	Q70EL2.UBP45	USP45	-0.123278	0.165847	0.457287	17
Albumin	Q7RTX0.TS1R3	TAS1R3	-0.0649358	0.170374	0.703102	17
Albumin	Q7Z304.MAMC2	MAMDC2	0.0154021	0.200879	0.938883	17
Albumin	Q7Z3G6.PRIC2	PRICKLE2	0.0684954	0.186842	0.713921	17
Albumin	Q7Z4Y8.AT5L2	ATP5L2	-0.0508399	0.140656	0.717763	17
Albumin	Q7Z6B7.SRGP1	SRGAP1	-0.213273	0.148333	0.150492	17
Albumin	Q86YV5.PRAG1	SGK223	0.134246	0.167672	0.423335	17
Albumin	Q86Z02.HIPK1	HIPK1	-0.0368928	0.176757	0.834667	17
Albumin	Q8IUG5.MY18B	MYO18B	-0.0259701	0.15016	0.862691	17
Albumin	Q8IVE3.PKHH2	PLEKHH2	0.060539	0.156048	0.698053	17
Albumin	Q8IVF7.FMNL3	FMNL3	-0.0970182	0.157433	0.537729	17
Albumin	Q8N3D4.EH1L1	EHBP1L1	0.0482841	0.156676	0.757948	17
Albumin	Q8N5S9.KKCC1	CAMKK1	0.0148962	0.134363	0.911723	17
Albumin	Q8N9W8.FA71D	FAM71D	0.387684	0.174628	0.0264151	17
Albumin	Q8NCG5.CHST4	CHST4	-0.102858	0.168814	0.542329	17
Albumin	Q8NCN5.PDPR	PDPR	-0.073003	0.139927	0.601863	17
Albumin	Q8NEL0.CCD54	CCDC54	-0.167876	0.183453	0.360145	17
Albumin	Q8NF99.ZN397	ZNF397	-0.023737	0.189992	0.900573	17
Albumin	Q8NFB2.T185A	TMEM185A	-0.104627	0.170407	0.539225	17
Albumin	Q8NFI4.F10A5	ST13P5 FAM10A5	-0.174208	0.201693	0.387739	15
Albumin	Q8NFW9.MYRIP	MYRIP	-0.00576726	0.139086	0.966925	17
Albumin	Q8NHJ6.LIRB4	LILRB4	-0.124996	0.167329	0.455061	17
Albumin	Q8TEW0.PARD3	PARD3	0.0624269	0.20442	0.760073	17
Albumin	Q8TF30.WHAMM	WHAMM	-0.0388714	0.175406	0.824619	17
Albumin	Q8WU76.SCFD2	SCFD2	0.131926	0.162734	0.417548	17
Albumin	Q8WXI7.MUC16	MUC16 CA125	-0.155044	0.199133	0.436216	17
Albumin	Q8WZ42.TITIN	TTN	-0.192713	0.16126	0.232069	17
Albumin	Q92185.SIA8A	ST8SIA1	0.194156	0.186573	0.298042	17
Albumin	Q92547.TOPB1	TOPBP1	0.0497965	0.139144	0.720436	17
Albumin	Q92616.GCN1	GCN1L1	-0.00805859	0.19465	0.966977	17
Albumin	Q92835.SHIP1	INPP5D	-0.286091	0.191923	0.136052	17
Albumin	Q92854.SEM4D	SEMA4D	-0.140158	0.154556	0.364487	17
Albumin	Q92878.RAD50	RAD50	0.014138	0.126882	0.911279	17
Albumin	Q92993.KAT5	KAT5	-0.00692638	0.151161	0.963453	17
Albumin	Q96AP0.ACD	ACD	0.070207	0.151653	0.643405	17
Albumin	Q96IG2.FXL20	FBXL20	0.112193	0.178674	0.530056	17
Albumin	Q96IY4.CBPB2	CPB2	0.24311	0.196649	0.216361	17
Albumin	Q96KN2.CNDP1	CNDP1	0.107288	0.192083	0.576467	17
Albumin	Q96M94.KLH15	KLHL15	-0.155522	0.179286	0.385696	17
Albumin	Q96PD5.PGRP2	PGLYRP2	-0.0366462	0.204759	0.857959	16
Albumin	Q96PU4.UHRF2	UHRF2	0.190263	0.185718	0.30561	17
Albumin	Q96RW7.HMCN1	HMCN1	0.142083	0.187056	0.447509	17
Albumin	Q99684.GFI1	GFI1	-0.0628271	0.192165	0.743711	17
Albumin	Q9BRJ2.RM45	MRPL45	0.0897806	0.108562	0.408239	17
Albumin	Q9BUY5.ZN426	ZNF426	-0.0965138	0.137722	0.483435	17
Albumin	Q9BXT4.TDRD1	TDRD1	0.0422005	0.161771	0.794196	17
Albumin	Q9BYX2.TBD2A	TBC1D2	-0.0189179	0.170107	0.911448	17
Albumin	Q9H095.IQCG	IQCG	-0.160401	0.20307	0.429597	16
Albumin	Q9H0R1.AP5M1	AP5M1	-0.177492	0.202989	0.381905	17
Albumin	Q9H1X3.DJC25	DNAJC25	-0.0875057	0.190813	0.646526	17
Albumin	Q9H239.MMP28	MMP28	0.0410217	0.186841	0.826219	17
Albumin	Q9H3P2.NELFA	NELFA	-0.114937	0.130279	0.37765	17
Albumin	Q9H5Q4.TFB2M	TFB2M	0.078522	0.138883	0.571815	17
Albumin	Q9NQ66.PLCB1	PLCB1	0.0309595	0.184238	0.866551	17
Albumin	Q9NQC8.IFT46	IFT46	0.0497869	0.164896	0.762706	17
Albumin	Q9NRC6.SPTN5	SPTBN5	0.0451216	0.178678	0.800631	17
Albumin	Q9NRC8.SIR7	SIRT7	0.0107464	0.159161	0.946169	17
Albumin	Q9NRH1.YAED1	YAE1D1	-0.203886	0.143166	0.154412	17
Albumin	Q9NS85.CAH10	CA10	0.431299	0.159206	0.00674745	17
Albumin	Q9NXL9.MCM9	MCM9	0.0860988	0.178281	0.62914	17
Albumin	Q9NZ56.FMN2	FMN2	-0.100995	0.177884	0.5702	17
Albumin	Q9NZP8.C1RL	C1RL	0.0720738	0.189151	0.703175	17
Albumin	Q9P0L2.MARK1	MARK1	0.200512	0.16855	0.234192	17
Albumin	Q9P104.DOK5	DOK5	0.00273683	0.146435	0.985089	17
Albumin	Q9P278.FNIP2	FNIP2	0.00397497	0.197455	0.983939	16
Albumin	Q9P2T0.THEG	THEG	-0.167133	0.189229	0.377112	17
Albumin	Q9P2X0.DPM3	DPM3	-0.228232	0.190265	0.230316	17
Albumin	Q9UBF2.COPG2	COPG2	0.128655	0.168044	0.443912	17
Albumin	Q9UJ41.RABX5	RABGEF1	0.0537221	0.134981	0.690631	17
Albumin	Q9UJQ1.LAMP5	LAMP5	-0.0822354	0.155994	0.598075	17
Albumin	Q9UPR3.SMG5	SMG5	-0.0798953	0.160473	0.618573	17
Albumin	Q9Y2K6.UBP20	USP20	-0.123223	0.166203	0.458452	17
Albumin	Q9Y467.SALL2	SALL2	0.0563481	0.193233	0.770587	17
Alkaline phosphatase	A0A075B6Q5.HV364	IGHV3-64	0.0524952	0.0723267	0.467957	69
Alkaline phosphatase	A0A0B4J1U7.HV601	IGHV6-1	0.0326598	0.0621909	0.599475	69
Alkaline phosphatase	A0A0B4J1V6.HV373	IGHV3-73	-0.0246438	0.0663278	0.710232	69
Alkaline phosphatase	A0A0B4J1Y9.HV372	IGHV3-72	-0.0126422	0.056011	0.821428	69
Alkaline phosphatase	A0A0C4DH35.HV335	IGHV3-35	-0.097224	0.0725794	0.180391	69
Alkaline phosphatase	A0A0C4DH36.HV338	IGHV3-38	-0.167019	0.0719144	0.0202075	69
Alkaline phosphatase	A0A0C4DH42.HV366	IGHV3-66	-0.12331	0.0738931	0.0951636	69
Alkaline phosphatase	A0A0C4DH68.KV224	IGKV2-24	0.0342194	0.0727249	0.637975	69
Alkaline phosphatase	A0A0C4DH69.KV109	IGKV1-9	-0.0218028	0.0658343	0.740512	68
Alkaline phosphatase	A0A0J9YVY3.HV741	IGHV7-4-1	-0.0124387	0.0714874	0.861867	69
Alkaline phosphatase	A6NDY0.EPAB2	PABPN1L	0.0354197	0.0730836	0.627927	69
Alkaline phosphatase	A6NNL5.CO061	C15orf61	-0.0144187	0.0725754	0.842519	69
Alkaline phosphatase	O00748.EST2	CES2	-0.0130882	0.0628293	0.834984	69
Alkaline phosphatase	O14559.RHG33	ARHGAP33	0.139101	0.0718123	0.0527444	69
Alkaline phosphatase	O14578.CTRO	CIT	-0.0627036	0.0559064	0.26204	69
Alkaline phosphatase	O14791.APOL1	APOL1	-0.0402517	0.0594853	0.498618	68
Alkaline phosphatase	O43347.MSI1H	MSI1	-0.0523377	0.0684396	0.444434	69
Alkaline phosphatase	O43866.CD5L	CD5L	-0.0501527	0.0766633	0.512987	69
Alkaline phosphatase	O43908.NKG2F	KLRC4	0.0487422	0.051815	0.346861	69
Alkaline phosphatase	O60500.NPHN	NPHS1	-0.0338267	0.0673289	0.61538	69
Alkaline phosphatase	O60667.FAIM3	FAIM3	0.0910714	0.069187	0.188071	69
Alkaline phosphatase	O60674.JAK2	JAK2	-0.0979255	0.0661399	0.138718	69
Alkaline phosphatase	O60890.OPHN1	OPHN1	-0.0735047	0.0709905	0.300474	69
Alkaline phosphatase	O60909.B4GT2	B4GALT2	0.126388	0.077772	0.10414	69
Alkaline phosphatase	O75310.UDB11	UGT2B11	-0.0247589	0.0661642	0.708252	69
Alkaline phosphatase	O75636.FCN3	FCN3	0.053995	0.0711584	0.447973	69
Alkaline phosphatase	O75882.ATRN	ATRN	-0.0964484	0.07228	0.182082	69
Alkaline phosphatase	O94915.FRYL	FRYL	-0.105731	0.0811236	0.192461	69
Alkaline phosphatase	O94988.FA13A	FAM13A	-0.0387437	0.0526445	0.461761	69
Alkaline phosphatase	O95445.APOM	APOM	-0.000173346	0.0715712	0.998068	68
Alkaline phosphatase	O95954.FTCD	FTCD	0.0559391	0.0750884	0.456286	69
Alkaline phosphatase	P00450.CERU	CP	-0.00887106	0.0722662	0.902301	69
Alkaline phosphatase	P00734.THRB	F2	-0.0927776	0.0738932	0.209274	68
Alkaline phosphatase	P00736.C1R	C1R	-0.0414007	0.0730101	0.570677	69
Alkaline phosphatase	P00738.HPT	HP	-0.023229	0.0732884	0.751279	69
Alkaline phosphatase	P00740.FA9	F9	-0.0793767	0.0729143	0.276317	68
Alkaline phosphatase	P00742.FA10	F10	-0.0686872	0.0703629	0.328973	69
Alkaline phosphatase	P00747.PLMN	PLG	-0.0410355	0.0734473	0.576362	69
Alkaline phosphatase	P00748.FA12	F12	-0.0493426	0.0722498	0.494642	69
Alkaline phosphatase	P00751.CFAB	CFB	-0.013556	0.0719085	0.850471	69
Alkaline phosphatase	P01008.ANT3	SERPINC1	-0.0905927	0.076424	0.235861	69
Alkaline phosphatase	P01009.A1AT	SERPINA1	0.0131284	0.0750633	0.86116	69
Alkaline phosphatase	P01011.AACT	SERPINA3	0.0103288	0.0737922	0.888683	69
Alkaline phosphatase	P01019.ANGT	AGT	0.0319343	0.0763349	0.675695	69
Alkaline phosphatase	P01023.A2MG	A2M	0.087204	0.0785463	0.266903	69
Alkaline phosphatase	P01024.CO3	C3	0.0120175	0.0731029	0.869422	68
Alkaline phosphatase	P01031.CO5	C5	0.0223806	0.0742804	0.763187	69
Alkaline phosphatase	P01042.KNG1	KNG1	0.0160537	0.0735636	0.827251	69
Alkaline phosphatase	P01344.IGF2	IGF2	0.0463369	0.0697098	0.506235	69
Alkaline phosphatase	P01591.IGJ	IGJ	-0.0640397	0.0808836	0.428505	69
Alkaline phosphatase	P01619.KV320	IGKV3-20	-0.0416615	0.0734144	0.570385	69
Alkaline phosphatase	P01700.LV147	IGLV1-47	-0.107869	0.0706115	0.126603	69
Alkaline phosphatase	P01714.LV319	IGLV3-19	-0.124879	0.074216	0.0924431	69
Alkaline phosphatase	P01766.HV313	IGHV3-13	-0.0737124	0.0697997	0.290943	69
Alkaline phosphatase	P01824.HV439	IGHV4-39	-0.0329037	0.0693995	0.635414	69
Alkaline phosphatase	P01834.IGKC	IGKC	-0.145032	0.0748063	0.0525304	69
Alkaline phosphatase	P01859.IGHG2	IGHG2	-0.0175598	0.0719861	0.807282	69
Alkaline phosphatase	P01860.IGHG3	IGHG3	-0.0437637	0.0773836	0.571705	69
Alkaline phosphatase	P01861.IGHG4	IGHG4	-0.0760727	0.0723911	0.293324	69
Alkaline phosphatase	P01871.IGHM	IGHM	-0.050459	0.0739896	0.495256	69
Alkaline phosphatase	P01876.IGHA1	IGHA1	-0.0682972	0.0764549	0.371696	69
Alkaline phosphatase	P02458.CO2A1	COL2A1	-0.0647782	0.066453	0.329661	69
Alkaline phosphatase	P02647.APOA1	APOA1	-0.0578613	0.0717144	0.419765	69
Alkaline phosphatase	P02649.APOE	APOE	-0.0806739	0.0724071	0.265206	69
Alkaline phosphatase	P02652.APOA2	APOA2	-0.0909051	0.079044	0.250121	69
Alkaline phosphatase	P02654.APOC1	APOC1	-0.0698861	0.071535	0.328594	69
Alkaline phosphatase	P02655.APOC2	APOC2	0.0129145	0.0728337	0.859261	69
Alkaline phosphatase	P02656.APOC3	APOC3	-0.090107	0.0731444	0.217985	69
Alkaline phosphatase	P02671.FIBA	FGA	-0.00517119	0.0710783	0.942002	68
Alkaline phosphatase	P02743.SAMP	APCS	-0.0524674	0.0707804	0.45853	69
Alkaline phosphatase	P02745.C1QA	C1QA	-0.0140149	0.0731585	0.848079	69
Alkaline phosphatase	P02746.C1QB	C1QB	-0.0660108	0.0732234	0.367323	69
Alkaline phosphatase	P02747.C1QC	C1QC	0.0122159	0.0734128	0.867842	69
Alkaline phosphatase	P02748.CO9	C9	0.0174767	0.0736824	0.81251	69
Alkaline phosphatase	P02749.APOH	APOH	-0.106713	0.0746579	0.1529	69
Alkaline phosphatase	P02750.A2GL	LRG1	-0.000400139	0.0712695	0.99552	69
Alkaline phosphatase	P02751.FINC	FN1	-0.125756	0.0734321	0.0867947	69
Alkaline phosphatase	P02753.RET4	RBP4	0.0531569	0.0735851	0.470056	69
Alkaline phosphatase	P02760.AMBP	AMBP	-0.152822	0.0742016	0.0394417	69
Alkaline phosphatase	P02763.A1AG1	ORM1	-0.0296083	0.0730091	0.685079	69
Alkaline phosphatase	P02765.FETUA	AHSG	0.0193626	0.0735404	0.792325	69
Alkaline phosphatase	P02766.TTHY	TTR	-0.0915048	0.0721445	0.204671	69
Alkaline phosphatase	P02774.VTDB	GC	0.0093098	0.0711787	0.895938	69
Alkaline phosphatase	P02775.CXCL7	PPBP	0.112742	0.0837482	0.178238	69
Alkaline phosphatase	P02776.PLF4	PF4	-0.0104758	0.0723333	0.884847	69
Alkaline phosphatase	P02787.TRFE	TF	-0.0459818	0.0745909	0.537595	69
Alkaline phosphatase	P02790.HEMO	HPX	-0.00308275	0.0751125	0.967263	69
Alkaline phosphatase	P03952.KLKB1	KLKB1	-0.0894144	0.0710912	0.208485	69
Alkaline phosphatase	P04003.C4BPA	C4BPA	0.0433877	0.0730659	0.552635	69
Alkaline phosphatase	P04004.VTNC	VTN	-0.00125731	0.0708534	0.985842	69
Alkaline phosphatase	P04070.PROC	PROC	0.0228514	0.0717913	0.750255	69
Alkaline phosphatase	P04114.APOB	APOB	-0.0685148	0.0742853	0.356362	69
Alkaline phosphatase	P04180.LCAT	LCAT	-0.0368287	0.0695683	0.596535	69
Alkaline phosphatase	P04196.HRG	HRG	-0.0687083	0.073293	0.348528	69
Alkaline phosphatase	P04217.A1BG	A1BG	-0.00579061	0.0729323	0.936717	69
Alkaline phosphatase	P04275.VWF	VWF	-0.250866	0.0680639	0.000228033	67
Alkaline phosphatase	P04278.SHBG	SHBG	0.083107	0.0703824	0.237685	69
Alkaline phosphatase	P05090.APOD	APOD	-0.0829807	0.0715433	0.246103	69
Alkaline phosphatase	P05155.IC1	SERPING1	0.0243497	0.072216	0.735982	69
Alkaline phosphatase	P05156.CFAI	CFI	-0.0744316	0.0728176	0.306703	69
Alkaline phosphatase	P05160.F13B	F13B	0.0192807	0.0716459	0.787845	68
Alkaline phosphatase	P05452.TETN	CLEC3B	0.0257177	0.0299084	0.389854	69
Alkaline phosphatase	P05543.THBG	SERPINA7	0.0520629	0.0555647	0.34877	69
Alkaline phosphatase	P05546.HEP2	SERPIND1	-0.0349128	0.0729754	0.632352	69
Alkaline phosphatase	P06276.CHLE	BCHE	-0.0283284	0.0791058	0.720262	69
Alkaline phosphatase	P06312.KV401	IGKV4-1	-0.0154131	0.0721819	0.830913	69
Alkaline phosphatase	P06396.GELS	GSN	-0.0219035	0.0730973	0.764446	69
Alkaline phosphatase	P06681.CO2	C2	-0.0189474	0.0749219	0.800349	69
Alkaline phosphatase	P06727.APOA4	APOA4	-0.0104982	0.0714221	0.883141	69
Alkaline phosphatase	P07225.PROS	PROS1	-0.0218374	0.0726031	0.763584	68
Alkaline phosphatase	P07357.CO8A	C8A	0.017049	0.0732026	0.815838	69
Alkaline phosphatase	P07358.CO8B	C8B	0.0439874	0.0756801	0.561087	69
Alkaline phosphatase	P07359.GP1BA	GP1BA	-0.0301567	0.0562424	0.591826	69
Alkaline phosphatase	P07360.CO8G	C8G	0.00865574	0.0807855	0.914674	69
Alkaline phosphatase	P07996.TSP1	THBS1	-0.0509397	0.0702628	0.468459	68
Alkaline phosphatase	P08185.CBG	SERPINA6	0.0753107	0.0754416	0.318151	69
Alkaline phosphatase	P08519.APOA	LPA	-0.0611365	0.0674339	0.364611	69
Alkaline phosphatase	P08603.CFAH	CFH	-0.0818386	0.073808	0.267515	68
Alkaline phosphatase	P08697.A2AP	SERPINF2	0.0170413	0.0718058	0.812405	69
Alkaline phosphatase	P09871.C1S	C1S	-0.0788071	0.0713458	0.269342	69
Alkaline phosphatase	P0C0L4.CO4A	C4A	0.0224844	0.0733931	0.759334	69
Alkaline phosphatase	P0C0L5.CO4B	C4B	0.0558123	0.0752423	0.458228	69
Alkaline phosphatase	P0DJI8.SAA1	SAA1	-0.0229169	0.0594486	0.699874	69
Alkaline phosphatase	P0DJI9.SAA2	SAA2	-0.0885085	0.0638865	0.165929	68
Alkaline phosphatase	P0DOX2.IGA2	NA	-0.0839647	0.0767444	0.273919	69
Alkaline phosphatase	P0DOX3.IGD	NA	-0.120463	0.0685089	0.0786867	69
Alkaline phosphatase	P0DOX4.IGE	NA	-0.0428639	0.0736141	0.560379	69
Alkaline phosphatase	P0DOX5.IGG1	NA	-0.0463665	0.0782408	0.55344	69
Alkaline phosphatase	P0DOX7.IGK	NA	-0.0593327	0.0719707	0.409712	69
Alkaline phosphatase	P10515.ODP2	DLAT	0.0555128	0.0513955	0.280093	69
Alkaline phosphatase	P10643.CO7	C7	-0.0612811	0.0734171	0.403888	68
Alkaline phosphatase	P10909.CLUS	CLU	-0.0814409	0.0727739	0.2631	69
Alkaline phosphatase	P12259.FA5	F5	0.00119194	0.0729326	0.986961	69
Alkaline phosphatase	P13671.CO6	C6	-0.0073139	0.0711616	0.918139	69
Alkaline phosphatase	P14151.LYAM1	SELL	-0.0207899	0.0571314	0.715935	69
Alkaline phosphatase	P14410.SUIS	SI	0.00387231	0.0715277	0.956826	69
Alkaline phosphatase	P14621.ACYP2	ACYP2	0.0129866	0.0581443	0.823262	69
Alkaline phosphatase	P15169.CBPN	CPN1	0.0871183	0.0722057	0.227613	69
Alkaline phosphatase	P18428.LBP	LBP	0.0531254	0.0679371	0.434227	69
Alkaline phosphatase	P19652.A1AG2	ORM2	0.012925	0.0714515	0.856452	67
Alkaline phosphatase	P19823.ITIH2	ITIH2	-0.069289	0.0717308	0.334065	69
Alkaline phosphatase	P19827.ITIH1	ITIH1	-0.0486864	0.0704009	0.489214	69
Alkaline phosphatase	P20701.ITAL	ITGAL	0.0942584	0.0697658	0.176673	69
Alkaline phosphatase	P20742.PZP	PZP	-0.0893314	0.0631896	0.157448	68
Alkaline phosphatase	P20851.C4BPB	C4BPB	0.0119513	0.0726943	0.869412	68
Alkaline phosphatase	P22352.GPX3	GPX3	0.0406557	0.0789252	0.606472	69
Alkaline phosphatase	P22792.CPN2	CPN2	0.0384331	0.0705674	0.586009	69
Alkaline phosphatase	P22891.PROZ	PROZ	0.0100036	0.0637408	0.87529	69
Alkaline phosphatase	P23142.FBLN1	FBLN1	-0.0722824	0.0712264	0.310189	69
Alkaline phosphatase	P23942.PRPH2	PRPH2	0.0357832	0.0685746	0.601799	69
Alkaline phosphatase	P25311.ZA2G	AZGP1	0.0171325	0.0725395	0.813292	69
Alkaline phosphatase	P26440.IVD	IVD	0.0248683	0.0634784	0.695236	69
Alkaline phosphatase	P27169.PON1	PON1	-0.0140614	0.074655	0.850601	68
Alkaline phosphatase	P27658.CO8A1	COL8A1	-0.00743613	0.0482014	0.877395	69
Alkaline phosphatase	P27918.PROP	CFP	-0.0414384	0.0694852	0.550932	68
Alkaline phosphatase	P29622.KAIN	SERPINA4	-0.0634196	0.0742452	0.392999	69
Alkaline phosphatase	P30086.PEBP1	PEBP1	0.0158791	0.0675344	0.814111	69
Alkaline phosphatase	P30153.2AAA	PPP2R1A	-0.0545224	0.0519627	0.294058	69
Alkaline phosphatase	P35251.RFC1	RFC1	0.00568877	0.0696536	0.934907	69
Alkaline phosphatase	P35542.SAA4	SAA4	0.0591034	0.0720698	0.412167	69
Alkaline phosphatase	P35557.HXK4	GCK	-0.0622552	0.0683826	0.362614	68
Alkaline phosphatase	P35858.ALS	IGFALS	-0.0806079	0.0688768	0.241872	69
Alkaline phosphatase	P36952.SPB5	SERPINB5	0.0480644	0.0469366	0.305822	69
Alkaline phosphatase	P36955.PEDF	SERPINF1	0.034183	0.0730284	0.639729	69
Alkaline phosphatase	P36980.FHR2	CFHR2	-0.0369741	0.0670542	0.581356	69
Alkaline phosphatase	P41180.CASR	CASR	-0.0877569	0.0722342	0.224407	69
Alkaline phosphatase	P43251.BTD	BTD	0.0389898	0.0647705	0.547195	68
Alkaline phosphatase	P43652.AFAM	AFM	-0.00293821	0.0800562	0.970723	69
Alkaline phosphatase	P46937.YAP1	YAP1	-0.0192468	0.0689558	0.780155	69
Alkaline phosphatase	P47989.XDH	XDH	0.0312879	0.0717354	0.662723	69
Alkaline phosphatase	P48167.GLRB	GLRB	0.0362166	0.0723549	0.616694	69
Alkaline phosphatase	P49247.RPIA	RPIA	-0.0365446	0.0633902	0.564275	69
Alkaline phosphatase	P49406.RM19	MRPL19	-0.0583592	0.0683787	0.393399	69
Alkaline phosphatase	P49908.SEPP1	SEPP1	-0.123611	0.0752265	0.100344	69
Alkaline phosphatase	P50548.ERF	ERF	0.0178562	0.0642416	0.781049	69
Alkaline phosphatase	P51884.LUM	LUM	-0.0390722	0.0724797	0.589833	69
Alkaline phosphatase	P55056.APOC4	APOC4	0.053486	0.0577767	0.354582	69
Alkaline phosphatase	P55058.PLTP	PLTP	0.0284757	0.0619621	0.645827	69
Alkaline phosphatase	P55157.MTP	MTTP	0.101694	0.055382	0.0663231	69
Alkaline phosphatase	P55884.EIF3B	EIF3B	-0.0266683	0.047745	0.576464	69
Alkaline phosphatase	P57771.RGS8	RGS8	-0.00242527	0.0716846	0.973011	69
Alkaline phosphatase	P68871.HBB	HBB	-0.00794809	0.0795755	0.920439	69
Alkaline phosphatase	P69905.HBA	HBA2	-0.0197453	0.0771909	0.798107	69
Alkaline phosphatase	P78411.IRX5	IRX5	0.0245252	0.0733098	0.73797	69
Alkaline phosphatase	P82930.RT34	MRPS34	0.00332315	0.0708388	0.962584	68
Alkaline phosphatase	Q03591.FHR1	CFHR1	-0.0413053	0.0723339	0.567975	68
Alkaline phosphatase	Q04725.TLE2	TLE2	0.00570559	0.0714162	0.936323	68
Alkaline phosphatase	Q06033.ITIH3	ITIH3	-0.0225585	0.0725436	0.755827	69
Alkaline phosphatase	Q06210.GFPT1	GFPT1	-0.121274	0.070651	0.0860654	69
Alkaline phosphatase	Q12756.KIF1A	KIF1A	0.0493098	0.0738823	0.50451	69
Alkaline phosphatase	Q13129.RLF	RLF	-0.0396645	0.0718391	0.580859	69
Alkaline phosphatase	Q13330.MTA1	MTA1	0.0570739	0.0737992	0.439305	68
Alkaline phosphatase	Q13360.ZN177	ZNF177	0.0926991	0.0624446	0.137676	69
Alkaline phosphatase	Q13790.APOF	APOF	0.0378888	0.0730245	0.603865	68
Alkaline phosphatase	Q14147.DHX34	DHX34	-0.010378	0.0723647	0.885965	69
Alkaline phosphatase	Q14197.ICT1	ICT1	-0.0664761	0.0602915	0.270211	69
Alkaline phosphatase	Q14254.FLOT2	FLOT2	0.119162	0.0678165	0.078897	69
Alkaline phosphatase	Q14520.HABP2	HABP2	-0.114166	0.0713055	0.10936	69
Alkaline phosphatase	Q14573.ITPR3	ITPR3	0.038023	0.078042	0.626109	69
Alkaline phosphatase	Q14587.ZN268	ZNF268	-0.028943	0.0716681	0.686325	69
Alkaline phosphatase	Q14624.ITIH4	ITIH4	-0.0166835	0.0756911	0.825547	69
Alkaline phosphatase	Q14693.LPIN1	LPIN1	0.0298635	0.0728366	0.681801	69
Alkaline phosphatase	Q14703.MBTP1	MBTPS1	-0.0617028	0.0695692	0.375118	69
Alkaline phosphatase	Q14997.PSME4	PSME4	0.0979713	0.07189	0.172947	69
Alkaline phosphatase	Q15034.HERC3	HERC3	0.127767	0.0700475	0.0681501	69
Alkaline phosphatase	Q15059.BRD3	BRD3	-0.0103269	0.0507295	0.838691	68
Alkaline phosphatase	Q15848.ADIPO	ADIPOQ	-0.0245882	0.0615833	0.689697	69
Alkaline phosphatase	Q16610.ECM1	ECM1	-0.0920302	0.0679545	0.175643	68
Alkaline phosphatase	Q16637.SMN	SMN2	-0.0234221	0.0640867	0.714757	69
Alkaline phosphatase	Q16880.CGT	UGT8	0.0897573	0.0639633	0.160539	69
Alkaline phosphatase	Q401N2.ZACN	ZACN	-0.0362068	0.0625082	0.562433	69
Alkaline phosphatase	Q499Z4.ZN672	ZNF672	-0.0509151	0.0605149	0.400144	68
Alkaline phosphatase	Q4G0P3.HYDIN	HYDIN	0.0856935	0.0724478	0.236876	69
Alkaline phosphatase	Q5HYC2.K2026	KIAA2026	-0.104834	0.0691292	0.129395	68
Alkaline phosphatase	Q5HYI7.MTX3	MTX3	-0.0941876	0.0696025	0.175985	69
Alkaline phosphatase	Q5JSL3.DOC11	DOCK11	0.124783	0.0721807	0.0838513	69
Alkaline phosphatase	Q5KSL6.DGKK	DGKK	0.102583	0.0579991	0.0769435	69
Alkaline phosphatase	Q5T011.SZT2	SZT2	0.00141584	0.0422113	0.973243	69
Alkaline phosphatase	Q5T1R4.ZEP3	HIVEP3	-0.103793	0.0599813	0.083556	69
Alkaline phosphatase	Q5TID7.CC181	CCDC181	0.0143273	0.074039	0.84656	69
Alkaline phosphatase	Q5U651.RAIN	RASIP1	-0.00468671	0.0768406	0.951365	69
Alkaline phosphatase	Q5VT40.FA78B	FAM78B	-0.0293886	0.0603078	0.626039	68
Alkaline phosphatase	Q5VT97.SYDE2	SYDE2	0.0424433	0.0723403	0.557394	69
Alkaline phosphatase	Q5VYM1.CI131	C9orf131	0.00425358	0.0706776	0.95201	69
Alkaline phosphatase	Q68DQ2.CRBG3	CRYBG3	-0.00140335	0.0640141	0.98251	69
Alkaline phosphatase	Q6NUM9.RETST	RETSAT	0.0757464	0.0747787	0.311089	69
Alkaline phosphatase	Q6P3X3.TTC27	TTC27	-0.0234629	0.0398092	0.555604	69
Alkaline phosphatase	Q6P9A1.ZN530	ZNF530	0.051191	0.0574157	0.372615	68
Alkaline phosphatase	Q6YN16.HSDL2	HSDL2	0.0412213	0.0716936	0.565315	69
Alkaline phosphatase	Q6ZMW3.EMAL6	EML6	0.0897292	0.0723163	0.214684	69
Alkaline phosphatase	Q6ZN30.BNC2	BNC2	0.127858	0.073746	0.0829596	69
Alkaline phosphatase	Q70EL2.UBP45	USP45	-0.100642	0.0639345	0.115455	69
Alkaline phosphatase	Q7RTX0.TS1R3	TAS1R3	0.126531	0.0644263	0.0495347	69
Alkaline phosphatase	Q7Z304.MAMC2	MAMDC2	-0.0170994	0.0668499	0.798114	69
Alkaline phosphatase	Q7Z3G6.PRIC2	PRICKLE2	-0.00163625	0.0705576	0.981498	69
Alkaline phosphatase	Q7Z4Y8.AT5L2	ATP5L2	-0.0270134	0.0496443	0.586346	67
Alkaline phosphatase	Q7Z6B7.SRGP1	SRGAP1	0.0149817	0.0560583	0.789274	69
Alkaline phosphatase	Q86YV5.PRAG1	SGK223	-0.000275543	0.0648571	0.99661	69
Alkaline phosphatase	Q86Z02.HIPK1	HIPK1	0.0251072	0.0610202	0.680737	69
Alkaline phosphatase	Q8IUG5.MY18B	MYO18B	0.0841049	0.0581359	0.147982	69
Alkaline phosphatase	Q8IVE3.PKHH2	PLEKHH2	0.0121854	0.0570498	0.830865	68
Alkaline phosphatase	Q8IVF7.FMNL3	FMNL3	-0.0365525	0.0598039	0.541064	69
Alkaline phosphatase	Q8N3D4.EH1L1	EHBP1L1	0.00976234	0.0580113	0.86636	69
Alkaline phosphatase	Q8N5S9.KKCC1	CAMKK1	0.0277741	0.0500095	0.578637	68
Alkaline phosphatase	Q8N9W8.FA71D	FAM71D	0.0227308	0.0620629	0.714175	69
Alkaline phosphatase	Q8NCG5.CHST4	CHST4	-0.0368016	0.061984	0.552694	69
Alkaline phosphatase	Q8NCN5.PDPR	PDPR	0.0207915	0.0511705	0.684508	69
Alkaline phosphatase	Q8NEL0.CCD54	CCDC54	0.0140089	0.071217	0.844057	69
Alkaline phosphatase	Q8NF99.ZN397	ZNF397	0.042167	0.0716292	0.556072	69
Alkaline phosphatase	Q8NFB2.T185A	TMEM185A	0.0260628	0.0685839	0.703936	68
Alkaline phosphatase	Q8NFI4.F10A5	ST13P5 FAM10A5	0.0314128	0.0775882	0.685576	69
Alkaline phosphatase	Q8NFW9.MYRIP	MYRIP	0.013675	0.0517975	0.791773	69
Alkaline phosphatase	Q8NHJ6.LIRB4	LILRB4	-0.0782814	0.0618473	0.205613	68
Alkaline phosphatase	Q8TEW0.PARD3	PARD3	0.18168	0.0734046	0.0133219	69
Alkaline phosphatase	Q8TF30.WHAMM	WHAMM	0.0475065	0.066106	0.472362	69
Alkaline phosphatase	Q8WU76.SCFD2	SCFD2	0.0671263	0.0568689	0.237853	69
Alkaline phosphatase	Q8WXI7.MUC16	MUC16 CA125	-0.0386415	0.0744022	0.60351	69
Alkaline phosphatase	Q8WZ42.TITIN	TTN	0.021529	0.0643645	0.738013	68
Alkaline phosphatase	Q92185.SIA8A	ST8SIA1	-0.0548649	0.0710131	0.439758	69
Alkaline phosphatase	Q92547.TOPB1	TOPBP1	-0.0758399	0.0524774	0.148404	68
Alkaline phosphatase	Q92616.GCN1	GCN1L1	0.0171596	0.0716686	0.810773	69
Alkaline phosphatase	Q92835.SHIP1	INPP5D	0.195219	0.0697381	0.00512106	69
Alkaline phosphatase	Q92854.SEM4D	SEMA4D	-0.0419042	0.0664352	0.528202	69
Alkaline phosphatase	Q92878.RAD50	RAD50	-0.0197614	0.0478513	0.679625	69
Alkaline phosphatase	Q92993.KAT5	KAT5	0.0351281	0.0551137	0.523881	69
Alkaline phosphatase	Q96AP0.ACD	ACD	0.0983338	0.057561	0.0875729	69
Alkaline phosphatase	Q96IG2.FXL20	FBXL20	-0.11032	0.0646854	0.0881043	69
Alkaline phosphatase	Q96IY4.CBPB2	CPB2	-0.0278056	0.072803	0.702513	69
Alkaline phosphatase	Q96KN2.CNDP1	CNDP1	-0.0609187	0.0712983	0.392872	69
Alkaline phosphatase	Q96M94.KLH15	KLHL15	0.0658742	0.0643664	0.306106	68
Alkaline phosphatase	Q96PD5.PGRP2	PGLYRP2	-0.00860695	0.073477	0.906751	69
Alkaline phosphatase	Q96PU4.UHRF2	UHRF2	0.0397271	0.0705728	0.573487	69
Alkaline phosphatase	Q96RW7.HMCN1	HMCN1	0.0355879	0.0691603	0.606853	69
Alkaline phosphatase	Q99684.GFI1	GFI1	0.067266	0.0722844	0.352074	69
Alkaline phosphatase	Q9BRJ2.RM45	MRPL45	-0.0982324	0.0399962	0.0140477	69
Alkaline phosphatase	Q9BUY5.ZN426	ZNF426	0.000298359	0.0504619	0.995282	69
Alkaline phosphatase	Q9BXT4.TDRD1	TDRD1	0.061632	0.0574174	0.28309	69
Alkaline phosphatase	Q9BYX2.TBD2A	TBC1D2	0.0121281	0.0654807	0.85306	68
Alkaline phosphatase	Q9H095.IQCG	IQCG	0.0126604	0.0732308	0.862743	69
Alkaline phosphatase	Q9H0R1.AP5M1	AP5M1	-0.0535319	0.0772627	0.488401	69
Alkaline phosphatase	Q9H1X3.DJC25	DNAJC25	0.0379716	0.0717791	0.596801	68
Alkaline phosphatase	Q9H239.MMP28	MMP28	0.0163732	0.0717731	0.81955	69
Alkaline phosphatase	Q9H3P2.NELFA	NELFA	-0.0478634	0.0491381	0.330027	69
Alkaline phosphatase	Q9H5Q4.TFB2M	TFB2M	0.0573109	0.0512796	0.263731	69
Alkaline phosphatase	Q9NQ66.PLCB1	PLCB1	0.0517858	0.0661336	0.433599	69
Alkaline phosphatase	Q9NQC8.IFT46	IFT46	-0.0870665	0.065305	0.182457	69
Alkaline phosphatase	Q9NRC6.SPTN5	SPTBN5	0.054091	0.066985	0.419373	69
Alkaline phosphatase	Q9NRC8.SIR7	SIRT7	-0.0281172	0.0585787	0.631234	69
Alkaline phosphatase	Q9NRH1.YAED1	YAE1D1	-0.0626799	0.047529	0.187245	69
Alkaline phosphatase	Q9NS85.CAH10	CA10	0.0407849	0.0557982	0.464818	69
Alkaline phosphatase	Q9NXL9.MCM9	MCM9	-0.0582709	0.0684763	0.394789	69
Alkaline phosphatase	Q9NZ56.FMN2	FMN2	0.0851341	0.0715726	0.234251	69
Alkaline phosphatase	Q9NZP8.C1RL	C1RL	0.0901541	0.0703256	0.199859	69
Alkaline phosphatase	Q9P0L2.MARK1	MARK1	-0.0354732	0.0615846	0.564609	69
Alkaline phosphatase	Q9P104.DOK5	DOK5	0.00529644	0.0555843	0.924087	69
Alkaline phosphatase	Q9P278.FNIP2	FNIP2	0.0134257	0.0713414	0.850728	69
Alkaline phosphatase	Q9P2T0.THEG	THEG	-0.0360072	0.0750766	0.631507	69
Alkaline phosphatase	Q9P2X0.DPM3	DPM3	-0.00820437	0.0709426	0.907932	69
Alkaline phosphatase	Q9UBF2.COPG2	COPG2	-0.0468069	0.0623411	0.452761	69
Alkaline phosphatase	Q9UJ41.RABX5	RABGEF1	0.0530309	0.0495688	0.284689	69
Alkaline phosphatase	Q9UJQ1.LAMP5	LAMP5	0.0183862	0.0596904	0.758063	69
Alkaline phosphatase	Q9UPR3.SMG5	SMG5	0.0730559	0.0658224	0.267044	69
Alkaline phosphatase	Q9Y2K6.UBP20	USP20	0.00357445	0.063378	0.955024	69
Alkaline phosphatase	Q9Y467.SALL2	SALL2	-0.101406	0.0719506	0.158722	69
Alanine aminotransferase	A0A075B6Q5.HV364	IGHV3-64	-0.144069	0.200377	0.472148	27
Alanine aminotransferase	A0A0B4J1U7.HV601	IGHV6-1	-0.00608825	0.168862	0.971239	27
Alanine aminotransferase	A0A0B4J1V6.HV373	IGHV3-73	0.0707321	0.184	0.700671	27
Alanine aminotransferase	A0A0B4J1Y9.HV372	IGHV3-72	0.189344	0.147258	0.198513	27
Alanine aminotransferase	A0A0C4DH35.HV335	IGHV3-35	0.00872721	0.20219	0.965571	27
Alanine aminotransferase	A0A0C4DH36.HV338	IGHV3-38	-0.0739605	0.199331	0.710605	27
Alanine aminotransferase	A0A0C4DH42.HV366	IGHV3-66	-0.0304421	0.202133	0.880288	27
Alanine aminotransferase	A0A0C4DH68.KV224	IGKV2-24	-0.0283908	0.201877	0.888159	27
Alanine aminotransferase	A0A0C4DH69.KV109	IGKV1-9	-0.0589032	0.185831	0.751265	27
Alanine aminotransferase	A0A0J9YVY3.HV741	IGHV7-4-1	-0.0609528	0.193018	0.752164	27
Alanine aminotransferase	A6NDY0.EPAB2	PABPN1L	0.0721363	0.205858	0.726025	27
Alanine aminotransferase	A6NNL5.CO061	C15orf61	-0.0265657	0.194413	0.891311	27
Alanine aminotransferase	O00748.EST2	CES2	-0.162174	0.192247	0.398908	26
Alanine aminotransferase	O14559.RHG33	ARHGAP33	0.0263588	0.184341	0.886298	27
Alanine aminotransferase	O14578.CTRO	CIT	-0.00266471	0.150136	0.985839	27
Alanine aminotransferase	O14791.APOL1	APOL1	-0.176974	0.166097	0.286657	27
Alanine aminotransferase	O43347.MSI1H	MSI1	0.244531	0.17823	0.170065	27
Alanine aminotransferase	O43866.CD5L	CD5L	0.0731406	0.197214	0.710735	27
Alanine aminotransferase	O43908.NKG2F	KLRC4	0.026081	0.137979	0.850076	27
Alanine aminotransferase	O60500.NPHN	NPHS1	-0.10788	0.167684	0.519995	27
Alanine aminotransferase	O60667.FAIM3	FAIM3	-0.12655	0.179128	0.479891	27
Alanine aminotransferase	O60674.JAK2	JAK2	-0.187231	0.171036	0.273654	27
Alanine aminotransferase	O60890.OPHN1	OPHN1	0.186033	0.194296	0.33833	27
Alanine aminotransferase	O60909.B4GT2	B4GALT2	0.153396	0.185494	0.408259	27
Alanine aminotransferase	O75310.UDB11	UGT2B11	-0.0777871	0.184622	0.673512	27
Alanine aminotransferase	O75636.FCN3	FCN3	0.207067	0.193189	0.283793	27
Alanine aminotransferase	O75882.ATRN	ATRN	0.00923843	0.204148	0.963905	27
Alanine aminotransferase	O94915.FRYL	FRYL	0.0264433	0.19416	0.891669	27
Alanine aminotransferase	O94988.FA13A	FAM13A	-0.236514	0.149959	0.11475	26
Alanine aminotransferase	O95445.APOM	APOM	-0.0423022	0.191685	0.825337	27
Alanine aminotransferase	O95954.FTCD	FTCD	-0.119897	0.195542	0.539775	27
Alanine aminotransferase	P00450.CERU	CP	-0.105841	0.197055	0.591189	27
Alanine aminotransferase	P00734.THRB	F2	-0.0631053	0.191481	0.74173	27
Alanine aminotransferase	P00736.C1R	C1R	0.0717122	0.19156	0.708137	27
Alanine aminotransferase	P00738.HPT	HP	-0.0336537	0.200818	0.866911	27
Alanine aminotransferase	P00740.FA9	F9	0.15656	0.204561	0.444065	27
Alanine aminotransferase	P00742.FA10	F10	-0.0195653	0.202834	0.923156	27
Alanine aminotransferase	P00747.PLMN	PLG	-0.244894	0.190904	0.199556	27
Alanine aminotransferase	P00748.FA12	F12	0.299957	0.202697	0.13892	27
Alanine aminotransferase	P00751.CFAB	CFB	-0.0777123	0.200223	0.697922	27
Alanine aminotransferase	P01008.ANT3	SERPINC1	-0.204096	0.198421	0.303668	27
Alanine aminotransferase	P01009.A1AT	SERPINA1	0.00238454	0.196363	0.990311	27
Alanine aminotransferase	P01011.AACT	SERPINA3	0.00937842	0.202117	0.962991	27
Alanine aminotransferase	P01019.ANGT	AGT	0.0408656	0.194378	0.833482	27
Alanine aminotransferase	P01023.A2MG	A2M	0.119357	0.188104	0.525738	27
Alanine aminotransferase	P01024.CO3	C3	0.0251481	0.202745	0.901285	27
Alanine aminotransferase	P01031.CO5	C5	0.0141831	0.199034	0.943191	27
Alanine aminotransferase	P01042.KNG1	KNG1	0.0745497	0.200111	0.70949	27
Alanine aminotransferase	P01344.IGF2	IGF2	-0.303183	0.186547	0.104112	27
Alanine aminotransferase	P01591.IGJ	IGJ	0.00668861	0.199757	0.973289	27
Alanine aminotransferase	P01619.KV320	IGKV3-20	0.019111	0.203788	0.925285	27
Alanine aminotransferase	P01700.LV147	IGLV1-47	-0.0916421	0.20225	0.650467	27
Alanine aminotransferase	P01714.LV319	IGLV3-19	-0.135259	0.198844	0.496361	27
Alanine aminotransferase	P01766.HV313	IGHV3-13	-0.0885145	0.191441	0.643824	27
Alanine aminotransferase	P01824.HV439	IGHV4-39	-0.0484961	0.190035	0.798573	27
Alanine aminotransferase	P01834.IGKC	IGKC	-0.0821003	0.209447	0.695068	27
Alanine aminotransferase	P01859.IGHG2	IGHG2	0.0667449	0.203357	0.742749	27
Alanine aminotransferase	P01860.IGHG3	IGHG3	-0.328924	0.194316	0.0905066	27
Alanine aminotransferase	P01861.IGHG4	IGHG4	-0.066461	0.188701	0.724686	26
Alanine aminotransferase	P01871.IGHM	IGHM	-0.0550082	0.207423	0.790856	27
Alanine aminotransferase	P01876.IGHA1	IGHA1	-0.374897	0.204511	0.0667818	27
Alanine aminotransferase	P02458.CO2A1	COL2A1	0.0326326	0.180213	0.856306	27
Alanine aminotransferase	P02647.APOA1	APOA1	0.209559	0.192434	0.276157	27
Alanine aminotransferase	P02649.APOE	APOE	0.230598	0.20679	0.264795	27
Alanine aminotransferase	P02652.APOA2	APOA2	0.0291357	0.201169	0.884844	27
Alanine aminotransferase	P02654.APOC1	APOC1	0.100867	0.199794	0.613662	27
Alanine aminotransferase	P02655.APOC2	APOC2	0.166333	0.197837	0.400483	27
Alanine aminotransferase	P02656.APOC3	APOC3	-0.00307559	0.196026	0.987482	27
Alanine aminotransferase	P02671.FIBA	FGA	-0.42006	0.206267	0.0417017	27
Alanine aminotransferase	P02743.SAMP	APCS	0.303891	0.202296	0.133043	27
Alanine aminotransferase	P02745.C1QA	C1QA	0.126898	0.198619	0.522888	27
Alanine aminotransferase	P02746.C1QB	C1QB	-0.172649	0.194791	0.37544	27
Alanine aminotransferase	P02747.C1QC	C1QC	0.0223542	0.194219	0.908368	27
Alanine aminotransferase	P02748.CO9	C9	-0.0509107	0.199372	0.798448	27
Alanine aminotransferase	P02749.APOH	APOH	0.0781996	0.196062	0.690002	27
Alanine aminotransferase	P02750.A2GL	LRG1	-0.0798382	0.198179	0.687053	26
Alanine aminotransferase	P02751.FINC	FN1	-0.124459	0.196451	0.526382	27
Alanine aminotransferase	P02753.RET4	RBP4	-0.095895	0.197851	0.6279	27
Alanine aminotransferase	P02760.AMBP	AMBP	-0.161487	0.19651	0.411207	27
Alanine aminotransferase	P02763.A1AG1	ORM1	-0.130207	0.197359	0.509415	27
Alanine aminotransferase	P02765.FETUA	AHSG	0.120966	0.202231	0.549735	27
Alanine aminotransferase	P02766.TTHY	TTR	-0.106082	0.199736	0.595342	27
Alanine aminotransferase	P02774.VTDB	GC	-0.0504827	0.196097	0.796841	27
Alanine aminotransferase	P02775.CXCL7	PPBP	0.356676	0.196958	0.0701528	27
Alanine aminotransferase	P02776.PLF4	PF4	0.0909405	0.196013	0.642683	27
Alanine aminotransferase	P02787.TRFE	TF	-0.105521	0.199262	0.596419	27
Alanine aminotransferase	P02790.HEMO	HPX	-0.058488	0.194293	0.763392	27
Alanine aminotransferase	P03952.KLKB1	KLKB1	0.00693872	0.193952	0.971461	27
Alanine aminotransferase	P04003.C4BPA	C4BPA	0.0449724	0.194918	0.817528	27
Alanine aminotransferase	P04004.VTNC	VTN	0.00341401	0.195577	0.986073	27
Alanine aminotransferase	P04070.PROC	PROC	0.306753	0.188724	0.104076	27
Alanine aminotransferase	P04114.APOB	APOB	0.176729	0.191001	0.354821	27
Alanine aminotransferase	P04180.LCAT	LCAT	0.130888	0.189691	0.490189	27
Alanine aminotransferase	P04196.HRG	HRG	0.0760263	0.194873	0.696438	27
Alanine aminotransferase	P04217.A1BG	A1BG	-0.17449	0.201718	0.38703	27
Alanine aminotransferase	P04275.VWF	VWF	-0.205648	0.184759	0.265681	27
Alanine aminotransferase	P04278.SHBG	SHBG	0.328366	0.184116	0.0745095	26
Alanine aminotransferase	P05090.APOD	APOD	0.00925215	0.199358	0.962984	27
Alanine aminotransferase	P05155.IC1	SERPING1	-0.0548884	0.19598	0.779423	27
Alanine aminotransferase	P05156.CFAI	CFI	0.0514406	0.198364	0.795386	27
Alanine aminotransferase	P05160.F13B	F13B	-0.129945	0.194448	0.503956	27
Alanine aminotransferase	P05452.TETN	CLEC3B	-0.100627	0.0923857	0.276065	26
Alanine aminotransferase	P05543.THBG	SERPINA7	0.00961719	0.143178	0.946447	27
Alanine aminotransferase	P05546.HEP2	SERPIND1	0.0270951	0.196289	0.890212	27
Alanine aminotransferase	P06276.CHLE	BCHE	0.250142	0.186445	0.179713	27
Alanine aminotransferase	P06312.KV401	IGKV4-1	-0.172975	0.196339	0.378319	27
Alanine aminotransferase	P06396.GELS	GSN	-0.229928	0.192532	0.232388	27
Alanine aminotransferase	P06681.CO2	C2	-0.149249	0.189423	0.430748	27
Alanine aminotransferase	P06727.APOA4	APOA4	0.112675	0.191139	0.555531	27
Alanine aminotransferase	P07225.PROS	PROS1	-0.291526	0.198882	0.142696	27
Alanine aminotransferase	P07357.CO8A	C8A	-0.00860483	0.204419	0.966424	27
Alanine aminotransferase	P07358.CO8B	C8B	0.161633	0.204013	0.428206	27
Alanine aminotransferase	P07359.GP1BA	GP1BA	0.0305354	0.152164	0.840953	27
Alanine aminotransferase	P07360.CO8G	C8G	0.0114887	0.202973	0.954862	27
Alanine aminotransferase	P07996.TSP1	THBS1	0.30349	0.191191	0.112429	27
Alanine aminotransferase	P08185.CBG	SERPINA6	0.134353	0.198946	0.499471	27
Alanine aminotransferase	P08519.APOA	LPA	-0.0876662	0.17126	0.608729	27
Alanine aminotransferase	P08603.CFAH	CFH	-0.20245	0.202529	0.317498	27
Alanine aminotransferase	P08697.A2AP	SERPINF2	-0.0334061	0.187857	0.858859	27
Alanine aminotransferase	P09871.C1S	C1S	-0.256483	0.20304	0.206511	27
Alanine aminotransferase	P0C0L4.CO4A	C4A	0.0771532	0.197785	0.696473	27
Alanine aminotransferase	P0C0L5.CO4B	C4B	0.271063	0.197299	0.169482	27
Alanine aminotransferase	P0DJI8.SAA1	SAA1	0.0285222	0.157795	0.85656	27
Alanine aminotransferase	P0DJI9.SAA2	SAA2	0.163091	0.160943	0.310896	27
Alanine aminotransferase	P0DOX2.IGA2	NA	-0.078331	0.193315	0.685332	27
Alanine aminotransferase	P0DOX3.IGD	NA	-0.0612679	0.196819	0.75558	27
Alanine aminotransferase	P0DOX4.IGE	NA	-0.211557	0.195563	0.279347	27
Alanine aminotransferase	P0DOX5.IGG1	NA	0.0638182	0.204374	0.754842	27
Alanine aminotransferase	P0DOX7.IGK	NA	-0.0210051	0.198455	0.915707	27
Alanine aminotransferase	P10515.ODP2	DLAT	0.0634515	0.141459	0.653756	27
Alanine aminotransferase	P10643.CO7	C7	0.0794719	0.212386	0.708266	27
Alanine aminotransferase	P10909.CLUS	CLU	0.0511358	0.195315	0.793467	27
Alanine aminotransferase	P12259.FA5	F5	0.060901	0.194375	0.75404	27
Alanine aminotransferase	P13671.CO6	C6	-0.241775	0.194791	0.214531	27
Alanine aminotransferase	P14151.LYAM1	SELL	-0.0679981	0.159904	0.67066	27
Alanine aminotransferase	P14410.SUIS	SI	-0.0631215	0.198423	0.750398	27
Alanine aminotransferase	P14621.ACYP2	ACYP2	-0.13522	0.154995	0.382983	27
Alanine aminotransferase	P15169.CBPN	CPN1	0.181197	0.205027	0.376821	27
Alanine aminotransferase	P18428.LBP	LBP	0.29303	0.185087	0.113375	27
Alanine aminotransferase	P19652.A1AG2	ORM2	-0.0371999	0.196066	0.849519	27
Alanine aminotransferase	P19823.ITIH2	ITIH2	-0.0802148	0.193145	0.677915	27
Alanine aminotransferase	P19827.ITIH1	ITIH1	0.00222213	0.1956	0.990936	27
Alanine aminotransferase	P20701.ITAL	ITGAL	0.0931557	0.178424	0.601599	27
Alanine aminotransferase	P20742.PZP	PZP	0.197175	0.169114	0.243643	27
Alanine aminotransferase	P20851.C4BPB	C4BPB	-0.0723519	0.197897	0.714661	27
Alanine aminotransferase	P22352.GPX3	GPX3	-0.0674881	0.194022	0.727962	27
Alanine aminotransferase	P22792.CPN2	CPN2	0.160276	0.199503	0.421758	27
Alanine aminotransferase	P22891.PROZ	PROZ	-0.0793317	0.161945	0.624227	27
Alanine aminotransferase	P23142.FBLN1	FBLN1	-0.134537	0.210709	0.523149	27
Alanine aminotransferase	P23942.PRPH2	PRPH2	-0.267161	0.185552	0.14992	27
Alanine aminotransferase	P25311.ZA2G	AZGP1	-0.106785	0.221372	0.629539	27
Alanine aminotransferase	P26440.IVD	IVD	-0.0931489	0.17159	0.587227	27
Alanine aminotransferase	P27169.PON1	PON1	0.147878	0.192423	0.442188	27
Alanine aminotransferase	P27658.CO8A1	COL8A1	0.152888	0.132575	0.248819	27
Alanine aminotransferase	P27918.PROP	CFP	-0.260281	0.179944	0.14805	27
Alanine aminotransferase	P29622.KAIN	SERPINA4	-0.0861203	0.197044	0.662068	27
Alanine aminotransferase	P30086.PEBP1	PEBP1	-0.0174143	0.181612	0.92361	27
Alanine aminotransferase	P30153.2AAA	PPP2R1A	-0.183451	0.14174	0.195569	27
Alanine aminotransferase	P35251.RFC1	RFC1	-0.0656801	0.189279	0.72859	27
Alanine aminotransferase	P35542.SAA4	SAA4	-0.0534024	0.190784	0.779547	27
Alanine aminotransferase	P35557.HXK4	GCK	0.0760299	0.176124	0.665972	27
Alanine aminotransferase	P35858.ALS	IGFALS	-0.195969	0.197836	0.321901	27
Alanine aminotransferase	P36952.SPB5	SERPINB5	0.0761136	0.1229	0.53571	27
Alanine aminotransferase	P36955.PEDF	SERPINF1	0.0716252	0.196291	0.715191	27
Alanine aminotransferase	P36980.FHR2	CFHR2	-0.252986	0.194775	0.193991	27
Alanine aminotransferase	P41180.CASR	CASR	0.109634	0.210088	0.601777	27
Alanine aminotransferase	P43251.BTD	BTD	0.0317085	0.171195	0.853057	27
Alanine aminotransferase	P43652.AFAM	AFM	0.0319339	0.190354	0.866772	27
Alanine aminotransferase	P46937.YAP1	YAP1	0.0834307	0.180234	0.643434	27
Alanine aminotransferase	P47989.XDH	XDH	-0.0210983	0.193375	0.913119	27
Alanine aminotransferase	P48167.GLRB	GLRB	-0.0398845	0.197749	0.840157	27
Alanine aminotransferase	P49247.RPIA	RPIA	-0.203872	0.172696	0.237791	27
Alanine aminotransferase	P49406.RM19	MRPL19	-0.113241	0.183453	0.537054	27
Alanine aminotransferase	P49908.SEPP1	SEPP1	-0.0360659	0.193994	0.852513	27
Alanine aminotransferase	P50548.ERF	ERF	-0.0843833	0.166586	0.612474	27
Alanine aminotransferase	P51884.LUM	LUM	0.0885927	0.190863	0.642527	27
Alanine aminotransferase	P55056.APOC4	APOC4	0.0385416	0.147893	0.794397	27
Alanine aminotransferase	P55058.PLTP	PLTP	0.310303	0.164985	0.0600005	27
Alanine aminotransferase	P55157.MTP	MTTP	0.211162	0.140536	0.132956	27
Alanine aminotransferase	P55884.EIF3B	EIF3B	-0.219962	0.123014	0.07376	27
Alanine aminotransferase	P57771.RGS8	RGS8	-0.0177254	0.192526	0.926644	27
Alanine aminotransferase	P68871.HBB	HBB	0.0323302	0.192665	0.866736	27
Alanine aminotransferase	P69905.HBA	HBA2	-0.0296852	0.195894	0.879552	27
Alanine aminotransferase	P78411.IRX5	IRX5	-0.198369	0.185715	0.28546	27
Alanine aminotransferase	P82930.RT34	MRPS34	0.459482	0.194973	0.0184407	27
Alanine aminotransferase	Q03591.FHR1	CFHR1	-0.352898	0.191028	0.064694	27
Alanine aminotransferase	Q04725.TLE2	TLE2	-0.159848	0.187406	0.393688	27
Alanine aminotransferase	Q06033.ITIH3	ITIH3	0.0933537	0.199742	0.640234	25
Alanine aminotransferase	Q06210.GFPT1	GFPT1	0.252561	0.198019	0.202154	27
Alanine aminotransferase	Q12756.KIF1A	KIF1A	0.0731807	0.190861	0.701405	27
Alanine aminotransferase	Q13129.RLF	RLF	-0.035912	0.19393	0.853087	27
Alanine aminotransferase	Q13330.MTA1	MTA1	0.0737215	0.197177	0.708489	27
Alanine aminotransferase	Q13360.ZN177	ZNF177	-0.0463784	0.172683	0.788257	27
Alanine aminotransferase	Q13790.APOF	APOF	-0.138593	0.197696	0.483278	27
Alanine aminotransferase	Q14147.DHX34	DHX34	0.00894243	0.191296	0.962715	27
Alanine aminotransferase	Q14197.ICT1	ICT1	-0.112683	0.163466	0.490613	27
Alanine aminotransferase	Q14254.FLOT2	FLOT2	0.297626	0.191712	0.120552	27
Alanine aminotransferase	Q14520.HABP2	HABP2	0.0416979	0.195837	0.831389	27
Alanine aminotransferase	Q14573.ITPR3	ITPR3	0.313363	0.189691	0.0985424	27
Alanine aminotransferase	Q14587.ZN268	ZNF268	0.0829567	0.18408	0.652237	27
Alanine aminotransferase	Q14624.ITIH4	ITIH4	0.0103681	0.205335	0.959729	27
Alanine aminotransferase	Q14693.LPIN1	LPIN1	0.126066	0.193341	0.514377	27
Alanine aminotransferase	Q14703.MBTP1	MBTPS1	-0.23915	0.185819	0.198091	27
Alanine aminotransferase	Q14997.PSME4	PSME4	0.0457832	0.194101	0.813531	27
Alanine aminotransferase	Q15034.HERC3	HERC3	0.190333	0.185605	0.305139	27
Alanine aminotransferase	Q15059.BRD3	BRD3	-0.0639316	0.139641	0.647075	27
Alanine aminotransferase	Q15848.ADIPO	ADIPOQ	0.0489004	0.172001	0.776178	27
Alanine aminotransferase	Q16610.ECM1	ECM1	-0.203354	0.202694	0.315737	24
Alanine aminotransferase	Q16637.SMN	SMN2	0.0411369	0.155097	0.79083	27
Alanine aminotransferase	Q16880.CGT	UGT8	0.0790607	0.176557	0.654305	27
Alanine aminotransferase	Q401N2.ZACN	ZACN	-0.0322729	0.166801	0.846582	27
Alanine aminotransferase	Q499Z4.ZN672	ZNF672	-0.138048	0.151474	0.362102	27
Alanine aminotransferase	Q4G0P3.HYDIN	HYDIN	0.0292039	0.180642	0.871568	27
Alanine aminotransferase	Q5HYC2.K2026	KIAA2026	-0.107926	0.192091	0.574221	27
Alanine aminotransferase	Q5HYI7.MTX3	MTX3	-0.0350858	0.185958	0.850347	27
Alanine aminotransferase	Q5JSL3.DOC11	DOCK11	0.116515	0.204726	0.569271	27
Alanine aminotransferase	Q5KSL6.DGKK	DGKK	0.115369	0.162545	0.477849	27
Alanine aminotransferase	Q5T011.SZT2	SZT2	-0.000840786	0.119573	0.99439	27
Alanine aminotransferase	Q5T1R4.ZEP3	HIVEP3	-0.130253	0.158011	0.409754	27
Alanine aminotransferase	Q5TID7.CC181	CCDC181	0.0688056	0.191867	0.719886	27
Alanine aminotransferase	Q5U651.RAIN	RASIP1	0.145868	0.192765	0.449221	27
Alanine aminotransferase	Q5VT40.FA78B	FAM78B	0.0222339	0.154391	0.885493	27
Alanine aminotransferase	Q5VT97.SYDE2	SYDE2	0.153677	0.194492	0.429443	27
Alanine aminotransferase	Q5VYM1.CI131	C9orf131	0.242055	0.188143	0.19825	27
Alanine aminotransferase	Q68DQ2.CRBG3	CRYBG3	0.0390644	0.173431	0.821789	27
Alanine aminotransferase	Q6NUM9.RETST	RETSAT	0.0850997	0.20802	0.682471	27
Alanine aminotransferase	Q6P3X3.TTC27	TTC27	0.190871	0.110812	0.0849825	27
Alanine aminotransferase	Q6P9A1.ZN530	ZNF530	-0.157493	0.151153	0.297437	27
Alanine aminotransferase	Q6YN16.HSDL2	HSDL2	0.159286	0.195403	0.414976	27
Alanine aminotransferase	Q6ZMW3.EMAL6	EML6	0.0293729	0.20104	0.883838	27
Alanine aminotransferase	Q6ZN30.BNC2	BNC2	0.111779	0.180119	0.534873	27
Alanine aminotransferase	Q70EL2.UBP45	USP45	-0.0573381	0.169305	0.73486	27
Alanine aminotransferase	Q7RTX0.TS1R3	TAS1R3	-0.147399	0.164816	0.371149	27
Alanine aminotransferase	Q7Z304.MAMC2	MAMDC2	0.156124	0.183819	0.395694	27
Alanine aminotransferase	Q7Z3G6.PRIC2	PRICKLE2	-0.0876901	0.192085	0.648018	27
Alanine aminotransferase	Q7Z4Y8.AT5L2	ATP5L2	-0.299367	0.13284	0.0242219	27
Alanine aminotransferase	Q7Z6B7.SRGP1	SRGAP1	0.0406064	0.145673	0.780436	27
Alanine aminotransferase	Q86YV5.PRAG1	SGK223	-0.125387	0.163	0.441749	27
Alanine aminotransferase	Q86Z02.HIPK1	HIPK1	0.180481	0.170078	0.288615	27
Alanine aminotransferase	Q8IUG5.MY18B	MYO18B	0.250947	0.16531	0.129005	27
Alanine aminotransferase	Q8IVE3.PKHH2	PLEKHH2	0.189091	0.15586	0.225048	27
Alanine aminotransferase	Q8IVF7.FMNL3	FMNL3	0.0815675	0.159489	0.60905	27
Alanine aminotransferase	Q8N3D4.EH1L1	EHBP1L1	-0.104441	0.161133	0.516877	27
Alanine aminotransferase	Q8N5S9.KKCC1	CAMKK1	0.18418	0.134205	0.169945	27
Alanine aminotransferase	Q8N9W8.FA71D	FAM71D	0.203713	0.170916	0.233306	27
Alanine aminotransferase	Q8NCG5.CHST4	CHST4	-0.0378971	0.16503	0.818374	27
Alanine aminotransferase	Q8NCN5.PDPR	PDPR	0.236659	0.147117	0.107694	27
Alanine aminotransferase	Q8NEL0.CCD54	CCDC54	-0.0751699	0.172901	0.663739	27
Alanine aminotransferase	Q8NF99.ZN397	ZNF397	-0.00371417	0.19909	0.985116	27
Alanine aminotransferase	Q8NFB2.T185A	TMEM185A	0.0403334	0.16472	0.806564	27
Alanine aminotransferase	Q8NFI4.F10A5	ST13P5 FAM10A5	0.0470015	0.194338	0.808893	27
Alanine aminotransferase	Q8NFW9.MYRIP	MYRIP	0.0627944	0.136873	0.646392	27
Alanine aminotransferase	Q8NHJ6.LIRB4	LILRB4	-0.0847313	0.176181	0.630565	27
Alanine aminotransferase	Q8TEW0.PARD3	PARD3	0.000789702	0.200958	0.996865	27
Alanine aminotransferase	Q8TF30.WHAMM	WHAMM	0.10619	0.163401	0.515773	27
Alanine aminotransferase	Q8WU76.SCFD2	SCFD2	-0.00346151	0.154084	0.982077	27
Alanine aminotransferase	Q8WXI7.MUC16	MUC16 CA125	-0.0366812	0.202038	0.855931	27
Alanine aminotransferase	Q8WZ42.TITIN	TTN	0.0277503	0.161348	0.863445	27
Alanine aminotransferase	Q92185.SIA8A	ST8SIA1	-0.230829	0.190049	0.224527	27
Alanine aminotransferase	Q92547.TOPB1	TOPBP1	-0.0262204	0.154504	0.865241	27
Alanine aminotransferase	Q92616.GCN1	GCN1L1	0.0434582	0.191058	0.820066	27
Alanine aminotransferase	Q92835.SHIP1	INPP5D	0.201941	0.189216	0.285857	27
Alanine aminotransferase	Q92854.SEM4D	SEMA4D	0.234639	0.157632	0.136612	27
Alanine aminotransferase	Q92878.RAD50	RAD50	-0.0832222	0.133981	0.534501	27
Alanine aminotransferase	Q92993.KAT5	KAT5	-0.0558681	0.155601	0.719559	27
Alanine aminotransferase	Q96AP0.ACD	ACD	-0.0574033	0.152636	0.706858	27
Alanine aminotransferase	Q96IG2.FXL20	FBXL20	0.13802	0.177848	0.437715	27
Alanine aminotransferase	Q96IY4.CBPB2	CPB2	0.089566	0.197793	0.650673	27
Alanine aminotransferase	Q96KN2.CNDP1	CNDP1	0.0638142	0.191153	0.738502	27
Alanine aminotransferase	Q96M94.KLH15	KLHL15	-0.161753	0.175769	0.35744	27
Alanine aminotransferase	Q96PD5.PGRP2	PGLYRP2	-0.0221215	0.19191	0.908231	27
Alanine aminotransferase	Q96PU4.UHRF2	UHRF2	0.0510789	0.198656	0.797084	27
Alanine aminotransferase	Q96RW7.HMCN1	HMCN1	-0.00315558	0.189915	0.986743	27
Alanine aminotransferase	Q99684.GFI1	GFI1	0.0581819	0.20278	0.774172	27
Alanine aminotransferase	Q9BRJ2.RM45	MRPL45	0.0341967	0.115469	0.767113	27
Alanine aminotransferase	Q9BUY5.ZN426	ZNF426	-0.144869	0.132669	0.274852	27
Alanine aminotransferase	Q9BXT4.TDRD1	TDRD1	-0.11028	0.152984	0.470997	27
Alanine aminotransferase	Q9BYX2.TBD2A	TBC1D2	0.03531	0.163765	0.829289	27
Alanine aminotransferase	Q9H095.IQCG	IQCG	-0.050607	0.201789	0.801975	27
Alanine aminotransferase	Q9H0R1.AP5M1	AP5M1	-0.200778	0.201205	0.31834	27
Alanine aminotransferase	Q9H1X3.DJC25	DNAJC25	0.102241	0.192413	0.595167	27
Alanine aminotransferase	Q9H239.MMP28	MMP28	0.120358	0.19726	0.541763	27
Alanine aminotransferase	Q9H3P2.NELFA	NELFA	0.0373495	0.132928	0.77873	27
Alanine aminotransferase	Q9H5Q4.TFB2M	TFB2M	-0.0602038	0.138629	0.664086	27
Alanine aminotransferase	Q9NQ66.PLCB1	PLCB1	0.412196	0.183836	0.024949	27
Alanine aminotransferase	Q9NQC8.IFT46	IFT46	-0.113787	0.167724	0.497506	26
Alanine aminotransferase	Q9NRC6.SPTN5	SPTBN5	-0.160984	0.181313	0.374605	27
Alanine aminotransferase	Q9NRC8.SIR7	SIRT7	0.210252	0.163921	0.199617	27
Alanine aminotransferase	Q9NRH1.YAED1	YAE1D1	-0.069443	0.124374	0.576613	27
Alanine aminotransferase	Q9NS85.CAH10	CA10	0.308079	0.156022	0.0483155	27
Alanine aminotransferase	Q9NXL9.MCM9	MCM9	-0.0506754	0.184659	0.783757	27
Alanine aminotransferase	Q9NZ56.FMN2	FMN2	0.269888	0.189914	0.155286	27
Alanine aminotransferase	Q9NZP8.C1RL	C1RL	-0.0771209	0.1852	0.677103	27
Alanine aminotransferase	Q9P0L2.MARK1	MARK1	0.0124193	0.172401	0.942572	27
Alanine aminotransferase	Q9P104.DOK5	DOK5	-0.0707299	0.148048	0.632828	27
Alanine aminotransferase	Q9P278.FNIP2	FNIP2	0.289802	0.193848	0.134916	27
Alanine aminotransferase	Q9P2T0.THEG	THEG	-0.232998	0.190027	0.220147	27
Alanine aminotransferase	Q9P2X0.DPM3	DPM3	0.261174	0.194861	0.180145	27
Alanine aminotransferase	Q9UBF2.COPG2	COPG2	-0.0060419	0.16812	0.971332	27
Alanine aminotransferase	Q9UJ41.RABX5	RABGEF1	0.0336723	0.132541	0.799456	27
Alanine aminotransferase	Q9UJQ1.LAMP5	LAMP5	0.0746561	0.158086	0.636748	27
Alanine aminotransferase	Q9UPR3.SMG5	SMG5	-0.242386	0.168572	0.150468	27
Alanine aminotransferase	Q9Y2K6.UBP20	USP20	0.11085	0.163344	0.497374	27
Alanine aminotransferase	Q9Y467.SALL2	SALL2	0.00215071	0.195005	0.9912	27
Activated partial thromboplastin time	A0A075B6Q5.HV364	IGHV3-64	-0.0886205	0.0869095	0.307877	15
Activated partial thromboplastin time	A0A0B4J1U7.HV601	IGHV6-1	0.0152188	0.0763367	0.841978	15
Activated partial thromboplastin time	A0A0B4J1V6.HV373	IGHV3-73	-0.0370298	0.082954	0.655315	15
Activated partial thromboplastin time	A0A0B4J1Y9.HV372	IGHV3-72	-0.00770482	0.063777	0.903843	15
Activated partial thromboplastin time	A0A0C4DH35.HV335	IGHV3-35	-0.0483421	0.092722	0.602112	15
Activated partial thromboplastin time	A0A0C4DH36.HV338	IGHV3-38	-0.034865	0.0855642	0.683661	15
Activated partial thromboplastin time	A0A0C4DH42.HV366	IGHV3-66	-0.0422582	0.0834452	0.612563	15
Activated partial thromboplastin time	A0A0C4DH68.KV224	IGKV2-24	0.052679	0.0855686	0.538136	15
Activated partial thromboplastin time	A0A0C4DH69.KV109	IGKV1-9	0.0532781	0.0857981	0.534619	15
Activated partial thromboplastin time	A0A0J9YVY3.HV741	IGHV7-4-1	0.00439967	0.0869565	0.959647	15
Activated partial thromboplastin time	A6NDY0.EPAB2	PABPN1L	-0.0688333	0.0836184	0.410403	15
Activated partial thromboplastin time	A6NNL5.CO061	C15orf61	-0.0489919	0.082279	0.551552	15
Activated partial thromboplastin time	O00748.EST2	CES2	-0.0216311	0.0747796	0.772379	15
Activated partial thromboplastin time	O14559.RHG33	ARHGAP33	0.0499701	0.0819144	0.541843	15
Activated partial thromboplastin time	O14578.CTRO	CIT	-0.055366	0.0656971	0.399371	15
Activated partial thromboplastin time	O14791.APOL1	APOL1	0.176573	0.0848746	0.0374893	15
Activated partial thromboplastin time	O43347.MSI1H	MSI1	0.00482367	0.0789908	0.951306	15
Activated partial thromboplastin time	O43866.CD5L	CD5L	0.0364987	0.0835732	0.662309	15
Activated partial thromboplastin time	O43908.NKG2F	KLRC4	0.0281249	0.0575945	0.625319	15
Activated partial thromboplastin time	O60500.NPHN	NPHS1	-0.0746021	0.0976857	0.445049	15
Activated partial thromboplastin time	O60667.FAIM3	FAIM3	-0.032595	0.0762019	0.668837	15
Activated partial thromboplastin time	O60674.JAK2	JAK2	-0.0850471	0.0774312	0.272049	15
Activated partial thromboplastin time	O60890.OPHN1	OPHN1	0.0532891	0.0766755	0.487058	15
Activated partial thromboplastin time	O60909.B4GT2	B4GALT2	-0.0780036	0.0806828	0.333647	15
Activated partial thromboplastin time	O75310.UDB11	UGT2B11	0.0555248	0.0860522	0.518768	15
Activated partial thromboplastin time	O75636.FCN3	FCN3	-0.0626073	0.0861818	0.46756	15
Activated partial thromboplastin time	O75882.ATRN	ATRN	0.12123	0.0822999	0.140743	15
Activated partial thromboplastin time	O94915.FRYL	FRYL	-0.00519262	0.0870345	0.952425	15
Activated partial thromboplastin time	O94988.FA13A	FAM13A	0.0188654	0.0630049	0.764614	15
Activated partial thromboplastin time	O95445.APOM	APOM	-0.0254035	0.0827127	0.758745	15
Activated partial thromboplastin time	O95954.FTCD	FTCD	0.00474802	0.0849983	0.955453	15
Activated partial thromboplastin time	P00450.CERU	CP	-0.0385165	0.0852945	0.651578	15
Activated partial thromboplastin time	P00734.THRB	F2	0.046425	0.0849316	0.584642	15
Activated partial thromboplastin time	P00736.C1R	C1R	0.096206	0.0863305	0.265111	15
Activated partial thromboplastin time	P00738.HPT	HP	-0.0335503	0.106173	0.752006	15
Activated partial thromboplastin time	P00740.FA9	F9	0.0288473	0.0896004	0.747487	15
Activated partial thromboplastin time	P00742.FA10	F10	0.0199567	0.0851742	0.814749	15
Activated partial thromboplastin time	P00747.PLMN	PLG	-0.0201103	0.0916358	0.826292	15
Activated partial thromboplastin time	P00748.FA12	F12	-0.228945	0.125261	0.0675874	13
Activated partial thromboplastin time	P00751.CFAB	CFB	0.0381252	0.097228	0.694969	15
Activated partial thromboplastin time	P01008.ANT3	SERPINC1	0.0331031	0.102281	0.746204	15
Activated partial thromboplastin time	P01009.A1AT	SERPINA1	-0.0966712	0.0864395	0.26341	15
Activated partial thromboplastin time	P01011.AACT	SERPINA3	-0.0117324	0.0884243	0.894444	15
Activated partial thromboplastin time	P01019.ANGT	AGT	-0.00703792	0.088585	0.936676	15
Activated partial thromboplastin time	P01023.A2MG	A2M	-0.0465716	0.0896574	0.603454	15
Activated partial thromboplastin time	P01024.CO3	C3	0.0157773	0.0985754	0.87284	15
Activated partial thromboplastin time	P01031.CO5	C5	-0.019203	0.0888651	0.828916	15
Activated partial thromboplastin time	P01042.KNG1	KNG1	-0.0199827	0.0863984	0.817092	15
Activated partial thromboplastin time	P01344.IGF2	IGF2	0.013451	0.100111	0.893117	15
Activated partial thromboplastin time	P01591.IGJ	IGJ	0.0323505	0.0868266	0.709456	15
Activated partial thromboplastin time	P01619.KV320	IGKV3-20	-0.107794	0.0864192	0.212272	15
Activated partial thromboplastin time	P01700.LV147	IGLV1-47	-0.144757	0.0845099	0.0867306	15
Activated partial thromboplastin time	P01714.LV319	IGLV3-19	-0.0994528	0.0929911	0.28485	15
Activated partial thromboplastin time	P01766.HV313	IGHV3-13	-0.0724871	0.0810744	0.371278	15
Activated partial thromboplastin time	P01824.HV439	IGHV4-39	-0.103559	0.0861783	0.229487	15
Activated partial thromboplastin time	P01834.IGKC	IGKC	-0.136941	0.0829673	0.0988316	15
Activated partial thromboplastin time	P01859.IGHG2	IGHG2	-0.0671514	0.0951808	0.48049	15
Activated partial thromboplastin time	P01860.IGHG3	IGHG3	-0.137634	0.0949678	0.147261	15
Activated partial thromboplastin time	P01861.IGHG4	IGHG4	-0.219691	0.0851273	0.00985919	15
Activated partial thromboplastin time	P01871.IGHM	IGHM	-0.038295	0.0832003	0.645319	15
Activated partial thromboplastin time	P01876.IGHA1	IGHA1	-0.0901998	0.0885647	0.308458	15
Activated partial thromboplastin time	P02458.CO2A1	COL2A1	-0.0446526	0.0771753	0.562868	15
Activated partial thromboplastin time	P02647.APOA1	APOA1	-0.0955395	0.0844199	0.257753	15
Activated partial thromboplastin time	P02649.APOE	APOE	-0.0460767	0.0829282	0.57847	15
Activated partial thromboplastin time	P02652.APOA2	APOA2	-0.0885411	0.0842199	0.293117	15
Activated partial thromboplastin time	P02654.APOC1	APOC1	0.123344	0.0844491	0.144134	15
Activated partial thromboplastin time	P02655.APOC2	APOC2	0.0221699	0.0951779	0.815815	15
Activated partial thromboplastin time	P02656.APOC3	APOC3	-0.069646	0.0955385	0.466011	15
Activated partial thromboplastin time	P02671.FIBA	FGA	0.198674	0.0867426	0.0219989	15
Activated partial thromboplastin time	P02743.SAMP	APCS	0.0405916	0.0832232	0.625731	15
Activated partial thromboplastin time	P02745.C1QA	C1QA	-0.0995806	0.0840878	0.236316	14
Activated partial thromboplastin time	P02746.C1QB	C1QB	-0.00546226	0.0848395	0.948665	14
Activated partial thromboplastin time	P02747.C1QC	C1QC	-0.0683526	0.0841983	0.416903	14
Activated partial thromboplastin time	P02748.CO9	C9	-0.0292065	0.0854664	0.732553	15
Activated partial thromboplastin time	P02749.APOH	APOH	-0.111968	0.08642	0.195103	14
Activated partial thromboplastin time	P02750.A2GL	LRG1	-0.11218	0.0968637	0.246816	15
Activated partial thromboplastin time	P02751.FINC	FN1	0.0666158	0.0993236	0.502415	15
Activated partial thromboplastin time	P02753.RET4	RBP4	0.0726654	0.0960185	0.449179	15
Activated partial thromboplastin time	P02760.AMBP	AMBP	0.00116403	0.0946527	0.990188	15
Activated partial thromboplastin time	P02763.A1AG1	ORM1	0.00513821	0.0923373	0.955624	15
Activated partial thromboplastin time	P02765.FETUA	AHSG	-0.137203	0.0860512	0.110839	15
Activated partial thromboplastin time	P02766.TTHY	TTR	0.00376419	0.0827162	0.963703	15
Activated partial thromboplastin time	P02774.VTDB	GC	-0.0445836	0.0876945	0.611176	15
Activated partial thromboplastin time	P02775.CXCL7	PPBP	-0.0896726	0.0839423	0.285401	15
Activated partial thromboplastin time	P02776.PLF4	PF4	-0.10155	0.0836176	0.224573	15
Activated partial thromboplastin time	P02787.TRFE	TF	0.0169617	0.08849	0.847993	15
Activated partial thromboplastin time	P02790.HEMO	HPX	0.000273462	0.0884637	0.997534	15
Activated partial thromboplastin time	P03952.KLKB1	KLKB1	-0.275053	0.0875344	0.00167668	15
Activated partial thromboplastin time	P04003.C4BPA	C4BPA	-0.0204012	0.0978541	0.834849	15
Activated partial thromboplastin time	P04004.VTNC	VTN	-0.000580837	0.0900752	0.994855	15
Activated partial thromboplastin time	P04070.PROC	PROC	0.0530884	0.0818407	0.516545	15
Activated partial thromboplastin time	P04114.APOB	APOB	-0.0282776	0.0980479	0.773036	15
Activated partial thromboplastin time	P04180.LCAT	LCAT	-0.118099	0.104472	0.258296	15
Activated partial thromboplastin time	P04196.HRG	HRG	0.0054086	0.0871689	0.950525	14
Activated partial thromboplastin time	P04217.A1BG	A1BG	-0.0261228	0.0926009	0.777866	15
Activated partial thromboplastin time	P04275.VWF	VWF	0.0878218	0.0912086	0.335614	14
Activated partial thromboplastin time	P04278.SHBG	SHBG	-0.0871067	0.0903215	0.334842	15
Activated partial thromboplastin time	P05090.APOD	APOD	-0.0867176	0.0826256	0.293937	15
Activated partial thromboplastin time	P05155.IC1	SERPING1	-0.0213179	0.0845533	0.800946	15
Activated partial thromboplastin time	P05156.CFAI	CFI	-0.11428	0.095811	0.232962	15
Activated partial thromboplastin time	P05160.F13B	F13B	-0.0105327	0.099939	0.916065	15
Activated partial thromboplastin time	P05452.TETN	CLEC3B	0.0184307	0.0348402	0.596801	15
Activated partial thromboplastin time	P05543.THBG	SERPINA7	-0.0472126	0.063019	0.453748	15
Activated partial thromboplastin time	P05546.HEP2	SERPIND1	0.0197234	0.0977945	0.840165	15
Activated partial thromboplastin time	P06276.CHLE	BCHE	-0.0406338	0.083877	0.62807	15
Activated partial thromboplastin time	P06312.KV401	IGKV4-1	-0.025404	0.0902209	0.778269	15
Activated partial thromboplastin time	P06396.GELS	GSN	-0.0289187	0.0840971	0.730942	15
Activated partial thromboplastin time	P06681.CO2	C2	0.00142195	0.083805	0.986463	15
Activated partial thromboplastin time	P06727.APOA4	APOA4	-0.0324067	0.0975008	0.739607	15
Activated partial thromboplastin time	P07225.PROS	PROS1	0.0753908	0.0937007	0.421055	15
Activated partial thromboplastin time	P07357.CO8A	C8A	-0.0243068	0.084579	0.773817	15
Activated partial thromboplastin time	P07358.CO8B	C8B	-0.0180602	0.10172	0.859078	15
Activated partial thromboplastin time	P07359.GP1BA	GP1BA	-0.10683	0.079093	0.176794	15
Activated partial thromboplastin time	P07360.CO8G	C8G	0.0263594	0.0877095	0.763773	15
Activated partial thromboplastin time	P07996.TSP1	THBS1	-0.195054	0.0823037	0.0177916	15
Activated partial thromboplastin time	P08185.CBG	SERPINA6	0.0204076	0.0838046	0.807607	15
Activated partial thromboplastin time	P08519.APOA	LPA	0.0742088	0.076389	0.33132	15
Activated partial thromboplastin time	P08603.CFAH	CFH	-0.0147904	0.0924884	0.872947	15
Activated partial thromboplastin time	P08697.A2AP	SERPINF2	0.102314	0.0833676	0.219723	15
Activated partial thromboplastin time	P09871.C1S	C1S	-0.0990751	0.0858827	0.24866	14
Activated partial thromboplastin time	P0C0L4.CO4A	C4A	0.052031	0.0849271	0.540104	15
Activated partial thromboplastin time	P0C0L5.CO4B	C4B	-0.0458271	0.0911476	0.61512	15
Activated partial thromboplastin time	P0DJI8.SAA1	SAA1	-0.0110431	0.0686351	0.872176	15
Activated partial thromboplastin time	P0DJI9.SAA2	SAA2	-0.0316193	0.0772105	0.682157	15
Activated partial thromboplastin time	P0DOX2.IGA2	NA	-0.106529	0.0858268	0.21453	15
Activated partial thromboplastin time	P0DOX3.IGD	NA	-0.102769	0.101281	0.310256	15
Activated partial thromboplastin time	P0DOX4.IGE	NA	-0.109116	0.087438	0.212061	15
Activated partial thromboplastin time	P0DOX5.IGG1	NA	-0.0741287	0.0954849	0.437549	15
Activated partial thromboplastin time	P0DOX7.IGK	NA	0.0363313	0.0839167	0.665055	15
Activated partial thromboplastin time	P10515.ODP2	DLAT	0.0240948	0.0621432	0.698216	15
Activated partial thromboplastin time	P10643.CO7	C7	-0.130484	0.08452	0.122631	15
Activated partial thromboplastin time	P10909.CLUS	CLU	-0.10203	0.0865489	0.238451	15
Activated partial thromboplastin time	P12259.FA5	F5	-0.123426	0.0852156	0.147507	15
Activated partial thromboplastin time	P13671.CO6	C6	-0.0666574	0.0888181	0.452958	15
Activated partial thromboplastin time	P14151.LYAM1	SELL	-0.0465114	0.0740108	0.529716	15
Activated partial thromboplastin time	P14410.SUIS	SI	0.0373898	0.085683	0.662565	15
Activated partial thromboplastin time	P14621.ACYP2	ACYP2	-0.0106543	0.0697655	0.878622	15
Activated partial thromboplastin time	P15169.CBPN	CPN1	-0.0174569	0.0871514	0.841241	15
Activated partial thromboplastin time	P18428.LBP	LBP	-0.0522552	0.0801109	0.514217	15
Activated partial thromboplastin time	P19652.A1AG2	ORM2	-0.0190027	0.0921926	0.836698	15
Activated partial thromboplastin time	P19823.ITIH2	ITIH2	0.000607108	0.0857747	0.994353	15
Activated partial thromboplastin time	P19827.ITIH1	ITIH1	0.0102554	0.0997145	0.918084	15
Activated partial thromboplastin time	P20701.ITAL	ITGAL	-0.056866	0.0791614	0.472538	15
Activated partial thromboplastin time	P20742.PZP	PZP	-0.108782	0.0971635	0.262895	15
Activated partial thromboplastin time	P20851.C4BPB	C4BPB	0.00113246	0.0935882	0.990345	15
Activated partial thromboplastin time	P22352.GPX3	GPX3	-0.0421717	0.0839286	0.615336	15
Activated partial thromboplastin time	P22792.CPN2	CPN2	0.120057	0.10178	0.238168	15
Activated partial thromboplastin time	P22891.PROZ	PROZ	0.102313	0.0721131	0.155963	15
Activated partial thromboplastin time	P23142.FBLN1	FBLN1	0.0519063	0.082935	0.531401	15
Activated partial thromboplastin time	P23942.PRPH2	PRPH2	-0.137295	0.0886106	0.121281	15
Activated partial thromboplastin time	P25311.ZA2G	AZGP1	0.0512152	0.0864362	0.553502	15
Activated partial thromboplastin time	P26440.IVD	IVD	0.00770126	0.077249	0.920587	15
Activated partial thromboplastin time	P27169.PON1	PON1	-0.0275795	0.0862773	0.749225	15
Activated partial thromboplastin time	P27658.CO8A1	COL8A1	-0.126218	0.0674869	0.0614471	15
Activated partial thromboplastin time	P27918.PROP	CFP	-0.0175564	0.0826251	0.831731	15
Activated partial thromboplastin time	P29622.KAIN	SERPINA4	-0.0175482	0.0888517	0.843437	15
Activated partial thromboplastin time	P30086.PEBP1	PEBP1	0.0312867	0.0777656	0.687448	15
Activated partial thromboplastin time	P30153.2AAA	PPP2R1A	0.00699104	0.0603713	0.907811	15
Activated partial thromboplastin time	P35251.RFC1	RFC1	-0.119569	0.0794661	0.132412	15
Activated partial thromboplastin time	P35542.SAA4	SAA4	-0.0279936	0.0928169	0.762957	15
Activated partial thromboplastin time	P35557.HXK4	GCK	0.0190081	0.0757955	0.801983	15
Activated partial thromboplastin time	P35858.ALS	IGFALS	0.0269992	0.0964691	0.779575	15
Activated partial thromboplastin time	P36952.SPB5	SERPINB5	-0.00361728	0.0514591	0.943959	15
Activated partial thromboplastin time	P36955.PEDF	SERPINF1	-0.0210301	0.101148	0.835296	15
Activated partial thromboplastin time	P36980.FHR2	CFHR2	-0.00303764	0.079858	0.969657	15
Activated partial thromboplastin time	P41180.CASR	CASR	-0.0361541	0.092233	0.695068	15
Activated partial thromboplastin time	P43251.BTD	BTD	0.0071687	0.0764366	0.925279	15
Activated partial thromboplastin time	P43652.AFAM	AFM	0.0294574	0.0860046	0.731967	15
Activated partial thromboplastin time	P46937.YAP1	YAP1	-0.0701883	0.0992895	0.479625	14
Activated partial thromboplastin time	P47989.XDH	XDH	-0.0618273	0.0851269	0.467658	15
Activated partial thromboplastin time	P48167.GLRB	GLRB	0.0353207	0.0846974	0.676662	15
Activated partial thromboplastin time	P49247.RPIA	RPIA	-0.0613896	0.073982	0.406657	15
Activated partial thromboplastin time	P49406.RM19	MRPL19	-0.0554413	0.0807307	0.492244	15
Activated partial thromboplastin time	P49908.SEPP1	SEPP1	-0.0205928	0.0864475	0.811717	15
[truncated: 20,498 more rows]
