# Supplementary material for: Genome-wide genotype-serum proteome mapping provides insights into the cross-ancestry differences in cardiometabolic disease susceptibility
Source: Nat Commun. 2023 Feb 16;14:896. doi: 10.1038/s41467-023-36491-3 (PMC9935862; doi:10.1038/s41467-023-36491-3)
Supplement: Supplementary file 13 — Supplementary Data 12 [file 41467_2023_36491_MOESM13_ESM.xlsx]

## Sheet: Sheet1
Supplementary Data 12 Identified gene-protein-phenotype associations
ID	Protein-encoding gene	UniProtKB ID	Phenotype	Novel
P06727.APOA4_peptide.23	APOA4	P06727	Mean corpuscular hemoglobin concentration	Yes
P04114.APOB	APOB	P04114	High-density-lipoprotein cholesterol	No
P04114.APOB			Low-density-lipoprotein cholesterol	No
P04114.APOB			Total cholesterol	No
P04114.APOB			Triglyceride	No
P04114.APOB			Coronary artery disease	No
P02655.APOC2	APOC2	P02655	C-reactive protein	Yes
P02655.APOC2			Triglyceride	Yes
P55056.APOC4	APOC4	P55056	High-density-lipoprotein cholesterol	Yes
P55056.APOC4			Low-density-lipoprotein cholesterol	Yes
P02649.APOE	APOE	P02649	High-density-lipoprotein cholesterol	No
P02649.APOE			Low-density-lipoprotein cholesterol	No
P02649.APOE			Total cholesterol	No
P02649.APOE			Triglyceride	No
P02649.APOE_peptide			Coronary artery disease	Yes
P02749.APOH_peptide.9	APOH	P02749	Activated partial thromboplastin time	Yes
P02749.APOH_peptide.9			Creatine kinase	Yes
P0C0L4.CO4A	C4A	P0C0L4	Eosinophil count	Yes
P0C0L4.CO4A			Graves' disease	Yes
P0C0L4.CO4A_peptide.2			Asthma	Yes
P0C0L5.CO4B_peptide	C4B	P0C0L5	Rheumatoid arthritis	Yes
Q5VYM1.CI131	C9orf131	Q5VYM1	Chronic hepatitis B	Yes
Q5VYM1.CI131			Graves' disease	Yes
Q5VYM1.CI131			Rheumatoid arthritis	Yes
Q5VYM1.CI131			Coronary artery disease	Yes
Q9H1X3.DJC25	DNAJC25	Q9H1X3	Eosinophil count	Yes
Q9H1X3.DJC25			Graves' disease	Yes
P00748.FA12_peptide	F12	P00748	Activated partial thromboplastin time	Yes
P00748.FA12_peptide.5			Hematocrit	Yes
P00748.FA12_peptide.3			Estimated glomerular filtration rate	Yes
P00748.FA12_peptide.3			Hemoglobin	Yes
P00748.FA12_peptide.3			Red blood cell count	Yes
P00748.FA12_peptide.3			Serum creatinine	Yes
P00748.FA12_peptide.3			Urolithiasis	Yes
P00734.THRB_peptide.11	F2	P00734	Prothrombin time	Yes
P35557.HXK4	GCK	P35557	Platelet count	Yes
P35557.HXK4			Rheumatoid arthritis	Yes
P00738.HPT	HP	P00738	Low-density-lipoprotein cholesterol	No
P00738.HPT			Total cholesterol	No
P00738.HPT_peptide.2			Coronary artery disease	Yes
P08519.APOA	LPA	P08519	Coronary artery disease	Yes
P05546.HEP2	SERPIND1	P05546	Low-density-lipoprotein cholesterol	Yes
P05546.HEP2			Total cholesterol	Yes
P05546.HEP2			Coronary artery disease	Yes
P08697.A2AP_peptide.4	SERPINF2	P08697	Body mass index	Yes
P08697.A2AP_peptide.4			Albumin	No
P08697.A2AP_peptide.4			Alkaline phosphatase	No
P02787.TRFE	TF	P02787	Mean corpuscular hemoglobin	No
P02787.TRFE_peptide.3			Mean corpuscular volume	No
P04275.VWF	VWF	P04275	Alkaline phosphatase	Yes
P04275.VWF			Alanine aminotransferase	Yes
P04275.VWF			Activated partial thromboplastin time	Yes
P04275.VWF			Creatine kinase	Yes
P04275.VWF			Hematocrit	Yes
P04275.VWF			Lactate dehydrogenase	Yes
P04275.VWF			Total cholesterol	Yes
P04275.VWF			Coronary artery disease	Yes
P04275.VWF			Type 2 diabetes	Yes
P04275.VWF_peptide			Mean corpuscular volume	Yes
P04275.VWF_peptide			Non-albumin protein	Yes
