# Supplementary material for: Genome-wide genotype-serum proteome mapping provides insights into the cross-ancestry differences in cardiometabolic disease susceptibility
Source: Nat Commun. 2023 Feb 16;14:896. doi: 10.1038/s41467-023-36491-3 (PMC9935862; doi:10.1038/s41467-023-36491-3)
Supplement: Supplementary file 14 — Supplementary Data 13 [file 41467_2023_36491_MOESM14_ESM.xlsx]

## Sheet: Sheet1
Supplementary Data 13 Drug target information
			Approved		Experimental		Investigational
ID	UniProtKB ID	pQTLs	DrugBank ID	Common name	DrugBank ID	Common name	DrugBank ID	Common name
A0A075B6Q5.HV364	A0A075B6Q5	No	NA	NA	NA	NA	NA	NA
A0A0B4J1U7.HV601	A0A0B4J1U7	No	NA	NA	NA	NA	NA	NA
A0A0B4J1V6.HV373	A0A0B4J1V6	No	NA	NA	NA	NA	NA	NA
A0A0B4J1Y9.HV372	A0A0B4J1Y9	No	NA	NA	NA	NA	NA	NA
A0A0C4DH35.HV335	A0A0C4DH35	No	NA	NA	NA	NA	NA	NA
A0A0C4DH36.HV338	A0A0C4DH36	Yes	NA	NA	NA	NA	NA	NA
A0A0C4DH42.HV366	A0A0C4DH42	No	NA	NA	NA	NA	NA	NA
A0A0C4DH68.KV224	A0A0C4DH68	Yes	NA	NA	NA	NA	NA	NA
A0A0C4DH69.KV109	A0A0C4DH69	Yes	NA	NA	NA	NA	NA	NA
A0A0J9YVY3.HV741	A0A0J9YVY3	No	NA	NA	NA	NA	NA	NA
A6NDY0.EPAB2	A6NDY0	No	NA	NA	NA	NA	NA	NA
A6NNL5.CO061	A6NNL5	No	NA	NA	NA	NA	NA	NA
O00748.EST2	O00748	No	NA	NA	NA	NA	NA	NA
O14559.RHG33	O14559	No	NA	NA	NA	NA	NA	NA
O14578.CTRO	O14578	No	DB12010	Fostamatinib	NA	NA	DB12010	Fostamatinib
O14791.APOL1	O14791	No	DB01593; DB14487; DB14533; DB14548	Zinc;Zinc acetate;Zinc chloride;Zinc sulfate, unspecified form	DB14548	Zinc sulfate, unspecified form	DB01593; DB14487; DB14533	Zinc;Zinc acetate;Zinc chloride
O43347.MSI1H	O43347	No	NA	NA	NA	NA	NA	NA
O43866.CD5L	O43866	No	NA	NA	NA	NA	NA	NA
O43908.NKG2F	O43908	No	NA	NA	NA	NA	NA	NA
O60500.NPHN	O60500	No	NA	NA	NA	NA	NA	NA
O60667.FAIM3	O60667	No	NA	NA	NA	NA	NA	NA
O60674.JAK2	O60674	No	DB08877; DB08895; DB11817; DB11986; DB12010; DB12500; DB15035; DB15822	Ruxolitinib;Tofacitinib;Baricitinib;Entrectinib;Fostamatinib;Fedratinib;Zanubrutinib;Pralsetinib	DB04716; DB07161; DB07162; DB08067	2-tert-butyl-9-fluoro-1,6-dihydrobenzo[h]imidazo[4,5-f]isoquinolin-7-one;5-phenyl-1H-indazol-3-amine;4-(3-amino-1H-indazol-5-yl)-N-tert-butylbenzenesulfonamide;4-[(2-{4-[(CYCLOPROPYLCARBAMOYL)AMINO]-1H-PYRAZOL-3-YL}-1H-BENZIMIDAZOL-6-YL)METHYL]MORPHOLIN-4-IUM	DB05243; DB08895; DB11817; DB11986; DB12010; DB12500; DB15035; DB15822	XL019;Tofacitinib;Baricitinib;Entrectinib;Fostamatinib;Fedratinib;Zanubrutinib;Pralsetinib
O60890.OPHN1	O60890	No	NA	NA	NA	NA	NA	NA
O60909.B4GT2	O60909	No	NA	NA	NA	NA	NA	NA
O75310.UDB11	O75310	Yes	NA	NA	NA	NA	NA	NA
O75636.FCN3	O75636	Yes	DB01593; DB14487	Zinc;Zinc acetate	NA	NA	DB01593; DB14487	Zinc;Zinc acetate
O75882.ATRN	O75882	No	NA	NA	NA	NA	NA	NA
O94915.FRYL	O94915	No	NA	NA	NA	NA	NA	NA
O94988.FA13A	O94988	No	NA	NA	NA	NA	NA	NA
O95445.APOM	O95445	Yes	NA	NA	NA	NA	NA	NA
O95954.FTCD	O95954	No	DB00142	Glutamic acid	DB03256	(6R)-Folinic acid	NA	NA
P00450.CERU	P00450	No	DB01592; DB01593; DB12965; DB14487; DB14488; DB14489; DB14490; DB14491; DB14501; DB14533; DB14548	Iron;Zinc;Silver;Zinc acetate;Ferrous gluconate;Ferrous succinate;Ferrous ascorbate;Ferrous fumarate;Ferrous glycine sulfate;Zinc chloride;Zinc sulfate, unspecified form	DB14548	Zinc sulfate, unspecified form	DB01593; DB12965; DB14487; DB14533	Zinc;Silver;Zinc acetate;Zinc chloride
P00734.THRB	P00734	No	DB00001; DB00006; DB00055; DB00100; DB00170; DB00278; DB01123; DB01593; DB04898; DB05777; DB06404; DB06695; DB09109; DB09130; DB09228; DB09332; DB11166; DB13151; DB13152; DB14487; DB14738	Lepirudin;Bivalirudin;Drotrecogin alfa;Coagulation Factor IX (Recombinant);Menadione;Argatroban;Proflavine;Zinc;Ximelagatran;Thrombomodulin Alfa;Human C1-esterase inhibitor;Dabigatran etexilate;Turoctocog alfa;Copper;Conestat alfa;Kappadione;Antithrombin Alfa;Anti-inhibitor coagulant complex;Coagulation Factor IX Human;Zinc acetate;Turoctocog alfa pegol	DB01725; DB01766; DB01767; DB02287; DB02723; DB03136; DB03159; DB03847; DB03865; DB04136; DB04591; DB04697; DB04722; DB04771; DB04772; DB06838; DB06841; DB06845; DB06850; DB06853; DB06858; DB06859; DB06861; DB06865; DB06866; DB06868; DB06869; DB06878; DB06911; DB06919; DB06929; DB06936; DB06942; DB06947; DB06996; DB07005; DB07016; DB07027; DB07083; DB07088; DB07091; DB07095; DB07105; DB07120; DB0…	2-{2-hydroxy-[1,1'-biphenyl]-3-yl}-1H-1,3-benzodiazole-5-carboximidamide;Beta-(2-Naphthyl)-Alanine;Hemi-Babim;2-(2-hydroxy-phenyl)-3H-benzoimidazole-5-carboxamidine;4-Oxo-2-Phenylmethanesulfonyl-Octahydro-Pyrrolo[1,2-a]Pyrazine-6-Carboxylic Acid [1-(N-Hydroxycarbamimidoyl)-Piperidin-4-Ylmethyl]-Amide;4-Iodobenzo[B]Thiophene-2-Carboxamidine;CRA_8696;gamma-carboxy-L-glutamic acid;6-Chloro-2-(2-Hydr…	DB00006; DB00055; DB00100; DB00278; DB01593; DB04786; DB04898; DB05714; DB05777; DB09109; DB09130; DB09228; DB11166; DB12598; DB12831; DB13151; DB14487	Bivalirudin;Drotrecogin alfa;Coagulation Factor IX (Recombinant);Argatroban;Zinc;Suramin;Ximelagatran;Flovagatran;Thrombomodulin Alfa;Turoctocog alfa;Copper;Conestat alfa;Antithrombin Alfa;Nafamostat;Gabexate;Anti-inhibitor coagulant complex;Zinc acetate
P00736.C1R	P00736	No	DB00110; DB01593; DB06404; DB09228; DB14487; DB14533; DB14548	Palivizumab;Zinc;Human C1-esterase inhibitor;Conestat alfa;Zinc acetate;Zinc chloride;Zinc sulfate, unspecified form	DB14548	Zinc sulfate, unspecified form	DB00110; DB00111; DB01593; DB09228; DB14487; DB14533	Palivizumab;Daclizumab;Zinc;Conestat alfa;Zinc acetate;Zinc chloride
P00738.HPT	P00738	Yes	DB14533; DB14548	Zinc chloride;Zinc sulfate, unspecified form	DB14548	Zinc sulfate, unspecified form	DB14533	Zinc chloride
P00740.FA9	P00740	No	DB00025; DB00170; DB09109; DB09332; DB13150; DB13192; DB13923; DB13998; DB13999; DB14738	Antihemophilic factor, human recombinant;Menadione;Turoctocog alfa;Kappadione;Coagulation factor VII human;Antihemophilic factor human;Emicizumab;Lonoctocog alfa;Moroctocog alfa;Turoctocog alfa pegol	NA	NA	DB00025; DB05131; DB09109; DB13150; DB13923; DB13998	Antihemophilic factor, human recombinant;TTP889;Turoctocog alfa;Coagulation factor VII human;Emicizumab;Lonoctocog alfa
P00742.FA10	P00742	No	DB00025; DB00036; DB00100; DB00569; DB01109; DB01225; DB06228; DB06605; DB09075; DB09109; DB09141; DB09258; DB09332; DB11166; DB12364; DB13149; DB13150; DB13151; DB13152; DB13192; DB13884; DB13923; DB13933; DB13998; DB13999; DB14738	Antihemophilic factor, human recombinant;Coagulation factor VIIa Recombinant Human;Coagulation Factor IX (Recombinant);Fondaparinux;Heparin;Enoxaparin;Rivaroxaban;Apixaban;Edoxaban;Turoctocog alfa;Protamine sulfate;Bemiparin;Kappadione;Antithrombin Alfa;Betrixaban;Protein S human;Coagulation factor VII human;Anti-inhibitor coagulant complex;Coagulation Factor IX Human;Antihemophilic factor human;…	DB03847; DB04673; DB06920; DB07211; DB07261; DB07277; DB07278; DB07605; DB07629; DB07630; DB07800; DB07804; DB07843; DB07844; DB07847; DB07848; DB07872; DB07875; DB07973; DB07974; DB08143; DB08173; DB08174; DB08426; DB08487; DB08488; DB08495; DB08745; DB08746	gamma-carboxy-L-glutamic acid;4-[(5-CHLOROINDOL-2-YL)SULFONYL]-2-(2-METHYLPROPYL)-1-[[5-(PYRIDIN-4-YL)PYRIMIDIN-2-YL]CARBONYL]PIPERAZINE;Eribaxaban;(2R)-2-(5-CHLORO-2-THIENYL)-N-{(3S)-1-[(1S)-1-METHYL-2-MORPHOLIN-4-YL-2-OXOETHYL]-2-OXOPYRROLIDIN-3-YL}PROPENE-1-SULFONAMIDE;THIENO[3,2-B]PYRIDINE-2-SULFONIC ACID [1-(1-AMINO-ISOQUINOLIN-7-YLMETHYL)-2-OXO-PYRROLDIN-3-YL]-AMIDE;2-(5-CHLORO-2-THIENYL)-N…	DB00025; DB00100; DB00569; DB01109; DB05362; DB05713; DB06245; DB06406; DB06552; DB06635; DB09109; DB09258; DB11166; DB12364; DB12598; DB13150; DB13151; DB13923; DB13933; DB13998	Antihemophilic factor, human recombinant;Coagulation Factor IX (Recombinant);Fondaparinux;Heparin;SSR-126517E;LY-517717;Lanoteplase;Idraparinux;rNAPc2;Otamixaban;Turoctocog alfa;Bemiparin;Antithrombin Alfa;Betrixaban;Nafamostat;Coagulation factor VII human;Anti-inhibitor coagulant complex;Emicizumab;Nonacog beta pegol;Lonoctocog alfa
P00747.PLMN	P00747	No	DB00009; DB00013; DB00015; DB00029; DB00031; DB00086; DB00302; DB00513; DB06692; DB09130	Alteplase;Urokinase;Reteplase;Anistreplase;Tenecteplase;Streptokinase;Tranexamic acid;Aminocaproic acid;Aprotinin;Copper	DB03709	Bicine	DB00013; DB00015; DB00086; DB00513; DB04925; DB06692; DB09130; DB12831	Urokinase;Reteplase;Streptokinase;Aminocaproic acid;Desmoteplase;Aprotinin;Copper;Gabexate
P00748.FA12	P00748	Yes	DB01593; DB06404; DB06689; DB09228; DB14487	Zinc;Human C1-esterase inhibitor;Ethanolamine oleate;Conestat alfa;Zinc acetate	NA	NA	DB01593; DB09228; DB12598; DB14487	Zinc;Conestat alfa;Nafamostat;Zinc acetate
P00751.CFAB	P00751	Yes	DB01593; DB14487	Zinc;Zinc acetate	DB02459; DB04491	4-guanidinobenzoic acid;Diisopropylphosphono Group	DB01593; DB06503; DB14487	Zinc;MLN2222;Zinc acetate
P01008.ANT3	P01008	No	DB00407; DB00569; DB01109; DB01225; DB06271; DB06754; DB06779; DB06822; DB08813; DB09130; DB09141; DB09258; DB11598	Ardeparin;Fondaparinux;Heparin;Enoxaparin;Sulodexide;Danaparoid;Dalteparin;Tinzaparin;Nadroparin;Copper;Protamine sulfate;Bemiparin;Antithrombin III human	DB04464	N-Formylmethionine	DB00407; DB00569; DB01109; DB05361; DB06271; DB08813; DB09130; DB09258	Ardeparin;Fondaparinux;Heparin;SR-123781A;Sulodexide;Nadroparin;Copper;Bemiparin
P01009.A1AT	P01009	No	DB01593; DB09130; DB14487; DB14533; DB14548	Zinc;Copper;Zinc acetate;Zinc chloride;Zinc sulfate, unspecified form	DB01998; DB03345; DB14548	2-[3,4-Dihydroxy-2-Hydroxymethyl-5-(2-Hydroxy-Nonyl)-Tetrahydro-Furan-2-Yloxy]-6-Hydroxymethyl-Tetra Hydro-Pyran-3,4,5-Triol;Mercaptoethanol;Zinc sulfate, unspecified form	DB01593; DB05481; DB05961; DB09130; DB14487; DB14533	Zinc;Recombinant alpha 1-antitrypsin;PPL-100;Copper;Zinc acetate;Zinc chloride
P01011.AACT	P01011	No	DB01593; DB14487; DB14533; DB14548	Zinc;Zinc acetate;Zinc chloride;Zinc sulfate, unspecified form	DB14548	Zinc sulfate, unspecified form	DB01593; DB14487; DB14533	Zinc;Zinc acetate;Zinc chloride
P01019.ANGT	P01019	No	DB01593; DB09130; DB14487	Zinc;Copper;Zinc acetate	NA	NA	DB01593; DB09130; DB12548; DB14487	Zinc;Copper;Sparsentan;Zinc acetate
P01023.A2MG	P01023	No	DB00102; DB00515; DB00626; DB01593; DB08888; DB12965; DB14487; DB14533; DB14548	Becaplermin;Cisplatin;Bacitracin;Zinc;Ocriplasmin;Silver;Zinc acetate;Zinc chloride;Zinc sulfate, unspecified form	DB14548	Zinc sulfate, unspecified form	DB00102; DB01593; DB12965; DB14487; DB14533	Becaplermin;Zinc;Silver;Zinc acetate;Zinc chloride
P01024.CO3	P01024	No	DB00028; DB01593; DB09130; DB14487; DB14533; DB14548	Human immunoglobulin G;Zinc;Copper;Zinc acetate;Zinc chloride;Zinc sulfate, unspecified form	DB01915; DB14548	S-Hydroxycysteine;Zinc sulfate, unspecified form	DB00028; DB01593; DB06492; DB09130; DB14487; DB14533	Human immunoglobulin G;Zinc;Mirococept;Copper;Zinc acetate;Zinc chloride
P01031.CO5	P01031	No	DB00028; DB01257; DB01593; DB09130; DB11580; DB14487; DB14533; DB14548	Human immunoglobulin G;Eculizumab;Zinc;Copper;Ravulizumab;Zinc acetate;Zinc chloride;Zinc sulfate, unspecified form	DB14548	Zinc sulfate, unspecified form	DB00028; DB01257; DB01593; DB09130; DB11580; DB14487; DB14533	Human immunoglobulin G;Eculizumab;Zinc;Copper;Ravulizumab;Zinc acetate;Zinc chloride
P01042.KNG1	P01042	No	DB01593; DB09130; DB14487; DB14533; DB14548	Zinc;Copper;Zinc acetate;Zinc chloride;Zinc sulfate, unspecified form	DB14548	Zinc sulfate, unspecified form	DB01593; DB09130; DB14487; DB14533	Zinc;Copper;Zinc acetate;Zinc chloride
P01344.IGF2	P01344	No	NA	NA	NA	NA	NA	NA
P01591.IGJ	P01591	No	DB01593; DB14487; DB14533; DB14548	Zinc;Zinc acetate;Zinc chloride;Zinc sulfate, unspecified form	DB14548	Zinc sulfate, unspecified form	DB01593; DB14487; DB14533	Zinc;Zinc acetate;Zinc chloride
P01619.KV320	P01619	No	DB01593; DB09130; DB14487	Zinc;Copper;Zinc acetate	NA	NA	DB01593; DB09130; DB14487	Zinc;Copper;Zinc acetate
P01700.LV147	P01700	No	NA	NA	NA	NA	NA	NA
P01714.LV319	P01714	No	NA	NA	NA	NA	NA	NA
P01766.HV313	P01766	No	NA	NA	NA	NA	NA	NA
P01824.HV439	P01824	No	NA	NA	NA	NA	NA	NA
P01834.IGKC	P01834	No	NA	NA	DB01851; DB04688; DB07375; DB07416; DB07441; DB07716; DB07784; DB07882; DB07893; DB07909; DB08289; DB08413; DB08562; DB08647	Tetrabutylammonium Ion;Methylecgonine;Etiocholanedione;(2S)-2-(BUTYRYLOXY)-3-HYDROXYPROPYL NONANOATE;3-{[(9-CYANO-9,10-DIHYDRO-10-METHYLACRIDIN-9-YL)CARBONYL]AMINO}PROPANOIC ACID;(4Z)-2,8:7,12:11,15:14,18:17,22-PENTAANHYDRO-4,5,6,9,10,13,19,20,21-NONADEOXY-D-ARABINO-D-ALLO-D-ALLO-DOCOSA-4,9,20-TRIENITOL;[4-(4-ACETYLAMINO-PHENYL)-3,5-DIOXO-4-AZA-TRICYCLO[5.2.2.0 2,6]UNDEC-1-YLCARBAMOYLOXY]-ACETIC …	NA	NA
P01859.IGHG2	P01859	No	DB15258	Imlifidase	DB02854; DB04688; DB07329; DB07375; DB08323; DB08409; DB08510; DB08547; DB08618	Aetiocholanolone;Methylecgonine;1-[N-4'-NITROBENZYL-N-4'-CARBOXYBUTYLAMINO]METHYLPHOSPHONIC ACID;Etiocholanedione;3-OXO-N-[(3S)-2-OXOPYRROLIDIN-3-YL]DODECANAMIDE;4-NITRO-BENZYLPHOSPHONOBUTANOYL-GLYCINE;5-ALPHA-PREGNANE-3-BETA-OL-HEMISUCCINATE;PROGESTERONE-11-ALPHA-OL-HEMISUCCINATE;3-(HYDROXY-PHENYL-PHOSPHINOYLOXY)-8-METHYL-8-AZA-BICYCLO[3.2.1]OCTANE-2-CARBOXYLIC ACID METHYL ESTER	DB15258	Imlifidase
P01860.IGHG3	P01860	Yes	DB15258	Imlifidase	NA	NA	DB15258	Imlifidase
P01861.IGHG4	P01861	Yes	DB09130	Copper	NA	NA	DB09130	Copper
P01871.IGHM	P01871	Yes	DB01593; DB14487	Zinc;Zinc acetate	NA	NA	DB01593; DB14487	Zinc;Zinc acetate
P01876.IGHA1	P01876	No	DB01593; DB14487	Zinc;Zinc acetate	NA	NA	DB01593; DB14487	Zinc;Zinc acetate
P02458.CO2A1	P02458	No	DB00048	Collagenase clostridium histolyticum	NA	NA	DB00048	Collagenase clostridium histolyticum
P02647.APOA1	P02647	No	DB01593; DB09130; DB14487; DB14533; DB14548	Zinc;Copper;Zinc acetate;Zinc chloride;Zinc sulfate, unspecified form	DB14548	Zinc sulfate, unspecified form	DB01593; DB09130; DB14487; DB14533	Zinc;Copper;Zinc acetate;Zinc chloride
P02649.APOE	P02649	Yes	DB01593; DB09130; DB14487; DB14533; DB14548	Zinc;Copper;Zinc acetate;Zinc chloride;Zinc sulfate, unspecified form	DB14548	Zinc sulfate, unspecified form	DB01593; DB09130; DB14487; DB14533	Zinc;Copper;Zinc acetate;Zinc chloride
P02652.APOA2	P02652	No	DB01593; DB09130; DB14487	Zinc;Copper;Zinc acetate	NA	NA	DB01593; DB09130; DB14487	Zinc;Copper;Zinc acetate
P02654.APOC1	P02654	No	NA	NA	NA	NA	NA	NA
P02655.APOC2	P02655	Yes	DB09130	Copper	NA	NA	DB09130	Copper
P02656.APOC3	P02656	No	DB09130; DB15067	Copper;Volanesorsen	NA	NA	DB09130; DB15067	Copper;Volanesorsen
P02671.FIBA	P02671	No	DB00009; DB00015; DB00029; DB00031; DB01593; DB05099; DB11300; DB11311; DB11571; DB11572; DB13151; DB14487; DB14533; DB14548	Alteplase;Reteplase;Anistreplase;Tenecteplase;Zinc;Ancrod;Thrombin;Prothrombin;Human thrombin;Thrombin alfa;Anti-inhibitor coagulant complex;Zinc acetate;Zinc chloride;Zinc sulfate, unspecified form	DB14548	Zinc sulfate, unspecified form	DB00015; DB01593; DB04919; DB05099; DB05675; DB06245; DB11300; DB13151; DB14487; DB14533	Reteplase;Zinc;Alfimeprase;Ancrod;EP-2104R;Lanoteplase;Thrombin;Anti-inhibitor coagulant complex;Zinc acetate;Zinc chloride
P02743.SAMP	P02743	No	DB01593; DB09130; DB14487	Zinc;Copper;Zinc acetate	DB01651; DB07579; DB07580	Methyl 4,6-O-[(1R)-1-carboxyethylidene]-beta-D-galactopyranoside;Bis-1,2-{[(Z)-2-carboxy-2-methyl-1,3-dioxane]-5-yloxycarbamoyl}-ethane;BIS-1,2-{[(Z)-2CARBOXY-2-METHYL-1,3-DIOXANE]-5-YLOXYCARBONYL}-PIPERAZINE	DB01593; DB09130; DB14487	Zinc;Copper;Zinc acetate
P02745.C1QA	P02745	No	DB00002; DB00110; DB00112	Cetuximab;Palivizumab;Bevacizumab	NA	NA	DB00110; DB00111; DB00112	Palivizumab;Daclizumab;Bevacizumab
P02746.C1QB	P02746	No	DB00002; DB00110; DB00112; DB01593; DB14487; DB14533; DB14548	Cetuximab;Palivizumab;Bevacizumab;Zinc;Zinc acetate;Zinc chloride;Zinc sulfate, unspecified form	DB14548	Zinc sulfate, unspecified form	DB00110; DB00111; DB00112; DB01593; DB14487; DB14533	Palivizumab;Daclizumab;Bevacizumab;Zinc;Zinc acetate;Zinc chloride
P02747.C1QC	P02747	No	DB00002; DB00110; DB00112; DB01593; DB09130; DB14487; DB14533; DB14548	Cetuximab;Palivizumab;Bevacizumab;Zinc;Copper;Zinc acetate;Zinc chloride;Zinc sulfate, unspecified form	DB14548	Zinc sulfate, unspecified form	DB00110; DB00111; DB00112; DB01593; DB09130; DB14487; DB14533	Palivizumab;Daclizumab;Bevacizumab;Zinc;Copper;Zinc acetate;Zinc chloride
P02748.CO9	P02748	No	DB09130	Copper	NA	NA	DB09130	Copper
P02749.APOH	P02749	No	DB09130	Copper	NA	NA	DB05446; DB09130	LJP 1082;Copper
P02750.A2GL	P02750	Yes	DB09130	Copper	NA	NA	DB09130	Copper
P02751.FINC	P02751	No	DB01593; DB08888; DB14487; DB14533; DB14548	Zinc;Ocriplasmin;Zinc acetate;Zinc chloride;Zinc sulfate, unspecified form	DB14548	Zinc sulfate, unspecified form	DB01593; DB06245; DB14487; DB14533	Zinc;Lanoteplase;Zinc acetate;Zinc chloride
P02753.RET4	P02753	No	DB00755	Tretinoin	NA	NA	DB00755	Tretinoin
P02760.AMBP	P02760	No	NA	NA	NA	NA	NA	NA
P02763.A1AG1	P02763	No	DB00276; DB00281; DB00396; DB00975	Amsacrine;Lidocaine;Progesterone;Dipyridamole	NA	NA	DB00276	Amsacrine
P02765.FETUA	P02765	Yes	DB01593; DB09130; DB14487; DB14533; DB14548	Zinc;Copper;Zinc acetate;Zinc chloride;Zinc sulfate, unspecified form	DB14548	Zinc sulfate, unspecified form	DB01593; DB09130; DB14487; DB14533	Zinc;Copper;Zinc acetate;Zinc chloride
P02766.TTHY	P02766	No	DB01593; DB09130; DB11644; DB14487; DB14533; DB14548	Zinc;Copper;Tafamidis;Zinc acetate;Zinc chloride;Zinc sulfate, unspecified form	DB14548	Zinc sulfate, unspecified form	DB01593; DB09130; DB11644; DB14487; DB14533	Zinc;Copper;Tafamidis;Zinc acetate;Zinc chloride
P02774.VTDB	P02774	No	DB11094	Vitamin D	NA	NA	NA	NA
P02775.CXCL7	P02775	No	DB09130	Copper	DB03635	Ethanesulfonic acid	DB09130	Copper
P02776.PLF4	P02776	Yes	DB00055; DB01109	Drotrecogin alfa;Heparin	NA	NA	DB00055; DB01109	Drotrecogin alfa;Heparin
P02787.TRFE	P02787	Yes	DB00515; DB00677; DB01370; DB01592; DB01593; DB06757; DB09130; DB14487; DB14488; DB14489; DB14490; DB14491; DB14501; DB14517; DB14518; DB14533; DB14548	Cisplatin;Isoflurophate;Aluminium;Iron;Zinc;Manganese;Copper;Zinc acetate;Ferrous gluconate;Ferrous succinate;Ferrous ascorbate;Ferrous fumarate;Ferrous glycine sulfate;Aluminium phosphate;Aluminum acetate;Zinc chloride;Zinc sulfate, unspecified form	DB14548	Zinc sulfate, unspecified form	DB00677; DB01370; DB01593; DB09130; DB14487; DB14517; DB14518; DB14533	Isoflurophate;Aluminium;Zinc;Copper;Zinc acetate;Aluminium phosphate;Aluminum acetate;Zinc chloride
P02790.HEMO	P02790	No	DB14533; DB14548	Zinc chloride;Zinc sulfate, unspecified form	DB14548	Zinc sulfate, unspecified form	DB14533	Zinc chloride
P03952.KLKB1	P03952	No	DB01593; DB05311; DB06404; DB09228; DB14487; DB14533; DB14548; DB14597; DB15982	Zinc;Ecallantide;Human C1-esterase inhibitor;Conestat alfa;Zinc acetate;Zinc chloride;Zinc sulfate, unspecified form;Lanadelumab;Berotralstat	DB14548	Zinc sulfate, unspecified form	DB01593; DB05311; DB09228; DB12831; DB14487; DB14533; DB14597	Zinc;Ecallantide;Conestat alfa;Gabexate;Zinc acetate;Zinc chloride;Lanadelumab
P04003.C4BPA	P04003	No	DB01593; DB09130; DB14487; DB14533; DB14548	Zinc;Copper;Zinc acetate;Zinc chloride;Zinc sulfate, unspecified form	DB14548	Zinc sulfate, unspecified form	DB01593; DB09130; DB14487; DB14533	Zinc;Copper;Zinc acetate;Zinc chloride
P04004.VTNC	P04004	No	DB00054; DB01593; DB09130; DB14487; DB14533; DB14548	Abciximab;Zinc;Copper;Zinc acetate;Zinc chloride;Zinc sulfate, unspecified form	DB14548	Zinc sulfate, unspecified form	DB01593; DB09130; DB14487; DB14533	Zinc;Copper;Zinc acetate;Zinc chloride
P04070.PROC	P04070	No	DB00170; DB00464; DB09131; DB09332; DB13149	Menadione;Sodium tetradecyl sulfate;Cupric Chloride;Kappadione;Protein S human	NA	NA	DB00464; DB09131	Sodium tetradecyl sulfate;Cupric Chloride
P04114.APOB	P04114	Yes	DB14533; DB14548	Zinc chloride;Zinc sulfate, unspecified form	DB14548	Zinc sulfate, unspecified form	DB14533	Zinc chloride
P04180.LCAT	P04180	No	NA	NA	NA	NA	NA	NA
P04196.HRG	P04196	Yes	DB14533; DB14548	Zinc chloride;Zinc sulfate, unspecified form	DB14548	Zinc sulfate, unspecified form	DB14533	Zinc chloride
P04217.A1BG	P04217	No	DB01593; DB09130; DB14487	Zinc;Copper;Zinc acetate	NA	NA	DB01593; DB09130; DB14487	Zinc;Copper;Zinc acetate
P04275.VWF	P04275	Yes	DB00025; DB06081; DB09108; DB09329; DB11606; DB11607; DB13998; DB13999	Antihemophilic factor, human recombinant;Caplacizumab;Simoctocog alfa;Antihemophilic Factor (Recombinant), PEGylated;Susoctocog alfa;Efmoroctocog alfa;Lonoctocog alfa;Moroctocog alfa	NA	NA	DB00025; DB05202; DB06081; DB09329; DB11606; DB11607; DB13998	Antihemophilic factor, human recombinant;Egaptivon pegol;Caplacizumab;Antihemophilic Factor (Recombinant), PEGylated;Susoctocog alfa;Efmoroctocog alfa;Lonoctocog alfa
P04278.SHBG	P04278	No	DB00179; DB00255; DB00367; DB00396; DB00421; DB00539; DB00655; DB00675; DB00882; DB00890; DB01593; DB04573; DB04824; DB09371; DB11221; DB11619; DB14487; DB14533; DB14548	Masoprocol;Diethylstilbestrol;Levonorgestrel;Progesterone;Spironolactone;Toremifene;Estrone;Tamoxifen;Clomifene;Dienestrol;Zinc;Estriol;Phenolphthalein;Norethynodrel;Dioxybenzone;Gestrinone;Zinc acetate;Zinc chloride;Zinc sulfate, unspecified form	DB01094; DB03467; DB04216; DB04429; DB11478; DB14548; DB14641	Hesperetin;Naringenin;Quercetin;4'-Hydroxyflavanone;Zeranol;Zinc sulfate, unspecified form;Estriol tripropionate	DB00179; DB00255; DB00367; DB00539; DB00882; DB00890; DB01593; DB01645; DB04216; DB04468; DB04573; DB11674; DB14487; DB14533	Masoprocol;Diethylstilbestrol;Levonorgestrel;Toremifene;Clomifene;Dienestrol;Zinc;Genistein;Quercetin;Afimoxifene;Estriol;Equol;Zinc acetate;Zinc chloride
P05090.APOD	P05090	No	DB00162; DB09130	Vitamin A;Copper	NA	NA	DB09130	Copper
P05155.IC1	P05155	No	DB09130	Copper	NA	NA	DB05961; DB09130	PPL-100;Copper
P05156.CFAI	P05156	Yes	DB01593; DB09130; DB14487	Zinc;Copper;Zinc acetate	NA	NA	DB01593; DB09130; DB14487	Zinc;Copper;Zinc acetate
P05160.F13B	P05160	No	DB01593; DB09310; DB11300; DB11571; DB14487	Zinc;Catridecacog;Thrombin;Human thrombin;Zinc acetate	NA	NA	DB01593; DB11300; DB14487	Zinc;Thrombin;Zinc acetate
P05452.TETN	P05452	No	DB00031; DB09130	Tenecteplase;Copper	NA	NA	DB06245; DB09130	Lanoteplase;Copper
P05543.THBG	P05543	No	DB09130	Copper	NA	NA	DB09130	Copper
P05546.HEP2	P05546	Yes	DB00407; DB01593; DB06271; DB09130; DB09258; DB14487; DB14533; DB14548	Ardeparin;Zinc;Sulodexide;Copper;Bemiparin;Zinc acetate;Zinc chloride;Zinc sulfate, unspecified form	DB14548	Zinc sulfate, unspecified form	DB00407; DB01593; DB06271; DB09130; DB09258; DB14487; DB14533	Ardeparin;Zinc;Sulodexide;Copper;Bemiparin;Zinc acetate;Zinc chloride
P06276.CHLE	P06276	No	DB00122; DB00382; DB00449; DB00545; DB00674; DB00677; DB00733; DB00772; DB00843; DB00941; DB00944; DB00989; DB01010; DB01057; DB01221; DB01226; DB14006	Choline;Tacrine;Dipivefrin;Pyridostigmine;Galantamine;Isoflurophate;Pralidoxime;Malathion;Donepezil;Hexafluronium;Demecarium;Rivastigmine;Edrophonium;Echothiophate;Ketamine;Mivacurium;Choline salicylate	DB02811; DB02845; DB03568; DB03672; DB03814; DB03822; DB04250; DB07681; DB07940; DB08200; DB08201; DB08658	Diethyl phosphonate;Methylphosphinic Acid;Butyric Acid;9-N-Phenylmethylamino-Tacrine;2-(N-morpholino)ethanesulfonic acid;Ethyl dihydrogen phosphate;Butyrylthiocholine;DODECANESULFONATE ION;9-(3-IODOBENZYLAMINO)-1,2,3,4-TETRAHYDROACRIDINE;(1R)-menthyl hexyl phosphonate group;(1S)-menthyl hexyl phosphonate group;Ethyl hydrogen diethylamidophosphate	DB00382; DB00545; DB00677; DB00772; DB00989; DB03568; DB04892	Tacrine;Pyridostigmine;Isoflurophate;Malathion;Rivastigmine;Butyric Acid;Phenserine
P06312.KV401	P06312	No	NA	NA	NA	NA	NA	NA
P06396.GELS	P06396	No	DB01593; DB09130; DB14487	Zinc;Copper;Zinc acetate	DB02621	Latrunculin A	DB01593; DB09130; DB14487	Zinc;Copper;Zinc acetate
P06681.CO2	P06681	No	NA	NA	NA	NA	NA	NA
P06727.APOA4	P06727	No	DB01593; DB09130; DB14487	Zinc;Copper;Zinc acetate	NA	NA	DB01593; DB09130; DB14487	Zinc;Copper;Zinc acetate
P07225.PROS	P07225	No	DB00055; DB00170; DB00464; DB09332	Drotrecogin alfa;Menadione;Sodium tetradecyl sulfate;Kappadione	NA	NA	DB00055; DB00464	Drotrecogin alfa;Sodium tetradecyl sulfate
P07357.CO8A	P07357	No	DB01593; DB14487	Zinc;Zinc acetate	NA	NA	DB01593; DB14487	Zinc;Zinc acetate
P07358.CO8B	P07358	No	DB01593; DB09130; DB14487	Zinc;Copper;Zinc acetate	NA	NA	DB01593; DB09130; DB14487	Zinc;Copper;Zinc acetate
P07359.GP1BA	P07359	No	DB01050; DB09213	Ibuprofen;Dexibuprofen	NA	NA	DB05202; DB05391; DB09213	Egaptivon pegol;liposomal prostaglandin E1;Dexibuprofen
P07360.CO8G	P07360	Yes	DB01593; DB03017; DB04272; DB14487	Zinc;Lauric acid;Citric acid;Zinc acetate	DB03017	Lauric acid	DB01593; DB14487	Zinc;Zinc acetate
P07996.TSP1	P07996	No	NA	NA	NA	NA	NA	NA
P08185.CBG	P08185	No	DB01593; DB09130; DB14487; DB14533; DB14548	Zinc;Copper;Zinc acetate;Zinc chloride;Zinc sulfate, unspecified form	DB14548	Zinc sulfate, unspecified form	DB01593; DB09130; DB14487; DB14533	Zinc;Copper;Zinc acetate;Zinc chloride
P08519.APOA	P08519	Yes	DB00513	Aminocaproic acid	NA	NA	DB00513	Aminocaproic acid
P08603.CFAH	P08603	No	DB01593; DB09130; DB14487; DB14533; DB14548	Zinc;Copper;Zinc acetate;Zinc chloride;Zinc sulfate, unspecified form	DB14548	Zinc sulfate, unspecified form	DB01593; DB09130; DB14487; DB14533	Zinc;Copper;Zinc acetate;Zinc chloride
P08697.A2AP	P08697	No	DB08888; DB09130	Ocriplasmin;Copper	NA	NA	DB09130	Copper
P09871.C1S	P09871	No	DB01593; DB06404; DB09130; DB09228; DB14487; DB14533; DB14548	Zinc;Human C1-esterase inhibitor;Copper;Conestat alfa;Zinc acetate;Zinc chloride;Zinc sulfate, unspecified form	DB02371; DB14548	2-(2-Hydroxy-1,1-Dihydroxymethyl-Ethylamino)-Ethanesulfonic Acid;Zinc sulfate, unspecified form	DB01593; DB09130; DB09228; DB14487; DB14533	Zinc;Copper;Conestat alfa;Zinc acetate;Zinc chloride
P0C0L4.CO4A	P0C0L4	Yes	DB00028	Human immunoglobulin G	NA	NA	DB00028	Human immunoglobulin G
P0C0L5.CO4B	P0C0L5	Yes	DB00028; DB01593; DB09130; DB14487; DB14533; DB14548	Human immunoglobulin G;Zinc;Copper;Zinc acetate;Zinc chloride;Zinc sulfate, unspecified form	DB14548	Zinc sulfate, unspecified form	DB00028; DB01593; DB09130; DB14487; DB14533	Human immunoglobulin G;Zinc;Copper;Zinc acetate;Zinc chloride
P0DJI8.SAA1	P0DJI8	Yes	NA	NA	NA	NA	NA	NA
P0DJI9.SAA2	P0DJI9	Yes	NA	NA	NA	NA	NA	NA
P0DOX2.IGA2	P0DOX2	No	NA	NA	NA	NA	NA	NA
P0DOX3.IGD	P0DOX3	No	NA	NA	NA	NA	NA	NA
P0DOX4.IGE	P0DOX4	No	NA	NA	NA	NA	NA	NA
P0DOX5.IGG1	P0DOX5	No	NA	NA	NA	NA	NA	NA
P0DOX7.IGK	P0DOX7	No	NA	NA	NA	NA	NA	NA
P10515.ODP2	P10515	No	DB00157	NADH	DB03758; DB03760	Radicicol;Dihydrolipoic Acid	NA	NA
P10643.CO7	P10643	Yes	NA	NA	NA	NA	NA	NA
P10909.CLUS	P10909	No	DB01593; DB09130; DB14487; DB14533; DB14548	Zinc;Copper;Zinc acetate;Zinc chloride;Zinc sulfate, unspecified form	DB14548	Zinc sulfate, unspecified form	DB01593; DB09130; DB14487; DB14533	Zinc;Copper;Zinc acetate;Zinc chloride
P12259.FA5	P12259	No	DB00055; DB05777; DB11300; DB11312; DB11571; DB11572; DB13149; DB13151	Drotrecogin alfa;Thrombomodulin Alfa;Thrombin;Protein C;Human thrombin;Thrombin alfa;Protein S human;Anti-inhibitor coagulant complex	NA	NA	DB00055; DB05777; DB11300; DB13151	Drotrecogin alfa;Thrombomodulin Alfa;Thrombin;Anti-inhibitor coagulant complex
P13671.CO6	P13671	No	NA	NA	NA	NA	NA	NA
P14151.LYAM1	P14151	No	NA	NA	NA	NA	NA	NA
P14410.SUIS	P14410	No	DB00284; DB00747	Acarbose;Scopolamine	NA	NA	DB00284; DB00747	Acarbose;Scopolamine
P14621.ACYP2	P14621	No	NA	NA	DB01942	Formic acid	DB01942	Formic acid
P15169.CBPN	P15169	No	DB01593; DB14487; DB14533; DB14548	Zinc;Zinc acetate;Zinc chloride;Zinc sulfate, unspecified form	DB14548	Zinc sulfate, unspecified form	DB01593; DB12271; DB14487; DB14533	Zinc;ORE-1001;Zinc acetate;Zinc chloride
P18428.LBP	P18428	No	NA	NA	NA	NA	NA	NA
P19652.A1AG2	P19652	No	DB00280; DB00281; DB00458; DB01593; DB14487; DB14533; DB14548	Disopyramide;Lidocaine;Imipramine;Zinc;Zinc acetate;Zinc chloride;Zinc sulfate, unspecified form	DB14548	Zinc sulfate, unspecified form	DB01593; DB14487; DB14533	Zinc;Zinc acetate;Zinc chloride
P19823.ITIH2	P19823	No	DB01593; DB09130; DB14487; DB14533; DB14548	Zinc;Copper;Zinc acetate;Zinc chloride;Zinc sulfate, unspecified form	DB14548	Zinc sulfate, unspecified form	DB01593; DB09130; DB14487; DB14533	Zinc;Copper;Zinc acetate;Zinc chloride
P19827.ITIH1	P19827	No	DB01593; DB14487; DB14533; DB14548	Zinc;Zinc acetate;Zinc chloride;Zinc sulfate, unspecified form	DB14548	Zinc sulfate, unspecified form	DB01593; DB14487; DB14533	Zinc;Zinc acetate;Zinc chloride
P20701.ITAL	P20701	No	DB00095; DB00098; DB00227; DB00641; DB01098; DB08860; DB11611	Efalizumab;Antithymocyte immunoglobulin (rabbit);Lovastatin;Simvastatin;Rosuvastatin;Pitavastatin;Lifitegrast	DB02177; DB03932; DB04724; DB06972; DB07486	1-Acetyl-4-(4-{4-[(2-Ethoxyphenyl)Thio]-3-Nitrophenyl}Pyridin-2-Yl)Piperazine;LFA703;(S)-2-((S)-3-isobutyl-2,5-dioxo-4-quinolin-3-ylmethyl-[1,4]diazepan-1yl)-N-methyl-3-naphtalen-2-yl-propionamide;7A-[(4-cyanophenyl)methyl]-6-(3,5-dichlorophenyl)-5-oxo-2,3,5,7A-tetrahydro-1H-pyrrolo[1,2-A]pyrrole-7-carbonitrile;3-({4-[(1E)-3-morpholin-4-yl-3-oxoprop-1-en-1-yl]-2,3-bis(trifluoromethyl)phenyl}sulfa…	DB00095; DB00227	Efalizumab;Lovastatin
P20742.PZP	P20742	Yes	DB01593; DB14487; DB14533; DB14548	Zinc;Zinc acetate;Zinc chloride;Zinc sulfate, unspecified form	DB14548	Zinc sulfate, unspecified form	DB01593; DB14487; DB14533	Zinc;Zinc acetate;Zinc chloride
P20851.C4BPB	P20851	No	DB01593; DB14487; DB14533; DB14548	Zinc;Zinc acetate;Zinc chloride;Zinc sulfate, unspecified form	DB14548	Zinc sulfate, unspecified form	DB01593; DB14487; DB14533	Zinc;Zinc acetate;Zinc chloride
P22352.GPX3	P22352	No	DB00143	Glutathione	DB03310	Glutathione disulfide	DB00143	Glutathione
P22792.CPN2	P22792	Yes	DB01593; DB14487; DB14533; DB14548	Zinc;Zinc acetate;Zinc chloride;Zinc sulfate, unspecified form	DB14548	Zinc sulfate, unspecified form	DB01593; DB12271; DB14487; DB14533	Zinc;ORE-1001;Zinc acetate;Zinc chloride
P22891.PROZ	P22891	Yes	NA	NA	NA	NA	NA	NA
P23142.FBLN1	P23142	No	NA	NA	NA	NA	NA	NA
P23942.PRPH2	P23942	Yes	NA	NA	NA	NA	NA	NA
P25311.ZA2G	P25311	No	DB09130	Copper	DB03721	N-acetyl-alpha-neuraminic acid	DB09130	Copper
P26440.IVD	P26440	No	DB03147	Flavin adenine dinucleotide	DB04036	Coenzyme A persulfide	NA	NA
P27169.PON1	P27169	Yes	DB01327; DB01593; DB09130; DB14487; DB14533; DB14548	Cefazolin;Zinc;Copper;Zinc acetate;Zinc chloride;Zinc sulfate, unspecified form	DB14548	Zinc sulfate, unspecified form	DB01593; DB09130; DB14487; DB14533	Zinc;Copper;Zinc acetate;Zinc chloride
P27658.CO8A1	P27658	No	NA	NA	NA	NA	NA	NA
P27918.PROP	P27918	No	NA	NA	NA	NA	NA	NA
P29622.KAIN	P29622	No	DB01593; DB09130; DB14487	Zinc;Copper;Zinc acetate	NA	NA	DB01593; DB09130; DB14487	Zinc;Copper;Zinc acetate
P30086.PEBP1	P30086	No	DB09130	Copper	NA	NA	DB09130	Copper
P30153.2AAA	P30153	No	NA	NA	DB02506; DB06905	2,6,8-Trimethyl-3-Amino-9-Benzyl-9-Methoxynonanoic Acid;(2S,3S,4E,6E,8S,9S)-3-amino-9-methoxy-2,6,8-trimethyl-10-phenyldeca-4,6-dienoic acid	NA	NA
P35251.RFC1	P35251	No	NA	NA	NA	NA	NA	NA
P35542.SAA4	P35542	No	NA	NA	NA	NA	NA	NA
P35557.HXK4	P35557	Yes	NA	NA	DB02379; DB07358; DB07359; DB08118; DB08210	Beta-D-Glucose;2-amino-N-(4-methyl-1,3-thiazol-2-yl)-5-[(4-methyl-4H-1,2,4-triazol-3-yl)sulfanyl]benzamide;3-[(4-fluorophenyl)sulfanyl]-N-(4-methyl-1,3-thiazol-2-yl)-6-[(4-methyl-4H-1,2,4-triazol-3-yl)sulfanyl]pyridine-2-carboxamide;2-(methylamino)-N-(4-methyl-1,3-thiazol-2-yl)-5-[(4-methyl-4H-1,2,4-triazol-3-yl)sulfanyl]benzamide;2-AMINO-4-FLUORO-5-[(1-METHYL-1H-IMIDAZOL-2-YL)SULFANYL]-N-(1,3-TH…	NA	NA
P35858.ALS	P35858	No	DB01593; DB09130; DB14487; DB14533; DB14548	Zinc;Copper;Zinc acetate;Zinc chloride;Zinc sulfate, unspecified form	DB14548	Zinc sulfate, unspecified form	DB01593; DB09130; DB14487; DB14533	Zinc;Copper;Zinc acetate;Zinc chloride
P36952.SPB5	P36952	No	NA	NA	DB04530	S,S-(2-Hydroxyethyl)Thiocysteine	NA	NA
P36955.PEDF	P36955	No	DB09130	Copper	NA	NA	DB09130	Copper
P36980.FHR2	P36980	Yes	NA	NA	NA	NA	NA	NA
P41180.CASR	P41180	No	DB00994; DB01012; DB11093; DB11348; DB12865; DB14481	Neomycin;Cinacalcet;Calcium citrate;Calcium Phosphate;Etelcalcetide;Calcium phosphate dihydrate	DB00127	Spermine	DB05255; DB05695; DB11093; DB12865	Ronacaleret;NPS-2143;Calcium citrate;Etelcalcetide
P43251.BTD	P43251	No	NA	NA	NA	NA	NA	NA
P43652.AFAM	P43652	No	DB09130	Copper	NA	NA	DB09130	Copper
P46937.YAP1	P46937	No	NA	NA	NA	NA	NA	NA
P47989.XDH	P47989	No	DB00437; DB00583; DB03147; DB04854	Allopurinol;Levocarnitine;Flavin adenine dinucleotide;Febuxostat	DB01685; DB03328; DB03841	Topiroxostat;Dioxo(sulfanyl)molybdenum;Niraxostat	DB00583; DB03516; DB05262	Levocarnitine;Eniluracil;Oxypurinol
P48167.GLRB	P48167	No	DB00145; DB00431	Glycine;Lindane	DB14009	Medical Cannabis	DB05885; DB09061; DB14009; DB14011	Seletracetam;Cannabidiol;Medical Cannabis;Nabiximols
P49247.RPIA	P49247	Yes	NA	NA	DB01756	4-phospho-L-threonic acid	NA	NA
P49406.RM19	P49406	No	NA	NA	NA	NA	NA	NA
P49908.SEPP1	P49908	No	DB01593; DB14487; DB14533; DB14548	Zinc;Zinc acetate;Zinc chloride;Zinc sulfate, unspecified form	DB14548	Zinc sulfate, unspecified form	DB01593; DB14487; DB14533	Zinc;Zinc acetate;Zinc chloride
P50548.ERF	P50548	No	NA	NA	NA	NA	NA	NA
P51884.LUM	P51884	No	DB09130	Copper	NA	NA	DB09130	Copper
P55056.APOC4	P55056	Yes	NA	NA	NA	NA	NA	NA
P55058.PLTP	P55058	No	NA	NA	NA	NA	NA	NA
P55157.MTP	P55157	No	DB08827	Lomitapide	DB01094	Hesperetin	DB04852; DB05678; DB08827	Implitapide;SLx-4090;Lomitapide
P55884.EIF3B	P55884	No	NA	NA	NA	NA	NA	NA
P57771.RGS8	P57771	No	NA	NA	NA	NA	NA	NA
P68871.HBB	P68871	No	DB00893; DB01593; DB06154; DB09112; DB09130; DB09517; DB13995; DB14487; DB14533; DB14548	Iron Dextran;Zinc;Pentaerythritol tetranitrate;Nitrous acid;Copper;Sodium ferric gluconate complex;Ferric pyrophosphate citrate;Zinc acetate;Zinc chloride;Zinc sulfate, unspecified form	DB02126; DB07427; DB07428; DB07645; DB08077; DB08262; DB08632; DB09147; DB14548	4-Carboxycinnamic Acid;2-[(2-methoxy-5-methylphenoxy)methyl]pyridine;4-[(5-methoxy-2-methylphenoxy)methyl]pyridine;Sebacic acid;2-[4-({[(3,5-DICHLOROPHENYL)AMINO]CARBONYL}AMINO)PHENOXY]-2-METHYLPROPANOIC ACID;2,6-dicarboxynaphthalene;Trimesic acid;Ferric pyrophosphate;Zinc sulfate, unspecified form	DB01593; DB08486; DB09112; DB09130; DB13995; DB14487; DB14533	Zinc;Efaproxiral;Nitrous acid;Copper;Ferric pyrophosphate citrate;Zinc acetate;Zinc chloride
P69905.HBA	P69905	No	DB00893; DB01592; DB01593; DB06154; DB09112; DB09130; DB09517; DB13257; DB13995; DB14487; DB14488; DB14489; DB14490; DB14491; DB14501; DB14533; DB14548; DB14975; DB15617	Iron Dextran;Iron;Zinc;Pentaerythritol tetranitrate;Nitrous acid;Copper;Sodium ferric gluconate complex;Ferrous sulfate anhydrous;Ferric pyrophosphate citrate;Zinc acetate;Ferrous gluconate;Ferrous succinate;Ferrous ascorbate;Ferrous fumarate;Ferrous glycine sulfate;Zinc chloride;Zinc sulfate, unspecified form;Voxelotor;Ferric derisomaltose	DB02126; DB07427; DB07428; DB07645; DB08077; DB08262; DB08632; DB09147; DB14548	4-Carboxycinnamic Acid;2-[(2-methoxy-5-methylphenoxy)methyl]pyridine;4-[(5-methoxy-2-methylphenoxy)methyl]pyridine;Sebacic acid;2-[4-({[(3,5-DICHLOROPHENYL)AMINO]CARBONYL}AMINO)PHENOXY]-2-METHYLPROPANOIC ACID;2,6-dicarboxynaphthalene;Trimesic acid;Ferric pyrophosphate;Zinc sulfate, unspecified form	DB01593; DB08486; DB09112; DB09130; DB13995; DB14487; DB14533; DB14975	Zinc;Efaproxiral;Nitrous acid;Copper;Ferric pyrophosphate citrate;Zinc acetate;Zinc chloride;Voxelotor
P78411.IRX5	P78411	No	NA	NA	NA	NA	NA	NA
P82930.RT34	P82930	Yes	NA	NA	NA	NA	NA	NA
Q03591.FHR1	Q03591	Yes	NA	NA	NA	NA	NA	NA
Q04725.TLE2	Q04725	No	NA	NA	NA	NA	NA	NA
Q06033.ITIH3	Q06033	No	DB01593; DB14487; DB14533; DB14548	Zinc;Zinc acetate;Zinc chloride;Zinc sulfate, unspecified form	DB14548	Zinc sulfate, unspecified form	DB01593; DB14487; DB14533	Zinc;Zinc acetate;Zinc chloride
Q06210.GFPT1	Q06210	No	NA	NA	NA	NA	NA	NA
Q12756.KIF1A	Q12756	No	NA	NA	DB03909; DB04395	Adenosine-5'-[Beta, Gamma-Methylene]Triphosphate;Phosphoaminophosphonic Acid-Adenylate Ester	NA	NA
Q13129.RLF	Q13129	No	NA	NA	NA	NA	NA	NA
Q13330.MTA1	Q13330	No	NA	NA	NA	NA	NA	NA
Q13360.ZN177	Q13360	No	NA	NA	NA	NA	NA	NA
Q13790.APOF	Q13790	No	NA	NA	NA	NA	NA	NA
Q14147.DHX34	Q14147	No	NA	NA	NA	NA	NA	NA
Q14197.ICT1	Q14197	No	NA	NA	NA	NA	NA	NA
Q14254.FLOT2	Q14254	No	NA	NA	NA	NA	NA	NA
Q14520.HABP2	Q14520	No	DB08818	Hyaluronic acid	NA	NA	NA	NA
Q14573.ITPR3	Q14573	No	DB00201	Caffeine	NA	NA	NA	NA
Q14587.ZN268	Q14587	No	NA	NA	NA	NA	NA	NA
Q14624.ITIH4	Q14624	No	DB01593; DB14487; DB14533; DB14548	Zinc;Zinc acetate;Zinc chloride;Zinc sulfate, unspecified form	DB14548	Zinc sulfate, unspecified form	DB01593; DB14487; DB14533	Zinc;Zinc acetate;Zinc chloride
Q14693.LPIN1	Q14693	No	NA	NA	NA	NA	NA	NA
Q14703.MBTP1	Q14703	No	NA	NA	NA	NA	NA	NA
Q14997.PSME4	Q14997	No	NA	NA	NA	NA	NA	NA
Q15034.HERC3	Q15034	No	NA	NA	NA	NA	NA	NA
Q15059.BRD3	Q15059	No	NA	NA	NA	NA	NA	NA
Q15848.ADIPO	Q15848	No	NA	NA	NA	NA	NA	NA
Q16610.ECM1	Q16610	Yes	NA	NA	NA	NA	NA	NA
Q16637.SMN	Q16637	No	NA	NA	NA	NA	NA	NA
Q16880.CGT	Q16880	No	NA	NA	NA	NA	NA	NA
Q401N2.ZACN	Q401N2	No	NA	NA	NA	NA	NA	NA
Q499Z4.ZN672	Q499Z4	No	NA	NA	NA	NA	NA	NA
Q4G0P3.HYDIN	Q4G0P3	No	NA	NA	NA	NA	NA	NA
Q5HYC2.K2026	Q5HYC2	No	NA	NA	NA	NA	NA	NA
Q5HYI7.MTX3	Q5HYI7	No	NA	NA	NA	NA	NA	NA
Q5JSL3.DOC11	Q5JSL3	No	NA	NA	NA	NA	NA	NA
Q5KSL6.DGKK	Q5KSL6	No	DB14001	alpha-Tocopherol succinate	NA	NA	NA	NA
Q5T011.SZT2	Q5T011	No	NA	NA	NA	NA	NA	NA
Q5T1R4.ZEP3	Q5T1R4	No	NA	NA	NA	NA	NA	NA
Q5TID7.CC181	Q5TID7	No	NA	NA	NA	NA	NA	NA
Q5U651.RAIN	Q5U651	No	NA	NA	NA	NA	NA	NA
Q5VT40.FA78B	Q5VT40	No	NA	NA	NA	NA	NA	NA
Q5VT97.SYDE2	Q5VT97	No	NA	NA	NA	NA	NA	NA
Q5VYM1.CI131	Q5VYM1	Yes	NA	NA	NA	NA	NA	NA
Q68DQ2.CRBG3	Q68DQ2	No	NA	NA	NA	NA	NA	NA
Q6NUM9.RETST	Q6NUM9	No	DB00162	Vitamin A	NA	NA	NA	NA
Q6P3X3.TTC27	Q6P3X3	No	NA	NA	NA	NA	NA	NA
Q6P9A1.ZN530	Q6P9A1	No	NA	NA	NA	NA	NA	NA
Q6YN16.HSDL2	Q6YN16	No	NA	NA	NA	NA	NA	NA
Q6ZMW3.EMAL6	Q6ZMW3	No	NA	NA	NA	NA	NA	NA
Q6ZN30.BNC2	Q6ZN30	No	NA	NA	NA	NA	NA	NA
Q70EL2.UBP45	Q70EL2	No	NA	NA	NA	NA	NA	NA
Q7RTX0.TS1R3	Q7RTX0	No	NA	NA	NA	NA	DB00168	Aspartame
Q7Z304.MAMC2	Q7Z304	No	NA	NA	NA	NA	NA	NA
Q7Z3G6.PRIC2	Q7Z3G6	No	NA	NA	NA	NA	NA	NA
Q7Z4Y8.AT5L2	Q7Z4Y8	No	NA	NA	NA	NA	NA	NA
Q7Z6B7.SRGP1	Q7Z6B7	No	NA	NA	NA	NA	NA	NA
Q86YV5.PRAG1	Q86YV5	No	NA	NA	NA	NA	NA	NA
Q86Z02.HIPK1	Q86Z02	No	NA	NA	NA	NA	NA	NA
Q8IUG5.MY18B	Q8IUG5	No	NA	NA	NA	NA	NA	NA
Q8IVE3.PKHH2	Q8IVE3	No	NA	NA	NA	NA	NA	NA
Q8IVF7.FMNL3	Q8IVF7	No	NA	NA	NA	NA	NA	NA
Q8N3D4.EH1L1	Q8N3D4	No	NA	NA	NA	NA	NA	NA
Q8N5S9.KKCC1	Q8N5S9	No	DB12010	Fostamatinib	NA	NA	DB12010	Fostamatinib
Q8N9W8.FA71D	Q8N9W8	No	NA	NA	NA	NA	NA	NA
Q8NCG5.CHST4	Q8NCG5	No	NA	NA	NA	NA	NA	NA
Q8NCN5.PDPR	Q8NCN5	No	NA	NA	NA	NA	NA	NA
Q8NEL0.CCD54	Q8NEL0	No	NA	NA	NA	NA	NA	NA
Q8NF99.ZN397	Q8NF99	No	NA	NA	NA	NA	NA	NA
Q8NFB2.T185A	Q8NFB2	No	NA	NA	NA	NA	NA	NA
Q8NFI4.F10A5	Q8NFI4	No	NA	NA	NA	NA	NA	NA
Q8NFW9.MYRIP	Q8NFW9	Yes	NA	NA	NA	NA	NA	NA
Q8NHJ6.LIRB4	Q8NHJ6	No	NA	NA	NA	NA	NA	NA
Q8TEW0.PARD3	Q8TEW0	No	NA	NA	NA	NA	NA	NA
Q8TF30.WHAMM	Q8TF30	No	NA	NA	NA	NA	NA	NA
Q8WU76.SCFD2	Q8WU76	No	NA	NA	NA	NA	NA	NA
Q8WXI7.MUC16	Q8WXI7	No	NA	NA	NA	NA	DB04964	Oregovomab
Q8WZ42.TITIN	Q8WZ42	No	NA	NA	NA	NA	NA	NA
Q92185.SIA8A	Q92185	No	NA	NA	NA	NA	NA	NA
Q92547.TOPB1	Q92547	No	NA	NA	NA	NA	NA	NA
Q92616.GCN1	Q92616	No	NA	NA	NA	NA	NA	NA
Q92835.SHIP1	Q92835	No	NA	NA	NA	NA	NA	NA
Q92854.SEM4D	Q92854	No	NA	NA	NA	NA	NA	NA
Q92878.RAD50	Q92878	No	NA	NA	NA	NA	NA	NA
Q92993.KAT5	Q92993	No	NA	NA	DB02039	S-Acetyl-Cysteine	DB01992	Coenzyme A
Q96AP0.ACD	Q96AP0	No	NA	NA	NA	NA	NA	NA
Q96IG2.FXL20	Q96IG2	No	NA	NA	NA	NA	NA	NA
Q96IY4.CBPB2	Q96IY4	Yes	DB11311	Prothrombin	NA	NA	DB05712	AZD-9684
Q96KN2.CNDP1	Q96KN2	No	NA	NA	NA	NA	NA	NA
Q96M94.KLH15	Q96M94	No	NA	NA	NA	NA	NA	NA
Q96PD5.PGRP2	Q96PD5	No	DB01593; DB09130; DB14487; DB14533; DB14548	Zinc;Copper;Zinc acetate;Zinc chloride;Zinc sulfate, unspecified form	DB14548	Zinc sulfate, unspecified form	DB01593; DB09130; DB14487; DB14533	Zinc;Copper;Zinc acetate;Zinc chloride
Q96PU4.UHRF2	Q96PU4	No	NA	NA	NA	NA	NA	NA
Q96RW7.HMCN1	Q96RW7	No	NA	NA	NA	NA	NA	NA
Q99684.GFI1	Q99684	No	NA	NA	NA	NA	NA	NA
Q9BRJ2.RM45	Q9BRJ2	No	NA	NA	NA	NA	NA	NA
Q9BUY5.ZN426	Q9BUY5	No	NA	NA	NA	NA	NA	NA
Q9BXT4.TDRD1	Q9BXT4	No	NA	NA	NA	NA	NA	NA
Q9BYX2.TBD2A	Q9BYX2	No	NA	NA	NA	NA	NA	NA
Q9H095.IQCG	Q9H095	No	NA	NA	NA	NA	NA	NA
Q9H0R1.AP5M1	Q9H0R1	No	NA	NA	NA	NA	NA	NA
Q9H1X3.DJC25	Q9H1X3	Yes	NA	NA	NA	NA	NA	NA
Q9H239.MMP28	Q9H239	No	NA	NA	NA	NA	DB00786	Marimastat
Q9H3P2.NELFA	Q9H3P2	No	NA	NA	NA	NA	NA	NA
Q9H5Q4.TFB2M	Q9H5Q4	No	NA	NA	NA	NA	NA	NA
Q9NQ66.PLCB1	Q9NQ66	No	NA	NA	NA	NA	NA	NA
Q9NQC8.IFT46	Q9NQC8	No	NA	NA	NA	NA	NA	NA
Q9NRC6.SPTN5	Q9NRC6	No	NA	NA	NA	NA	NA	NA
Q9NRC8.SIR7	Q9NRC8	No	NA	NA	NA	NA	NA	NA
Q9NRH1.YAED1	Q9NRH1	No	NA	NA	NA	NA	NA	NA
Q9NS85.CAH10	Q9NS85	No	DB00909	Zonisamide	NA	NA	DB00909	Zonisamide
Q9NXL9.MCM9	Q9NXL9	No	NA	NA	NA	NA	NA	NA
Q9NZ56.FMN2	Q9NZ56	Yes	NA	NA	NA	NA	NA	NA
Q9NZP8.C1RL	Q9NZP8	No	NA	NA	NA	NA	NA	NA
Q9P0L2.MARK1	Q9P0L2	Yes	DB12010	Fostamatinib	NA	NA	DB12010	Fostamatinib
Q9P104.DOK5	Q9P104	No	NA	NA	NA	NA	NA	NA
Q9P278.FNIP2	Q9P278	No	NA	NA	NA	NA	NA	NA
Q9P2T0.THEG	Q9P2T0	No	NA	NA	NA	NA	NA	NA
Q9P2X0.DPM3	Q9P2X0	No	NA	NA	NA	NA	NA	NA
Q9UBF2.COPG2	Q9UBF2	No	NA	NA	NA	NA	NA	NA
Q9UJ41.RABX5	Q9UJ41	No	NA	NA	NA	NA	NA	NA
Q9UJQ1.LAMP5	Q9UJQ1	No	NA	NA	NA	NA	NA	NA
Q9UPR3.SMG5	Q9UPR3	No	NA	NA	NA	NA	NA	NA
Q9Y2K6.UBP20	Q9Y2K6	No	NA	NA	NA	NA	NA	NA
Q9Y467.SALL2	Q9Y467	No	NA	NA	NA	NA	NA	NA
P02766.TTHY_peptide	P02766	No	DB01593; DB09130; DB11644; DB14487; DB14533; DB14548	Zinc;Copper;Tafamidis;Zinc acetate;Zinc chloride;Zinc sulfate, unspecified form	DB14548	Zinc sulfate, unspecified form	DB01593; DB09130; DB11644; DB14487; DB14533	Zinc;Copper;Tafamidis;Zinc acetate;Zinc chloride
P02790.HEMO_peptide	P02790	No	DB14533; DB14548	Zinc chloride;Zinc sulfate, unspecified form	DB14548	Zinc sulfate, unspecified form	DB14533	Zinc chloride
Q96RW7.HMCN1_peptide	Q96RW7	No	NA	NA	NA	NA	NA	NA
P02751.FINC_peptide	P02751	No	DB01593; DB08888; DB14487; DB14533; DB14548	Zinc;Ocriplasmin;Zinc acetate;Zinc chloride;Zinc sulfate, unspecified form	DB14548	Zinc sulfate, unspecified form	DB01593; DB06245; DB14487; DB14533	Zinc;Lanoteplase;Zinc acetate;Zinc chloride
P04003.C4BPA_peptide	P04003	No	DB01593; DB09130; DB14487; DB14533; DB14548	Zinc;Copper;Zinc acetate;Zinc chloride;Zinc sulfate, unspecified form	DB14548	Zinc sulfate, unspecified form	DB01593; DB09130; DB14487; DB14533	Zinc;Copper;Zinc acetate;Zinc chloride
P01023.A2MG_peptide	P01023	No	DB00102; DB00515; DB00626; DB01593; DB08888; DB12965; DB14487; DB14533; DB14548	Becaplermin;Cisplatin;Bacitracin;Zinc;Ocriplasmin;Silver;Zinc acetate;Zinc chloride;Zinc sulfate, unspecified form	DB14548	Zinc sulfate, unspecified form	DB00102; DB01593; DB12965; DB14487; DB14533	Becaplermin;Zinc;Silver;Zinc acetate;Zinc chloride
P10643.CO7_peptide	P10643	No	NA	NA	NA	NA	NA	NA
P04114.APOB_peptide	P04114	No	DB14533; DB14548	Zinc chloride;Zinc sulfate, unspecified form	DB14548	Zinc sulfate, unspecified form	DB14533	Zinc chloride
P02649.APOE_peptide	P02649	Yes	DB01593; DB09130; DB14487; DB14533; DB14548	Zinc;Copper;Zinc acetate;Zinc chloride;Zinc sulfate, unspecified form	DB14548	Zinc sulfate, unspecified form	DB01593; DB09130; DB14487; DB14533	Zinc;Copper;Zinc acetate;Zinc chloride
P01024.CO3_peptide	P01024	No	DB00028; DB01593; DB09130; DB14487; DB14533; DB14548	Human immunoglobulin G;Zinc;Copper;Zinc acetate;Zinc chloride;Zinc sulfate, unspecified form	DB01915; DB14548	S-Hydroxycysteine;Zinc sulfate, unspecified form	DB00028; DB01593; DB06492; DB09130; DB14487; DB14533	Human immunoglobulin G;Zinc;Mirococept;Copper;Zinc acetate;Zinc chloride
Q8NCG5.CHST4_peptide	Q8NCG5	No	NA	NA	NA	NA	NA	NA
P01008.ANT3_peptide	P01008	No	DB00407; DB00569; DB01109; DB01225; DB06271; DB06754; DB06779; DB06822; DB08813; DB09130; DB09141; DB09258; DB11598	Ardeparin;Fondaparinux;Heparin;Enoxaparin;Sulodexide;Danaparoid;Dalteparin;Tinzaparin;Nadroparin;Copper;Protamine sulfate;Bemiparin;Antithrombin III human	DB04464	N-Formylmethionine	DB00407; DB00569; DB01109; DB05361; DB06271; DB08813; DB09130; DB09258	Ardeparin;Fondaparinux;Heparin;SR-123781A;Sulodexide;Nadroparin;Copper;Bemiparin
P01024.CO3_peptide.1	P01024	No	DB00028; DB01593; DB09130; DB14487; DB14533; DB14548	Human immunoglobulin G;Zinc;Copper;Zinc acetate;Zinc chloride;Zinc sulfate, unspecified form	DB01915; DB14548	S-Hydroxycysteine;Zinc sulfate, unspecified form	DB00028; DB01593; DB06492; DB09130; DB14487; DB14533	Human immunoglobulin G;Zinc;Mirococept;Copper;Zinc acetate;Zinc chloride
P04196.HRG_peptide	P04196	Yes	DB14533; DB14548	Zinc chloride;Zinc sulfate, unspecified form	DB14548	Zinc sulfate, unspecified form	DB14533	Zinc chloride
P02787.TRFE_peptide	P02787	No	DB00515; DB00677; DB01370; DB01592; DB01593; DB06757; DB09130; DB14487; DB14488; DB14489; DB14490; DB14491; DB14501; DB14517; DB14518; DB14533; DB14548	Cisplatin;Isoflurophate;Aluminium;Iron;Zinc;Manganese;Copper;Zinc acetate;Ferrous gluconate;Ferrous succinate;Ferrous ascorbate;Ferrous fumarate;Ferrous glycine sulfate;Aluminium phosphate;Aluminum acetate;Zinc chloride;Zinc sulfate, unspecified form	DB14548	Zinc sulfate, unspecified form	DB00677; DB01370; DB01593; DB09130; DB14487; DB14517; DB14518; DB14533	Isoflurophate;Aluminium;Zinc;Copper;Zinc acetate;Aluminium phosphate;Aluminum acetate;Zinc chloride
Q14624.ITIH4_peptide	Q14624	No	DB01593; DB14487; DB14533; DB14548	Zinc;Zinc acetate;Zinc chloride;Zinc sulfate, unspecified form	DB14548	Zinc sulfate, unspecified form	DB01593; DB14487; DB14533	Zinc;Zinc acetate;Zinc chloride
P07360.CO8G_peptide	P07360	Yes	DB01593; DB03017; DB04272; DB14487	Zinc;Lauric acid;Citric acid;Zinc acetate	DB03017	Lauric acid	DB01593; DB14487	Zinc;Zinc acetate
P02656.APOC3_peptide	P02656	No	DB09130; DB15067	Copper;Volanesorsen	NA	NA	DB09130; DB15067	Copper;Volanesorsen
P19823.ITIH2_peptide	P19823	No	DB01593; DB09130; DB14487; DB14533; DB14548	Zinc;Copper;Zinc acetate;Zinc chloride;Zinc sulfate, unspecified form	DB14548	Zinc sulfate, unspecified form	DB01593; DB09130; DB14487; DB14533	Zinc;Copper;Zinc acetate;Zinc chloride
A0A075B6Q5.HV364_peptide	A0A075B6Q5	No	NA	NA	NA	NA	NA	NA
A0A0C4DH35.HV335_peptide	A0A0C4DH35	No	NA	NA	NA	NA	NA	NA
P00450.CERU_peptide	P00450	No	DB01592; DB01593; DB12965; DB14487; DB14488; DB14489; DB14490; DB14491; DB14501; DB14533; DB14548	Iron;Zinc;Silver;Zinc acetate;Ferrous gluconate;Ferrous succinate;Ferrous ascorbate;Ferrous fumarate;Ferrous glycine sulfate;Zinc chloride;Zinc sulfate, unspecified form	DB14548	Zinc sulfate, unspecified form	DB01593; DB12965; DB14487; DB14533	Zinc;Silver;Zinc acetate;Zinc chloride
P02787.TRFE_peptide.1	P02787	No	DB00515; DB00677; DB01370; DB01592; DB01593; DB06757; DB09130; DB14487; DB14488; DB14489; DB14490; DB14491; DB14501; DB14517; DB14518; DB14533; DB14548	Cisplatin;Isoflurophate;Aluminium;Iron;Zinc;Manganese;Copper;Zinc acetate;Ferrous gluconate;Ferrous succinate;Ferrous ascorbate;Ferrous fumarate;Ferrous glycine sulfate;Aluminium phosphate;Aluminum acetate;Zinc chloride;Zinc sulfate, unspecified form	DB14548	Zinc sulfate, unspecified form	DB00677; DB01370; DB01593; DB09130; DB14487; DB14517; DB14518; DB14533	Isoflurophate;Aluminium;Zinc;Copper;Zinc acetate;Aluminium phosphate;Aluminum acetate;Zinc chloride
P14151.LYAM1_peptide	P14151	No	NA	NA	NA	NA	NA	NA
P01024.CO3_peptide.2	P01024	No	DB00028; DB01593; DB09130; DB14487; DB14533; DB14548	Human immunoglobulin G;Zinc;Copper;Zinc acetate;Zinc chloride;Zinc sulfate, unspecified form	DB01915; DB14548	S-Hydroxycysteine;Zinc sulfate, unspecified form	DB00028; DB01593; DB06492; DB09130; DB14487; DB14533	Human immunoglobulin G;Zinc;Mirococept;Copper;Zinc acetate;Zinc chloride
P0C0L5.CO4B_peptide	P0C0L5	Yes	DB00028; DB01593; DB09130; DB14487; DB14533; DB14548	Human immunoglobulin G;Zinc;Copper;Zinc acetate;Zinc chloride;Zinc sulfate, unspecified form	DB14548	Zinc sulfate, unspecified form	DB00028; DB01593; DB09130; DB14487; DB14533	Human immunoglobulin G;Zinc;Copper;Zinc acetate;Zinc chloride
P01023.A2MG_peptide.1	P01023	No	DB00102; DB00515; DB00626; DB01593; DB08888; DB12965; DB14487; DB14533; DB14548	Becaplermin;Cisplatin;Bacitracin;Zinc;Ocriplasmin;Silver;Zinc acetate;Zinc chloride;Zinc sulfate, unspecified form	DB14548	Zinc sulfate, unspecified form	DB00102; DB01593; DB12965; DB14487; DB14533	Becaplermin;Zinc;Silver;Zinc acetate;Zinc chloride
P02760.AMBP_peptide	P02760	No	NA	NA	NA	NA	NA	NA
Q96PD5.PGRP2_peptide	Q96PD5	Yes	DB01593; DB09130; DB14487; DB14533; DB14548	Zinc;Copper;Zinc acetate;Zinc chloride;Zinc sulfate, unspecified form	DB14548	Zinc sulfate, unspecified form	DB01593; DB09130; DB14487; DB14533	Zinc;Copper;Zinc acetate;Zinc chloride
Q9BUY5.ZN426_peptide	Q9BUY5	No	NA	NA	NA	NA	NA	NA
Q6P9A1.ZN530_peptide	Q6P9A1	No	NA	NA	NA	NA	NA	NA
P04114.APOB_peptide.1	P04114	No	DB14533; DB14548	Zinc chloride;Zinc sulfate, unspecified form	DB14548	Zinc sulfate, unspecified form	DB14533	Zinc chloride
P01031.CO5_peptide	P01031	No	DB00028; DB01257; DB01593; DB09130; DB11580; DB14487; DB14533; DB14548	Human immunoglobulin G;Eculizumab;Zinc;Copper;Ravulizumab;Zinc acetate;Zinc chloride;Zinc sulfate, unspecified form	DB14548	Zinc sulfate, unspecified form	DB00028; DB01257; DB01593; DB09130; DB11580; DB14487; DB14533	Human immunoglobulin G;Eculizumab;Zinc;Copper;Ravulizumab;Zinc acetate;Zinc chloride
P01024.CO3_peptide.3	P01024	No	DB00028; DB01593; DB09130; DB14487; DB14533; DB14548	Human immunoglobulin G;Zinc;Copper;Zinc acetate;Zinc chloride;Zinc sulfate, unspecified form	DB01915; DB14548	S-Hydroxycysteine;Zinc sulfate, unspecified form	DB00028; DB01593; DB06492; DB09130; DB14487; DB14533	Human immunoglobulin G;Zinc;Mirococept;Copper;Zinc acetate;Zinc chloride
P01766.HV313_peptide	P01766	No	NA	NA	NA	NA	NA	NA
P19823.ITIH2_peptide.1	P19823	No	DB01593; DB09130; DB14487; DB14533; DB14548	Zinc;Copper;Zinc acetate;Zinc chloride;Zinc sulfate, unspecified form	DB14548	Zinc sulfate, unspecified form	DB01593; DB09130; DB14487; DB14533	Zinc;Copper;Zinc acetate;Zinc chloride
P08603.CFAH_peptide	P08603	No	DB01593; DB09130; DB14487; DB14533; DB14548	Zinc;Copper;Zinc acetate;Zinc chloride;Zinc sulfate, unspecified form	DB14548	Zinc sulfate, unspecified form	DB01593; DB09130; DB14487; DB14533	Zinc;Copper;Zinc acetate;Zinc chloride
Q14624.ITIH4_peptide.1	Q14624	No	DB01593; DB14487; DB14533; DB14548	Zinc;Zinc acetate;Zinc chloride;Zinc sulfate, unspecified form	DB14548	Zinc sulfate, unspecified form	DB01593; DB14487; DB14533	Zinc;Zinc acetate;Zinc chloride
P22792.CPN2_peptide	P22792	Yes	DB01593; DB14487; DB14533; DB14548	Zinc;Zinc acetate;Zinc chloride;Zinc sulfate, unspecified form	DB14548	Zinc sulfate, unspecified form	DB01593; DB12271; DB14487; DB14533	Zinc;ORE-1001;Zinc acetate;Zinc chloride
P02749.APOH_peptide	P02749	No	DB09130	Copper	NA	NA	DB05446; DB09130	LJP 1082;Copper
P00450.CERU_peptide.1	P00450	No	DB01592; DB01593; DB12965; DB14487; DB14488; DB14489; DB14490; DB14491; DB14501; DB14533; DB14548	Iron;Zinc;Silver;Zinc acetate;Ferrous gluconate;Ferrous succinate;Ferrous ascorbate;Ferrous fumarate;Ferrous glycine sulfate;Zinc chloride;Zinc sulfate, unspecified form	DB14548	Zinc sulfate, unspecified form	DB01593; DB12965; DB14487; DB14533	Zinc;Silver;Zinc acetate;Zinc chloride
Q8TF30.WHAMM_peptide	Q8TF30	No	NA	NA	NA	NA	NA	NA
P04114.APOB_peptide.2	P04114	No	DB14533; DB14548	Zinc chloride;Zinc sulfate, unspecified form	DB14548	Zinc sulfate, unspecified form	DB14533	Zinc chloride
P04275.VWF_peptide	P04275	Yes	DB00025; DB06081; DB09108; DB09329; DB11606; DB11607; DB13998; DB13999	Antihemophilic factor, human recombinant;Caplacizumab;Simoctocog alfa;Antihemophilic Factor (Recombinant), PEGylated;Susoctocog alfa;Efmoroctocog alfa;Lonoctocog alfa;Moroctocog alfa	NA	NA	DB00025; DB05202; DB06081; DB09329; DB11606; DB11607; DB13998	Antihemophilic factor, human recombinant;Egaptivon pegol;Caplacizumab;Antihemophilic Factor (Recombinant), PEGylated;Susoctocog alfa;Efmoroctocog alfa;Lonoctocog alfa
P07357.CO8A_peptide	P07357	No	DB01593; DB14487	Zinc;Zinc acetate	NA	NA	DB01593; DB14487	Zinc;Zinc acetate
P01023.A2MG_peptide.2	P01023	No	DB00102; DB00515; DB00626; DB01593; DB08888; DB12965; DB14487; DB14533; DB14548	Becaplermin;Cisplatin;Bacitracin;Zinc;Ocriplasmin;Silver;Zinc acetate;Zinc chloride;Zinc sulfate, unspecified form	DB14548	Zinc sulfate, unspecified form	DB00102; DB01593; DB12965; DB14487; DB14533	Becaplermin;Zinc;Silver;Zinc acetate;Zinc chloride
P01024.CO3_peptide.4	P01024	No	DB00028; DB01593; DB09130; DB14487; DB14533; DB14548	Human immunoglobulin G;Zinc;Copper;Zinc acetate;Zinc chloride;Zinc sulfate, unspecified form	DB01915; DB14548	S-Hydroxycysteine;Zinc sulfate, unspecified form	DB00028; DB01593; DB06492; DB09130; DB14487; DB14533	Human immunoglobulin G;Zinc;Mirococept;Copper;Zinc acetate;Zinc chloride
P02652.APOA2_peptide.1	P02652	No	DB01593; DB09130; DB14487	Zinc;Copper;Zinc acetate	NA	NA	DB01593; DB09130; DB14487	Zinc;Copper;Zinc acetate
P02647.APOA1_peptide	P02647	No	DB01593; DB09130; DB14487; DB14533; DB14548	Zinc;Copper;Zinc acetate;Zinc chloride;Zinc sulfate, unspecified form	DB14548	Zinc sulfate, unspecified form	DB01593; DB09130; DB14487; DB14533	Zinc;Copper;Zinc acetate;Zinc chloride
P07357.CO8A_peptide.1	P07357	No	DB01593; DB14487	Zinc;Zinc acetate	NA	NA	DB01593; DB14487	Zinc;Zinc acetate
Q96KN2.CNDP1_peptide	Q96KN2	No	NA	NA	NA	NA	NA	NA
P02750.A2GL_peptide	P02750	No	DB09130	Copper	NA	NA	DB09130	Copper
P20851.C4BPB_peptide	P20851	No	DB01593; DB14487; DB14533; DB14548	Zinc;Zinc acetate;Zinc chloride;Zinc sulfate, unspecified form	DB14548	Zinc sulfate, unspecified form	DB01593; DB14487; DB14533	Zinc;Zinc acetate;Zinc chloride
P01023.A2MG_peptide.3	P01023	No	DB00102; DB00515; DB00626; DB01593; DB08888; DB12965; DB14487; DB14533; DB14548	Becaplermin;Cisplatin;Bacitracin;Zinc;Ocriplasmin;Silver;Zinc acetate;Zinc chloride;Zinc sulfate, unspecified form	DB14548	Zinc sulfate, unspecified form	DB00102; DB01593; DB12965; DB14487; DB14533	Becaplermin;Zinc;Silver;Zinc acetate;Zinc chloride
P01023.A2MG_peptide.4	P01023	No	DB00102; DB00515; DB00626; DB01593; DB08888; DB12965; DB14487; DB14533; DB14548	Becaplermin;Cisplatin;Bacitracin;Zinc;Ocriplasmin;Silver;Zinc acetate;Zinc chloride;Zinc sulfate, unspecified form	DB14548	Zinc sulfate, unspecified form	DB00102; DB01593; DB12965; DB14487; DB14533	Becaplermin;Zinc;Silver;Zinc acetate;Zinc chloride
P04114.APOB_peptide.3	P04114	No	DB14533; DB14548	Zinc chloride;Zinc sulfate, unspecified form	DB14548	Zinc sulfate, unspecified form	DB14533	Zinc chloride
O75636.FCN3_peptide	O75636	Yes	DB01593; DB14487	Zinc;Zinc acetate	NA	NA	DB01593; DB14487	Zinc;Zinc acetate
P01019.ANGT_peptide	P01019	No	DB01593; DB09130; DB14487	Zinc;Copper;Zinc acetate	NA	NA	DB01593; DB09130; DB12548; DB14487	Zinc;Copper;Sparsentan;Zinc acetate
P02751.FINC_peptide.1	P02751	No	DB01593; DB08888; DB14487; DB14533; DB14548	Zinc;Ocriplasmin;Zinc acetate;Zinc chloride;Zinc sulfate, unspecified form	DB14548	Zinc sulfate, unspecified form	DB01593; DB06245; DB14487; DB14533	Zinc;Lanoteplase;Zinc acetate;Zinc chloride
P01031.CO5_peptide.1	P01031	No	DB00028; DB01257; DB01593; DB09130; DB11580; DB14487; DB14533; DB14548	Human immunoglobulin G;Eculizumab;Zinc;Copper;Ravulizumab;Zinc acetate;Zinc chloride;Zinc sulfate, unspecified form	DB14548	Zinc sulfate, unspecified form	DB00028; DB01257; DB01593; DB09130; DB11580; DB14487; DB14533	Human immunoglobulin G;Eculizumab;Zinc;Copper;Ravulizumab;Zinc acetate;Zinc chloride
P04114.APOB_peptide.4	P04114	Yes	DB14533; DB14548	Zinc chloride;Zinc sulfate, unspecified form	DB14548	Zinc sulfate, unspecified form	DB14533	Zinc chloride
P06727.APOA4_peptide.1	P06727	No	DB01593; DB09130; DB14487	Zinc;Copper;Zinc acetate	NA	NA	DB01593; DB09130; DB14487	Zinc;Copper;Zinc acetate
P00450.CERU_peptide.2	P00450	No	DB01592; DB01593; DB12965; DB14487; DB14488; DB14489; DB14490; DB14491; DB14501; DB14533; DB14548	Iron;Zinc;Silver;Zinc acetate;Ferrous gluconate;Ferrous succinate;Ferrous ascorbate;Ferrous fumarate;Ferrous glycine sulfate;Zinc chloride;Zinc sulfate, unspecified form	DB14548	Zinc sulfate, unspecified form	DB01593; DB12965; DB14487; DB14533	Zinc;Silver;Zinc acetate;Zinc chloride
P04114.APOB_peptide.5	P04114	No	DB14533; DB14548	Zinc chloride;Zinc sulfate, unspecified form	DB14548	Zinc sulfate, unspecified form	DB14533	Zinc chloride
P36955.PEDF_peptide	P36955	No	DB09130	Copper	NA	NA	DB09130	Copper
P07357.CO8A_peptide.2	P07357	No	DB01593; DB14487	Zinc;Zinc acetate	NA	NA	DB01593; DB14487	Zinc;Zinc acetate
P02790.HEMO_peptide.1	P02790	No	DB14533; DB14548	Zinc chloride;Zinc sulfate, unspecified form	DB14548	Zinc sulfate, unspecified form	DB14533	Zinc chloride
P01008.ANT3_peptide.1	P01008	No	DB00407; DB00569; DB01109; DB01225; DB06271; DB06754; DB06779; DB06822; DB08813; DB09130; DB09141; DB09258; DB11598	Ardeparin;Fondaparinux;Heparin;Enoxaparin;Sulodexide;Danaparoid;Dalteparin;Tinzaparin;Nadroparin;Copper;Protamine sulfate;Bemiparin;Antithrombin III human	DB04464	N-Formylmethionine	DB00407; DB00569; DB01109; DB05361; DB06271; DB08813; DB09130; DB09258	Ardeparin;Fondaparinux;Heparin;SR-123781A;Sulodexide;Nadroparin;Copper;Bemiparin
Q14624.ITIH4_peptide.2	Q14624	No	DB01593; DB14487; DB14533; DB14548	Zinc;Zinc acetate;Zinc chloride;Zinc sulfate, unspecified form	DB14548	Zinc sulfate, unspecified form	DB01593; DB14487; DB14533	Zinc;Zinc acetate;Zinc chloride
P06727.APOA4_peptide.2	P06727	No	DB01593; DB09130; DB14487	Zinc;Copper;Zinc acetate	NA	NA	DB01593; DB09130; DB14487	Zinc;Copper;Zinc acetate
P01024.CO3_peptide.5	P01024	No	DB00028; DB01593; DB09130; DB14487; DB14533; DB14548	Human immunoglobulin G;Zinc;Copper;Zinc acetate;Zinc chloride;Zinc sulfate, unspecified form	DB01915; DB14548	S-Hydroxycysteine;Zinc sulfate, unspecified form	DB00028; DB01593; DB06492; DB09130; DB14487; DB14533	Human immunoglobulin G;Zinc;Mirococept;Copper;Zinc acetate;Zinc chloride
P01023.A2MG_peptide.5	P01023	No	DB00102; DB00515; DB00626; DB01593; DB08888; DB12965; DB14487; DB14533; DB14548	Becaplermin;Cisplatin;Bacitracin;Zinc;Ocriplasmin;Silver;Zinc acetate;Zinc chloride;Zinc sulfate, unspecified form	DB14548	Zinc sulfate, unspecified form	DB00102; DB01593; DB12965; DB14487; DB14533	Becaplermin;Zinc;Silver;Zinc acetate;Zinc chloride
P01024.CO3_peptide.6	P01024	No	DB00028; DB01593; DB09130; DB14487; DB14533; DB14548	Human immunoglobulin G;Zinc;Copper;Zinc acetate;Zinc chloride;Zinc sulfate, unspecified form	DB01915; DB14548	S-Hydroxycysteine;Zinc sulfate, unspecified form	DB00028; DB01593; DB06492; DB09130; DB14487; DB14533	Human immunoglobulin G;Zinc;Mirococept;Copper;Zinc acetate;Zinc chloride
O60890.OPHN1_peptide	O60890	No	NA	NA	NA	NA	NA	NA
P05156.CFAI_peptide	P05156	Yes	DB01593; DB09130; DB14487	Zinc;Copper;Zinc acetate	NA	NA	DB01593; DB09130; DB14487	Zinc;Copper;Zinc acetate
P06396.GELS_peptide	P06396	No	DB01593; DB09130; DB14487	Zinc;Copper;Zinc acetate	DB02621	Latrunculin A	DB01593; DB09130; DB14487	Zinc;Copper;Zinc acetate
P08603.CFAH_peptide.1	P08603	No	DB01593; DB09130; DB14487; DB14533; DB14548	Zinc;Copper;Zinc acetate;Zinc chloride;Zinc sulfate, unspecified form	DB14548	Zinc sulfate, unspecified form	DB01593; DB09130; DB14487; DB14533	Zinc;Copper;Zinc acetate;Zinc chloride
P01023.A2MG_peptide.6	P01023	No	DB00102; DB00515; DB00626; DB01593; DB08888; DB12965; DB14487; DB14533; DB14548	Becaplermin;Cisplatin;Bacitracin;Zinc;Ocriplasmin;Silver;Zinc acetate;Zinc chloride;Zinc sulfate, unspecified form	DB14548	Zinc sulfate, unspecified form	DB00102; DB01593; DB12965; DB14487; DB14533	Becaplermin;Zinc;Silver;Zinc acetate;Zinc chloride
Q5VT97.SYDE2_peptide	Q5VT97	No	NA	NA	NA	NA	NA	NA
P25311.ZA2G_peptide	P25311	No	DB09130	Copper	DB03721	N-acetyl-alpha-neuraminic acid	DB09130	Copper
P02787.TRFE_peptide.2	P02787	No	DB00515; DB00677; DB01370; DB01592; DB01593; DB06757; DB09130; DB14487; DB14488; DB14489; DB14490; DB14491; DB14501; DB14517; DB14518; DB14533; DB14548	Cisplatin;Isoflurophate;Aluminium;Iron;Zinc;Manganese;Copper;Zinc acetate;Ferrous gluconate;Ferrous succinate;Ferrous ascorbate;Ferrous fumarate;Ferrous glycine sulfate;Aluminium phosphate;Aluminum acetate;Zinc chloride;Zinc sulfate, unspecified form	DB14548	Zinc sulfate, unspecified form	DB00677; DB01370; DB01593; DB09130; DB14487; DB14517; DB14518; DB14533	Isoflurophate;Aluminium;Zinc;Copper;Zinc acetate;Aluminium phosphate;Aluminum acetate;Zinc chloride
P07225.PROS_peptide	P07225	No	DB00055; DB00170; DB00464; DB09332	Drotrecogin alfa;Menadione;Sodium tetradecyl sulfate;Kappadione	NA	NA	DB00055; DB00464	Drotrecogin alfa;Sodium tetradecyl sulfate
P01876.IGHA1_peptide	P01876	No	DB01593; DB14487	Zinc;Zinc acetate	NA	NA	DB01593; DB14487	Zinc;Zinc acetate
P20742.PZP_peptide	P20742	Yes	DB01593; DB14487; DB14533; DB14548	Zinc;Zinc acetate;Zinc chloride;Zinc sulfate, unspecified form	DB14548	Zinc sulfate, unspecified form	DB01593; DB14487; DB14533	Zinc;Zinc acetate;Zinc chloride
P10909.CLUS_peptide	P10909	No	DB01593; DB09130; DB14487; DB14533; DB14548	Zinc;Copper;Zinc acetate;Zinc chloride;Zinc sulfate, unspecified form	DB14548	Zinc sulfate, unspecified form	DB01593; DB09130; DB14487; DB14533	Zinc;Copper;Zinc acetate;Zinc chloride
P05155.IC1_peptide	P05155	No	DB09130	Copper	NA	NA	DB05961; DB09130	PPL-100;Copper
P02647.APOA1_peptide.1	P02647	No	DB01593; DB09130; DB14487; DB14533; DB14548	Zinc;Copper;Zinc acetate;Zinc chloride;Zinc sulfate, unspecified form	DB14548	Zinc sulfate, unspecified form	DB01593; DB09130; DB14487; DB14533	Zinc;Copper;Zinc acetate;Zinc chloride
P02749.APOH_peptide.1	P02749	No	DB09130	Copper	NA	NA	DB05446; DB09130	LJP 1082;Copper
P04114.APOB_peptide.9	P04114	Yes	DB14533; DB14548	Zinc chloride;Zinc sulfate, unspecified form	DB14548	Zinc sulfate, unspecified form	DB14533	Zinc chloride
P04114.APOB_peptide.10	P04114	No	DB14533; DB14548	Zinc chloride;Zinc sulfate, unspecified form	DB14548	Zinc sulfate, unspecified form	DB14533	Zinc chloride
P00747.PLMN_peptide	P00747	No	DB00009; DB00013; DB00015; DB00029; DB00031; DB00086; DB00302; DB00513; DB06692; DB09130	Alteplase;Urokinase;Reteplase;Anistreplase;Tenecteplase;Streptokinase;Tranexamic acid;Aminocaproic acid;Aprotinin;Copper	DB03709	Bicine	DB00013; DB00015; DB00086; DB00513; DB04925; DB06692; DB09130; DB12831	Urokinase;Reteplase;Streptokinase;Aminocaproic acid;Desmoteplase;Aprotinin;Copper;Gabexate
P02749.APOH_peptide.2	P02749	No	DB09130	Copper	NA	NA	DB05446; DB09130	LJP 1082;Copper
P04217.A1BG_peptide.1	P04217	No	DB01593; DB09130; DB14487	Zinc;Copper;Zinc acetate	NA	NA	DB01593; DB09130; DB14487	Zinc;Copper;Zinc acetate
P04217.A1BG_peptide.2	P04217	No	DB01593; DB09130; DB14487	Zinc;Copper;Zinc acetate	NA	NA	DB01593; DB09130; DB14487	Zinc;Copper;Zinc acetate
P20742.PZP_peptide.1	P20742	Yes	DB01593; DB14487; DB14533; DB14548	Zinc;Zinc acetate;Zinc chloride;Zinc sulfate, unspecified form	DB14548	Zinc sulfate, unspecified form	DB01593; DB14487; DB14533	Zinc;Zinc acetate;Zinc chloride
P06681.CO2_peptide	P06681	No	NA	NA	NA	NA	NA	NA
P01011.AACT_peptide	P01011	No	DB01593; DB14487; DB14533; DB14548	Zinc;Zinc acetate;Zinc chloride;Zinc sulfate, unspecified form	DB14548	Zinc sulfate, unspecified form	DB01593; DB14487; DB14533	Zinc;Zinc acetate;Zinc chloride
P01011.AACT_peptide.1	P01011	No	DB01593; DB14487; DB14533; DB14548	Zinc;Zinc acetate;Zinc chloride;Zinc sulfate, unspecified form	DB14548	Zinc sulfate, unspecified form	DB01593; DB14487; DB14533	Zinc;Zinc acetate;Zinc chloride
P01023.A2MG_peptide.7	P01023	No	DB00102; DB00515; DB00626; DB01593; DB08888; DB12965; DB14487; DB14533; DB14548	Becaplermin;Cisplatin;Bacitracin;Zinc;Ocriplasmin;Silver;Zinc acetate;Zinc chloride;Zinc sulfate, unspecified form	DB14548	Zinc sulfate, unspecified form	DB00102; DB01593; DB12965; DB14487; DB14533	Becaplermin;Zinc;Silver;Zinc acetate;Zinc chloride
P01009.A1AT_peptide	P01009	No	DB01593; DB09130; DB14487; DB14533; DB14548	Zinc;Copper;Zinc acetate;Zinc chloride;Zinc sulfate, unspecified form	DB01998; DB03345; DB14548	2-[3,4-Dihydroxy-2-Hydroxymethyl-5-(2-Hydroxy-Nonyl)-Tetrahydro-Furan-2-Yloxy]-6-Hydroxymethyl-Tetra Hydro-Pyran-3,4,5-Triol;Mercaptoethanol;Zinc sulfate, unspecified form	DB01593; DB05481; DB05961; DB09130; DB14487; DB14533	Zinc;Recombinant alpha 1-antitrypsin;PPL-100;Copper;Zinc acetate;Zinc chloride
P04114.APOB_peptide.11	P04114	No	DB14533; DB14548	Zinc chloride;Zinc sulfate, unspecified form	DB14548	Zinc sulfate, unspecified form	DB14533	Zinc chloride
P08603.CFAH_peptide.2	P08603	No	DB01593; DB09130; DB14487; DB14533; DB14548	Zinc;Copper;Zinc acetate;Zinc chloride;Zinc sulfate, unspecified form	DB14548	Zinc sulfate, unspecified form	DB01593; DB09130; DB14487; DB14533	Zinc;Copper;Zinc acetate;Zinc chloride
P02671.FIBA_peptide.1	P02671	No	DB00009; DB00015; DB00029; DB00031; DB01593; DB05099; DB11300; DB11311; DB11571; DB11572; DB13151; DB14487; DB14533; DB14548	Alteplase;Reteplase;Anistreplase;Tenecteplase;Zinc;Ancrod;Thrombin;Prothrombin;Human thrombin;Thrombin alfa;Anti-inhibitor coagulant complex;Zinc acetate;Zinc chloride;Zinc sulfate, unspecified form	DB14548	Zinc sulfate, unspecified form	DB00015; DB01593; DB04919; DB05099; DB05675; DB06245; DB11300; DB13151; DB14487; DB14533	Reteplase;Zinc;Alfimeprase;Ancrod;EP-2104R;Lanoteplase;Thrombin;Anti-inhibitor coagulant complex;Zinc acetate;Zinc chloride
P00450.CERU_peptide.3	P00450	No	DB01592; DB01593; DB12965; DB14487; DB14488; DB14489; DB14490; DB14491; DB14501; DB14533; DB14548	Iron;Zinc;Silver;Zinc acetate;Ferrous gluconate;Ferrous succinate;Ferrous ascorbate;Ferrous fumarate;Ferrous glycine sulfate;Zinc chloride;Zinc sulfate, unspecified form	DB14548	Zinc sulfate, unspecified form	DB01593; DB12965; DB14487; DB14533	Zinc;Silver;Zinc acetate;Zinc chloride
P35542.SAA4_peptide	P35542	No	NA	NA	NA	NA	NA	NA
P01024.CO3_peptide.7	P01024	No	DB00028; DB01593; DB09130; DB14487; DB14533; DB14548	Human immunoglobulin G;Zinc;Copper;Zinc acetate;Zinc chloride;Zinc sulfate, unspecified form	DB01915; DB14548	S-Hydroxycysteine;Zinc sulfate, unspecified form	DB00028; DB01593; DB06492; DB09130; DB14487; DB14533	Human immunoglobulin G;Zinc;Mirococept;Copper;Zinc acetate;Zinc chloride
P00450.CERU_peptide.4	P00450	No	DB01592; DB01593; DB12965; DB14487; DB14488; DB14489; DB14490; DB14491; DB14501; DB14533; DB14548	Iron;Zinc;Silver;Zinc acetate;Ferrous gluconate;Ferrous succinate;Ferrous ascorbate;Ferrous fumarate;Ferrous glycine sulfate;Zinc chloride;Zinc sulfate, unspecified form	DB14548	Zinc sulfate, unspecified form	DB01593; DB12965; DB14487; DB14533	Zinc;Silver;Zinc acetate;Zinc chloride
P01024.CO3_peptide.9	P01024	No	DB00028; DB01593; DB09130; DB14487; DB14533; DB14548	Human immunoglobulin G;Zinc;Copper;Zinc acetate;Zinc chloride;Zinc sulfate, unspecified form	DB01915; DB14548	S-Hydroxycysteine;Zinc sulfate, unspecified form	DB00028; DB01593; DB06492; DB09130; DB14487; DB14533	Human immunoglobulin G;Zinc;Mirococept;Copper;Zinc acetate;Zinc chloride
P01859.IGHG2_peptide	P01859	Yes	DB15258	Imlifidase	DB02854; DB04688; DB07329; DB07375; DB08323; DB08409; DB08510; DB08547; DB08618	Aetiocholanolone;Methylecgonine;1-[N-4'-NITROBENZYL-N-4'-CARBOXYBUTYLAMINO]METHYLPHOSPHONIC ACID;Etiocholanedione;3-OXO-N-[(3S)-2-OXOPYRROLIDIN-3-YL]DODECANAMIDE;4-NITRO-BENZYLPHOSPHONOBUTANOYL-GLYCINE;5-ALPHA-PREGNANE-3-BETA-OL-HEMISUCCINATE;PROGESTERONE-11-ALPHA-OL-HEMISUCCINATE;3-(HYDROXY-PHENYL-PHOSPHINOYLOXY)-8-METHYL-8-AZA-BICYCLO[3.2.1]OCTANE-2-CARBOXYLIC ACID METHYL ESTER	DB15258	Imlifidase
P02787.TRFE_peptide.3	P02787	No	DB00515; DB00677; DB01370; DB01592; DB01593; DB06757; DB09130; DB14487; DB14488; DB14489; DB14490; DB14491; DB14501; DB14517; DB14518; DB14533; DB14548	Cisplatin;Isoflurophate;Aluminium;Iron;Zinc;Manganese;Copper;Zinc acetate;Ferrous gluconate;Ferrous succinate;Ferrous ascorbate;Ferrous fumarate;Ferrous glycine sulfate;Aluminium phosphate;Aluminum acetate;Zinc chloride;Zinc sulfate, unspecified form	DB14548	Zinc sulfate, unspecified form	DB00677; DB01370; DB01593; DB09130; DB14487; DB14517; DB14518; DB14533	Isoflurophate;Aluminium;Zinc;Copper;Zinc acetate;Aluminium phosphate;Aluminum acetate;Zinc chloride
P04217.A1BG_peptide.3	P04217	No	DB01593; DB09130; DB14487	Zinc;Copper;Zinc acetate	NA	NA	DB01593; DB09130; DB14487	Zinc;Copper;Zinc acetate
P08603.CFAH_peptide.3	P08603	No	DB01593; DB09130; DB14487; DB14533; DB14548	Zinc;Copper;Zinc acetate;Zinc chloride;Zinc sulfate, unspecified form	DB14548	Zinc sulfate, unspecified form	DB01593; DB09130; DB14487; DB14533	Zinc;Copper;Zinc acetate;Zinc chloride
P04003.C4BPA_peptide.1	P04003	No	DB01593; DB09130; DB14487; DB14533; DB14548	Zinc;Copper;Zinc acetate;Zinc chloride;Zinc sulfate, unspecified form	DB14548	Zinc sulfate, unspecified form	DB01593; DB09130; DB14487; DB14533	Zinc;Copper;Zinc acetate;Zinc chloride
P08603.CFAH_peptide.4	P08603	No	DB01593; DB09130; DB14487; DB14533; DB14548	Zinc;Copper;Zinc acetate;Zinc chloride;Zinc sulfate, unspecified form	DB14548	Zinc sulfate, unspecified form	DB01593; DB09130; DB14487; DB14533	Zinc;Copper;Zinc acetate;Zinc chloride
P00748.FA12_peptide	P00748	Yes	DB01593; DB06404; DB06689; DB09228; DB14487	Zinc;Human C1-esterase inhibitor;Ethanolamine oleate;Conestat alfa;Zinc acetate	NA	NA	DB01593; DB09228; DB12598; DB14487	Zinc;Conestat alfa;Nafamostat;Zinc acetate
P00751.CFAB_peptide	P00751	No	DB01593; DB14487	Zinc;Zinc acetate	DB02459; DB04491	4-guanidinobenzoic acid;Diisopropylphosphono Group	DB01593; DB06503; DB14487	Zinc;MLN2222;Zinc acetate
P01042.KNG1_peptide	P01042	No	DB01593; DB09130; DB14487; DB14533; DB14548	Zinc;Copper;Zinc acetate;Zinc chloride;Zinc sulfate, unspecified form	DB14548	Zinc sulfate, unspecified form	DB01593; DB09130; DB14487; DB14533	Zinc;Copper;Zinc acetate;Zinc chloride
P08603.CFAH_peptide.5	P08603	No	DB01593; DB09130; DB14487; DB14533; DB14548	Zinc;Copper;Zinc acetate;Zinc chloride;Zinc sulfate, unspecified form	DB14548	Zinc sulfate, unspecified form	DB01593; DB09130; DB14487; DB14533	Zinc;Copper;Zinc acetate;Zinc chloride
P05090.APOD_peptide	P05090	No	DB00162; DB09130	Vitamin A;Copper	NA	NA	DB09130	Copper
P01042.KNG1_peptide.1	P01042	No	DB01593; DB09130; DB14487; DB14533; DB14548	Zinc;Copper;Zinc acetate;Zinc chloride;Zinc sulfate, unspecified form	DB14548	Zinc sulfate, unspecified form	DB01593; DB09130; DB14487; DB14533	Zinc;Copper;Zinc acetate;Zinc chloride
P02790.HEMO_peptide.3	P02790	No	DB14533; DB14548	Zinc chloride;Zinc sulfate, unspecified form	DB14548	Zinc sulfate, unspecified form	DB14533	Zinc chloride
P06681.CO2_peptide.1	P06681	No	NA	NA	NA	NA	NA	NA
P02787.TRFE_peptide.4	P02787	Yes	DB00515; DB00677; DB01370; DB01592; DB01593; DB06757; DB09130; DB14487; DB14488; DB14489; DB14490; DB14491; DB14501; DB14517; DB14518; DB14533; DB14548	Cisplatin;Isoflurophate;Aluminium;Iron;Zinc;Manganese;Copper;Zinc acetate;Ferrous gluconate;Ferrous succinate;Ferrous ascorbate;Ferrous fumarate;Ferrous glycine sulfate;Aluminium phosphate;Aluminum acetate;Zinc chloride;Zinc sulfate, unspecified form	DB14548	Zinc sulfate, unspecified form	DB00677; DB01370; DB01593; DB09130; DB14487; DB14517; DB14518; DB14533	Isoflurophate;Aluminium;Zinc;Copper;Zinc acetate;Aluminium phosphate;Aluminum acetate;Zinc chloride
P13671.CO6_peptide	P13671	No	NA	NA	NA	NA	NA	NA
P02652.APOA2_peptide.2	P02652	No	DB01593; DB09130; DB14487	Zinc;Copper;Zinc acetate	NA	NA	DB01593; DB09130; DB14487	Zinc;Copper;Zinc acetate
P02760.AMBP_peptide.1	P02760	No	NA	NA	NA	NA	NA	NA
P09871.C1S_peptide	P09871	No	DB01593; DB06404; DB09130; DB09228; DB14487; DB14533; DB14548	Zinc;Human C1-esterase inhibitor;Copper;Conestat alfa;Zinc acetate;Zinc chloride;Zinc sulfate, unspecified form	DB02371; DB14548	2-(2-Hydroxy-1,1-Dihydroxymethyl-Ethylamino)-Ethanesulfonic Acid;Zinc sulfate, unspecified form	DB01593; DB09130; DB09228; DB14487; DB14533	Zinc;Copper;Conestat alfa;Zinc acetate;Zinc chloride
P01591.IGJ_peptide	P01591	No	DB01593; DB14487; DB14533; DB14548	Zinc;Zinc acetate;Zinc chloride;Zinc sulfate, unspecified form	DB14548	Zinc sulfate, unspecified form	DB01593; DB14487; DB14533	Zinc;Zinc acetate;Zinc chloride
P02656.APOC3_peptide.2	P02656	No	DB09130; DB15067	Copper;Volanesorsen	NA	NA	DB09130; DB15067	Copper;Volanesorsen
P01024.CO3_peptide.10	P01024	No	DB00028; DB01593; DB09130; DB14487; DB14533; DB14548	Human immunoglobulin G;Zinc;Copper;Zinc acetate;Zinc chloride;Zinc sulfate, unspecified form	DB01915; DB14548	S-Hydroxycysteine;Zinc sulfate, unspecified form	DB00028; DB01593; DB06492; DB09130; DB14487; DB14533	Human immunoglobulin G;Zinc;Mirococept;Copper;Zinc acetate;Zinc chloride
P01876.IGHA1_peptide.1	P01876	No	DB01593; DB14487	Zinc;Zinc acetate	NA	NA	DB01593; DB14487	Zinc;Zinc acetate
P04114.APOB_peptide.12	P04114	No	DB14533; DB14548	Zinc chloride;Zinc sulfate, unspecified form	DB14548	Zinc sulfate, unspecified form	DB14533	Zinc chloride
P02787.TRFE_peptide.5	P02787	No	DB00515; DB00677; DB01370; DB01592; DB01593; DB06757; DB09130; DB14487; DB14488; DB14489; DB14490; DB14491; DB14501; DB14517; DB14518; DB14533; DB14548	Cisplatin;Isoflurophate;Aluminium;Iron;Zinc;Manganese;Copper;Zinc acetate;Ferrous gluconate;Ferrous succinate;Ferrous ascorbate;Ferrous fumarate;Ferrous glycine sulfate;Aluminium phosphate;Aluminum acetate;Zinc chloride;Zinc sulfate, unspecified form	DB14548	Zinc sulfate, unspecified form	DB00677; DB01370; DB01593; DB09130; DB14487; DB14517; DB14518; DB14533	Isoflurophate;Aluminium;Zinc;Copper;Zinc acetate;Aluminium phosphate;Aluminum acetate;Zinc chloride
P49908.SEPP1_peptide	P49908	No	DB01593; DB14487; DB14533; DB14548	Zinc;Zinc acetate;Zinc chloride;Zinc sulfate, unspecified form	DB14548	Zinc sulfate, unspecified form	DB01593; DB14487; DB14533	Zinc;Zinc acetate;Zinc chloride
P01011.AACT_peptide.2	P01011	No	DB01593; DB14487; DB14533; DB14548	Zinc;Zinc acetate;Zinc chloride;Zinc sulfate, unspecified form	DB14548	Zinc sulfate, unspecified form	DB01593; DB14487; DB14533	Zinc;Zinc acetate;Zinc chloride
P02647.APOA1_peptide.2	P02647	No	DB01593; DB09130; DB14487; DB14533; DB14548	Zinc;Copper;Zinc acetate;Zinc chloride;Zinc sulfate, unspecified form	DB14548	Zinc sulfate, unspecified form	DB01593; DB09130; DB14487; DB14533	Zinc;Copper;Zinc acetate;Zinc chloride
P01024.CO3_peptide.11	P01024	No	DB00028; DB01593; DB09130; DB14487; DB14533; DB14548	Human immunoglobulin G;Zinc;Copper;Zinc acetate;Zinc chloride;Zinc sulfate, unspecified form	DB01915; DB14548	S-Hydroxycysteine;Zinc sulfate, unspecified form	DB00028; DB01593; DB06492; DB09130; DB14487; DB14533	Human immunoglobulin G;Zinc;Mirococept;Copper;Zinc acetate;Zinc chloride
P06681.CO2_peptide.2	P06681	No	NA	NA	NA	NA	NA	NA
P02671.FIBA_peptide.2	P02671	No	DB00009; DB00015; DB00029; DB00031; DB01593; DB05099; DB11300; DB11311; DB11571; DB11572; DB13151; DB14487; DB14533; DB14548	Alteplase;Reteplase;Anistreplase;Tenecteplase;Zinc;Ancrod;Thrombin;Prothrombin;Human thrombin;Thrombin alfa;Anti-inhibitor coagulant complex;Zinc acetate;Zinc chloride;Zinc sulfate, unspecified form	DB14548	Zinc sulfate, unspecified form	DB00015; DB01593; DB04919; DB05099; DB05675; DB06245; DB11300; DB13151; DB14487; DB14533	Reteplase;Zinc;Alfimeprase;Ancrod;EP-2104R;Lanoteplase;Thrombin;Anti-inhibitor coagulant complex;Zinc acetate;Zinc chloride
P05155.IC1_peptide.1	P05155	No	DB09130	Copper	NA	NA	DB05961; DB09130	PPL-100;Copper
P02787.TRFE_peptide.6	P02787	No	DB00515; DB00677; DB01370; DB01592; DB01593; DB06757; DB09130; DB14487; DB14488; DB14489; DB14490; DB14491; DB14501; DB14517; DB14518; DB14533; DB14548	Cisplatin;Isoflurophate;Aluminium;Iron;Zinc;Manganese;Copper;Zinc acetate;Ferrous gluconate;Ferrous succinate;Ferrous ascorbate;Ferrous fumarate;Ferrous glycine sulfate;Aluminium phosphate;Aluminum acetate;Zinc chloride;Zinc sulfate, unspecified form	DB14548	Zinc sulfate, unspecified form	DB00677; DB01370; DB01593; DB09130; DB14487; DB14517; DB14518; DB14533	Isoflurophate;Aluminium;Zinc;Copper;Zinc acetate;Aluminium phosphate;Aluminum acetate;Zinc chloride
P02750.A2GL_peptide.1	P02750	No	DB09130	Copper	NA	NA	DB09130	Copper
P01031.CO5_peptide.2	P01031	No	DB00028; DB01257; DB01593; DB09130; DB11580; DB14487; DB14533; DB14548	Human immunoglobulin G;Eculizumab;Zinc;Copper;Ravulizumab;Zinc acetate;Zinc chloride;Zinc sulfate, unspecified form	DB14548	Zinc sulfate, unspecified form	DB00028; DB01257; DB01593; DB09130; DB11580; DB14487; DB14533	Human immunoglobulin G;Eculizumab;Zinc;Copper;Ravulizumab;Zinc acetate;Zinc chloride
O60909.B4GT2_peptide	O60909	No	NA	NA	NA	NA	NA	NA
P08603.CFAH_peptide.6	P08603	No	DB01593; DB09130; DB14487; DB14533; DB14548	Zinc;Copper;Zinc acetate;Zinc chloride;Zinc sulfate, unspecified form	DB14548	Zinc sulfate, unspecified form	DB01593; DB09130; DB14487; DB14533	Zinc;Copper;Zinc acetate;Zinc chloride
P22792.CPN2_peptide.1	P22792	No	DB01593; DB14487; DB14533; DB14548	Zinc;Zinc acetate;Zinc chloride;Zinc sulfate, unspecified form	DB14548	Zinc sulfate, unspecified form	DB01593; DB12271; DB14487; DB14533	Zinc;ORE-1001;Zinc acetate;Zinc chloride
P04196.HRG_peptide.1	P04196	No	DB14533; DB14548	Zinc chloride;Zinc sulfate, unspecified form	DB14548	Zinc sulfate, unspecified form	DB14533	Zinc chloride
P04196.HRG_peptide.2	P04196	No	DB14533; DB14548	Zinc chloride;Zinc sulfate, unspecified form	DB14548	Zinc sulfate, unspecified form	DB14533	Zinc chloride
P00450.CERU_peptide.6	P00450	No	DB01592; DB01593; DB12965; DB14487; DB14488; DB14489; DB14490; DB14491; DB14501; DB14533; DB14548	Iron;Zinc;Silver;Zinc acetate;Ferrous gluconate;Ferrous succinate;Ferrous ascorbate;Ferrous fumarate;Ferrous glycine sulfate;Zinc chloride;Zinc sulfate, unspecified form	DB14548	Zinc sulfate, unspecified form	DB01593; DB12965; DB14487; DB14533	Zinc;Silver;Zinc acetate;Zinc chloride
P01024.CO3_peptide.12	P01024	No	DB00028; DB01593; DB09130; DB14487; DB14533; DB14548	Human immunoglobulin G;Zinc;Copper;Zinc acetate;Zinc chloride;Zinc sulfate, unspecified form	DB01915; DB14548	S-Hydroxycysteine;Zinc sulfate, unspecified form	DB00028; DB01593; DB06492; DB09130; DB14487; DB14533	Human immunoglobulin G;Zinc;Mirococept;Copper;Zinc acetate;Zinc chloride
P01008.ANT3_peptide.2	P01008	No	DB00407; DB00569; DB01109; DB01225; DB06271; DB06754; DB06779; DB06822; DB08813; DB09130; DB09141; DB09258; DB11598	Ardeparin;Fondaparinux;Heparin;Enoxaparin;Sulodexide;Danaparoid;Dalteparin;Tinzaparin;Nadroparin;Copper;Protamine sulfate;Bemiparin;Antithrombin III human	DB04464	N-Formylmethionine	DB00407; DB00569; DB01109; DB05361; DB06271; DB08813; DB09130; DB09258	Ardeparin;Fondaparinux;Heparin;SR-123781A;Sulodexide;Nadroparin;Copper;Bemiparin
P01042.KNG1_peptide.2	P01042	No	DB01593; DB09130; DB14487; DB14533; DB14548	Zinc;Copper;Zinc acetate;Zinc chloride;Zinc sulfate, unspecified form	DB14548	Zinc sulfate, unspecified form	DB01593; DB09130; DB14487; DB14533	Zinc;Copper;Zinc acetate;Zinc chloride
A0A0C4DH69.KV109_peptide	A0A0C4DH69	Yes	NA	NA	NA	NA	NA	NA
P00751.CFAB_peptide.3	P00751	No	DB01593; DB14487	Zinc;Zinc acetate	DB02459; DB04491	4-guanidinobenzoic acid;Diisopropylphosphono Group	DB01593; DB06503; DB14487	Zinc;MLN2222;Zinc acetate
P06312.KV401_peptide	P06312	No	NA	NA	NA	NA	NA	NA
Q8IVE3.PKHH2_peptide	Q8IVE3	No	NA	NA	NA	NA	NA	NA
P02647.APOA1_peptide.3	P02647	No	DB01593; DB09130; DB14487; DB14533; DB14548	Zinc;Copper;Zinc acetate;Zinc chloride;Zinc sulfate, unspecified form	DB14548	Zinc sulfate, unspecified form	DB01593; DB09130; DB14487; DB14533	Zinc;Copper;Zinc acetate;Zinc chloride
P01876.IGHA1_peptide.2	P01876	Yes	DB01593; DB14487	Zinc;Zinc acetate	NA	NA	DB01593; DB14487	Zinc;Zinc acetate
P35858.ALS_peptide	P35858	No	DB01593; DB09130; DB14487; DB14533; DB14548	Zinc;Copper;Zinc acetate;Zinc chloride;Zinc sulfate, unspecified form	DB14548	Zinc sulfate, unspecified form	DB01593; DB09130; DB14487; DB14533	Zinc;Copper;Zinc acetate;Zinc chloride
O94988.FA13A_peptide	O94988	No	NA	NA	NA	NA	NA	NA
P02751.FINC_peptide.3	P02751	No	DB01593; DB08888; DB14487; DB14533; DB14548	Zinc;Ocriplasmin;Zinc acetate;Zinc chloride;Zinc sulfate, unspecified form	DB14548	Zinc sulfate, unspecified form	DB01593; DB06245; DB14487; DB14533	Zinc;Lanoteplase;Zinc acetate;Zinc chloride
Q9UJQ1.LAMP5_peptide	Q9UJQ1	No	NA	NA	NA	NA	NA	NA
P35858.ALS_peptide.1	P35858	No	DB01593; DB09130; DB14487; DB14533; DB14548	Zinc;Copper;Zinc acetate;Zinc chloride;Zinc sulfate, unspecified form	DB14548	Zinc sulfate, unspecified form	DB01593; DB09130; DB14487; DB14533	Zinc;Copper;Zinc acetate;Zinc chloride
P01023.A2MG_peptide.8	P01023	No	DB00102; DB00515; DB00626; DB01593; DB08888; DB12965; DB14487; DB14533; DB14548	Becaplermin;Cisplatin;Bacitracin;Zinc;Ocriplasmin;Silver;Zinc acetate;Zinc chloride;Zinc sulfate, unspecified form	DB14548	Zinc sulfate, unspecified form	DB00102; DB01593; DB12965; DB14487; DB14533	Becaplermin;Zinc;Silver;Zinc acetate;Zinc chloride
Q04725.TLE2_peptide	Q04725	No	NA	NA	NA	NA	NA	NA
P00450.CERU_peptide.7	P00450	No	DB01592; DB01593; DB12965; DB14487; DB14488; DB14489; DB14490; DB14491; DB14501; DB14533; DB14548	Iron;Zinc;Silver;Zinc acetate;Ferrous gluconate;Ferrous succinate;Ferrous ascorbate;Ferrous fumarate;Ferrous glycine sulfate;Zinc chloride;Zinc sulfate, unspecified form	DB14548	Zinc sulfate, unspecified form	DB01593; DB12965; DB14487; DB14533	Zinc;Silver;Zinc acetate;Zinc chloride
P49908.SEPP1_peptide.1	P49908	No	DB01593; DB14487; DB14533; DB14548	Zinc;Zinc acetate;Zinc chloride;Zinc sulfate, unspecified form	DB14548	Zinc sulfate, unspecified form	DB01593; DB14487; DB14533	Zinc;Zinc acetate;Zinc chloride
P01023.A2MG_peptide.9	P01023	No	DB00102; DB00515; DB00626; DB01593; DB08888; DB12965; DB14487; DB14533; DB14548	Becaplermin;Cisplatin;Bacitracin;Zinc;Ocriplasmin;Silver;Zinc acetate;Zinc chloride;Zinc sulfate, unspecified form	DB14548	Zinc sulfate, unspecified form	DB00102; DB01593; DB12965; DB14487; DB14533	Becaplermin;Zinc;Silver;Zinc acetate;Zinc chloride
P02753.RET4_peptide	P02753	No	DB00755	Tretinoin	NA	NA	DB00755	Tretinoin
P01019.ANGT_peptide.3	P01019	No	DB01593; DB09130; DB14487	Zinc;Copper;Zinc acetate	NA	NA	DB01593; DB09130; DB12548; DB14487	Zinc;Copper;Sparsentan;Zinc acetate
P02745.C1QA_peptide	P02745	No	DB00002; DB00110; DB00112	Cetuximab;Palivizumab;Bevacizumab	NA	NA	DB00110; DB00111; DB00112	Palivizumab;Daclizumab;Bevacizumab
P10909.CLUS_peptide.1	P10909	No	DB01593; DB09130; DB14487; DB14533; DB14548	Zinc;Copper;Zinc acetate;Zinc chloride;Zinc sulfate, unspecified form	DB14548	Zinc sulfate, unspecified form	DB01593; DB09130; DB14487; DB14533	Zinc;Copper;Zinc acetate;Zinc chloride
P02787.TRFE_peptide.7	P02787	No	DB00515; DB00677; DB01370; DB01592; DB01593; DB06757; DB09130; DB14487; DB14488; DB14489; DB14490; DB14491; DB14501; DB14517; DB14518; DB14533; DB14548	Cisplatin;Isoflurophate;Aluminium;Iron;Zinc;Manganese;Copper;Zinc acetate;Ferrous gluconate;Ferrous succinate;Ferrous ascorbate;Ferrous fumarate;Ferrous glycine sulfate;Aluminium phosphate;Aluminum acetate;Zinc chloride;Zinc sulfate, unspecified form	DB14548	Zinc sulfate, unspecified form	DB00677; DB01370; DB01593; DB09130; DB14487; DB14517; DB14518; DB14533	Isoflurophate;Aluminium;Zinc;Copper;Zinc acetate;Aluminium phosphate;Aluminum acetate;Zinc chloride
P02748.CO9_peptide	P02748	No	DB09130	Copper	NA	NA	DB09130	Copper
P02787.TRFE_peptide.8	P02787	No	DB00515; DB00677; DB01370; DB01592; DB01593; DB06757; DB09130; DB14487; DB14488; DB14489; DB14490; DB14491; DB14501; DB14517; DB14518; DB14533; DB14548	Cisplatin;Isoflurophate;Aluminium;Iron;Zinc;Manganese;Copper;Zinc acetate;Ferrous gluconate;Ferrous succinate;Ferrous ascorbate;Ferrous fumarate;Ferrous glycine sulfate;Aluminium phosphate;Aluminum acetate;Zinc chloride;Zinc sulfate, unspecified form	DB14548	Zinc sulfate, unspecified form	DB00677; DB01370; DB01593; DB09130; DB14487; DB14517; DB14518; DB14533	Isoflurophate;Aluminium;Zinc;Copper;Zinc acetate;Aluminium phosphate;Aluminum acetate;Zinc chloride
P10643.CO7_peptide.1	P10643	No	NA	NA	NA	NA	NA	NA
P01024.CO3_peptide.13	P01024	No	DB00028; DB01593; DB09130; DB14487; DB14533; DB14548	Human immunoglobulin G;Zinc;Copper;Zinc acetate;Zinc chloride;Zinc sulfate, unspecified form	DB01915; DB14548	S-Hydroxycysteine;Zinc sulfate, unspecified form	DB00028; DB01593; DB06492; DB09130; DB14487; DB14533	Human immunoglobulin G;Zinc;Mirococept;Copper;Zinc acetate;Zinc chloride
P08697.A2AP_peptide	P08697	No	DB08888; DB09130	Ocriplasmin;Copper	NA	NA	DB09130	Copper
P02671.FIBA_peptide.3	P02671	No	DB00009; DB00015; DB00029; DB00031; DB01593; DB05099; DB11300; DB11311; DB11571; DB11572; DB13151; DB14487; DB14533; DB14548	Alteplase;Reteplase;Anistreplase;Tenecteplase;Zinc;Ancrod;Thrombin;Prothrombin;Human thrombin;Thrombin alfa;Anti-inhibitor coagulant complex;Zinc acetate;Zinc chloride;Zinc sulfate, unspecified form	DB14548	Zinc sulfate, unspecified form	DB00015; DB01593; DB04919; DB05099; DB05675; DB06245; DB11300; DB13151; DB14487; DB14533	Reteplase;Zinc;Alfimeprase;Ancrod;EP-2104R;Lanoteplase;Thrombin;Anti-inhibitor coagulant complex;Zinc acetate;Zinc chloride
P02787.TRFE_peptide.9	P02787	No	DB00515; DB00677; DB01370; DB01592; DB01593; DB06757; DB09130; DB14487; DB14488; DB14489; DB14490; DB14491; DB14501; DB14517; DB14518; DB14533; DB14548	Cisplatin;Isoflurophate;Aluminium;Iron;Zinc;Manganese;Copper;Zinc acetate;Ferrous gluconate;Ferrous succinate;Ferrous ascorbate;Ferrous fumarate;Ferrous glycine sulfate;Aluminium phosphate;Aluminum acetate;Zinc chloride;Zinc sulfate, unspecified form	DB14548	Zinc sulfate, unspecified form	DB00677; DB01370; DB01593; DB09130; DB14487; DB14517; DB14518; DB14533	Isoflurophate;Aluminium;Zinc;Copper;Zinc acetate;Aluminium phosphate;Aluminum acetate;Zinc chloride
P02647.APOA1_peptide.4	P02647	Yes	DB01593; DB09130; DB14487; DB14533; DB14548	Zinc;Copper;Zinc acetate;Zinc chloride;Zinc sulfate, unspecified form	DB14548	Zinc sulfate, unspecified form	DB01593; DB09130; DB14487; DB14533	Zinc;Copper;Zinc acetate;Zinc chloride
P01024.CO3_peptide.14	P01024	No	DB00028; DB01593; DB09130; DB14487; DB14533; DB14548	Human immunoglobulin G;Zinc;Copper;Zinc acetate;Zinc chloride;Zinc sulfate, unspecified form	DB01915; DB14548	S-Hydroxycysteine;Zinc sulfate, unspecified form	DB00028; DB01593; DB06492; DB09130; DB14487; DB14533	Human immunoglobulin G;Zinc;Mirococept;Copper;Zinc acetate;Zinc chloride
P01024.CO3_peptide.15	P01024	No	DB00028; DB01593; DB09130; DB14487; DB14533; DB14548	Human immunoglobulin G;Zinc;Copper;Zinc acetate;Zinc chloride;Zinc sulfate, unspecified form	DB01915; DB14548	S-Hydroxycysteine;Zinc sulfate, unspecified form	DB00028; DB01593; DB06492; DB09130; DB14487; DB14533	Human immunoglobulin G;Zinc;Mirococept;Copper;Zinc acetate;Zinc chloride
P02751.FINC_peptide.4	P02751	No	DB01593; DB08888; DB14487; DB14533; DB14548	Zinc;Ocriplasmin;Zinc acetate;Zinc chloride;Zinc sulfate, unspecified form	DB14548	Zinc sulfate, unspecified form	DB01593; DB06245; DB14487; DB14533	Zinc;Lanoteplase;Zinc acetate;Zinc chloride
P04196.HRG_peptide.3	P04196	No	DB14533; DB14548	Zinc chloride;Zinc sulfate, unspecified form	DB14548	Zinc sulfate, unspecified form	DB14533	Zinc chloride
Q8N9W8.FA71D_peptide	Q8N9W8	No	NA	NA	NA	NA	NA	NA
Q96IY4.CBPB2_peptide	Q96IY4	No	DB11311	Prothrombin	NA	NA	DB05712	AZD-9684
P02751.FINC_peptide.5	P02751	No	DB01593; DB08888; DB14487; DB14533; DB14548	Zinc;Ocriplasmin;Zinc acetate;Zinc chloride;Zinc sulfate, unspecified form	DB14548	Zinc sulfate, unspecified form	DB01593; DB06245; DB14487; DB14533	Zinc;Lanoteplase;Zinc acetate;Zinc chloride
P08603.CFAH_peptide.7	P08603	No	DB01593; DB09130; DB14487; DB14533; DB14548	Zinc;Copper;Zinc acetate;Zinc chloride;Zinc sulfate, unspecified form	DB14548	Zinc sulfate, unspecified form	DB01593; DB09130; DB14487; DB14533	Zinc;Copper;Zinc acetate;Zinc chloride
P08603.CFAH_peptide.8	P08603	No	DB01593; DB09130; DB14487; DB14533; DB14548	Zinc;Copper;Zinc acetate;Zinc chloride;Zinc sulfate, unspecified form	DB14548	Zinc sulfate, unspecified form	DB01593; DB09130; DB14487; DB14533	Zinc;Copper;Zinc acetate;Zinc chloride
P01023.A2MG_peptide.10	P01023	No	DB00102; DB00515; DB00626; DB01593; DB08888; DB12965; DB14487; DB14533; DB14548	Becaplermin;Cisplatin;Bacitracin;Zinc;Ocriplasmin;Silver;Zinc acetate;Zinc chloride;Zinc sulfate, unspecified form	DB14548	Zinc sulfate, unspecified form	DB00102; DB01593; DB12965; DB14487; DB14533	Becaplermin;Zinc;Silver;Zinc acetate;Zinc chloride
P01024.CO3_peptide.16	P01024	No	DB00028; DB01593; DB09130; DB14487; DB14533; DB14548	Human immunoglobulin G;Zinc;Copper;Zinc acetate;Zinc chloride;Zinc sulfate, unspecified form	DB01915; DB14548	S-Hydroxycysteine;Zinc sulfate, unspecified form	DB00028; DB01593; DB06492; DB09130; DB14487; DB14533	Human immunoglobulin G;Zinc;Mirococept;Copper;Zinc acetate;Zinc chloride
P07225.PROS_peptide.1	P07225	No	DB00055; DB00170; DB00464; DB09332	Drotrecogin alfa;Menadione;Sodium tetradecyl sulfate;Kappadione	NA	NA	DB00055; DB00464	Drotrecogin alfa;Sodium tetradecyl sulfate
P08603.CFAH_peptide.9	P08603	No	DB01593; DB09130; DB14487; DB14533; DB14548	Zinc;Copper;Zinc acetate;Zinc chloride;Zinc sulfate, unspecified form	DB14548	Zinc sulfate, unspecified form	DB01593; DB09130; DB14487; DB14533	Zinc;Copper;Zinc acetate;Zinc chloride
P23142.FBLN1_peptide.1	P23142	No	NA	NA	NA	NA	NA	NA
P01871.IGHM_peptide	P01871	No	DB01593; DB14487	Zinc;Zinc acetate	NA	NA	DB01593; DB14487	Zinc;Zinc acetate
P36952.SPB5_peptide	P36952	No	NA	NA	DB04530	S,S-(2-Hydroxyethyl)Thiocysteine	NA	NA
P04004.VTNC_peptide.1	P04004	No	DB00054; DB01593; DB09130; DB14487; DB14533; DB14548	Abciximab;Zinc;Copper;Zinc acetate;Zinc chloride;Zinc sulfate, unspecified form	DB14548	Zinc sulfate, unspecified form	DB01593; DB09130; DB14487; DB14533	Zinc;Copper;Zinc acetate;Zinc chloride
P01024.CO3_peptide.17	P01024	No	DB00028; DB01593; DB09130; DB14487; DB14533; DB14548	Human immunoglobulin G;Zinc;Copper;Zinc acetate;Zinc chloride;Zinc sulfate, unspecified form	DB01915; DB14548	S-Hydroxycysteine;Zinc sulfate, unspecified form	DB00028; DB01593; DB06492; DB09130; DB14487; DB14533	Human immunoglobulin G;Zinc;Mirococept;Copper;Zinc acetate;Zinc chloride
P02787.TRFE_peptide.10	P02787	Yes	DB00515; DB00677; DB01370; DB01592; DB01593; DB06757; DB09130; DB14487; DB14488; DB14489; DB14490; DB14491; DB14501; DB14517; DB14518; DB14533; DB14548	Cisplatin;Isoflurophate;Aluminium;Iron;Zinc;Manganese;Copper;Zinc acetate;Ferrous gluconate;Ferrous succinate;Ferrous ascorbate;Ferrous fumarate;Ferrous glycine sulfate;Aluminium phosphate;Aluminum acetate;Zinc chloride;Zinc sulfate, unspecified form	DB14548	Zinc sulfate, unspecified form	DB00677; DB01370; DB01593; DB09130; DB14487; DB14517; DB14518; DB14533	Isoflurophate;Aluminium;Zinc;Copper;Zinc acetate;Aluminium phosphate;Aluminum acetate;Zinc chloride
P02787.TRFE_peptide.11	P02787	Yes	DB00515; DB00677; DB01370; DB01592; DB01593; DB06757; DB09130; DB14487; DB14488; DB14489; DB14490; DB14491; DB14501; DB14517; DB14518; DB14533; DB14548	Cisplatin;Isoflurophate;Aluminium;Iron;Zinc;Manganese;Copper;Zinc acetate;Ferrous gluconate;Ferrous succinate;Ferrous ascorbate;Ferrous fumarate;Ferrous glycine sulfate;Aluminium phosphate;Aluminum acetate;Zinc chloride;Zinc sulfate, unspecified form	DB14548	Zinc sulfate, unspecified form	DB00677; DB01370; DB01593; DB09130; DB14487; DB14517; DB14518; DB14533	Isoflurophate;Aluminium;Zinc;Copper;Zinc acetate;Aluminium phosphate;Aluminum acetate;Zinc chloride
Q06033.ITIH3_peptide	Q06033	No	DB01593; DB14487; DB14533; DB14548	Zinc;Zinc acetate;Zinc chloride;Zinc sulfate, unspecified form	DB14548	Zinc sulfate, unspecified form	DB01593; DB14487; DB14533	Zinc;Zinc acetate;Zinc chloride
P02647.APOA1_peptide.5	P02647	Yes	DB01593; DB09130; DB14487; DB14533; DB14548	Zinc;Copper;Zinc acetate;Zinc chloride;Zinc sulfate, unspecified form	DB14548	Zinc sulfate, unspecified form	DB01593; DB09130; DB14487; DB14533	Zinc;Copper;Zinc acetate;Zinc chloride
P02656.APOC3_peptide.3	P02656	No	DB09130; DB15067	Copper;Volanesorsen	NA	NA	DB09130; DB15067	Copper;Volanesorsen
P00751.CFAB_peptide.4	P00751	No	DB01593; DB14487	Zinc;Zinc acetate	DB02459; DB04491	4-guanidinobenzoic acid;Diisopropylphosphono Group	DB01593; DB06503; DB14487	Zinc;MLN2222;Zinc acetate
P01024.CO3_peptide.18	P01024	No	DB00028; DB01593; DB09130; DB14487; DB14533; DB14548	Human immunoglobulin G;Zinc;Copper;Zinc acetate;Zinc chloride;Zinc sulfate, unspecified form	DB01915; DB14548	S-Hydroxycysteine;Zinc sulfate, unspecified form	DB00028; DB01593; DB06492; DB09130; DB14487; DB14533	Human immunoglobulin G;Zinc;Mirococept;Copper;Zinc acetate;Zinc chloride
P35542.SAA4_peptide.1	P35542	Yes	NA	NA	NA	NA	NA	NA
Q8NF99.ZN397_peptide	Q8NF99	No	NA	NA	NA	NA	NA	NA
P04275.VWF_peptide.1	P04275	Yes	DB00025; DB06081; DB09108; DB09329; DB11606; DB11607; DB13998; DB13999	Antihemophilic factor, human recombinant;Caplacizumab;Simoctocog alfa;Antihemophilic Factor (Recombinant), PEGylated;Susoctocog alfa;Efmoroctocog alfa;Lonoctocog alfa;Moroctocog alfa	NA	NA	DB00025; DB05202; DB06081; DB09329; DB11606; DB11607; DB13998	Antihemophilic factor, human recombinant;Egaptivon pegol;Caplacizumab;Antihemophilic Factor (Recombinant), PEGylated;Susoctocog alfa;Efmoroctocog alfa;Lonoctocog alfa
P49406.RM19_peptide	P49406	No	NA	NA	NA	NA	NA	NA
Q03591.FHR1_peptide	Q03591	Yes	NA	NA	NA	NA	NA	NA
O43866.CD5L_peptide	O43866	No	NA	NA	NA	NA	NA	NA
P57771.RGS8_peptide	P57771	No	NA	NA	NA	NA	NA	NA
P08603.CFAH_peptide.10	P08603	No	DB01593; DB09130; DB14487; DB14533; DB14548	Zinc;Copper;Zinc acetate;Zinc chloride;Zinc sulfate, unspecified form	DB14548	Zinc sulfate, unspecified form	DB01593; DB09130; DB14487; DB14533	Zinc;Copper;Zinc acetate;Zinc chloride
P02774.VTDB_peptide.1	P02774	No	DB11094	Vitamin D	NA	NA	NA	NA
P01024.CO3_peptide.20	P01024	No	DB00028; DB01593; DB09130; DB14487; DB14533; DB14548	Human immunoglobulin G;Zinc;Copper;Zinc acetate;Zinc chloride;Zinc sulfate, unspecified form	DB01915; DB14548	S-Hydroxycysteine;Zinc sulfate, unspecified form	DB00028; DB01593; DB06492; DB09130; DB14487; DB14533	Human immunoglobulin G;Zinc;Mirococept;Copper;Zinc acetate;Zinc chloride
P02787.TRFE_peptide.12	P02787	Yes	DB00515; DB00677; DB01370; DB01592; DB01593; DB06757; DB09130; DB14487; DB14488; DB14489; DB14490; DB14491; DB14501; DB14517; DB14518; DB14533; DB14548	Cisplatin;Isoflurophate;Aluminium;Iron;Zinc;Manganese;Copper;Zinc acetate;Ferrous gluconate;Ferrous succinate;Ferrous ascorbate;Ferrous fumarate;Ferrous glycine sulfate;Aluminium phosphate;Aluminum acetate;Zinc chloride;Zinc sulfate, unspecified form	DB14548	Zinc sulfate, unspecified form	DB00677; DB01370; DB01593; DB09130; DB14487; DB14517; DB14518; DB14533	Isoflurophate;Aluminium;Zinc;Copper;Zinc acetate;Aluminium phosphate;Aluminum acetate;Zinc chloride
P02760.AMBP_peptide.2	P02760	No	NA	NA	NA	NA	NA	NA
Q92854.SEM4D_peptide	Q92854	No	NA	NA	NA	NA	NA	NA
P04003.C4BPA_peptide.3	P04003	No	DB01593; DB09130; DB14487; DB14533; DB14548	Zinc;Copper;Zinc acetate;Zinc chloride;Zinc sulfate, unspecified form	DB14548	Zinc sulfate, unspecified form	DB01593; DB09130; DB14487; DB14533	Zinc;Copper;Zinc acetate;Zinc chloride
P04114.APOB_peptide.13	P04114	No	DB14533; DB14548	Zinc chloride;Zinc sulfate, unspecified form	DB14548	Zinc sulfate, unspecified form	DB14533	Zinc chloride
P04003.C4BPA_peptide.4	P04003	No	DB01593; DB09130; DB14487; DB14533; DB14548	Zinc;Copper;Zinc acetate;Zinc chloride;Zinc sulfate, unspecified form	DB14548	Zinc sulfate, unspecified form	DB01593; DB09130; DB14487; DB14533	Zinc;Copper;Zinc acetate;Zinc chloride
Q15059.BRD3_peptide	Q15059	No	NA	NA	NA	NA	NA	NA
P04114.APOB_peptide.14	P04114	No	DB14533; DB14548	Zinc chloride;Zinc sulfate, unspecified form	DB14548	Zinc sulfate, unspecified form	DB14533	Zinc chloride
P08185.CBG_peptide.1	P08185	No	DB01593; DB09130; DB14487; DB14533; DB14548	Zinc;Copper;Zinc acetate;Zinc chloride;Zinc sulfate, unspecified form	DB14548	Zinc sulfate, unspecified form	DB01593; DB09130; DB14487; DB14533	Zinc;Copper;Zinc acetate;Zinc chloride
P02751.FINC_peptide.7	P02751	No	DB01593; DB08888; DB14487; DB14533; DB14548	Zinc;Ocriplasmin;Zinc acetate;Zinc chloride;Zinc sulfate, unspecified form	DB14548	Zinc sulfate, unspecified form	DB01593; DB06245; DB14487; DB14533	Zinc;Lanoteplase;Zinc acetate;Zinc chloride
P08603.CFAH_peptide.11	P08603	No	DB01593; DB09130; DB14487; DB14533; DB14548	Zinc;Copper;Zinc acetate;Zinc chloride;Zinc sulfate, unspecified form	DB14548	Zinc sulfate, unspecified form	DB01593; DB09130; DB14487; DB14533	Zinc;Copper;Zinc acetate;Zinc chloride
P02654.APOC1_peptide	P02654	No	NA	NA	NA	NA	NA	NA
P12259.FA5_peptide	P12259	No	DB00055; DB05777; DB11300; DB11312; DB11571; DB11572; DB13149; DB13151	Drotrecogin alfa;Thrombomodulin Alfa;Thrombin;Protein C;Human thrombin;Thrombin alfa;Protein S human;Anti-inhibitor coagulant complex	NA	NA	DB00055; DB05777; DB11300; DB13151	Drotrecogin alfa;Thrombomodulin Alfa;Thrombin;Anti-inhibitor coagulant complex
P02787.TRFE_peptide.13	P02787	Yes	DB00515; DB00677; DB01370; DB01592; DB01593; DB06757; DB09130; DB14487; DB14488; DB14489; DB14490; DB14491; DB14501; DB14517; DB14518; DB14533; DB14548	Cisplatin;Isoflurophate;Aluminium;Iron;Zinc;Manganese;Copper;Zinc acetate;Ferrous gluconate;Ferrous succinate;Ferrous ascorbate;Ferrous fumarate;Ferrous glycine sulfate;Aluminium phosphate;Aluminum acetate;Zinc chloride;Zinc sulfate, unspecified form	DB14548	Zinc sulfate, unspecified form	DB00677; DB01370; DB01593; DB09130; DB14487; DB14517; DB14518; DB14533	Isoflurophate;Aluminium;Zinc;Copper;Zinc acetate;Aluminium phosphate;Aluminum acetate;Zinc chloride
P02774.VTDB_peptide.2	P02774	No	DB11094	Vitamin D	NA	NA	NA	NA
P68871.HBB_peptide	P68871	No	DB00893; DB01593; DB06154; DB09112; DB09130; DB09517; DB13995; DB14487; DB14533; DB14548	Iron Dextran;Zinc;Pentaerythritol tetranitrate;Nitrous acid;Copper;Sodium ferric gluconate complex;Ferric pyrophosphate citrate;Zinc acetate;Zinc chloride;Zinc sulfate, unspecified form	DB02126; DB07427; DB07428; DB07645; DB08077; DB08262; DB08632; DB09147; DB14548	4-Carboxycinnamic Acid;2-[(2-methoxy-5-methylphenoxy)methyl]pyridine;4-[(5-methoxy-2-methylphenoxy)methyl]pyridine;Sebacic acid;2-[4-({[(3,5-DICHLOROPHENYL)AMINO]CARBONYL}AMINO)PHENOXY]-2-METHYLPROPANOIC ACID;2,6-dicarboxynaphthalene;Trimesic acid;Ferric pyrophosphate;Zinc sulfate, unspecified form	DB01593; DB08486; DB09112; DB09130; DB13995; DB14487; DB14533	Zinc;Efaproxiral;Nitrous acid;Copper;Ferric pyrophosphate citrate;Zinc acetate;Zinc chloride
P02671.FIBA_peptide.4	P02671	No	DB00009; DB00015; DB00029; DB00031; DB01593; DB05099; DB11300; DB11311; DB11571; DB11572; DB13151; DB14487; DB14533; DB14548	Alteplase;Reteplase;Anistreplase;Tenecteplase;Zinc;Ancrod;Thrombin;Prothrombin;Human thrombin;Thrombin alfa;Anti-inhibitor coagulant complex;Zinc acetate;Zinc chloride;Zinc sulfate, unspecified form	DB14548	Zinc sulfate, unspecified form	DB00015; DB01593; DB04919; DB05099; DB05675; DB06245; DB11300; DB13151; DB14487; DB14533	Reteplase;Zinc;Alfimeprase;Ancrod;EP-2104R;Lanoteplase;Thrombin;Anti-inhibitor coagulant complex;Zinc acetate;Zinc chloride
Q6ZN30.BNC2_peptide	Q6ZN30	No	NA	NA	NA	NA	NA	NA
P05543.THBG_peptide	P05543	No	DB09130	Copper	NA	NA	DB09130	Copper
P02787.TRFE_peptide.14	P02787	No	DB00515; DB00677; DB01370; DB01592; DB01593; DB06757; DB09130; DB14487; DB14488; DB14489; DB14490; DB14491; DB14501; DB14517; DB14518; DB14533; DB14548	Cisplatin;Isoflurophate;Aluminium;Iron;Zinc;Manganese;Copper;Zinc acetate;Ferrous gluconate;Ferrous succinate;Ferrous ascorbate;Ferrous fumarate;Ferrous glycine sulfate;Aluminium phosphate;Aluminum acetate;Zinc chloride;Zinc sulfate, unspecified form	DB14548	Zinc sulfate, unspecified form	DB00677; DB01370; DB01593; DB09130; DB14487; DB14517; DB14518; DB14533	Isoflurophate;Aluminium;Zinc;Copper;Zinc acetate;Aluminium phosphate;Aluminum acetate;Zinc chloride
P08603.CFAH_peptide.12	P08603	No	DB01593; DB09130; DB14487; DB14533; DB14548	Zinc;Copper;Zinc acetate;Zinc chloride;Zinc sulfate, unspecified form	DB14548	Zinc sulfate, unspecified form	DB01593; DB09130; DB14487; DB14533	Zinc;Copper;Zinc acetate;Zinc chloride
P02787.TRFE_peptide.15	P02787	No	DB00515; DB00677; DB01370; DB01592; DB01593; DB06757; DB09130; DB14487; DB14488; DB14489; DB14490; DB14491; DB14501; DB14517; DB14518; DB14533; DB14548	Cisplatin;Isoflurophate;Aluminium;Iron;Zinc;Manganese;Copper;Zinc acetate;Ferrous gluconate;Ferrous succinate;Ferrous ascorbate;Ferrous fumarate;Ferrous glycine sulfate;Aluminium phosphate;Aluminum acetate;Zinc chloride;Zinc sulfate, unspecified form	DB14548	Zinc sulfate, unspecified form	DB00677; DB01370; DB01593; DB09130; DB14487; DB14517; DB14518; DB14533	Isoflurophate;Aluminium;Zinc;Copper;Zinc acetate;Aluminium phosphate;Aluminum acetate;Zinc chloride
P02765.FETUA_peptide	P02765	Yes	DB01593; DB09130; DB14487; DB14533; DB14548	Zinc;Copper;Zinc acetate;Zinc chloride;Zinc sulfate, unspecified form	DB14548	Zinc sulfate, unspecified form	DB01593; DB09130; DB14487; DB14533	Zinc;Copper;Zinc acetate;Zinc chloride
P20851.C4BPB_peptide.1	P20851	No	DB01593; DB14487; DB14533; DB14548	Zinc;Zinc acetate;Zinc chloride;Zinc sulfate, unspecified form	DB14548	Zinc sulfate, unspecified form	DB01593; DB14487; DB14533	Zinc;Zinc acetate;Zinc chloride
P02647.APOA1_peptide.6	P02647	No	DB01593; DB09130; DB14487; DB14533; DB14548	Zinc;Copper;Zinc acetate;Zinc chloride;Zinc sulfate, unspecified form	DB14548	Zinc sulfate, unspecified form	DB01593; DB09130; DB14487; DB14533	Zinc;Copper;Zinc acetate;Zinc chloride
Q9NS85.CAH10_peptide	Q9NS85	No	DB00909	Zonisamide	NA	NA	DB00909	Zonisamide
Q06033.ITIH3_peptide.1	Q06033	Yes	DB01593; DB14487; DB14533; DB14548	Zinc;Zinc acetate;Zinc chloride;Zinc sulfate, unspecified form	DB14548	Zinc sulfate, unspecified form	DB01593; DB14487; DB14533	Zinc;Zinc acetate;Zinc chloride
P19652.A1AG2_peptide	P19652	No	DB00280; DB00281; DB00458; DB01593; DB14487; DB14533; DB14548	Disopyramide;Lidocaine;Imipramine;Zinc;Zinc acetate;Zinc chloride;Zinc sulfate, unspecified form	DB14548	Zinc sulfate, unspecified form	DB01593; DB14487; DB14533	Zinc;Zinc acetate;Zinc chloride
P29622.KAIN_peptide.1	P29622	No	DB01593; DB09130; DB14487	Zinc;Copper;Zinc acetate	NA	NA	DB01593; DB09130; DB14487	Zinc;Copper;Zinc acetate
P06681.CO2_peptide.3	P06681	No	NA	NA	NA	NA	NA	NA
P10909.CLUS_peptide.2	P10909	No	DB01593; DB09130; DB14487; DB14533; DB14548	Zinc;Copper;Zinc acetate;Zinc chloride;Zinc sulfate, unspecified form	DB14548	Zinc sulfate, unspecified form	DB01593; DB09130; DB14487; DB14533	Zinc;Copper;Zinc acetate;Zinc chloride
P25311.ZA2G_peptide.2	P25311	No	DB09130	Copper	DB03721	N-acetyl-alpha-neuraminic acid	DB09130	Copper
P01619.KV320_peptide	P01619	No	DB01593; DB09130; DB14487	Zinc;Copper;Zinc acetate	NA	NA	DB01593; DB09130; DB14487	Zinc;Copper;Zinc acetate
Q14624.ITIH4_peptide.3	Q14624	No	DB01593; DB14487; DB14533; DB14548	Zinc;Zinc acetate;Zinc chloride;Zinc sulfate, unspecified form	DB14548	Zinc sulfate, unspecified form	DB01593; DB14487; DB14533	Zinc;Zinc acetate;Zinc chloride
P10909.CLUS_peptide.3	P10909	No	DB01593; DB09130; DB14487; DB14533; DB14548	Zinc;Copper;Zinc acetate;Zinc chloride;Zinc sulfate, unspecified form	DB14548	Zinc sulfate, unspecified form	DB01593; DB09130; DB14487; DB14533	Zinc;Copper;Zinc acetate;Zinc chloride
P01009.A1AT_peptide.1	P01009	No	DB01593; DB09130; DB14487; DB14533; DB14548	Zinc;Copper;Zinc acetate;Zinc chloride;Zinc sulfate, unspecified form	DB01998; DB03345; DB14548	2-[3,4-Dihydroxy-2-Hydroxymethyl-5-(2-Hydroxy-Nonyl)-Tetrahydro-Furan-2-Yloxy]-6-Hydroxymethyl-Tetra Hydro-Pyran-3,4,5-Triol;Mercaptoethanol;Zinc sulfate, unspecified form	DB01593; DB05481; DB05961; DB09130; DB14487; DB14533	Zinc;Recombinant alpha 1-antitrypsin;PPL-100;Copper;Zinc acetate;Zinc chloride
O43866.CD5L_peptide.1	O43866	No	NA	NA	NA	NA	NA	NA
Q16610.ECM1_peptide	Q16610	Yes	NA	NA	NA	NA	NA	NA
P55056.APOC4_peptide	P55056	No	NA	NA	NA	NA	NA	NA
Q9P2X0.DPM3_peptide	Q9P2X0	No	NA	NA	NA	NA	NA	NA
P00747.PLMN_peptide.1	P00747	No	DB00009; DB00013; DB00015; DB00029; DB00031; DB00086; DB00302; DB00513; DB06692; DB09130	Alteplase;Urokinase;Reteplase;Anistreplase;Tenecteplase;Streptokinase;Tranexamic acid;Aminocaproic acid;Aprotinin;Copper	DB03709	Bicine	DB00013; DB00015; DB00086; DB00513; DB04925; DB06692; DB09130; DB12831	Urokinase;Reteplase;Streptokinase;Aminocaproic acid;Desmoteplase;Aprotinin;Copper;Gabexate
P10643.CO7_peptide.2	P10643	No	NA	NA	NA	NA	NA	NA
P01031.CO5_peptide.4	P01031	No	DB00028; DB01257; DB01593; DB09130; DB11580; DB14487; DB14533; DB14548	Human immunoglobulin G;Eculizumab;Zinc;Copper;Ravulizumab;Zinc acetate;Zinc chloride;Zinc sulfate, unspecified form	DB14548	Zinc sulfate, unspecified form	DB00028; DB01257; DB01593; DB09130; DB11580; DB14487; DB14533	Human immunoglobulin G;Eculizumab;Zinc;Copper;Ravulizumab;Zinc acetate;Zinc chloride
Q9H1X3.DJC25_peptide	Q9H1X3	Yes	NA	NA	NA	NA	NA	NA
P27658.CO8A1_peptide	P27658	No	NA	NA	NA	NA	NA	NA
P06727.APOA4_peptide.4	P06727	No	DB01593; DB09130; DB14487	Zinc;Copper;Zinc acetate	NA	NA	DB01593; DB09130; DB14487	Zinc;Copper;Zinc acetate
O60674.JAK2_peptide	O60674	No	DB08877; DB08895; DB11817; DB11986; DB12010; DB12500; DB15035; DB15822	Ruxolitinib;Tofacitinib;Baricitinib;Entrectinib;Fostamatinib;Fedratinib;Zanubrutinib;Pralsetinib	DB04716; DB07161; DB07162; DB08067	2-tert-butyl-9-fluoro-1,6-dihydrobenzo[h]imidazo[4,5-f]isoquinolin-7-one;5-phenyl-1H-indazol-3-amine;4-(3-amino-1H-indazol-5-yl)-N-tert-butylbenzenesulfonamide;4-[(2-{4-[(CYCLOPROPYLCARBAMOYL)AMINO]-1H-PYRAZOL-3-YL}-1H-BENZIMIDAZOL-6-YL)METHYL]MORPHOLIN-4-IUM	DB05243; DB08895; DB11817; DB11986; DB12010; DB12500; DB15035; DB15822	XL019;Tofacitinib;Baricitinib;Entrectinib;Fostamatinib;Fedratinib;Zanubrutinib;Pralsetinib
P01024.CO3_peptide.21	P01024	No	DB00028; DB01593; DB09130; DB14487; DB14533; DB14548	Human immunoglobulin G;Zinc;Copper;Zinc acetate;Zinc chloride;Zinc sulfate, unspecified form	DB01915; DB14548	S-Hydroxycysteine;Zinc sulfate, unspecified form	DB00028; DB01593; DB06492; DB09130; DB14487; DB14533	Human immunoglobulin G;Zinc;Mirococept;Copper;Zinc acetate;Zinc chloride
P01042.KNG1_peptide.3	P01042	No	DB01593; DB09130; DB14487; DB14533; DB14548	Zinc;Copper;Zinc acetate;Zinc chloride;Zinc sulfate, unspecified form	DB14548	Zinc sulfate, unspecified form	DB01593; DB09130; DB14487; DB14533	Zinc;Copper;Zinc acetate;Zinc chloride
P00734.THRB_peptide	P00734	No	DB00001; DB00006; DB00055; DB00100; DB00170; DB00278; DB01123; DB01593; DB04898; DB05777; DB06404; DB06695; DB09109; DB09130; DB09228; DB09332; DB11166; DB13151; DB13152; DB14487; DB14738	Lepirudin;Bivalirudin;Drotrecogin alfa;Coagulation Factor IX (Recombinant);Menadione;Argatroban;Proflavine;Zinc;Ximelagatran;Thrombomodulin Alfa;Human C1-esterase inhibitor;Dabigatran etexilate;Turoctocog alfa;Copper;Conestat alfa;Kappadione;Antithrombin Alfa;Anti-inhibitor coagulant complex;Coagulation Factor IX Human;Zinc acetate;Turoctocog alfa pegol	DB01725; DB01766; DB01767; DB02287; DB02723; DB03136; DB03159; DB03847; DB03865; DB04136; DB04591; DB04697; DB04722; DB04771; DB04772; DB06838; DB06841; DB06845; DB06850; DB06853; DB06858; DB06859; DB06861; DB06865; DB06866; DB06868; DB06869; DB06878; DB06911; DB06919; DB06929; DB06936; DB06942; DB06947; DB06996; DB07005; DB07016; DB07027; DB07083; DB07088; DB07091; DB07095; DB07105; DB07120; DB0…	2-{2-hydroxy-[1,1'-biphenyl]-3-yl}-1H-1,3-benzodiazole-5-carboximidamide;Beta-(2-Naphthyl)-Alanine;Hemi-Babim;2-(2-hydroxy-phenyl)-3H-benzoimidazole-5-carboxamidine;4-Oxo-2-Phenylmethanesulfonyl-Octahydro-Pyrrolo[1,2-a]Pyrazine-6-Carboxylic Acid [1-(N-Hydroxycarbamimidoyl)-Piperidin-4-Ylmethyl]-Amide;4-Iodobenzo[B]Thiophene-2-Carboxamidine;CRA_8696;gamma-carboxy-L-glutamic acid;6-Chloro-2-(2-Hydr…	DB00006; DB00055; DB00100; DB00278; DB01593; DB04786; DB04898; DB05714; DB05777; DB09109; DB09130; DB09228; DB11166; DB12598; DB12831; DB13151; DB14487	Bivalirudin;Drotrecogin alfa;Coagulation Factor IX (Recombinant);Argatroban;Zinc;Suramin;Ximelagatran;Flovagatran;Thrombomodulin Alfa;Turoctocog alfa;Copper;Conestat alfa;Antithrombin Alfa;Nafamostat;Gabexate;Anti-inhibitor coagulant complex;Zinc acetate
P02750.A2GL_peptide.2	P02750	Yes	DB09130	Copper	NA	NA	DB09130	Copper
P01031.CO5_peptide.5	P01031	No	DB00028; DB01257; DB01593; DB09130; DB11580; DB14487; DB14533; DB14548	Human immunoglobulin G;Eculizumab;Zinc;Copper;Ravulizumab;Zinc acetate;Zinc chloride;Zinc sulfate, unspecified form	DB14548	Zinc sulfate, unspecified form	DB00028; DB01257; DB01593; DB09130; DB11580; DB14487; DB14533	Human immunoglobulin G;Eculizumab;Zinc;Copper;Ravulizumab;Zinc acetate;Zinc chloride
P02652.APOA2_peptide.3	P02652	No	DB01593; DB09130; DB14487	Zinc;Copper;Zinc acetate	NA	NA	DB01593; DB09130; DB14487	Zinc;Copper;Zinc acetate
P00747.PLMN_peptide.2	P00747	No	DB00009; DB00013; DB00015; DB00029; DB00031; DB00086; DB00302; DB00513; DB06692; DB09130	Alteplase;Urokinase;Reteplase;Anistreplase;Tenecteplase;Streptokinase;Tranexamic acid;Aminocaproic acid;Aprotinin;Copper	DB03709	Bicine	DB00013; DB00015; DB00086; DB00513; DB04925; DB06692; DB09130; DB12831	Urokinase;Reteplase;Streptokinase;Aminocaproic acid;Desmoteplase;Aprotinin;Copper;Gabexate
P02647.APOA1_peptide.7	P02647	No	DB01593; DB09130; DB14487; DB14533; DB14548	Zinc;Copper;Zinc acetate;Zinc chloride;Zinc sulfate, unspecified form	DB14548	Zinc sulfate, unspecified form	DB01593; DB09130; DB14487; DB14533	Zinc;Copper;Zinc acetate;Zinc chloride
P10909.CLUS_peptide.4	P10909	No	DB01593; DB09130; DB14487; DB14533; DB14548	Zinc;Copper;Zinc acetate;Zinc chloride;Zinc sulfate, unspecified form	DB14548	Zinc sulfate, unspecified form	DB01593; DB09130; DB14487; DB14533	Zinc;Copper;Zinc acetate;Zinc chloride
P01023.A2MG_peptide.11	P01023	No	DB00102; DB00515; DB00626; DB01593; DB08888; DB12965; DB14487; DB14533; DB14548	Becaplermin;Cisplatin;Bacitracin;Zinc;Ocriplasmin;Silver;Zinc acetate;Zinc chloride;Zinc sulfate, unspecified form	DB14548	Zinc sulfate, unspecified form	DB00102; DB01593; DB12965; DB14487; DB14533	Becaplermin;Zinc;Silver;Zinc acetate;Zinc chloride
P04114.APOB_peptide.15	P04114	No	DB14533; DB14548	Zinc chloride;Zinc sulfate, unspecified form	DB14548	Zinc sulfate, unspecified form	DB14533	Zinc chloride
P19652.A1AG2_peptide.1	P19652	No	DB00280; DB00281; DB00458; DB01593; DB14487; DB14533; DB14548	Disopyramide;Lidocaine;Imipramine;Zinc;Zinc acetate;Zinc chloride;Zinc sulfate, unspecified form	DB14548	Zinc sulfate, unspecified form	DB01593; DB14487; DB14533	Zinc;Zinc acetate;Zinc chloride
P02763.A1AG1_peptide	P02763	No	DB00276; DB00281; DB00396; DB00975	Amsacrine;Lidocaine;Progesterone;Dipyridamole	NA	NA	DB00276	Amsacrine
P01008.ANT3_peptide.3	P01008	No	DB00407; DB00569; DB01109; DB01225; DB06271; DB06754; DB06779; DB06822; DB08813; DB09130; DB09141; DB09258; DB11598	Ardeparin;Fondaparinux;Heparin;Enoxaparin;Sulodexide;Danaparoid;Dalteparin;Tinzaparin;Nadroparin;Copper;Protamine sulfate;Bemiparin;Antithrombin III human	DB04464	N-Formylmethionine	DB00407; DB00569; DB01109; DB05361; DB06271; DB08813; DB09130; DB09258	Ardeparin;Fondaparinux;Heparin;SR-123781A;Sulodexide;Nadroparin;Copper;Bemiparin
P01011.AACT_peptide.5	P01011	No	DB01593; DB14487; DB14533; DB14548	Zinc;Zinc acetate;Zinc chloride;Zinc sulfate, unspecified form	DB14548	Zinc sulfate, unspecified form	DB01593; DB14487; DB14533	Zinc;Zinc acetate;Zinc chloride
P00450.CERU_peptide.9	P00450	No	DB01592; DB01593; DB12965; DB14487; DB14488; DB14489; DB14490; DB14491; DB14501; DB14533; DB14548	Iron;Zinc;Silver;Zinc acetate;Ferrous gluconate;Ferrous succinate;Ferrous ascorbate;Ferrous fumarate;Ferrous glycine sulfate;Zinc chloride;Zinc sulfate, unspecified form	DB14548	Zinc sulfate, unspecified form	DB01593; DB12965; DB14487; DB14533	Zinc;Silver;Zinc acetate;Zinc chloride
P01871.IGHM_peptide.1	P01871	Yes	DB01593; DB14487	Zinc;Zinc acetate	NA	NA	DB01593; DB14487	Zinc;Zinc acetate
P20851.C4BPB_peptide.2	P20851	No	DB01593; DB14487; DB14533; DB14548	Zinc;Zinc acetate;Zinc chloride;Zinc sulfate, unspecified form	DB14548	Zinc sulfate, unspecified form	DB01593; DB14487; DB14533	Zinc;Zinc acetate;Zinc chloride
P43652.AFAM_peptide	P43652	No	DB09130	Copper	NA	NA	DB09130	Copper
P02655.APOC2_peptide.1	P02655	No	DB09130	Copper	NA	NA	DB09130	Copper
P02671.FIBA_peptide.5	P02671	No	DB00009; DB00015; DB00029; DB00031; DB01593; DB05099; DB11300; DB11311; DB11571; DB11572; DB13151; DB14487; DB14533; DB14548	Alteplase;Reteplase;Anistreplase;Tenecteplase;Zinc;Ancrod;Thrombin;Prothrombin;Human thrombin;Thrombin alfa;Anti-inhibitor coagulant complex;Zinc acetate;Zinc chloride;Zinc sulfate, unspecified form	DB14548	Zinc sulfate, unspecified form	DB00015; DB01593; DB04919; DB05099; DB05675; DB06245; DB11300; DB13151; DB14487; DB14533	Reteplase;Zinc;Alfimeprase;Ancrod;EP-2104R;Lanoteplase;Thrombin;Anti-inhibitor coagulant complex;Zinc acetate;Zinc chloride
P01031.CO5_peptide.6	P01031	No	DB00028; DB01257; DB01593; DB09130; DB11580; DB14487; DB14533; DB14548	Human immunoglobulin G;Eculizumab;Zinc;Copper;Ravulizumab;Zinc acetate;Zinc chloride;Zinc sulfate, unspecified form	DB14548	Zinc sulfate, unspecified form	DB00028; DB01257; DB01593; DB09130; DB11580; DB14487; DB14533	Human immunoglobulin G;Eculizumab;Zinc;Copper;Ravulizumab;Zinc acetate;Zinc chloride
P00734.THRB_peptide.1	P00734	No	DB00001; DB00006; DB00055; DB00100; DB00170; DB00278; DB01123; DB01593; DB04898; DB05777; DB06404; DB06695; DB09109; DB09130; DB09228; DB09332; DB11166; DB13151; DB13152; DB14487; DB14738	Lepirudin;Bivalirudin;Drotrecogin alfa;Coagulation Factor IX (Recombinant);Menadione;Argatroban;Proflavine;Zinc;Ximelagatran;Thrombomodulin Alfa;Human C1-esterase inhibitor;Dabigatran etexilate;Turoctocog alfa;Copper;Conestat alfa;Kappadione;Antithrombin Alfa;Anti-inhibitor coagulant complex;Coagulation Factor IX Human;Zinc acetate;Turoctocog alfa pegol	DB01725; DB01766; DB01767; DB02287; DB02723; DB03136; DB03159; DB03847; DB03865; DB04136; DB04591; DB04697; DB04722; DB04771; DB04772; DB06838; DB06841; DB06845; DB06850; DB06853; DB06858; DB06859; DB06861; DB06865; DB06866; DB06868; DB06869; DB06878; DB06911; DB06919; DB06929; DB06936; DB06942; DB06947; DB06996; DB07005; DB07016; DB07027; DB07083; DB07088; DB07091; DB07095; DB07105; DB07120; DB0…	2-{2-hydroxy-[1,1'-biphenyl]-3-yl}-1H-1,3-benzodiazole-5-carboximidamide;Beta-(2-Naphthyl)-Alanine;Hemi-Babim;2-(2-hydroxy-phenyl)-3H-benzoimidazole-5-carboxamidine;4-Oxo-2-Phenylmethanesulfonyl-Octahydro-Pyrrolo[1,2-a]Pyrazine-6-Carboxylic Acid [1-(N-Hydroxycarbamimidoyl)-Piperidin-4-Ylmethyl]-Amide;4-Iodobenzo[B]Thiophene-2-Carboxamidine;CRA_8696;gamma-carboxy-L-glutamic acid;6-Chloro-2-(2-Hydr…	DB00006; DB00055; DB00100; DB00278; DB01593; DB04786; DB04898; DB05714; DB05777; DB09109; DB09130; DB09228; DB11166; DB12598; DB12831; DB13151; DB14487	Bivalirudin;Drotrecogin alfa;Coagulation Factor IX (Recombinant);Argatroban;Zinc;Suramin;Ximelagatran;Flovagatran;Thrombomodulin Alfa;Turoctocog alfa;Copper;Conestat alfa;Antithrombin Alfa;Nafamostat;Gabexate;Anti-inhibitor coagulant complex;Zinc acetate
P19823.ITIH2_peptide.2	P19823	No	DB01593; DB09130; DB14487; DB14533; DB14548	Zinc;Copper;Zinc acetate;Zinc chloride;Zinc sulfate, unspecified form	DB14548	Zinc sulfate, unspecified form	DB01593; DB09130; DB14487; DB14533	Zinc;Copper;Zinc acetate;Zinc chloride
P02647.APOA1_peptide.8	P02647	No	DB01593; DB09130; DB14487; DB14533; DB14548	Zinc;Copper;Zinc acetate;Zinc chloride;Zinc sulfate, unspecified form	DB14548	Zinc sulfate, unspecified form	DB01593; DB09130; DB14487; DB14533	Zinc;Copper;Zinc acetate;Zinc chloride
Q14624.ITIH4_peptide.4	Q14624	No	DB01593; DB14487; DB14533; DB14548	Zinc;Zinc acetate;Zinc chloride;Zinc sulfate, unspecified form	DB14548	Zinc sulfate, unspecified form	DB01593; DB14487; DB14533	Zinc;Zinc acetate;Zinc chloride
P01023.A2MG_peptide.12	P01023	No	DB00102; DB00515; DB00626; DB01593; DB08888; DB12965; DB14487; DB14533; DB14548	Becaplermin;Cisplatin;Bacitracin;Zinc;Ocriplasmin;Silver;Zinc acetate;Zinc chloride;Zinc sulfate, unspecified form	DB14548	Zinc sulfate, unspecified form	DB00102; DB01593; DB12965; DB14487; DB14533	Becaplermin;Zinc;Silver;Zinc acetate;Zinc chloride
P00450.CERU_peptide.10	P00450	No	DB01592; DB01593; DB12965; DB14487; DB14488; DB14489; DB14490; DB14491; DB14501; DB14533; DB14548	Iron;Zinc;Silver;Zinc acetate;Ferrous gluconate;Ferrous succinate;Ferrous ascorbate;Ferrous fumarate;Ferrous glycine sulfate;Zinc chloride;Zinc sulfate, unspecified form	DB14548	Zinc sulfate, unspecified form	DB01593; DB12965; DB14487; DB14533	Zinc;Silver;Zinc acetate;Zinc chloride
P02790.HEMO_peptide.5	P02790	No	DB14533; DB14548	Zinc chloride;Zinc sulfate, unspecified form	DB14548	Zinc sulfate, unspecified form	DB14533	Zinc chloride
P04114.APOB_peptide.16	P04114	Yes	DB14533; DB14548	Zinc chloride;Zinc sulfate, unspecified form	DB14548	Zinc sulfate, unspecified form	DB14533	Zinc chloride
P01008.ANT3_peptide.4	P01008	No	DB00407; DB00569; DB01109; DB01225; DB06271; DB06754; DB06779; DB06822; DB08813; DB09130; DB09141; DB09258; DB11598	Ardeparin;Fondaparinux;Heparin;Enoxaparin;Sulodexide;Danaparoid;Dalteparin;Tinzaparin;Nadroparin;Copper;Protamine sulfate;Bemiparin;Antithrombin III human	DB04464	N-Formylmethionine	DB00407; DB00569; DB01109; DB05361; DB06271; DB08813; DB09130; DB09258	Ardeparin;Fondaparinux;Heparin;SR-123781A;Sulodexide;Nadroparin;Copper;Bemiparin
A0A075B6Q5.HV364_peptide.1	A0A075B6Q5	No	NA	NA	NA	NA	NA	NA
A0A0C4DH42.HV366_peptide	A0A0C4DH42	No	NA	NA	NA	NA	NA	NA
A0A0B4J1V6.HV373_peptide	A0A0B4J1V6	No	NA	NA	NA	NA	NA	NA
A0A0C4DH36.HV338_peptide	A0A0C4DH36	Yes	NA	NA	NA	NA	NA	NA
P27169.PON1_peptide	P27169	Yes	DB01327; DB01593; DB09130; DB14487; DB14533; DB14548	Cefazolin;Zinc;Copper;Zinc acetate;Zinc chloride;Zinc sulfate, unspecified form	DB14548	Zinc sulfate, unspecified form	DB01593; DB09130; DB14487; DB14533	Zinc;Copper;Zinc acetate;Zinc chloride
P07358.CO8B_peptide.1	P07358	No	DB01593; DB09130; DB14487	Zinc;Copper;Zinc acetate	NA	NA	DB01593; DB09130; DB14487	Zinc;Copper;Zinc acetate
P02774.VTDB_peptide.3	P02774	No	DB11094	Vitamin D	NA	NA	NA	NA
P04114.APOB_peptide.17	P04114	No	DB14533; DB14548	Zinc chloride;Zinc sulfate, unspecified form	DB14548	Zinc sulfate, unspecified form	DB14533	Zinc chloride
P02790.HEMO_peptide.6	P02790	No	DB14533; DB14548	Zinc chloride;Zinc sulfate, unspecified form	DB14548	Zinc sulfate, unspecified form	DB14533	Zinc chloride
P02760.AMBP_peptide.3	P02760	No	NA	NA	NA	NA	NA	NA
P02751.FINC_peptide.8	P02751	No	DB01593; DB08888; DB14487; DB14533; DB14548	Zinc;Ocriplasmin;Zinc acetate;Zinc chloride;Zinc sulfate, unspecified form	DB14548	Zinc sulfate, unspecified form	DB01593; DB06245; DB14487; DB14533	Zinc;Lanoteplase;Zinc acetate;Zinc chloride
P04114.APOB_peptide.18	P04114	No	DB14533; DB14548	Zinc chloride;Zinc sulfate, unspecified form	DB14548	Zinc sulfate, unspecified form	DB14533	Zinc chloride
P00450.CERU_peptide.11	P00450	No	DB01592; DB01593; DB12965; DB14487; DB14488; DB14489; DB14490; DB14491; DB14501; DB14533; DB14548	Iron;Zinc;Silver;Zinc acetate;Ferrous gluconate;Ferrous succinate;Ferrous ascorbate;Ferrous fumarate;Ferrous glycine sulfate;Zinc chloride;Zinc sulfate, unspecified form	DB14548	Zinc sulfate, unspecified form	DB01593; DB12965; DB14487; DB14533	Zinc;Silver;Zinc acetate;Zinc chloride
P00450.CERU_peptide.12	P00450	No	DB01592; DB01593; DB12965; DB14487; DB14488; DB14489; DB14490; DB14491; DB14501; DB14533; DB14548	Iron;Zinc;Silver;Zinc acetate;Ferrous gluconate;Ferrous succinate;Ferrous ascorbate;Ferrous fumarate;Ferrous glycine sulfate;Zinc chloride;Zinc sulfate, unspecified form	DB14548	Zinc sulfate, unspecified form	DB01593; DB12965; DB14487; DB14533	Zinc;Silver;Zinc acetate;Zinc chloride
P01024.CO3_peptide.23	P01024	No	DB00028; DB01593; DB09130; DB14487; DB14533; DB14548	Human immunoglobulin G;Zinc;Copper;Zinc acetate;Zinc chloride;Zinc sulfate, unspecified form	DB01915; DB14548	S-Hydroxycysteine;Zinc sulfate, unspecified form	DB00028; DB01593; DB06492; DB09130; DB14487; DB14533	Human immunoglobulin G;Zinc;Mirococept;Copper;Zinc acetate;Zinc chloride
P05546.HEP2_peptide	P05546	No	DB00407; DB01593; DB06271; DB09130; DB09258; DB14487; DB14533; DB14548	Ardeparin;Zinc;Sulodexide;Copper;Bemiparin;Zinc acetate;Zinc chloride;Zinc sulfate, unspecified form	DB14548	Zinc sulfate, unspecified form	DB00407; DB01593; DB06271; DB09130; DB09258; DB14487; DB14533	Ardeparin;Zinc;Sulodexide;Copper;Bemiparin;Zinc acetate;Zinc chloride
Q14624.ITIH4_peptide.5	Q14624	No	DB01593; DB14487; DB14533; DB14548	Zinc;Zinc acetate;Zinc chloride;Zinc sulfate, unspecified form	DB14548	Zinc sulfate, unspecified form	DB01593; DB14487; DB14533	Zinc;Zinc acetate;Zinc chloride
P19827.ITIH1_peptide	P19827	No	DB01593; DB14487; DB14533; DB14548	Zinc;Zinc acetate;Zinc chloride;Zinc sulfate, unspecified form	DB14548	Zinc sulfate, unspecified form	DB01593; DB14487; DB14533	Zinc;Zinc acetate;Zinc chloride
Q13330.MTA1_peptide	Q13330	No	NA	NA	NA	NA	NA	NA
P01008.ANT3_peptide.5	P01008	No	DB00407; DB00569; DB01109; DB01225; DB06271; DB06754; DB06779; DB06822; DB08813; DB09130; DB09141; DB09258; DB11598	Ardeparin;Fondaparinux;Heparin;Enoxaparin;Sulodexide;Danaparoid;Dalteparin;Tinzaparin;Nadroparin;Copper;Protamine sulfate;Bemiparin;Antithrombin III human	DB04464	N-Formylmethionine	DB00407; DB00569; DB01109; DB05361; DB06271; DB08813; DB09130; DB09258	Ardeparin;Fondaparinux;Heparin;SR-123781A;Sulodexide;Nadroparin;Copper;Bemiparin
Q14520.HABP2_peptide	Q14520	No	DB08818	Hyaluronic acid	NA	NA	NA	NA
P00736.C1R_peptide	P00736	No	DB00110; DB01593; DB06404; DB09228; DB14487; DB14533; DB14548	Palivizumab;Zinc;Human C1-esterase inhibitor;Conestat alfa;Zinc acetate;Zinc chloride;Zinc sulfate, unspecified form	DB14548	Zinc sulfate, unspecified form	DB00110; DB00111; DB01593; DB09228; DB14487; DB14533	Palivizumab;Daclizumab;Zinc;Conestat alfa;Zinc acetate;Zinc chloride
P02787.TRFE_peptide.16	P02787	Yes	DB00515; DB00677; DB01370; DB01592; DB01593; DB06757; DB09130; DB14487; DB14488; DB14489; DB14490; DB14491; DB14501; DB14517; DB14518; DB14533; DB14548	Cisplatin;Isoflurophate;Aluminium;Iron;Zinc;Manganese;Copper;Zinc acetate;Ferrous gluconate;Ferrous succinate;Ferrous ascorbate;Ferrous fumarate;Ferrous glycine sulfate;Aluminium phosphate;Aluminum acetate;Zinc chloride;Zinc sulfate, unspecified form	DB14548	Zinc sulfate, unspecified form	DB00677; DB01370; DB01593; DB09130; DB14487; DB14517; DB14518; DB14533	Isoflurophate;Aluminium;Zinc;Copper;Zinc acetate;Aluminium phosphate;Aluminum acetate;Zinc chloride
P02746.C1QB_peptide	P02746	No	DB00002; DB00110; DB00112; DB01593; DB14487; DB14533; DB14548	Cetuximab;Palivizumab;Bevacizumab;Zinc;Zinc acetate;Zinc chloride;Zinc sulfate, unspecified form	DB14548	Zinc sulfate, unspecified form	DB00110; DB00111; DB00112; DB01593; DB14487; DB14533	Palivizumab;Daclizumab;Bevacizumab;Zinc;Zinc acetate;Zinc chloride
P13671.CO6_peptide.1	P13671	No	NA	NA	NA	NA	NA	NA
P08697.A2AP_peptide.1	P08697	No	DB08888; DB09130	Ocriplasmin;Copper	NA	NA	DB09130	Copper
P02790.HEMO_peptide.7	P02790	No	DB14533; DB14548	Zinc chloride;Zinc sulfate, unspecified form	DB14548	Zinc sulfate, unspecified form	DB14533	Zinc chloride
Q8WZ42.TITIN_peptide	Q8WZ42	No	NA	NA	NA	NA	NA	NA
P27169.PON1_peptide.1	P27169	No	DB01327; DB01593; DB09130; DB14487; DB14533; DB14548	Cefazolin;Zinc;Copper;Zinc acetate;Zinc chloride;Zinc sulfate, unspecified form	DB14548	Zinc sulfate, unspecified form	DB01593; DB09130; DB14487; DB14533	Zinc;Copper;Zinc acetate;Zinc chloride
P02774.VTDB_peptide.4	P02774	No	DB11094	Vitamin D	NA	NA	NA	NA
P04004.VTNC_peptide.2	P04004	No	DB00054; DB01593; DB09130; DB14487; DB14533; DB14548	Abciximab;Zinc;Copper;Zinc acetate;Zinc chloride;Zinc sulfate, unspecified form	DB14548	Zinc sulfate, unspecified form	DB01593; DB09130; DB14487; DB14533	Zinc;Copper;Zinc acetate;Zinc chloride
P01023.A2MG_peptide.13	P01023	No	DB00102; DB00515; DB00626; DB01593; DB08888; DB12965; DB14487; DB14533; DB14548	Becaplermin;Cisplatin;Bacitracin;Zinc;Ocriplasmin;Silver;Zinc acetate;Zinc chloride;Zinc sulfate, unspecified form	DB14548	Zinc sulfate, unspecified form	DB00102; DB01593; DB12965; DB14487; DB14533	Becaplermin;Zinc;Silver;Zinc acetate;Zinc chloride
P19823.ITIH2_peptide.3	P19823	No	DB01593; DB09130; DB14487; DB14533; DB14548	Zinc;Copper;Zinc acetate;Zinc chloride;Zinc sulfate, unspecified form	DB14548	Zinc sulfate, unspecified form	DB01593; DB09130; DB14487; DB14533	Zinc;Copper;Zinc acetate;Zinc chloride
P29622.KAIN_peptide.2	P29622	No	DB01593; DB09130; DB14487	Zinc;Copper;Zinc acetate	NA	NA	DB01593; DB09130; DB14487	Zinc;Copper;Zinc acetate
Q9H5Q4.TFB2M_peptide	Q9H5Q4	No	NA	NA	NA	NA	NA	NA
Q14197.ICT1_peptide	Q14197	No	NA	NA	NA	NA	NA	NA
P02749.APOH_peptide.3	P02749	No	DB09130	Copper	NA	NA	DB05446; DB09130	LJP 1082;Copper
P02760.AMBP_peptide.4	P02760	No	NA	NA	NA	NA	NA	NA
P48167.GLRB_peptide	P48167	No	DB00145; DB00431	Glycine;Lindane	DB14009	Medical Cannabis	DB05885; DB09061; DB14009; DB14011	Seletracetam;Cannabidiol;Medical Cannabis;Nabiximols
P02751.FINC_peptide.10	P02751	No	DB01593; DB08888; DB14487; DB14533; DB14548	Zinc;Ocriplasmin;Zinc acetate;Zinc chloride;Zinc sulfate, unspecified form	DB14548	Zinc sulfate, unspecified form	DB01593; DB06245; DB14487; DB14533	Zinc;Lanoteplase;Zinc acetate;Zinc chloride
P00751.CFAB_peptide.5	P00751	No	DB01593; DB14487	Zinc;Zinc acetate	DB02459; DB04491	4-guanidinobenzoic acid;Diisopropylphosphono Group	DB01593; DB06503; DB14487	Zinc;MLN2222;Zinc acetate
P00751.CFAB_peptide.6	P00751	No	DB01593; DB14487	Zinc;Zinc acetate	DB02459; DB04491	4-guanidinobenzoic acid;Diisopropylphosphono Group	DB01593; DB06503; DB14487	Zinc;MLN2222;Zinc acetate
P01024.CO3_peptide.24	P01024	No	DB00028; DB01593; DB09130; DB14487; DB14533; DB14548	Human immunoglobulin G;Zinc;Copper;Zinc acetate;Zinc chloride;Zinc sulfate, unspecified form	DB01915; DB14548	S-Hydroxycysteine;Zinc sulfate, unspecified form	DB00028; DB01593; DB06492; DB09130; DB14487; DB14533	Human immunoglobulin G;Zinc;Mirococept;Copper;Zinc acetate;Zinc chloride
P55058.PLTP_peptide	P55058	No	NA	NA	NA	NA	NA	NA
P19823.ITIH2_peptide.4	P19823	No	DB01593; DB09130; DB14487; DB14533; DB14548	Zinc;Copper;Zinc acetate;Zinc chloride;Zinc sulfate, unspecified form	DB14548	Zinc sulfate, unspecified form	DB01593; DB09130; DB14487; DB14533	Zinc;Copper;Zinc acetate;Zinc chloride
P26440.IVD_peptide	P26440	No	DB03147	Flavin adenine dinucleotide	DB04036	Coenzyme A persulfide	NA	NA
P22352.GPX3_peptide	P22352	No	DB00143	Glutathione	DB03310	Glutathione disulfide	DB00143	Glutathione
P02774.VTDB_peptide.5	P02774	No	DB11094	Vitamin D	NA	NA	NA	NA
P01019.ANGT_peptide.4	P01019	No	DB01593; DB09130; DB14487	Zinc;Copper;Zinc acetate	NA	NA	DB01593; DB09130; DB12548; DB14487	Zinc;Copper;Sparsentan;Zinc acetate
P04114.APOB_peptide.19	P04114	Yes	DB14533; DB14548	Zinc chloride;Zinc sulfate, unspecified form	DB14548	Zinc sulfate, unspecified form	DB14533	Zinc chloride
P02774.VTDB_peptide.6	P02774	No	DB11094	Vitamin D	NA	NA	NA	NA
P04114.APOB_peptide.20	P04114	No	DB14533; DB14548	Zinc chloride;Zinc sulfate, unspecified form	DB14548	Zinc sulfate, unspecified form	DB14533	Zinc chloride
P01031.CO5_peptide.7	P01031	No	DB00028; DB01257; DB01593; DB09130; DB11580; DB14487; DB14533; DB14548	Human immunoglobulin G;Eculizumab;Zinc;Copper;Ravulizumab;Zinc acetate;Zinc chloride;Zinc sulfate, unspecified form	DB14548	Zinc sulfate, unspecified form	DB00028; DB01257; DB01593; DB09130; DB11580; DB14487; DB14533	Human immunoglobulin G;Eculizumab;Zinc;Copper;Ravulizumab;Zinc acetate;Zinc chloride
P05155.IC1_peptide.2	P05155	No	DB09130	Copper	NA	NA	DB05961; DB09130	PPL-100;Copper
Q96IY4.CBPB2_peptide.1	Q96IY4	Yes	DB11311	Prothrombin	NA	NA	DB05712	AZD-9684
P02747.C1QC_peptide	P02747	No	DB00002; DB00110; DB00112; DB01593; DB09130; DB14487; DB14533; DB14548	Cetuximab;Palivizumab;Bevacizumab;Zinc;Copper;Zinc acetate;Zinc chloride;Zinc sulfate, unspecified form	DB14548	Zinc sulfate, unspecified form	DB00110; DB00111; DB00112; DB01593; DB09130; DB14487; DB14533	Palivizumab;Daclizumab;Bevacizumab;Zinc;Copper;Zinc acetate;Zinc chloride
P02652.APOA2_peptide.4	P02652	No	DB01593; DB09130; DB14487	Zinc;Copper;Zinc acetate	NA	NA	DB01593; DB09130; DB14487	Zinc;Copper;Zinc acetate
P01023.A2MG_peptide.14	P01023	No	DB00102; DB00515; DB00626; DB01593; DB08888; DB12965; DB14487; DB14533; DB14548	Becaplermin;Cisplatin;Bacitracin;Zinc;Ocriplasmin;Silver;Zinc acetate;Zinc chloride;Zinc sulfate, unspecified form	DB14548	Zinc sulfate, unspecified form	DB00102; DB01593; DB12965; DB14487; DB14533	Becaplermin;Zinc;Silver;Zinc acetate;Zinc chloride
P01011.AACT_peptide.7	P01011	No	DB01593; DB14487; DB14533; DB14548	Zinc;Zinc acetate;Zinc chloride;Zinc sulfate, unspecified form	DB14548	Zinc sulfate, unspecified form	DB01593; DB14487; DB14533	Zinc;Zinc acetate;Zinc chloride
P04114.APOB_peptide.21	P04114	No	DB14533; DB14548	Zinc chloride;Zinc sulfate, unspecified form	DB14548	Zinc sulfate, unspecified form	DB14533	Zinc chloride
P04003.C4BPA_peptide.5	P04003	No	DB01593; DB09130; DB14487; DB14533; DB14548	Zinc;Copper;Zinc acetate;Zinc chloride;Zinc sulfate, unspecified form	DB14548	Zinc sulfate, unspecified form	DB01593; DB09130; DB14487; DB14533	Zinc;Copper;Zinc acetate;Zinc chloride
P01031.CO5_peptide.8	P01031	No	DB00028; DB01257; DB01593; DB09130; DB11580; DB14487; DB14533; DB14548	Human immunoglobulin G;Eculizumab;Zinc;Copper;Ravulizumab;Zinc acetate;Zinc chloride;Zinc sulfate, unspecified form	DB14548	Zinc sulfate, unspecified form	DB00028; DB01257; DB01593; DB09130; DB11580; DB14487; DB14533	Human immunoglobulin G;Eculizumab;Zinc;Copper;Ravulizumab;Zinc acetate;Zinc chloride
Q9P104.DOK5_peptide	Q9P104	No	NA	NA	NA	NA	NA	NA
P01023.A2MG_peptide.15	P01023	No	DB00102; DB00515; DB00626; DB01593; DB08888; DB12965; DB14487; DB14533; DB14548	Becaplermin;Cisplatin;Bacitracin;Zinc;Ocriplasmin;Silver;Zinc acetate;Zinc chloride;Zinc sulfate, unspecified form	DB14548	Zinc sulfate, unspecified form	DB00102; DB01593; DB12965; DB14487; DB14533	Becaplermin;Zinc;Silver;Zinc acetate;Zinc chloride
A0A0C4DH68.KV224_peptide.1	A0A0C4DH68	Yes	NA	NA	NA	NA	NA	NA
P29622.KAIN_peptide.3	P29622	No	DB01593; DB09130; DB14487	Zinc;Copper;Zinc acetate	NA	NA	DB01593; DB09130; DB14487	Zinc;Copper;Zinc acetate
P00747.PLMN_peptide.3	P00747	No	DB00009; DB00013; DB00015; DB00029; DB00031; DB00086; DB00302; DB00513; DB06692; DB09130	Alteplase;Urokinase;Reteplase;Anistreplase;Tenecteplase;Streptokinase;Tranexamic acid;Aminocaproic acid;Aprotinin;Copper	DB03709	Bicine	DB00013; DB00015; DB00086; DB00513; DB04925; DB06692; DB09130; DB12831	Urokinase;Reteplase;Streptokinase;Aminocaproic acid;Desmoteplase;Aprotinin;Copper;Gabexate
P55157.MTP_peptide	P55157	No	DB08827	Lomitapide	DB01094	Hesperetin	DB04852; DB05678; DB08827	Implitapide;SLx-4090;Lomitapide
Q14624.ITIH4_peptide.6	Q14624	No	DB01593; DB14487; DB14533; DB14548	Zinc;Zinc acetate;Zinc chloride;Zinc sulfate, unspecified form	DB14548	Zinc sulfate, unspecified form	DB01593; DB14487; DB14533	Zinc;Zinc acetate;Zinc chloride
P04114.APOB_peptide.23	P04114	Yes	DB14533; DB14548	Zinc chloride;Zinc sulfate, unspecified form	DB14548	Zinc sulfate, unspecified form	DB14533	Zinc chloride
P43652.AFAM_peptide.1	P43652	No	DB09130	Copper	NA	NA	DB09130	Copper
P02751.FINC_peptide.11	P02751	No	DB01593; DB08888; DB14487; DB14533; DB14548	Zinc;Ocriplasmin;Zinc acetate;Zinc chloride;Zinc sulfate, unspecified form	DB14548	Zinc sulfate, unspecified form	DB01593; DB06245; DB14487; DB14533	Zinc;Lanoteplase;Zinc acetate;Zinc chloride
P02751.FINC_peptide.12	P02751	No	DB01593; DB08888; DB14487; DB14533; DB14548	Zinc;Ocriplasmin;Zinc acetate;Zinc chloride;Zinc sulfate, unspecified form	DB14548	Zinc sulfate, unspecified form	DB01593; DB06245; DB14487; DB14533	Zinc;Lanoteplase;Zinc acetate;Zinc chloride
P04114.APOB_peptide.24	P04114	No	DB14533; DB14548	Zinc chloride;Zinc sulfate, unspecified form	DB14548	Zinc sulfate, unspecified form	DB14533	Zinc chloride
P08603.CFAH_peptide.14	P08603	No	DB01593; DB09130; DB14487; DB14533; DB14548	Zinc;Copper;Zinc acetate;Zinc chloride;Zinc sulfate, unspecified form	DB14548	Zinc sulfate, unspecified form	DB01593; DB09130; DB14487; DB14533	Zinc;Copper;Zinc acetate;Zinc chloride
P02652.APOA2_peptide.5	P02652	No	DB01593; DB09130; DB14487	Zinc;Copper;Zinc acetate	NA	NA	DB01593; DB09130; DB14487	Zinc;Copper;Zinc acetate
P02652.APOA2_peptide.6	P02652	No	DB01593; DB09130; DB14487	Zinc;Copper;Zinc acetate	NA	NA	DB01593; DB09130; DB14487	Zinc;Copper;Zinc acetate
P01024.CO3_peptide.26	P01024	No	DB00028; DB01593; DB09130; DB14487; DB14533; DB14548	Human immunoglobulin G;Zinc;Copper;Zinc acetate;Zinc chloride;Zinc sulfate, unspecified form	DB01915; DB14548	S-Hydroxycysteine;Zinc sulfate, unspecified form	DB00028; DB01593; DB06492; DB09130; DB14487; DB14533	Human immunoglobulin G;Zinc;Mirococept;Copper;Zinc acetate;Zinc chloride
P01591.IGJ_peptide.1	P01591	No	DB01593; DB14487; DB14533; DB14548	Zinc;Zinc acetate;Zinc chloride;Zinc sulfate, unspecified form	DB14548	Zinc sulfate, unspecified form	DB01593; DB14487; DB14533	Zinc;Zinc acetate;Zinc chloride
Q6ZMW3.EMAL6_peptide	Q6ZMW3	No	NA	NA	NA	NA	NA	NA
P01009.A1AT_peptide.2	P01009	No	DB01593; DB09130; DB14487; DB14533; DB14548	Zinc;Copper;Zinc acetate;Zinc chloride;Zinc sulfate, unspecified form	DB01998; DB03345; DB14548	2-[3,4-Dihydroxy-2-Hydroxymethyl-5-(2-Hydroxy-Nonyl)-Tetrahydro-Furan-2-Yloxy]-6-Hydroxymethyl-Tetra Hydro-Pyran-3,4,5-Triol;Mercaptoethanol;Zinc sulfate, unspecified form	DB01593; DB05481; DB05961; DB09130; DB14487; DB14533	Zinc;Recombinant alpha 1-antitrypsin;PPL-100;Copper;Zinc acetate;Zinc chloride
P02458.CO2A1_peptide	P02458	No	DB00048	Collagenase clostridium histolyticum	NA	NA	DB00048	Collagenase clostridium histolyticum
P00450.CERU_peptide.13	P00450	No	DB01592; DB01593; DB12965; DB14487; DB14488; DB14489; DB14490; DB14491; DB14501; DB14533; DB14548	Iron;Zinc;Silver;Zinc acetate;Ferrous gluconate;Ferrous succinate;Ferrous ascorbate;Ferrous fumarate;Ferrous glycine sulfate;Zinc chloride;Zinc sulfate, unspecified form	DB14548	Zinc sulfate, unspecified form	DB01593; DB12965; DB14487; DB14533	Zinc;Silver;Zinc acetate;Zinc chloride
P03952.KLKB1_peptide	P03952	No	DB01593; DB05311; DB06404; DB09228; DB14487; DB14533; DB14548; DB14597; DB15982	Zinc;Ecallantide;Human C1-esterase inhibitor;Conestat alfa;Zinc acetate;Zinc chloride;Zinc sulfate, unspecified form;Lanadelumab;Berotralstat	DB14548	Zinc sulfate, unspecified form	DB01593; DB05311; DB09228; DB12831; DB14487; DB14533; DB14597	Zinc;Ecallantide;Conestat alfa;Gabexate;Zinc acetate;Zinc chloride;Lanadelumab
Q96PD5.PGRP2_peptide.3	Q96PD5	No	DB01593; DB09130; DB14487; DB14533; DB14548	Zinc;Copper;Zinc acetate;Zinc chloride;Zinc sulfate, unspecified form	DB14548	Zinc sulfate, unspecified form	DB01593; DB09130; DB14487; DB14533	Zinc;Copper;Zinc acetate;Zinc chloride
P29622.KAIN_peptide.4	P29622	No	DB01593; DB09130; DB14487	Zinc;Copper;Zinc acetate	NA	NA	DB01593; DB09130; DB14487	Zinc;Copper;Zinc acetate
P01008.ANT3_peptide.6	P01008	No	DB00407; DB00569; DB01109; DB01225; DB06271; DB06754; DB06779; DB06822; DB08813; DB09130; DB09141; DB09258; DB11598	Ardeparin;Fondaparinux;Heparin;Enoxaparin;Sulodexide;Danaparoid;Dalteparin;Tinzaparin;Nadroparin;Copper;Protamine sulfate;Bemiparin;Antithrombin III human	DB04464	N-Formylmethionine	DB00407; DB00569; DB01109; DB05361; DB06271; DB08813; DB09130; DB09258	Ardeparin;Fondaparinux;Heparin;SR-123781A;Sulodexide;Nadroparin;Copper;Bemiparin
P09871.C1S_peptide.4	P09871	No	DB01593; DB06404; DB09130; DB09228; DB14487; DB14533; DB14548	Zinc;Human C1-esterase inhibitor;Copper;Conestat alfa;Zinc acetate;Zinc chloride;Zinc sulfate, unspecified form	DB02371; DB14548	2-(2-Hydroxy-1,1-Dihydroxymethyl-Ethylamino)-Ethanesulfonic Acid;Zinc sulfate, unspecified form	DB01593; DB09130; DB09228; DB14487; DB14533	Zinc;Copper;Conestat alfa;Zinc acetate;Zinc chloride
P00751.CFAB_peptide.7	P00751	No	DB01593; DB14487	Zinc;Zinc acetate	DB02459; DB04491	4-guanidinobenzoic acid;Diisopropylphosphono Group	DB01593; DB06503; DB14487	Zinc;MLN2222;Zinc acetate
P02751.FINC_peptide.13	P02751	No	DB01593; DB08888; DB14487; DB14533; DB14548	Zinc;Ocriplasmin;Zinc acetate;Zinc chloride;Zinc sulfate, unspecified form	DB14548	Zinc sulfate, unspecified form	DB01593; DB06245; DB14487; DB14533	Zinc;Lanoteplase;Zinc acetate;Zinc chloride
P01876.IGHA1_peptide.3	P01876	No	DB01593; DB14487	Zinc;Zinc acetate	NA	NA	DB01593; DB14487	Zinc;Zinc acetate
P07358.CO8B_peptide.2	P07358	Yes	DB01593; DB09130; DB14487	Zinc;Copper;Zinc acetate	NA	NA	DB01593; DB09130; DB14487	Zinc;Copper;Zinc acetate
P47989.XDH_peptide	P47989	No	DB00437; DB00583; DB03147; DB04854	Allopurinol;Levocarnitine;Flavin adenine dinucleotide;Febuxostat	DB01685; DB03328; DB03841	Topiroxostat;Dioxo(sulfanyl)molybdenum;Niraxostat	DB00583; DB03516; DB05262	Levocarnitine;Eniluracil;Oxypurinol
P02790.HEMO_peptide.9	P02790	No	DB14533; DB14548	Zinc chloride;Zinc sulfate, unspecified form	DB14548	Zinc sulfate, unspecified form	DB14533	Zinc chloride
Q401N2.ZACN_peptide	Q401N2	No	NA	NA	NA	NA	NA	NA
P13671.CO6_peptide.2	P13671	No	NA	NA	NA	NA	NA	NA
P04196.HRG_peptide.5	P04196	Yes	DB14533; DB14548	Zinc chloride;Zinc sulfate, unspecified form	DB14548	Zinc sulfate, unspecified form	DB14533	Zinc chloride
P02649.APOE_peptide.1	P02649	Yes	DB01593; DB09130; DB14487; DB14533; DB14548	Zinc;Copper;Zinc acetate;Zinc chloride;Zinc sulfate, unspecified form	DB14548	Zinc sulfate, unspecified form	DB01593; DB09130; DB14487; DB14533	Zinc;Copper;Zinc acetate;Zinc chloride
P02751.FINC_peptide.14	P02751	No	DB01593; DB08888; DB14487; DB14533; DB14548	Zinc;Ocriplasmin;Zinc acetate;Zinc chloride;Zinc sulfate, unspecified form	DB14548	Zinc sulfate, unspecified form	DB01593; DB06245; DB14487; DB14533	Zinc;Lanoteplase;Zinc acetate;Zinc chloride
P08603.CFAH_peptide.15	P08603	No	DB01593; DB09130; DB14487; DB14533; DB14548	Zinc;Copper;Zinc acetate;Zinc chloride;Zinc sulfate, unspecified form	DB14548	Zinc sulfate, unspecified form	DB01593; DB09130; DB14487; DB14533	Zinc;Copper;Zinc acetate;Zinc chloride
P12259.FA5_peptide.1	P12259	No	DB00055; DB05777; DB11300; DB11312; DB11571; DB11572; DB13149; DB13151	Drotrecogin alfa;Thrombomodulin Alfa;Thrombin;Protein C;Human thrombin;Thrombin alfa;Protein S human;Anti-inhibitor coagulant complex	NA	NA	DB00055; DB05777; DB11300; DB13151	Drotrecogin alfa;Thrombomodulin Alfa;Thrombin;Anti-inhibitor coagulant complex
P55056.APOC4_peptide.1	P55056	No	NA	NA	NA	NA	NA	NA
P02751.FINC_peptide.15	P02751	No	DB01593; DB08888; DB14487; DB14533; DB14548	Zinc;Ocriplasmin;Zinc acetate;Zinc chloride;Zinc sulfate, unspecified form	DB14548	Zinc sulfate, unspecified form	DB01593; DB06245; DB14487; DB14533	Zinc;Lanoteplase;Zinc acetate;Zinc chloride
P19827.ITIH1_peptide.1	P19827	No	DB01593; DB14487; DB14533; DB14548	Zinc;Zinc acetate;Zinc chloride;Zinc sulfate, unspecified form	DB14548	Zinc sulfate, unspecified form	DB01593; DB14487; DB14533	Zinc;Zinc acetate;Zinc chloride
P01859.IGHG2_peptide.1	P01859	No	DB15258	Imlifidase	DB02854; DB04688; DB07329; DB07375; DB08323; DB08409; DB08510; DB08547; DB08618	Aetiocholanolone;Methylecgonine;1-[N-4'-NITROBENZYL-N-4'-CARBOXYBUTYLAMINO]METHYLPHOSPHONIC ACID;Etiocholanedione;3-OXO-N-[(3S)-2-OXOPYRROLIDIN-3-YL]DODECANAMIDE;4-NITRO-BENZYLPHOSPHONOBUTANOYL-GLYCINE;5-ALPHA-PREGNANE-3-BETA-OL-HEMISUCCINATE;PROGESTERONE-11-ALPHA-OL-HEMISUCCINATE;3-(HYDROXY-PHENYL-PHOSPHINOYLOXY)-8-METHYL-8-AZA-BICYCLO[3.2.1]OCTANE-2-CARBOXYLIC ACID METHYL ESTER	DB15258	Imlifidase
P04196.HRG_peptide.6	P04196	No	DB14533; DB14548	Zinc chloride;Zinc sulfate, unspecified form	DB14548	Zinc sulfate, unspecified form	DB14533	Zinc chloride
P10643.CO7_peptide.3	P10643	Yes	NA	NA	NA	NA	NA	NA
A6NDY0.EPAB2_peptide	A6NDY0	No	NA	NA	NA	NA	NA	NA
P13671.CO6_peptide.3	P13671	No	NA	NA	NA	NA	NA	NA
P14410.SUIS_peptide	P14410	No	DB00284; DB00747	Acarbose;Scopolamine	NA	NA	DB00284; DB00747	Acarbose;Scopolamine
P02790.HEMO_peptide.10	P02790	No	DB14533; DB14548	Zinc chloride;Zinc sulfate, unspecified form	DB14548	Zinc sulfate, unspecified form	DB14533	Zinc chloride
P27169.PON1_peptide.2	P27169	Yes	DB01327; DB01593; DB09130; DB14487; DB14533; DB14548	Cefazolin;Zinc;Copper;Zinc acetate;Zinc chloride;Zinc sulfate, unspecified form	DB14548	Zinc sulfate, unspecified form	DB01593; DB09130; DB14487; DB14533	Zinc;Copper;Zinc acetate;Zinc chloride
P02790.HEMO_peptide.11	P02790	No	DB14533; DB14548	Zinc chloride;Zinc sulfate, unspecified form	DB14548	Zinc sulfate, unspecified form	DB14533	Zinc chloride
P04114.APOB_peptide.25	P04114	No	DB14533; DB14548	Zinc chloride;Zinc sulfate, unspecified form	DB14548	Zinc sulfate, unspecified form	DB14533	Zinc chloride
P01023.A2MG_peptide.16	P01023	No	DB00102; DB00515; DB00626; DB01593; DB08888; DB12965; DB14487; DB14533; DB14548	Becaplermin;Cisplatin;Bacitracin;Zinc;Ocriplasmin;Silver;Zinc acetate;Zinc chloride;Zinc sulfate, unspecified form	DB14548	Zinc sulfate, unspecified form	DB00102; DB01593; DB12965; DB14487; DB14533	Becaplermin;Zinc;Silver;Zinc acetate;Zinc chloride
P01344.IGF2_peptide	P01344	No	NA	NA	NA	NA	NA	NA
P02775.CXCL7_peptide	P02775	No	DB09130	Copper	DB03635	Ethanesulfonic acid	DB09130	Copper
Q06210.GFPT1_peptide	Q06210	No	NA	NA	NA	NA	NA	NA
Q5HYC2.K2026_peptide	Q5HYC2	No	NA	NA	NA	NA	NA	NA
P02647.APOA1_peptide.10	P02647	No	DB01593; DB09130; DB14487; DB14533; DB14548	Zinc;Copper;Zinc acetate;Zinc chloride;Zinc sulfate, unspecified form	DB14548	Zinc sulfate, unspecified form	DB01593; DB09130; DB14487; DB14533	Zinc;Copper;Zinc acetate;Zinc chloride
P00751.CFAB_peptide.8	P00751	No	DB01593; DB14487	Zinc;Zinc acetate	DB02459; DB04491	4-guanidinobenzoic acid;Diisopropylphosphono Group	DB01593; DB06503; DB14487	Zinc;MLN2222;Zinc acetate
P02746.C1QB_peptide.1	P02746	No	DB00002; DB00110; DB00112; DB01593; DB14487; DB14533; DB14548	Cetuximab;Palivizumab;Bevacizumab;Zinc;Zinc acetate;Zinc chloride;Zinc sulfate, unspecified form	DB14548	Zinc sulfate, unspecified form	DB00110; DB00111; DB00112; DB01593; DB14487; DB14533	Palivizumab;Daclizumab;Bevacizumab;Zinc;Zinc acetate;Zinc chloride
Q06033.ITIH3_peptide.2	Q06033	No	DB01593; DB14487; DB14533; DB14548	Zinc;Zinc acetate;Zinc chloride;Zinc sulfate, unspecified form	DB14548	Zinc sulfate, unspecified form	DB01593; DB14487; DB14533	Zinc;Zinc acetate;Zinc chloride
P04114.APOB_peptide.26	P04114	No	DB14533; DB14548	Zinc chloride;Zinc sulfate, unspecified form	DB14548	Zinc sulfate, unspecified form	DB14533	Zinc chloride
P02751.FINC_peptide.16	P02751	No	DB01593; DB08888; DB14487; DB14533; DB14548	Zinc;Ocriplasmin;Zinc acetate;Zinc chloride;Zinc sulfate, unspecified form	DB14548	Zinc sulfate, unspecified form	DB01593; DB06245; DB14487; DB14533	Zinc;Lanoteplase;Zinc acetate;Zinc chloride
P04114.APOB_peptide.27	P04114	No	DB14533; DB14548	Zinc chloride;Zinc sulfate, unspecified form	DB14548	Zinc sulfate, unspecified form	DB14533	Zinc chloride
Q14624.ITIH4_peptide.8	Q14624	No	DB01593; DB14487; DB14533; DB14548	Zinc;Zinc acetate;Zinc chloride;Zinc sulfate, unspecified form	DB14548	Zinc sulfate, unspecified form	DB01593; DB14487; DB14533	Zinc;Zinc acetate;Zinc chloride
P35542.SAA4_peptide.2	P35542	Yes	NA	NA	NA	NA	NA	NA
P02790.HEMO_peptide.12	P02790	No	DB14533; DB14548	Zinc chloride;Zinc sulfate, unspecified form	DB14548	Zinc sulfate, unspecified form	DB14533	Zinc chloride
P05546.HEP2_peptide.2	P05546	No	DB00407; DB01593; DB06271; DB09130; DB09258; DB14487; DB14533; DB14548	Ardeparin;Zinc;Sulodexide;Copper;Bemiparin;Zinc acetate;Zinc chloride;Zinc sulfate, unspecified form	DB14548	Zinc sulfate, unspecified form	DB00407; DB01593; DB06271; DB09130; DB09258; DB14487; DB14533	Ardeparin;Zinc;Sulodexide;Copper;Bemiparin;Zinc acetate;Zinc chloride
P01024.CO3_peptide.28	P01024	No	DB00028; DB01593; DB09130; DB14487; DB14533; DB14548	Human immunoglobulin G;Zinc;Copper;Zinc acetate;Zinc chloride;Zinc sulfate, unspecified form	DB01915; DB14548	S-Hydroxycysteine;Zinc sulfate, unspecified form	DB00028; DB01593; DB06492; DB09130; DB14487; DB14533	Human immunoglobulin G;Zinc;Mirococept;Copper;Zinc acetate;Zinc chloride
P00734.THRB_peptide.2	P00734	No	DB00001; DB00006; DB00055; DB00100; DB00170; DB00278; DB01123; DB01593; DB04898; DB05777; DB06404; DB06695; DB09109; DB09130; DB09228; DB09332; DB11166; DB13151; DB13152; DB14487; DB14738	Lepirudin;Bivalirudin;Drotrecogin alfa;Coagulation Factor IX (Recombinant);Menadione;Argatroban;Proflavine;Zinc;Ximelagatran;Thrombomodulin Alfa;Human C1-esterase inhibitor;Dabigatran etexilate;Turoctocog alfa;Copper;Conestat alfa;Kappadione;Antithrombin Alfa;Anti-inhibitor coagulant complex;Coagulation Factor IX Human;Zinc acetate;Turoctocog alfa pegol	DB01725; DB01766; DB01767; DB02287; DB02723; DB03136; DB03159; DB03847; DB03865; DB04136; DB04591; DB04697; DB04722; DB04771; DB04772; DB06838; DB06841; DB06845; DB06850; DB06853; DB06858; DB06859; DB06861; DB06865; DB06866; DB06868; DB06869; DB06878; DB06911; DB06919; DB06929; DB06936; DB06942; DB06947; DB06996; DB07005; DB07016; DB07027; DB07083; DB07088; DB07091; DB07095; DB07105; DB07120; DB0…	2-{2-hydroxy-[1,1'-biphenyl]-3-yl}-1H-1,3-benzodiazole-5-carboximidamide;Beta-(2-Naphthyl)-Alanine;Hemi-Babim;2-(2-hydroxy-phenyl)-3H-benzoimidazole-5-carboxamidine;4-Oxo-2-Phenylmethanesulfonyl-Octahydro-Pyrrolo[1,2-a]Pyrazine-6-Carboxylic Acid [1-(N-Hydroxycarbamimidoyl)-Piperidin-4-Ylmethyl]-Amide;4-Iodobenzo[B]Thiophene-2-Carboxamidine;CRA_8696;gamma-carboxy-L-glutamic acid;6-Chloro-2-(2-Hydr…	DB00006; DB00055; DB00100; DB00278; DB01593; DB04786; DB04898; DB05714; DB05777; DB09109; DB09130; DB09228; DB11166; DB12598; DB12831; DB13151; DB14487	Bivalirudin;Drotrecogin alfa;Coagulation Factor IX (Recombinant);Argatroban;Zinc;Suramin;Ximelagatran;Flovagatran;Thrombomodulin Alfa;Turoctocog alfa;Copper;Conestat alfa;Antithrombin Alfa;Nafamostat;Gabexate;Anti-inhibitor coagulant complex;Zinc acetate
P00734.THRB_peptide.3	P00734	No	DB00001; DB00006; DB00055; DB00100; DB00170; DB00278; DB01123; DB01593; DB04898; DB05777; DB06404; DB06695; DB09109; DB09130; DB09228; DB09332; DB11166; DB13151; DB13152; DB14487; DB14738	Lepirudin;Bivalirudin;Drotrecogin alfa;Coagulation Factor IX (Recombinant);Menadione;Argatroban;Proflavine;Zinc;Ximelagatran;Thrombomodulin Alfa;Human C1-esterase inhibitor;Dabigatran etexilate;Turoctocog alfa;Copper;Conestat alfa;Kappadione;Antithrombin Alfa;Anti-inhibitor coagulant complex;Coagulation Factor IX Human;Zinc acetate;Turoctocog alfa pegol	DB01725; DB01766; DB01767; DB02287; DB02723; DB03136; DB03159; DB03847; DB03865; DB04136; DB04591; DB04697; DB04722; DB04771; DB04772; DB06838; DB06841; DB06845; DB06850; DB06853; DB06858; DB06859; DB06861; DB06865; DB06866; DB06868; DB06869; DB06878; DB06911; DB06919; DB06929; DB06936; DB06942; DB06947; DB06996; DB07005; DB07016; DB07027; DB07083; DB07088; DB07091; DB07095; DB07105; DB07120; DB0…	2-{2-hydroxy-[1,1'-biphenyl]-3-yl}-1H-1,3-benzodiazole-5-carboximidamide;Beta-(2-Naphthyl)-Alanine;Hemi-Babim;2-(2-hydroxy-phenyl)-3H-benzoimidazole-5-carboxamidine;4-Oxo-2-Phenylmethanesulfonyl-Octahydro-Pyrrolo[1,2-a]Pyrazine-6-Carboxylic Acid [1-(N-Hydroxycarbamimidoyl)-Piperidin-4-Ylmethyl]-Amide;4-Iodobenzo[B]Thiophene-2-Carboxamidine;CRA_8696;gamma-carboxy-L-glutamic acid;6-Chloro-2-(2-Hydr…	DB00006; DB00055; DB00100; DB00278; DB01593; DB04786; DB04898; DB05714; DB05777; DB09109; DB09130; DB09228; DB11166; DB12598; DB12831; DB13151; DB14487	Bivalirudin;Drotrecogin alfa;Coagulation Factor IX (Recombinant);Argatroban;Zinc;Suramin;Ximelagatran;Flovagatran;Thrombomodulin Alfa;Turoctocog alfa;Copper;Conestat alfa;Antithrombin Alfa;Nafamostat;Gabexate;Anti-inhibitor coagulant complex;Zinc acetate
P00734.THRB_peptide.4	P00734	No	DB00001; DB00006; DB00055; DB00100; DB00170; DB00278; DB01123; DB01593; DB04898; DB05777; DB06404; DB06695; DB09109; DB09130; DB09228; DB09332; DB11166; DB13151; DB13152; DB14487; DB14738	Lepirudin;Bivalirudin;Drotrecogin alfa;Coagulation Factor IX (Recombinant);Menadione;Argatroban;Proflavine;Zinc;Ximelagatran;Thrombomodulin Alfa;Human C1-esterase inhibitor;Dabigatran etexilate;Turoctocog alfa;Copper;Conestat alfa;Kappadione;Antithrombin Alfa;Anti-inhibitor coagulant complex;Coagulation Factor IX Human;Zinc acetate;Turoctocog alfa pegol	DB01725; DB01766; DB01767; DB02287; DB02723; DB03136; DB03159; DB03847; DB03865; DB04136; DB04591; DB04697; DB04722; DB04771; DB04772; DB06838; DB06841; DB06845; DB06850; DB06853; DB06858; DB06859; DB06861; DB06865; DB06866; DB06868; DB06869; DB06878; DB06911; DB06919; DB06929; DB06936; DB06942; DB06947; DB06996; DB07005; DB07016; DB07027; DB07083; DB07088; DB07091; DB07095; DB07105; DB07120; DB0…	2-{2-hydroxy-[1,1'-biphenyl]-3-yl}-1H-1,3-benzodiazole-5-carboximidamide;Beta-(2-Naphthyl)-Alanine;Hemi-Babim;2-(2-hydroxy-phenyl)-3H-benzoimidazole-5-carboxamidine;4-Oxo-2-Phenylmethanesulfonyl-Octahydro-Pyrrolo[1,2-a]Pyrazine-6-Carboxylic Acid [1-(N-Hydroxycarbamimidoyl)-Piperidin-4-Ylmethyl]-Amide;4-Iodobenzo[B]Thiophene-2-Carboxamidine;CRA_8696;gamma-carboxy-L-glutamic acid;6-Chloro-2-(2-Hydr…	DB00006; DB00055; DB00100; DB00278; DB01593; DB04786; DB04898; DB05714; DB05777; DB09109; DB09130; DB09228; DB11166; DB12598; DB12831; DB13151; DB14487	Bivalirudin;Drotrecogin alfa;Coagulation Factor IX (Recombinant);Argatroban;Zinc;Suramin;Ximelagatran;Flovagatran;Thrombomodulin Alfa;Turoctocog alfa;Copper;Conestat alfa;Antithrombin Alfa;Nafamostat;Gabexate;Anti-inhibitor coagulant complex;Zinc acetate
P10643.CO7_peptide.4	P10643	No	NA	NA	NA	NA	NA	NA
P22792.CPN2_peptide.2	P22792	No	DB01593; DB14487; DB14533; DB14548	Zinc;Zinc acetate;Zinc chloride;Zinc sulfate, unspecified form	DB14548	Zinc sulfate, unspecified form	DB01593; DB12271; DB14487; DB14533	Zinc;ORE-1001;Zinc acetate;Zinc chloride
O43866.CD5L_peptide.2	O43866	No	NA	NA	NA	NA	NA	NA
P04004.VTNC_peptide.3	P04004	No	DB00054; DB01593; DB09130; DB14487; DB14533; DB14548	Abciximab;Zinc;Copper;Zinc acetate;Zinc chloride;Zinc sulfate, unspecified form	DB14548	Zinc sulfate, unspecified form	DB01593; DB09130; DB14487; DB14533	Zinc;Copper;Zinc acetate;Zinc chloride
P00748.FA12_peptide.1	P00748	Yes	DB01593; DB06404; DB06689; DB09228; DB14487	Zinc;Human C1-esterase inhibitor;Ethanolamine oleate;Conestat alfa;Zinc acetate	NA	NA	DB01593; DB09228; DB12598; DB14487	Zinc;Conestat alfa;Nafamostat;Zinc acetate
P02774.VTDB_peptide.7	P02774	No	DB11094	Vitamin D	NA	NA	NA	NA
P02671.FIBA_peptide.6	P02671	No	DB00009; DB00015; DB00029; DB00031; DB01593; DB05099; DB11300; DB11311; DB11571; DB11572; DB13151; DB14487; DB14533; DB14548	Alteplase;Reteplase;Anistreplase;Tenecteplase;Zinc;Ancrod;Thrombin;Prothrombin;Human thrombin;Thrombin alfa;Anti-inhibitor coagulant complex;Zinc acetate;Zinc chloride;Zinc sulfate, unspecified form	DB14548	Zinc sulfate, unspecified form	DB00015; DB01593; DB04919; DB05099; DB05675; DB06245; DB11300; DB13151; DB14487; DB14533	Reteplase;Zinc;Alfimeprase;Ancrod;EP-2104R;Lanoteplase;Thrombin;Anti-inhibitor coagulant complex;Zinc acetate;Zinc chloride
P19827.ITIH1_peptide.2	P19827	No	DB01593; DB14487; DB14533; DB14548	Zinc;Zinc acetate;Zinc chloride;Zinc sulfate, unspecified form	DB14548	Zinc sulfate, unspecified form	DB01593; DB14487; DB14533	Zinc;Zinc acetate;Zinc chloride
P02766.TTHY_peptide.2	P02766	No	DB01593; DB09130; DB11644; DB14487; DB14533; DB14548	Zinc;Copper;Tafamidis;Zinc acetate;Zinc chloride;Zinc sulfate, unspecified form	DB14548	Zinc sulfate, unspecified form	DB01593; DB09130; DB11644; DB14487; DB14533	Zinc;Copper;Tafamidis;Zinc acetate;Zinc chloride
P13671.CO6_peptide.4	P13671	No	NA	NA	NA	NA	NA	NA
P0C0L5.CO4B_peptide.1	P0C0L5	Yes	DB00028; DB01593; DB09130; DB14487; DB14533; DB14548	Human immunoglobulin G;Zinc;Copper;Zinc acetate;Zinc chloride;Zinc sulfate, unspecified form	DB14548	Zinc sulfate, unspecified form	DB00028; DB01593; DB09130; DB14487; DB14533	Human immunoglobulin G;Zinc;Copper;Zinc acetate;Zinc chloride
P01009.A1AT_peptide.3	P01009	No	DB01593; DB09130; DB14487; DB14533; DB14548	Zinc;Copper;Zinc acetate;Zinc chloride;Zinc sulfate, unspecified form	DB01998; DB03345; DB14548	2-[3,4-Dihydroxy-2-Hydroxymethyl-5-(2-Hydroxy-Nonyl)-Tetrahydro-Furan-2-Yloxy]-6-Hydroxymethyl-Tetra Hydro-Pyran-3,4,5-Triol;Mercaptoethanol;Zinc sulfate, unspecified form	DB01593; DB05481; DB05961; DB09130; DB14487; DB14533	Zinc;Recombinant alpha 1-antitrypsin;PPL-100;Copper;Zinc acetate;Zinc chloride
P01009.A1AT_peptide.4	P01009	No	DB01593; DB09130; DB14487; DB14533; DB14548	Zinc;Copper;Zinc acetate;Zinc chloride;Zinc sulfate, unspecified form	DB01998; DB03345; DB14548	2-[3,4-Dihydroxy-2-Hydroxymethyl-5-(2-Hydroxy-Nonyl)-Tetrahydro-Furan-2-Yloxy]-6-Hydroxymethyl-Tetra Hydro-Pyran-3,4,5-Triol;Mercaptoethanol;Zinc sulfate, unspecified form	DB01593; DB05481; DB05961; DB09130; DB14487; DB14533	Zinc;Recombinant alpha 1-antitrypsin;PPL-100;Copper;Zinc acetate;Zinc chloride
P68871.HBB_peptide.1	P68871	No	DB00893; DB01593; DB06154; DB09112; DB09130; DB09517; DB13995; DB14487; DB14533; DB14548	Iron Dextran;Zinc;Pentaerythritol tetranitrate;Nitrous acid;Copper;Sodium ferric gluconate complex;Ferric pyrophosphate citrate;Zinc acetate;Zinc chloride;Zinc sulfate, unspecified form	DB02126; DB07427; DB07428; DB07645; DB08077; DB08262; DB08632; DB09147; DB14548	4-Carboxycinnamic Acid;2-[(2-methoxy-5-methylphenoxy)methyl]pyridine;4-[(5-methoxy-2-methylphenoxy)methyl]pyridine;Sebacic acid;2-[4-({[(3,5-DICHLOROPHENYL)AMINO]CARBONYL}AMINO)PHENOXY]-2-METHYLPROPANOIC ACID;2,6-dicarboxynaphthalene;Trimesic acid;Ferric pyrophosphate;Zinc sulfate, unspecified form	DB01593; DB08486; DB09112; DB09130; DB13995; DB14487; DB14533	Zinc;Efaproxiral;Nitrous acid;Copper;Ferric pyrophosphate citrate;Zinc acetate;Zinc chloride
P02775.CXCL7_peptide.1	P02775	No	DB09130	Copper	DB03635	Ethanesulfonic acid	DB09130	Copper
P07996.TSP1_peptide.1	P07996	No	NA	NA	NA	NA	NA	NA
P08519.APOA_peptide.1	P08519	Yes	DB00513	Aminocaproic acid	NA	NA	DB00513	Aminocaproic acid
P0DOX5.IGG1_peptide	P0DOX5	No	NA	NA	NA	NA	NA	NA
P02654.APOC1_peptide.1	P02654	No	NA	NA	NA	NA	NA	NA
P02751.FINC_peptide.18	P02751	No	DB01593; DB08888; DB14487; DB14533; DB14548	Zinc;Ocriplasmin;Zinc acetate;Zinc chloride;Zinc sulfate, unspecified form	DB14548	Zinc sulfate, unspecified form	DB01593; DB06245; DB14487; DB14533	Zinc;Lanoteplase;Zinc acetate;Zinc chloride
P0DOX2.IGA2_peptide	P0DOX2	No	NA	NA	NA	NA	NA	NA
P0DOX7.IGK_peptide	P0DOX7	No	NA	NA	NA	NA	NA	NA
P08185.CBG_peptide.2	P08185	No	DB01593; DB09130; DB14487; DB14533; DB14548	Zinc;Copper;Zinc acetate;Zinc chloride;Zinc sulfate, unspecified form	DB14548	Zinc sulfate, unspecified form	DB01593; DB09130; DB14487; DB14533	Zinc;Copper;Zinc acetate;Zinc chloride
O43908.NKG2F_peptide	O43908	No	NA	NA	NA	NA	NA	NA
P04003.C4BPA_peptide.6	P04003	Yes	DB01593; DB09130; DB14487; DB14533; DB14548	Zinc;Copper;Zinc acetate;Zinc chloride;Zinc sulfate, unspecified form	DB14548	Zinc sulfate, unspecified form	DB01593; DB09130; DB14487; DB14533	Zinc;Copper;Zinc acetate;Zinc chloride
P03952.KLKB1_peptide.2	P03952	No	DB01593; DB05311; DB06404; DB09228; DB14487; DB14533; DB14548; DB14597; DB15982	Zinc;Ecallantide;Human C1-esterase inhibitor;Conestat alfa;Zinc acetate;Zinc chloride;Zinc sulfate, unspecified form;Lanadelumab;Berotralstat	DB14548	Zinc sulfate, unspecified form	DB01593; DB05311; DB09228; DB12831; DB14487; DB14533; DB14597	Zinc;Ecallantide;Conestat alfa;Gabexate;Zinc acetate;Zinc chloride;Lanadelumab
P05155.IC1_peptide.3	P05155	No	DB09130	Copper	NA	NA	DB05961; DB09130	PPL-100;Copper
P02765.FETUA_peptide.1	P02765	No	DB01593; DB09130; DB14487; DB14533; DB14548	Zinc;Copper;Zinc acetate;Zinc chloride;Zinc sulfate, unspecified form	DB14548	Zinc sulfate, unspecified form	DB01593; DB09130; DB14487; DB14533	Zinc;Copper;Zinc acetate;Zinc chloride
O75882.ATRN_peptide.1	O75882	No	NA	NA	NA	NA	NA	NA
P07225.PROS_peptide.2	P07225	No	DB00055; DB00170; DB00464; DB09332	Drotrecogin alfa;Menadione;Sodium tetradecyl sulfate;Kappadione	NA	NA	DB00055; DB00464	Drotrecogin alfa;Sodium tetradecyl sulfate
P35251.RFC1_peptide	P35251	No	NA	NA	NA	NA	NA	NA
P10909.CLUS_peptide.5	P10909	No	DB01593; DB09130; DB14487; DB14533; DB14548	Zinc;Copper;Zinc acetate;Zinc chloride;Zinc sulfate, unspecified form	DB14548	Zinc sulfate, unspecified form	DB01593; DB09130; DB14487; DB14533	Zinc;Copper;Zinc acetate;Zinc chloride
P02647.APOA1_peptide.11	P02647	No	DB01593; DB09130; DB14487; DB14533; DB14548	Zinc;Copper;Zinc acetate;Zinc chloride;Zinc sulfate, unspecified form	DB14548	Zinc sulfate, unspecified form	DB01593; DB09130; DB14487; DB14533	Zinc;Copper;Zinc acetate;Zinc chloride
P08603.CFAH_peptide.16	P08603	No	DB01593; DB09130; DB14487; DB14533; DB14548	Zinc;Copper;Zinc acetate;Zinc chloride;Zinc sulfate, unspecified form	DB14548	Zinc sulfate, unspecified form	DB01593; DB09130; DB14487; DB14533	Zinc;Copper;Zinc acetate;Zinc chloride
P02765.FETUA_peptide.2	P02765	No	DB01593; DB09130; DB14487; DB14533; DB14548	Zinc;Copper;Zinc acetate;Zinc chloride;Zinc sulfate, unspecified form	DB14548	Zinc sulfate, unspecified form	DB01593; DB09130; DB14487; DB14533	Zinc;Copper;Zinc acetate;Zinc chloride
P01008.ANT3_peptide.7	P01008	No	DB00407; DB00569; DB01109; DB01225; DB06271; DB06754; DB06779; DB06822; DB08813; DB09130; DB09141; DB09258; DB11598	Ardeparin;Fondaparinux;Heparin;Enoxaparin;Sulodexide;Danaparoid;Dalteparin;Tinzaparin;Nadroparin;Copper;Protamine sulfate;Bemiparin;Antithrombin III human	DB04464	N-Formylmethionine	DB00407; DB00569; DB01109; DB05361; DB06271; DB08813; DB09130; DB09258	Ardeparin;Fondaparinux;Heparin;SR-123781A;Sulodexide;Nadroparin;Copper;Bemiparin
P01008.ANT3_peptide.8	P01008	No	DB00407; DB00569; DB01109; DB01225; DB06271; DB06754; DB06779; DB06822; DB08813; DB09130; DB09141; DB09258; DB11598	Ardeparin;Fondaparinux;Heparin;Enoxaparin;Sulodexide;Danaparoid;Dalteparin;Tinzaparin;Nadroparin;Copper;Protamine sulfate;Bemiparin;Antithrombin III human	DB04464	N-Formylmethionine	DB00407; DB00569; DB01109; DB05361; DB06271; DB08813; DB09130; DB09258	Ardeparin;Fondaparinux;Heparin;SR-123781A;Sulodexide;Nadroparin;Copper;Bemiparin
P04114.APOB_peptide.28	P04114	No	DB14533; DB14548	Zinc chloride;Zinc sulfate, unspecified form	DB14548	Zinc sulfate, unspecified form	DB14533	Zinc chloride
P04114.APOB_peptide.29	P04114	No	DB14533; DB14548	Zinc chloride;Zinc sulfate, unspecified form	DB14548	Zinc sulfate, unspecified form	DB14533	Zinc chloride
P19823.ITIH2_peptide.5	P19823	No	DB01593; DB09130; DB14487; DB14533; DB14548	Zinc;Copper;Zinc acetate;Zinc chloride;Zinc sulfate, unspecified form	DB14548	Zinc sulfate, unspecified form	DB01593; DB09130; DB14487; DB14533	Zinc;Copper;Zinc acetate;Zinc chloride
Q14693.LPIN1_peptide	Q14693	No	NA	NA	NA	NA	NA	NA
P01024.CO3_peptide.29	P01024	No	DB00028; DB01593; DB09130; DB14487; DB14533; DB14548	Human immunoglobulin G;Zinc;Copper;Zinc acetate;Zinc chloride;Zinc sulfate, unspecified form	DB01915; DB14548	S-Hydroxycysteine;Zinc sulfate, unspecified form	DB00028; DB01593; DB06492; DB09130; DB14487; DB14533	Human immunoglobulin G;Zinc;Mirococept;Copper;Zinc acetate;Zinc chloride
P02774.VTDB_peptide.8	P02774	No	DB11094	Vitamin D	NA	NA	NA	NA
P01023.A2MG_peptide.17	P01023	No	DB00102; DB00515; DB00626; DB01593; DB08888; DB12965; DB14487; DB14533; DB14548	Becaplermin;Cisplatin;Bacitracin;Zinc;Ocriplasmin;Silver;Zinc acetate;Zinc chloride;Zinc sulfate, unspecified form	DB14548	Zinc sulfate, unspecified form	DB00102; DB01593; DB12965; DB14487; DB14533	Becaplermin;Zinc;Silver;Zinc acetate;Zinc chloride
P02671.FIBA_peptide.7	P02671	No	DB00009; DB00015; DB00029; DB00031; DB01593; DB05099; DB11300; DB11311; DB11571; DB11572; DB13151; DB14487; DB14533; DB14548	Alteplase;Reteplase;Anistreplase;Tenecteplase;Zinc;Ancrod;Thrombin;Prothrombin;Human thrombin;Thrombin alfa;Anti-inhibitor coagulant complex;Zinc acetate;Zinc chloride;Zinc sulfate, unspecified form	DB14548	Zinc sulfate, unspecified form	DB00015; DB01593; DB04919; DB05099; DB05675; DB06245; DB11300; DB13151; DB14487; DB14533	Reteplase;Zinc;Alfimeprase;Ancrod;EP-2104R;Lanoteplase;Thrombin;Anti-inhibitor coagulant complex;Zinc acetate;Zinc chloride
P01011.AACT_peptide.8	P01011	No	DB01593; DB14487; DB14533; DB14548	Zinc;Zinc acetate;Zinc chloride;Zinc sulfate, unspecified form	DB14548	Zinc sulfate, unspecified form	DB01593; DB14487; DB14533	Zinc;Zinc acetate;Zinc chloride
P04196.HRG_peptide.7	P04196	No	DB14533; DB14548	Zinc chloride;Zinc sulfate, unspecified form	DB14548	Zinc sulfate, unspecified form	DB14533	Zinc chloride
Q9NRC6.SPTN5_peptide	Q9NRC6	No	NA	NA	NA	NA	NA	NA
P00734.THRB_peptide.5	P00734	No	DB00001; DB00006; DB00055; DB00100; DB00170; DB00278; DB01123; DB01593; DB04898; DB05777; DB06404; DB06695; DB09109; DB09130; DB09228; DB09332; DB11166; DB13151; DB13152; DB14487; DB14738	Lepirudin;Bivalirudin;Drotrecogin alfa;Coagulation Factor IX (Recombinant);Menadione;Argatroban;Proflavine;Zinc;Ximelagatran;Thrombomodulin Alfa;Human C1-esterase inhibitor;Dabigatran etexilate;Turoctocog alfa;Copper;Conestat alfa;Kappadione;Antithrombin Alfa;Anti-inhibitor coagulant complex;Coagulation Factor IX Human;Zinc acetate;Turoctocog alfa pegol	DB01725; DB01766; DB01767; DB02287; DB02723; DB03136; DB03159; DB03847; DB03865; DB04136; DB04591; DB04697; DB04722; DB04771; DB04772; DB06838; DB06841; DB06845; DB06850; DB06853; DB06858; DB06859; DB06861; DB06865; DB06866; DB06868; DB06869; DB06878; DB06911; DB06919; DB06929; DB06936; DB06942; DB06947; DB06996; DB07005; DB07016; DB07027; DB07083; DB07088; DB07091; DB07095; DB07105; DB07120; DB0…	2-{2-hydroxy-[1,1'-biphenyl]-3-yl}-1H-1,3-benzodiazole-5-carboximidamide;Beta-(2-Naphthyl)-Alanine;Hemi-Babim;2-(2-hydroxy-phenyl)-3H-benzoimidazole-5-carboxamidine;4-Oxo-2-Phenylmethanesulfonyl-Octahydro-Pyrrolo[1,2-a]Pyrazine-6-Carboxylic Acid [1-(N-Hydroxycarbamimidoyl)-Piperidin-4-Ylmethyl]-Amide;4-Iodobenzo[B]Thiophene-2-Carboxamidine;CRA_8696;gamma-carboxy-L-glutamic acid;6-Chloro-2-(2-Hydr…	DB00006; DB00055; DB00100; DB00278; DB01593; DB04786; DB04898; DB05714; DB05777; DB09109; DB09130; DB09228; DB11166; DB12598; DB12831; DB13151; DB14487	Bivalirudin;Drotrecogin alfa;Coagulation Factor IX (Recombinant);Argatroban;Zinc;Suramin;Ximelagatran;Flovagatran;Thrombomodulin Alfa;Turoctocog alfa;Copper;Conestat alfa;Antithrombin Alfa;Nafamostat;Gabexate;Anti-inhibitor coagulant complex;Zinc acetate
P04217.A1BG_peptide.5	P04217	No	DB01593; DB09130; DB14487	Zinc;Copper;Zinc acetate	NA	NA	DB01593; DB09130; DB14487	Zinc;Copper;Zinc acetate
O95954.FTCD_peptide	O95954	No	DB00142	Glutamic acid	DB03256	(6R)-Folinic acid	NA	NA
P02671.FIBA_peptide.8	P02671	No	DB00009; DB00015; DB00029; DB00031; DB01593; DB05099; DB11300; DB11311; DB11571; DB11572; DB13151; DB14487; DB14533; DB14548	Alteplase;Reteplase;Anistreplase;Tenecteplase;Zinc;Ancrod;Thrombin;Prothrombin;Human thrombin;Thrombin alfa;Anti-inhibitor coagulant complex;Zinc acetate;Zinc chloride;Zinc sulfate, unspecified form	DB14548	Zinc sulfate, unspecified form	DB00015; DB01593; DB04919; DB05099; DB05675; DB06245; DB11300; DB13151; DB14487; DB14533	Reteplase;Zinc;Alfimeprase;Ancrod;EP-2104R;Lanoteplase;Thrombin;Anti-inhibitor coagulant complex;Zinc acetate;Zinc chloride
P05155.IC1_peptide.4	P05155	No	DB09130	Copper	NA	NA	DB05961; DB09130	PPL-100;Copper
P00747.PLMN_peptide.4	P00747	No	DB00009; DB00013; DB00015; DB00029; DB00031; DB00086; DB00302; DB00513; DB06692; DB09130	Alteplase;Urokinase;Reteplase;Anistreplase;Tenecteplase;Streptokinase;Tranexamic acid;Aminocaproic acid;Aprotinin;Copper	DB03709	Bicine	DB00013; DB00015; DB00086; DB00513; DB04925; DB06692; DB09130; DB12831	Urokinase;Reteplase;Streptokinase;Aminocaproic acid;Desmoteplase;Aprotinin;Copper;Gabexate
P02787.TRFE_peptide.17	P02787	Yes	DB00515; DB00677; DB01370; DB01592; DB01593; DB06757; DB09130; DB14487; DB14488; DB14489; DB14490; DB14491; DB14501; DB14517; DB14518; DB14533; DB14548	Cisplatin;Isoflurophate;Aluminium;Iron;Zinc;Manganese;Copper;Zinc acetate;Ferrous gluconate;Ferrous succinate;Ferrous ascorbate;Ferrous fumarate;Ferrous glycine sulfate;Aluminium phosphate;Aluminum acetate;Zinc chloride;Zinc sulfate, unspecified form	DB14548	Zinc sulfate, unspecified form	DB00677; DB01370; DB01593; DB09130; DB14487; DB14517; DB14518; DB14533	Isoflurophate;Aluminium;Zinc;Copper;Zinc acetate;Aluminium phosphate;Aluminum acetate;Zinc chloride
Q96PD5.PGRP2_peptide.4	Q96PD5	No	DB01593; DB09130; DB14487; DB14533; DB14548	Zinc;Copper;Zinc acetate;Zinc chloride;Zinc sulfate, unspecified form	DB14548	Zinc sulfate, unspecified form	DB01593; DB09130; DB14487; DB14533	Zinc;Copper;Zinc acetate;Zinc chloride
P02765.FETUA_peptide.3	P02765	Yes	DB01593; DB09130; DB14487; DB14533; DB14548	Zinc;Copper;Zinc acetate;Zinc chloride;Zinc sulfate, unspecified form	DB14548	Zinc sulfate, unspecified form	DB01593; DB09130; DB14487; DB14533	Zinc;Copper;Zinc acetate;Zinc chloride
P02765.FETUA_peptide.4	P02765	No	DB01593; DB09130; DB14487; DB14533; DB14548	Zinc;Copper;Zinc acetate;Zinc chloride;Zinc sulfate, unspecified form	DB14548	Zinc sulfate, unspecified form	DB01593; DB09130; DB14487; DB14533	Zinc;Copper;Zinc acetate;Zinc chloride
P02751.FINC_peptide.19	P02751	No	DB01593; DB08888; DB14487; DB14533; DB14548	Zinc;Ocriplasmin;Zinc acetate;Zinc chloride;Zinc sulfate, unspecified form	DB14548	Zinc sulfate, unspecified form	DB01593; DB06245; DB14487; DB14533	Zinc;Lanoteplase;Zinc acetate;Zinc chloride
P25311.ZA2G_peptide.4	P25311	No	DB09130	Copper	DB03721	N-acetyl-alpha-neuraminic acid	DB09130	Copper
P19823.ITIH2_peptide.6	P19823	No	DB01593; DB09130; DB14487; DB14533; DB14548	Zinc;Copper;Zinc acetate;Zinc chloride;Zinc sulfate, unspecified form	DB14548	Zinc sulfate, unspecified form	DB01593; DB09130; DB14487; DB14533	Zinc;Copper;Zinc acetate;Zinc chloride
P01023.A2MG_peptide.18	P01023	No	DB00102; DB00515; DB00626; DB01593; DB08888; DB12965; DB14487; DB14533; DB14548	Becaplermin;Cisplatin;Bacitracin;Zinc;Ocriplasmin;Silver;Zinc acetate;Zinc chloride;Zinc sulfate, unspecified form	DB14548	Zinc sulfate, unspecified form	DB00102; DB01593; DB12965; DB14487; DB14533	Becaplermin;Zinc;Silver;Zinc acetate;Zinc chloride
P08185.CBG_peptide.3	P08185	No	DB01593; DB09130; DB14487; DB14533; DB14548	Zinc;Copper;Zinc acetate;Zinc chloride;Zinc sulfate, unspecified form	DB14548	Zinc sulfate, unspecified form	DB01593; DB09130; DB14487; DB14533	Zinc;Copper;Zinc acetate;Zinc chloride
P04114.APOB_peptide.31	P04114	No	DB14533; DB14548	Zinc chloride;Zinc sulfate, unspecified form	DB14548	Zinc sulfate, unspecified form	DB14533	Zinc chloride
P04114.APOB_peptide.32	P04114	No	DB14533; DB14548	Zinc chloride;Zinc sulfate, unspecified form	DB14548	Zinc sulfate, unspecified form	DB14533	Zinc chloride
Q9P278.FNIP2_peptide	Q9P278	No	NA	NA	NA	NA	NA	NA
P04278.SHBG_peptide	P04278	No	DB00179; DB00255; DB00367; DB00396; DB00421; DB00539; DB00655; DB00675; DB00882; DB00890; DB01593; DB04573; DB04824; DB09371; DB11221; DB11619; DB14487; DB14533; DB14548	Masoprocol;Diethylstilbestrol;Levonorgestrel;Progesterone;Spironolactone;Toremifene;Estrone;Tamoxifen;Clomifene;Dienestrol;Zinc;Estriol;Phenolphthalein;Norethynodrel;Dioxybenzone;Gestrinone;Zinc acetate;Zinc chloride;Zinc sulfate, unspecified form	DB01094; DB03467; DB04216; DB04429; DB11478; DB14548; DB14641	Hesperetin;Naringenin;Quercetin;4'-Hydroxyflavanone;Zeranol;Zinc sulfate, unspecified form;Estriol tripropionate	DB00179; DB00255; DB00367; DB00539; DB00882; DB00890; DB01593; DB01645; DB04216; DB04468; DB04573; DB11674; DB14487; DB14533	Masoprocol;Diethylstilbestrol;Levonorgestrel;Toremifene;Clomifene;Dienestrol;Zinc;Genistein;Quercetin;Afimoxifene;Estriol;Equol;Zinc acetate;Zinc chloride
P29622.KAIN_peptide.5	P29622	No	DB01593; DB09130; DB14487	Zinc;Copper;Zinc acetate	NA	NA	DB01593; DB09130; DB14487	Zinc;Copper;Zinc acetate
P43652.AFAM_peptide.2	P43652	No	DB09130	Copper	NA	NA	DB09130	Copper
P01023.A2MG_peptide.19	P01023	No	DB00102; DB00515; DB00626; DB01593; DB08888; DB12965; DB14487; DB14533; DB14548	Becaplermin;Cisplatin;Bacitracin;Zinc;Ocriplasmin;Silver;Zinc acetate;Zinc chloride;Zinc sulfate, unspecified form	DB14548	Zinc sulfate, unspecified form	DB00102; DB01593; DB12965; DB14487; DB14533	Becaplermin;Zinc;Silver;Zinc acetate;Zinc chloride
Q8WU76.SCFD2_peptide	Q8WU76	No	NA	NA	NA	NA	NA	NA
P02776.PLF4_peptide	P02776	No	DB00055; DB01109	Drotrecogin alfa;Heparin	NA	NA	DB00055; DB01109	Drotrecogin alfa;Heparin
P06727.APOA4_peptide.5	P06727	No	DB01593; DB09130; DB14487	Zinc;Copper;Zinc acetate	NA	NA	DB01593; DB09130; DB14487	Zinc;Copper;Zinc acetate
P06727.APOA4_peptide.6	P06727	No	DB01593; DB09130; DB14487	Zinc;Copper;Zinc acetate	NA	NA	DB01593; DB09130; DB14487	Zinc;Copper;Zinc acetate
P06727.APOA4_peptide.7	P06727	No	DB01593; DB09130; DB14487	Zinc;Copper;Zinc acetate	NA	NA	DB01593; DB09130; DB14487	Zinc;Copper;Zinc acetate
Q92993.KAT5_peptide	Q92993	No	NA	NA	DB02039	S-Acetyl-Cysteine	DB01992	Coenzyme A
P01031.CO5_peptide.9	P01031	No	DB00028; DB01257; DB01593; DB09130; DB11580; DB14487; DB14533; DB14548	Human immunoglobulin G;Eculizumab;Zinc;Copper;Ravulizumab;Zinc acetate;Zinc chloride;Zinc sulfate, unspecified form	DB14548	Zinc sulfate, unspecified form	DB00028; DB01257; DB01593; DB09130; DB11580; DB14487; DB14533	Human immunoglobulin G;Eculizumab;Zinc;Copper;Ravulizumab;Zinc acetate;Zinc chloride
P08603.CFAH_peptide.17	P08603	No	DB01593; DB09130; DB14487; DB14533; DB14548	Zinc;Copper;Zinc acetate;Zinc chloride;Zinc sulfate, unspecified form	DB14548	Zinc sulfate, unspecified form	DB01593; DB09130; DB14487; DB14533	Zinc;Copper;Zinc acetate;Zinc chloride
P02787.TRFE_peptide.18	P02787	Yes	DB00515; DB00677; DB01370; DB01592; DB01593; DB06757; DB09130; DB14487; DB14488; DB14489; DB14490; DB14491; DB14501; DB14517; DB14518; DB14533; DB14548	Cisplatin;Isoflurophate;Aluminium;Iron;Zinc;Manganese;Copper;Zinc acetate;Ferrous gluconate;Ferrous succinate;Ferrous ascorbate;Ferrous fumarate;Ferrous glycine sulfate;Aluminium phosphate;Aluminum acetate;Zinc chloride;Zinc sulfate, unspecified form	DB14548	Zinc sulfate, unspecified form	DB00677; DB01370; DB01593; DB09130; DB14487; DB14517; DB14518; DB14533	Isoflurophate;Aluminium;Zinc;Copper;Zinc acetate;Aluminium phosphate;Aluminum acetate;Zinc chloride
P01024.CO3_peptide.31	P01024	No	DB00028; DB01593; DB09130; DB14487; DB14533; DB14548	Human immunoglobulin G;Zinc;Copper;Zinc acetate;Zinc chloride;Zinc sulfate, unspecified form	DB01915; DB14548	S-Hydroxycysteine;Zinc sulfate, unspecified form	DB00028; DB01593; DB06492; DB09130; DB14487; DB14533	Human immunoglobulin G;Zinc;Mirococept;Copper;Zinc acetate;Zinc chloride
P04114.APOB_peptide.33	P04114	No	DB14533; DB14548	Zinc chloride;Zinc sulfate, unspecified form	DB14548	Zinc sulfate, unspecified form	DB14533	Zinc chloride
P06276.CHLE_peptide.1	P06276	No	DB00122; DB00382; DB00449; DB00545; DB00674; DB00677; DB00733; DB00772; DB00843; DB00941; DB00944; DB00989; DB01010; DB01057; DB01221; DB01226; DB14006	Choline;Tacrine;Dipivefrin;Pyridostigmine;Galantamine;Isoflurophate;Pralidoxime;Malathion;Donepezil;Hexafluronium;Demecarium;Rivastigmine;Edrophonium;Echothiophate;Ketamine;Mivacurium;Choline salicylate	DB02811; DB02845; DB03568; DB03672; DB03814; DB03822; DB04250; DB07681; DB07940; DB08200; DB08201; DB08658	Diethyl phosphonate;Methylphosphinic Acid;Butyric Acid;9-N-Phenylmethylamino-Tacrine;2-(N-morpholino)ethanesulfonic acid;Ethyl dihydrogen phosphate;Butyrylthiocholine;DODECANESULFONATE ION;9-(3-IODOBENZYLAMINO)-1,2,3,4-TETRAHYDROACRIDINE;(1R)-menthyl hexyl phosphonate group;(1S)-menthyl hexyl phosphonate group;Ethyl hydrogen diethylamidophosphate	DB00382; DB00545; DB00677; DB00772; DB00989; DB03568; DB04892	Tacrine;Pyridostigmine;Isoflurophate;Malathion;Rivastigmine;Butyric Acid;Phenserine
P27169.PON1_peptide.3	P27169	Yes	DB01327; DB01593; DB09130; DB14487; DB14533; DB14548	Cefazolin;Zinc;Copper;Zinc acetate;Zinc chloride;Zinc sulfate, unspecified form	DB14548	Zinc sulfate, unspecified form	DB01593; DB09130; DB14487; DB14533	Zinc;Copper;Zinc acetate;Zinc chloride
Q14624.ITIH4_peptide.9	Q14624	No	DB01593; DB14487; DB14533; DB14548	Zinc;Zinc acetate;Zinc chloride;Zinc sulfate, unspecified form	DB14548	Zinc sulfate, unspecified form	DB01593; DB14487; DB14533	Zinc;Zinc acetate;Zinc chloride
O43347.MSI1H_peptide	O43347	No	NA	NA	NA	NA	NA	NA
Q15848.ADIPO_peptide	Q15848	No	NA	NA	NA	NA	NA	NA
Q96IY4.CBPB2_peptide.2	Q96IY4	No	DB11311	Prothrombin	NA	NA	DB05712	AZD-9684
P04114.APOB_peptide.35	P04114	Yes	DB14533; DB14548	Zinc chloride;Zinc sulfate, unspecified form	DB14548	Zinc sulfate, unspecified form	DB14533	Zinc chloride
P01024.CO3_peptide.33	P01024	No	DB00028; DB01593; DB09130; DB14487; DB14533; DB14548	Human immunoglobulin G;Zinc;Copper;Zinc acetate;Zinc chloride;Zinc sulfate, unspecified form	DB01915; DB14548	S-Hydroxycysteine;Zinc sulfate, unspecified form	DB00028; DB01593; DB06492; DB09130; DB14487; DB14533	Human immunoglobulin G;Zinc;Mirococept;Copper;Zinc acetate;Zinc chloride
Q4G0P3.HYDIN_peptide	Q4G0P3	No	NA	NA	NA	NA	NA	NA
P09871.C1S_peptide.5	P09871	No	DB01593; DB06404; DB09130; DB09228; DB14487; DB14533; DB14548	Zinc;Human C1-esterase inhibitor;Copper;Conestat alfa;Zinc acetate;Zinc chloride;Zinc sulfate, unspecified form	DB02371; DB14548	2-(2-Hydroxy-1,1-Dihydroxymethyl-Ethylamino)-Ethanesulfonic Acid;Zinc sulfate, unspecified form	DB01593; DB09130; DB09228; DB14487; DB14533	Zinc;Copper;Conestat alfa;Zinc acetate;Zinc chloride
P04114.APOB_peptide.36	P04114	Yes	DB14533; DB14548	Zinc chloride;Zinc sulfate, unspecified form	DB14548	Zinc sulfate, unspecified form	DB14533	Zinc chloride
Q9BRJ2.RM45_peptide	Q9BRJ2	No	NA	NA	NA	NA	NA	NA
Q13129.RLF_peptide	Q13129	No	NA	NA	NA	NA	NA	NA
P04275.VWF_peptide.3	P04275	Yes	DB00025; DB06081; DB09108; DB09329; DB11606; DB11607; DB13998; DB13999	Antihemophilic factor, human recombinant;Caplacizumab;Simoctocog alfa;Antihemophilic Factor (Recombinant), PEGylated;Susoctocog alfa;Efmoroctocog alfa;Lonoctocog alfa;Moroctocog alfa	NA	NA	DB00025; DB05202; DB06081; DB09329; DB11606; DB11607; DB13998	Antihemophilic factor, human recombinant;Egaptivon pegol;Caplacizumab;Antihemophilic Factor (Recombinant), PEGylated;Susoctocog alfa;Efmoroctocog alfa;Lonoctocog alfa
Q92616.GCN1_peptide	Q92616	No	NA	NA	NA	NA	NA	NA
P04114.APOB_peptide.37	P04114	No	DB14533; DB14548	Zinc chloride;Zinc sulfate, unspecified form	DB14548	Zinc sulfate, unspecified form	DB14533	Zinc chloride
P01024.CO3_peptide.34	P01024	No	DB00028; DB01593; DB09130; DB14487; DB14533; DB14548	Human immunoglobulin G;Zinc;Copper;Zinc acetate;Zinc chloride;Zinc sulfate, unspecified form	DB01915; DB14548	S-Hydroxycysteine;Zinc sulfate, unspecified form	DB00028; DB01593; DB06492; DB09130; DB14487; DB14533	Human immunoglobulin G;Zinc;Mirococept;Copper;Zinc acetate;Zinc chloride
P43251.BTD_peptide	P43251	No	NA	NA	NA	NA	NA	NA
P02787.TRFE_peptide.19	P02787	No	DB00515; DB00677; DB01370; DB01592; DB01593; DB06757; DB09130; DB14487; DB14488; DB14489; DB14490; DB14491; DB14501; DB14517; DB14518; DB14533; DB14548	Cisplatin;Isoflurophate;Aluminium;Iron;Zinc;Manganese;Copper;Zinc acetate;Ferrous gluconate;Ferrous succinate;Ferrous ascorbate;Ferrous fumarate;Ferrous glycine sulfate;Aluminium phosphate;Aluminum acetate;Zinc chloride;Zinc sulfate, unspecified form	DB14548	Zinc sulfate, unspecified form	DB00677; DB01370; DB01593; DB09130; DB14487; DB14517; DB14518; DB14533	Isoflurophate;Aluminium;Zinc;Copper;Zinc acetate;Aluminium phosphate;Aluminum acetate;Zinc chloride
O94915.FRYL_peptide	O94915	No	NA	NA	NA	NA	NA	NA
P07357.CO8A_peptide.3	P07357	No	DB01593; DB14487	Zinc;Zinc acetate	NA	NA	DB01593; DB14487	Zinc;Zinc acetate
P07358.CO8B_peptide.3	P07358	No	DB01593; DB09130; DB14487	Zinc;Copper;Zinc acetate	NA	NA	DB01593; DB09130; DB14487	Zinc;Copper;Zinc acetate
P01024.CO3_peptide.35	P01024	No	DB00028; DB01593; DB09130; DB14487; DB14533; DB14548	Human immunoglobulin G;Zinc;Copper;Zinc acetate;Zinc chloride;Zinc sulfate, unspecified form	DB01915; DB14548	S-Hydroxycysteine;Zinc sulfate, unspecified form	DB00028; DB01593; DB06492; DB09130; DB14487; DB14533	Human immunoglobulin G;Zinc;Mirococept;Copper;Zinc acetate;Zinc chloride
Q9H095.IQCG_peptide	Q9H095	No	NA	NA	NA	NA	NA	NA
P05090.APOD_peptide.1	P05090	No	DB00162; DB09130	Vitamin A;Copper	NA	NA	DB09130	Copper
P27169.PON1_peptide.4	P27169	Yes	DB01327; DB01593; DB09130; DB14487; DB14533; DB14548	Cefazolin;Zinc;Copper;Zinc acetate;Zinc chloride;Zinc sulfate, unspecified form	DB14548	Zinc sulfate, unspecified form	DB01593; DB09130; DB14487; DB14533	Zinc;Copper;Zinc acetate;Zinc chloride
Q9P2T0.THEG_peptide	Q9P2T0	No	NA	NA	NA	NA	NA	NA
P20742.PZP_peptide.4	P20742	Yes	DB01593; DB14487; DB14533; DB14548	Zinc;Zinc acetate;Zinc chloride;Zinc sulfate, unspecified form	DB14548	Zinc sulfate, unspecified form	DB01593; DB14487; DB14533	Zinc;Zinc acetate;Zinc chloride
P02748.CO9_peptide.2	P02748	No	DB09130	Copper	NA	NA	DB09130	Copper
Q96PU4.UHRF2_peptide	Q96PU4	No	NA	NA	NA	NA	NA	NA
P01024.CO3_peptide.37	P01024	No	DB00028; DB01593; DB09130; DB14487; DB14533; DB14548	Human immunoglobulin G;Zinc;Copper;Zinc acetate;Zinc chloride;Zinc sulfate, unspecified form	DB01915; DB14548	S-Hydroxycysteine;Zinc sulfate, unspecified form	DB00028; DB01593; DB06492; DB09130; DB14487; DB14533	Human immunoglobulin G;Zinc;Mirococept;Copper;Zinc acetate;Zinc chloride
P36980.FHR2_peptide	P36980	Yes	NA	NA	NA	NA	NA	NA
P00734.THRB_peptide.6	P00734	No	DB00001; DB00006; DB00055; DB00100; DB00170; DB00278; DB01123; DB01593; DB04898; DB05777; DB06404; DB06695; DB09109; DB09130; DB09228; DB09332; DB11166; DB13151; DB13152; DB14487; DB14738	Lepirudin;Bivalirudin;Drotrecogin alfa;Coagulation Factor IX (Recombinant);Menadione;Argatroban;Proflavine;Zinc;Ximelagatran;Thrombomodulin Alfa;Human C1-esterase inhibitor;Dabigatran etexilate;Turoctocog alfa;Copper;Conestat alfa;Kappadione;Antithrombin Alfa;Anti-inhibitor coagulant complex;Coagulation Factor IX Human;Zinc acetate;Turoctocog alfa pegol	DB01725; DB01766; DB01767; DB02287; DB02723; DB03136; DB03159; DB03847; DB03865; DB04136; DB04591; DB04697; DB04722; DB04771; DB04772; DB06838; DB06841; DB06845; DB06850; DB06853; DB06858; DB06859; DB06861; DB06865; DB06866; DB06868; DB06869; DB06878; DB06911; DB06919; DB06929; DB06936; DB06942; DB06947; DB06996; DB07005; DB07016; DB07027; DB07083; DB07088; DB07091; DB07095; DB07105; DB07120; DB0…	2-{2-hydroxy-[1,1'-biphenyl]-3-yl}-1H-1,3-benzodiazole-5-carboximidamide;Beta-(2-Naphthyl)-Alanine;Hemi-Babim;2-(2-hydroxy-phenyl)-3H-benzoimidazole-5-carboxamidine;4-Oxo-2-Phenylmethanesulfonyl-Octahydro-Pyrrolo[1,2-a]Pyrazine-6-Carboxylic Acid [1-(N-Hydroxycarbamimidoyl)-Piperidin-4-Ylmethyl]-Amide;4-Iodobenzo[B]Thiophene-2-Carboxamidine;CRA_8696;gamma-carboxy-L-glutamic acid;6-Chloro-2-(2-Hydr…	DB00006; DB00055; DB00100; DB00278; DB01593; DB04786; DB04898; DB05714; DB05777; DB09109; DB09130; DB09228; DB11166; DB12598; DB12831; DB13151; DB14487	Bivalirudin;Drotrecogin alfa;Coagulation Factor IX (Recombinant);Argatroban;Zinc;Suramin;Ximelagatran;Flovagatran;Thrombomodulin Alfa;Turoctocog alfa;Copper;Conestat alfa;Antithrombin Alfa;Nafamostat;Gabexate;Anti-inhibitor coagulant complex;Zinc acetate
P04114.APOB_peptide.39	P04114	No	DB14533; DB14548	Zinc chloride;Zinc sulfate, unspecified form	DB14548	Zinc sulfate, unspecified form	DB14533	Zinc chloride
P04114.APOB_peptide.40	P04114	No	DB14533; DB14548	Zinc chloride;Zinc sulfate, unspecified form	DB14548	Zinc sulfate, unspecified form	DB14533	Zinc chloride
Q14624.ITIH4_peptide.11	Q14624	No	DB01593; DB14487; DB14533; DB14548	Zinc;Zinc acetate;Zinc chloride;Zinc sulfate, unspecified form	DB14548	Zinc sulfate, unspecified form	DB01593; DB14487; DB14533	Zinc;Zinc acetate;Zinc chloride
P20851.C4BPB_peptide.3	P20851	No	DB01593; DB14487; DB14533; DB14548	Zinc;Zinc acetate;Zinc chloride;Zinc sulfate, unspecified form	DB14548	Zinc sulfate, unspecified form	DB01593; DB14487; DB14533	Zinc;Zinc acetate;Zinc chloride
P01023.A2MG_peptide.20	P01023	No	DB00102; DB00515; DB00626; DB01593; DB08888; DB12965; DB14487; DB14533; DB14548	Becaplermin;Cisplatin;Bacitracin;Zinc;Ocriplasmin;Silver;Zinc acetate;Zinc chloride;Zinc sulfate, unspecified form	DB14548	Zinc sulfate, unspecified form	DB00102; DB01593; DB12965; DB14487; DB14533	Becaplermin;Zinc;Silver;Zinc acetate;Zinc chloride
A0A0B4J1U7.HV601_peptide	A0A0B4J1U7	No	NA	NA	NA	NA	NA	NA
P01009.A1AT_peptide.5	P01009	No	DB01593; DB09130; DB14487; DB14533; DB14548	Zinc;Copper;Zinc acetate;Zinc chloride;Zinc sulfate, unspecified form	DB01998; DB03345; DB14548	2-[3,4-Dihydroxy-2-Hydroxymethyl-5-(2-Hydroxy-Nonyl)-Tetrahydro-Furan-2-Yloxy]-6-Hydroxymethyl-Tetra Hydro-Pyran-3,4,5-Triol;Mercaptoethanol;Zinc sulfate, unspecified form	DB01593; DB05481; DB05961; DB09130; DB14487; DB14533	Zinc;Recombinant alpha 1-antitrypsin;PPL-100;Copper;Zinc acetate;Zinc chloride
P02751.FINC_peptide.21	P02751	No	DB01593; DB08888; DB14487; DB14533; DB14548	Zinc;Ocriplasmin;Zinc acetate;Zinc chloride;Zinc sulfate, unspecified form	DB14548	Zinc sulfate, unspecified form	DB01593; DB06245; DB14487; DB14533	Zinc;Lanoteplase;Zinc acetate;Zinc chloride
P00734.THRB_peptide.7	P00734	No	DB00001; DB00006; DB00055; DB00100; DB00170; DB00278; DB01123; DB01593; DB04898; DB05777; DB06404; DB06695; DB09109; DB09130; DB09228; DB09332; DB11166; DB13151; DB13152; DB14487; DB14738	Lepirudin;Bivalirudin;Drotrecogin alfa;Coagulation Factor IX (Recombinant);Menadione;Argatroban;Proflavine;Zinc;Ximelagatran;Thrombomodulin Alfa;Human C1-esterase inhibitor;Dabigatran etexilate;Turoctocog alfa;Copper;Conestat alfa;Kappadione;Antithrombin Alfa;Anti-inhibitor coagulant complex;Coagulation Factor IX Human;Zinc acetate;Turoctocog alfa pegol	DB01725; DB01766; DB01767; DB02287; DB02723; DB03136; DB03159; DB03847; DB03865; DB04136; DB04591; DB04697; DB04722; DB04771; DB04772; DB06838; DB06841; DB06845; DB06850; DB06853; DB06858; DB06859; DB06861; DB06865; DB06866; DB06868; DB06869; DB06878; DB06911; DB06919; DB06929; DB06936; DB06942; DB06947; DB06996; DB07005; DB07016; DB07027; DB07083; DB07088; DB07091; DB07095; DB07105; DB07120; DB0…	2-{2-hydroxy-[1,1'-biphenyl]-3-yl}-1H-1,3-benzodiazole-5-carboximidamide;Beta-(2-Naphthyl)-Alanine;Hemi-Babim;2-(2-hydroxy-phenyl)-3H-benzoimidazole-5-carboxamidine;4-Oxo-2-Phenylmethanesulfonyl-Octahydro-Pyrrolo[1,2-a]Pyrazine-6-Carboxylic Acid [1-(N-Hydroxycarbamimidoyl)-Piperidin-4-Ylmethyl]-Amide;4-Iodobenzo[B]Thiophene-2-Carboxamidine;CRA_8696;gamma-carboxy-L-glutamic acid;6-Chloro-2-(2-Hydr…	DB00006; DB00055; DB00100; DB00278; DB01593; DB04786; DB04898; DB05714; DB05777; DB09109; DB09130; DB09228; DB11166; DB12598; DB12831; DB13151; DB14487	Bivalirudin;Drotrecogin alfa;Coagulation Factor IX (Recombinant);Argatroban;Zinc;Suramin;Ximelagatran;Flovagatran;Thrombomodulin Alfa;Turoctocog alfa;Copper;Conestat alfa;Antithrombin Alfa;Nafamostat;Gabexate;Anti-inhibitor coagulant complex;Zinc acetate
P05156.CFAI_peptide.2	P05156	Yes	DB01593; DB09130; DB14487	Zinc;Copper;Zinc acetate	NA	NA	DB01593; DB09130; DB14487	Zinc;Copper;Zinc acetate
P02743.SAMP_peptide	P02743	No	DB01593; DB09130; DB14487	Zinc;Copper;Zinc acetate	DB01651; DB07579; DB07580	Methyl 4,6-O-[(1R)-1-carboxyethylidene]-beta-D-galactopyranoside;Bis-1,2-{[(Z)-2-carboxy-2-methyl-1,3-dioxane]-5-yloxycarbamoyl}-ethane;BIS-1,2-{[(Z)-2CARBOXY-2-METHYL-1,3-DIOXANE]-5-YLOXYCARBONYL}-PIPERAZINE	DB01593; DB09130; DB14487	Zinc;Copper;Zinc acetate
P01619.KV320_peptide.1	P01619	No	DB01593; DB09130; DB14487	Zinc;Copper;Zinc acetate	NA	NA	DB01593; DB09130; DB14487	Zinc;Copper;Zinc acetate
P04114.APOB_peptide.42	P04114	Yes	DB14533; DB14548	Zinc chloride;Zinc sulfate, unspecified form	DB14548	Zinc sulfate, unspecified form	DB14533	Zinc chloride
P08603.CFAH_peptide.18	P08603	No	DB01593; DB09130; DB14487; DB14533; DB14548	Zinc;Copper;Zinc acetate;Zinc chloride;Zinc sulfate, unspecified form	DB14548	Zinc sulfate, unspecified form	DB01593; DB09130; DB14487; DB14533	Zinc;Copper;Zinc acetate;Zinc chloride
P08603.CFAH_peptide.19	P08603	No	DB01593; DB09130; DB14487; DB14533; DB14548	Zinc;Copper;Zinc acetate;Zinc chloride;Zinc sulfate, unspecified form	DB14548	Zinc sulfate, unspecified form	DB01593; DB09130; DB14487; DB14533	Zinc;Copper;Zinc acetate;Zinc chloride
P19827.ITIH1_peptide.3	P19827	No	DB01593; DB14487; DB14533; DB14548	Zinc;Zinc acetate;Zinc chloride;Zinc sulfate, unspecified form	DB14548	Zinc sulfate, unspecified form	DB01593; DB14487; DB14533	Zinc;Zinc acetate;Zinc chloride
P19823.ITIH2_peptide.7	P19823	No	DB01593; DB09130; DB14487; DB14533; DB14548	Zinc;Copper;Zinc acetate;Zinc chloride;Zinc sulfate, unspecified form	DB14548	Zinc sulfate, unspecified form	DB01593; DB09130; DB14487; DB14533	Zinc;Copper;Zinc acetate;Zinc chloride
P04004.VTNC_peptide.4	P04004	No	DB00054; DB01593; DB09130; DB14487; DB14533; DB14548	Abciximab;Zinc;Copper;Zinc acetate;Zinc chloride;Zinc sulfate, unspecified form	DB14548	Zinc sulfate, unspecified form	DB01593; DB09130; DB14487; DB14533	Zinc;Copper;Zinc acetate;Zinc chloride
P04004.VTNC_peptide.5	P04004	No	DB00054; DB01593; DB09130; DB14487; DB14533; DB14548	Abciximab;Zinc;Copper;Zinc acetate;Zinc chloride;Zinc sulfate, unspecified form	DB14548	Zinc sulfate, unspecified form	DB01593; DB09130; DB14487; DB14533	Zinc;Copper;Zinc acetate;Zinc chloride
O60667.FAIM3_peptide	O60667	No	NA	NA	NA	NA	NA	NA
P02751.FINC_peptide.22	P02751	No	DB01593; DB08888; DB14487; DB14533; DB14548	Zinc;Ocriplasmin;Zinc acetate;Zinc chloride;Zinc sulfate, unspecified form	DB14548	Zinc sulfate, unspecified form	DB01593; DB06245; DB14487; DB14533	Zinc;Lanoteplase;Zinc acetate;Zinc chloride
P01042.KNG1_peptide.4	P01042	No	DB01593; DB09130; DB14487; DB14533; DB14548	Zinc;Copper;Zinc acetate;Zinc chloride;Zinc sulfate, unspecified form	DB14548	Zinc sulfate, unspecified form	DB01593; DB09130; DB14487; DB14533	Zinc;Copper;Zinc acetate;Zinc chloride
P04114.APOB_peptide.43	P04114	No	DB14533; DB14548	Zinc chloride;Zinc sulfate, unspecified form	DB14548	Zinc sulfate, unspecified form	DB14533	Zinc chloride
P02787.TRFE_peptide.20	P02787	No	DB00515; DB00677; DB01370; DB01592; DB01593; DB06757; DB09130; DB14487; DB14488; DB14489; DB14490; DB14491; DB14501; DB14517; DB14518; DB14533; DB14548	Cisplatin;Isoflurophate;Aluminium;Iron;Zinc;Manganese;Copper;Zinc acetate;Ferrous gluconate;Ferrous succinate;Ferrous ascorbate;Ferrous fumarate;Ferrous glycine sulfate;Aluminium phosphate;Aluminum acetate;Zinc chloride;Zinc sulfate, unspecified form	DB14548	Zinc sulfate, unspecified form	DB00677; DB01370; DB01593; DB09130; DB14487; DB14517; DB14518; DB14533	Isoflurophate;Aluminium;Zinc;Copper;Zinc acetate;Aluminium phosphate;Aluminum acetate;Zinc chloride
P02787.TRFE_peptide.21	P02787	No	DB00515; DB00677; DB01370; DB01592; DB01593; DB06757; DB09130; DB14487; DB14488; DB14489; DB14490; DB14491; DB14501; DB14517; DB14518; DB14533; DB14548	Cisplatin;Isoflurophate;Aluminium;Iron;Zinc;Manganese;Copper;Zinc acetate;Ferrous gluconate;Ferrous succinate;Ferrous ascorbate;Ferrous fumarate;Ferrous glycine sulfate;Aluminium phosphate;Aluminum acetate;Zinc chloride;Zinc sulfate, unspecified form	DB14548	Zinc sulfate, unspecified form	DB00677; DB01370; DB01593; DB09130; DB14487; DB14517; DB14518; DB14533	Isoflurophate;Aluminium;Zinc;Copper;Zinc acetate;Aluminium phosphate;Aluminum acetate;Zinc chloride
P02787.TRFE_peptide.22	P02787	Yes	DB00515; DB00677; DB01370; DB01592; DB01593; DB06757; DB09130; DB14487; DB14488; DB14489; DB14490; DB14491; DB14501; DB14517; DB14518; DB14533; DB14548	Cisplatin;Isoflurophate;Aluminium;Iron;Zinc;Manganese;Copper;Zinc acetate;Ferrous gluconate;Ferrous succinate;Ferrous ascorbate;Ferrous fumarate;Ferrous glycine sulfate;Aluminium phosphate;Aluminum acetate;Zinc chloride;Zinc sulfate, unspecified form	DB14548	Zinc sulfate, unspecified form	DB00677; DB01370; DB01593; DB09130; DB14487; DB14517; DB14518; DB14533	Isoflurophate;Aluminium;Zinc;Copper;Zinc acetate;Aluminium phosphate;Aluminum acetate;Zinc chloride
P01023.A2MG_peptide.21	P01023	No	DB00102; DB00515; DB00626; DB01593; DB08888; DB12965; DB14487; DB14533; DB14548	Becaplermin;Cisplatin;Bacitracin;Zinc;Ocriplasmin;Silver;Zinc acetate;Zinc chloride;Zinc sulfate, unspecified form	DB14548	Zinc sulfate, unspecified form	DB00102; DB01593; DB12965; DB14487; DB14533	Becaplermin;Zinc;Silver;Zinc acetate;Zinc chloride
P02760.AMBP_peptide.5	P02760	No	NA	NA	NA	NA	NA	NA
Q14520.HABP2_peptide.1	Q14520	No	DB08818	Hyaluronic acid	NA	NA	NA	NA
P02652.APOA2_peptide.7	P02652	Yes	DB01593; DB09130; DB14487	Zinc;Copper;Zinc acetate	NA	NA	DB01593; DB09130; DB14487	Zinc;Copper;Zinc acetate
P02774.VTDB_peptide.9	P02774	No	DB11094	Vitamin D	NA	NA	NA	NA
P01876.IGHA1_peptide.4	P01876	No	DB01593; DB14487	Zinc;Zinc acetate	NA	NA	DB01593; DB14487	Zinc;Zinc acetate
P08603.CFAH_peptide.20	P08603	No	DB01593; DB09130; DB14487; DB14533; DB14548	Zinc;Copper;Zinc acetate;Zinc chloride;Zinc sulfate, unspecified form	DB14548	Zinc sulfate, unspecified form	DB01593; DB09130; DB14487; DB14533	Zinc;Copper;Zinc acetate;Zinc chloride
P07360.CO8G_peptide.1	P07360	No	DB01593; DB03017; DB04272; DB14487	Zinc;Lauric acid;Citric acid;Zinc acetate	DB03017	Lauric acid	DB01593; DB14487	Zinc;Zinc acetate
P01009.A1AT_peptide.6	P01009	No	DB01593; DB09130; DB14487; DB14533; DB14548	Zinc;Copper;Zinc acetate;Zinc chloride;Zinc sulfate, unspecified form	DB01998; DB03345; DB14548	2-[3,4-Dihydroxy-2-Hydroxymethyl-5-(2-Hydroxy-Nonyl)-Tetrahydro-Furan-2-Yloxy]-6-Hydroxymethyl-Tetra Hydro-Pyran-3,4,5-Triol;Mercaptoethanol;Zinc sulfate, unspecified form	DB01593; DB05481; DB05961; DB09130; DB14487; DB14533	Zinc;Recombinant alpha 1-antitrypsin;PPL-100;Copper;Zinc acetate;Zinc chloride
P04114.APOB_peptide.44	P04114	No	DB14533; DB14548	Zinc chloride;Zinc sulfate, unspecified form	DB14548	Zinc sulfate, unspecified form	DB14533	Zinc chloride
P04003.C4BPA_peptide.7	P04003	No	DB01593; DB09130; DB14487; DB14533; DB14548	Zinc;Copper;Zinc acetate;Zinc chloride;Zinc sulfate, unspecified form	DB14548	Zinc sulfate, unspecified form	DB01593; DB09130; DB14487; DB14533	Zinc;Copper;Zinc acetate;Zinc chloride
P02787.TRFE_peptide.23	P02787	Yes	DB00515; DB00677; DB01370; DB01592; DB01593; DB06757; DB09130; DB14487; DB14488; DB14489; DB14490; DB14491; DB14501; DB14517; DB14518; DB14533; DB14548	Cisplatin;Isoflurophate;Aluminium;Iron;Zinc;Manganese;Copper;Zinc acetate;Ferrous gluconate;Ferrous succinate;Ferrous ascorbate;Ferrous fumarate;Ferrous glycine sulfate;Aluminium phosphate;Aluminum acetate;Zinc chloride;Zinc sulfate, unspecified form	DB14548	Zinc sulfate, unspecified form	DB00677; DB01370; DB01593; DB09130; DB14487; DB14517; DB14518; DB14533	Isoflurophate;Aluminium;Zinc;Copper;Zinc acetate;Aluminium phosphate;Aluminum acetate;Zinc chloride
P07357.CO8A_peptide.4	P07357	No	DB01593; DB14487	Zinc;Zinc acetate	NA	NA	DB01593; DB14487	Zinc;Zinc acetate
P01024.CO3_peptide.38	P01024	No	DB00028; DB01593; DB09130; DB14487; DB14533; DB14548	Human immunoglobulin G;Zinc;Copper;Zinc acetate;Zinc chloride;Zinc sulfate, unspecified form	DB01915; DB14548	S-Hydroxycysteine;Zinc sulfate, unspecified form	DB00028; DB01593; DB06492; DB09130; DB14487; DB14533	Human immunoglobulin G;Zinc;Mirococept;Copper;Zinc acetate;Zinc chloride
P02787.TRFE_peptide.24	P02787	No	DB00515; DB00677; DB01370; DB01592; DB01593; DB06757; DB09130; DB14487; DB14488; DB14489; DB14490; DB14491; DB14501; DB14517; DB14518; DB14533; DB14548	Cisplatin;Isoflurophate;Aluminium;Iron;Zinc;Manganese;Copper;Zinc acetate;Ferrous gluconate;Ferrous succinate;Ferrous ascorbate;Ferrous fumarate;Ferrous glycine sulfate;Aluminium phosphate;Aluminum acetate;Zinc chloride;Zinc sulfate, unspecified form	DB14548	Zinc sulfate, unspecified form	DB00677; DB01370; DB01593; DB09130; DB14487; DB14517; DB14518; DB14533	Isoflurophate;Aluminium;Zinc;Copper;Zinc acetate;Aluminium phosphate;Aluminum acetate;Zinc chloride
P43652.AFAM_peptide.3	P43652	No	DB09130	Copper	NA	NA	DB09130	Copper
P01024.CO3_peptide.39	P01024	No	DB00028; DB01593; DB09130; DB14487; DB14533; DB14548	Human immunoglobulin G;Zinc;Copper;Zinc acetate;Zinc chloride;Zinc sulfate, unspecified form	DB01915; DB14548	S-Hydroxycysteine;Zinc sulfate, unspecified form	DB00028; DB01593; DB06492; DB09130; DB14487; DB14533	Human immunoglobulin G;Zinc;Mirococept;Copper;Zinc acetate;Zinc chloride
Q6YN16.HSDL2_peptide	Q6YN16	No	NA	NA	NA	NA	NA	NA
P01024.CO3_peptide.40	P01024	No	DB00028; DB01593; DB09130; DB14487; DB14533; DB14548	Human immunoglobulin G;Zinc;Copper;Zinc acetate;Zinc chloride;Zinc sulfate, unspecified form	DB01915; DB14548	S-Hydroxycysteine;Zinc sulfate, unspecified form	DB00028; DB01593; DB06492; DB09130; DB14487; DB14533	Human immunoglobulin G;Zinc;Mirococept;Copper;Zinc acetate;Zinc chloride
P01024.CO3_peptide.41	P01024	No	DB00028; DB01593; DB09130; DB14487; DB14533; DB14548	Human immunoglobulin G;Zinc;Copper;Zinc acetate;Zinc chloride;Zinc sulfate, unspecified form	DB01915; DB14548	S-Hydroxycysteine;Zinc sulfate, unspecified form	DB00028; DB01593; DB06492; DB09130; DB14487; DB14533	Human immunoglobulin G;Zinc;Mirococept;Copper;Zinc acetate;Zinc chloride
P50548.ERF_peptide	P50548	No	NA	NA	NA	NA	NA	NA
P05156.CFAI_peptide.3	P05156	No	DB01593; DB09130; DB14487	Zinc;Copper;Zinc acetate	NA	NA	DB01593; DB09130; DB14487	Zinc;Copper;Zinc acetate
P01042.KNG1_peptide.5	P01042	No	DB01593; DB09130; DB14487; DB14533; DB14548	Zinc;Copper;Zinc acetate;Zinc chloride;Zinc sulfate, unspecified form	DB14548	Zinc sulfate, unspecified form	DB01593; DB09130; DB14487; DB14533	Zinc;Copper;Zinc acetate;Zinc chloride
P05155.IC1_peptide.5	P05155	No	DB09130	Copper	NA	NA	DB05961; DB09130	PPL-100;Copper
P01023.A2MG_peptide.22	P01023	No	DB00102; DB00515; DB00626; DB01593; DB08888; DB12965; DB14487; DB14533; DB14548	Becaplermin;Cisplatin;Bacitracin;Zinc;Ocriplasmin;Silver;Zinc acetate;Zinc chloride;Zinc sulfate, unspecified form	DB14548	Zinc sulfate, unspecified form	DB00102; DB01593; DB12965; DB14487; DB14533	Becaplermin;Zinc;Silver;Zinc acetate;Zinc chloride
P00734.THRB_peptide.8	P00734	No	DB00001; DB00006; DB00055; DB00100; DB00170; DB00278; DB01123; DB01593; DB04898; DB05777; DB06404; DB06695; DB09109; DB09130; DB09228; DB09332; DB11166; DB13151; DB13152; DB14487; DB14738	Lepirudin;Bivalirudin;Drotrecogin alfa;Coagulation Factor IX (Recombinant);Menadione;Argatroban;Proflavine;Zinc;Ximelagatran;Thrombomodulin Alfa;Human C1-esterase inhibitor;Dabigatran etexilate;Turoctocog alfa;Copper;Conestat alfa;Kappadione;Antithrombin Alfa;Anti-inhibitor coagulant complex;Coagulation Factor IX Human;Zinc acetate;Turoctocog alfa pegol	DB01725; DB01766; DB01767; DB02287; DB02723; DB03136; DB03159; DB03847; DB03865; DB04136; DB04591; DB04697; DB04722; DB04771; DB04772; DB06838; DB06841; DB06845; DB06850; DB06853; DB06858; DB06859; DB06861; DB06865; DB06866; DB06868; DB06869; DB06878; DB06911; DB06919; DB06929; DB06936; DB06942; DB06947; DB06996; DB07005; DB07016; DB07027; DB07083; DB07088; DB07091; DB07095; DB07105; DB07120; DB0…	2-{2-hydroxy-[1,1'-biphenyl]-3-yl}-1H-1,3-benzodiazole-5-carboximidamide;Beta-(2-Naphthyl)-Alanine;Hemi-Babim;2-(2-hydroxy-phenyl)-3H-benzoimidazole-5-carboxamidine;4-Oxo-2-Phenylmethanesulfonyl-Octahydro-Pyrrolo[1,2-a]Pyrazine-6-Carboxylic Acid [1-(N-Hydroxycarbamimidoyl)-Piperidin-4-Ylmethyl]-Amide;4-Iodobenzo[B]Thiophene-2-Carboxamidine;CRA_8696;gamma-carboxy-L-glutamic acid;6-Chloro-2-(2-Hydr…	DB00006; DB00055; DB00100; DB00278; DB01593; DB04786; DB04898; DB05714; DB05777; DB09109; DB09130; DB09228; DB11166; DB12598; DB12831; DB13151; DB14487	Bivalirudin;Drotrecogin alfa;Coagulation Factor IX (Recombinant);Argatroban;Zinc;Suramin;Ximelagatran;Flovagatran;Thrombomodulin Alfa;Turoctocog alfa;Copper;Conestat alfa;Antithrombin Alfa;Nafamostat;Gabexate;Anti-inhibitor coagulant complex;Zinc acetate
P18428.LBP_peptide	P18428	No	NA	NA	NA	NA	NA	NA
P35858.ALS_peptide.2	P35858	No	DB01593; DB09130; DB14487; DB14533; DB14548	Zinc;Copper;Zinc acetate;Zinc chloride;Zinc sulfate, unspecified form	DB14548	Zinc sulfate, unspecified form	DB01593; DB09130; DB14487; DB14533	Zinc;Copper;Zinc acetate;Zinc chloride
Q14624.ITIH4_peptide.12	Q14624	No	DB01593; DB14487; DB14533; DB14548	Zinc;Zinc acetate;Zinc chloride;Zinc sulfate, unspecified form	DB14548	Zinc sulfate, unspecified form	DB01593; DB14487; DB14533	Zinc;Zinc acetate;Zinc chloride
P04114.APOB_peptide.45	P04114	No	DB14533; DB14548	Zinc chloride;Zinc sulfate, unspecified form	DB14548	Zinc sulfate, unspecified form	DB14533	Zinc chloride
P02787.TRFE_peptide.25	P02787	No	DB00515; DB00677; DB01370; DB01592; DB01593; DB06757; DB09130; DB14487; DB14488; DB14489; DB14490; DB14491; DB14501; DB14517; DB14518; DB14533; DB14548	Cisplatin;Isoflurophate;Aluminium;Iron;Zinc;Manganese;Copper;Zinc acetate;Ferrous gluconate;Ferrous succinate;Ferrous ascorbate;Ferrous fumarate;Ferrous glycine sulfate;Aluminium phosphate;Aluminum acetate;Zinc chloride;Zinc sulfate, unspecified form	DB14548	Zinc sulfate, unspecified form	DB00677; DB01370; DB01593; DB09130; DB14487; DB14517; DB14518; DB14533	Isoflurophate;Aluminium;Zinc;Copper;Zinc acetate;Aluminium phosphate;Aluminum acetate;Zinc chloride
P10515.ODP2_peptide	P10515	No	DB00157	NADH	DB03758; DB03760	Radicicol;Dihydrolipoic Acid	NA	NA
Q9UBF2.COPG2_peptide	Q9UBF2	No	NA	NA	NA	NA	NA	NA
P01011.AACT_peptide.9	P01011	No	DB01593; DB14487; DB14533; DB14548	Zinc;Zinc acetate;Zinc chloride;Zinc sulfate, unspecified form	DB14548	Zinc sulfate, unspecified form	DB01593; DB14487; DB14533	Zinc;Zinc acetate;Zinc chloride
P00734.THRB_peptide.10	P00734	No	DB00001; DB00006; DB00055; DB00100; DB00170; DB00278; DB01123; DB01593; DB04898; DB05777; DB06404; DB06695; DB09109; DB09130; DB09228; DB09332; DB11166; DB13151; DB13152; DB14487; DB14738	Lepirudin;Bivalirudin;Drotrecogin alfa;Coagulation Factor IX (Recombinant);Menadione;Argatroban;Proflavine;Zinc;Ximelagatran;Thrombomodulin Alfa;Human C1-esterase inhibitor;Dabigatran etexilate;Turoctocog alfa;Copper;Conestat alfa;Kappadione;Antithrombin Alfa;Anti-inhibitor coagulant complex;Coagulation Factor IX Human;Zinc acetate;Turoctocog alfa pegol	DB01725; DB01766; DB01767; DB02287; DB02723; DB03136; DB03159; DB03847; DB03865; DB04136; DB04591; DB04697; DB04722; DB04771; DB04772; DB06838; DB06841; DB06845; DB06850; DB06853; DB06858; DB06859; DB06861; DB06865; DB06866; DB06868; DB06869; DB06878; DB06911; DB06919; DB06929; DB06936; DB06942; DB06947; DB06996; DB07005; DB07016; DB07027; DB07083; DB07088; DB07091; DB07095; DB07105; DB07120; DB0…	2-{2-hydroxy-[1,1'-biphenyl]-3-yl}-1H-1,3-benzodiazole-5-carboximidamide;Beta-(2-Naphthyl)-Alanine;Hemi-Babim;2-(2-hydroxy-phenyl)-3H-benzoimidazole-5-carboxamidine;4-Oxo-2-Phenylmethanesulfonyl-Octahydro-Pyrrolo[1,2-a]Pyrazine-6-Carboxylic Acid [1-(N-Hydroxycarbamimidoyl)-Piperidin-4-Ylmethyl]-Amide;4-Iodobenzo[B]Thiophene-2-Carboxamidine;CRA_8696;gamma-carboxy-L-glutamic acid;6-Chloro-2-(2-Hydr…	DB00006; DB00055; DB00100; DB00278; DB01593; DB04786; DB04898; DB05714; DB05777; DB09109; DB09130; DB09228; DB11166; DB12598; DB12831; DB13151; DB14487	Bivalirudin;Drotrecogin alfa;Coagulation Factor IX (Recombinant);Argatroban;Zinc;Suramin;Ximelagatran;Flovagatran;Thrombomodulin Alfa;Turoctocog alfa;Copper;Conestat alfa;Antithrombin Alfa;Nafamostat;Gabexate;Anti-inhibitor coagulant complex;Zinc acetate
P35858.ALS_peptide.3	P35858	No	DB01593; DB09130; DB14487; DB14533; DB14548	Zinc;Copper;Zinc acetate;Zinc chloride;Zinc sulfate, unspecified form	DB14548	Zinc sulfate, unspecified form	DB01593; DB09130; DB14487; DB14533	Zinc;Copper;Zinc acetate;Zinc chloride
P43652.AFAM_peptide.4	P43652	No	DB09130	Copper	NA	NA	DB09130	Copper
P02787.TRFE_peptide.26	P02787	No	DB00515; DB00677; DB01370; DB01592; DB01593; DB06757; DB09130; DB14487; DB14488; DB14489; DB14490; DB14491; DB14501; DB14517; DB14518; DB14533; DB14548	Cisplatin;Isoflurophate;Aluminium;Iron;Zinc;Manganese;Copper;Zinc acetate;Ferrous gluconate;Ferrous succinate;Ferrous ascorbate;Ferrous fumarate;Ferrous glycine sulfate;Aluminium phosphate;Aluminum acetate;Zinc chloride;Zinc sulfate, unspecified form	DB14548	Zinc sulfate, unspecified form	DB00677; DB01370; DB01593; DB09130; DB14487; DB14517; DB14518; DB14533	Isoflurophate;Aluminium;Zinc;Copper;Zinc acetate;Aluminium phosphate;Aluminum acetate;Zinc chloride
P02751.FINC_peptide.23	P02751	No	DB01593; DB08888; DB14487; DB14533; DB14548	Zinc;Ocriplasmin;Zinc acetate;Zinc chloride;Zinc sulfate, unspecified form	DB14548	Zinc sulfate, unspecified form	DB01593; DB06245; DB14487; DB14533	Zinc;Lanoteplase;Zinc acetate;Zinc chloride
P01024.CO3_peptide.42	P01024	No	DB00028; DB01593; DB09130; DB14487; DB14533; DB14548	Human immunoglobulin G;Zinc;Copper;Zinc acetate;Zinc chloride;Zinc sulfate, unspecified form	DB01915; DB14548	S-Hydroxycysteine;Zinc sulfate, unspecified form	DB00028; DB01593; DB06492; DB09130; DB14487; DB14533	Human immunoglobulin G;Zinc;Mirococept;Copper;Zinc acetate;Zinc chloride
P19827.ITIH1_peptide.4	P19827	No	DB01593; DB14487; DB14533; DB14548	Zinc;Zinc acetate;Zinc chloride;Zinc sulfate, unspecified form	DB14548	Zinc sulfate, unspecified form	DB01593; DB14487; DB14533	Zinc;Zinc acetate;Zinc chloride
P02790.HEMO_peptide.13	P02790	No	DB14533; DB14548	Zinc chloride;Zinc sulfate, unspecified form	DB14548	Zinc sulfate, unspecified form	DB14533	Zinc chloride
P01011.AACT_peptide.10	P01011	No	DB01593; DB14487; DB14533; DB14548	Zinc;Zinc acetate;Zinc chloride;Zinc sulfate, unspecified form	DB14548	Zinc sulfate, unspecified form	DB01593; DB14487; DB14533	Zinc;Zinc acetate;Zinc chloride
P05155.IC1_peptide.6	P05155	No	DB09130	Copper	NA	NA	DB05961; DB09130	PPL-100;Copper
P00751.CFAB_peptide.9	P00751	No	DB01593; DB14487	Zinc;Zinc acetate	DB02459; DB04491	4-guanidinobenzoic acid;Diisopropylphosphono Group	DB01593; DB06503; DB14487	Zinc;MLN2222;Zinc acetate
P02649.APOE_peptide.2	P02649	No	DB01593; DB09130; DB14487; DB14533; DB14548	Zinc;Copper;Zinc acetate;Zinc chloride;Zinc sulfate, unspecified form	DB14548	Zinc sulfate, unspecified form	DB01593; DB09130; DB14487; DB14533	Zinc;Copper;Zinc acetate;Zinc chloride
P04217.A1BG_peptide.6	P04217	No	DB01593; DB09130; DB14487	Zinc;Copper;Zinc acetate	NA	NA	DB01593; DB09130; DB14487	Zinc;Copper;Zinc acetate
P04217.A1BG_peptide.7	P04217	No	DB01593; DB09130; DB14487	Zinc;Copper;Zinc acetate	NA	NA	DB01593; DB09130; DB14487	Zinc;Copper;Zinc acetate
P04180.LCAT_peptide	P04180	No	NA	NA	NA	NA	NA	NA
P06727.APOA4_peptide.8	P06727	No	DB01593; DB09130; DB14487	Zinc;Copper;Zinc acetate	NA	NA	DB01593; DB09130; DB14487	Zinc;Copper;Zinc acetate
P02746.C1QB_peptide.2	P02746	No	DB00002; DB00110; DB00112; DB01593; DB14487; DB14533; DB14548	Cetuximab;Palivizumab;Bevacizumab;Zinc;Zinc acetate;Zinc chloride;Zinc sulfate, unspecified form	DB14548	Zinc sulfate, unspecified form	DB00110; DB00111; DB00112; DB01593; DB14487; DB14533	Palivizumab;Daclizumab;Bevacizumab;Zinc;Zinc acetate;Zinc chloride
P04114.APOB_peptide.46	P04114	No	DB14533; DB14548	Zinc chloride;Zinc sulfate, unspecified form	DB14548	Zinc sulfate, unspecified form	DB14533	Zinc chloride
P35858.ALS_peptide.4	P35858	No	DB01593; DB09130; DB14487; DB14533; DB14548	Zinc;Copper;Zinc acetate;Zinc chloride;Zinc sulfate, unspecified form	DB14548	Zinc sulfate, unspecified form	DB01593; DB09130; DB14487; DB14533	Zinc;Copper;Zinc acetate;Zinc chloride
P00736.C1R_peptide.2	P00736	No	DB00110; DB01593; DB06404; DB09228; DB14487; DB14533; DB14548	Palivizumab;Zinc;Human C1-esterase inhibitor;Conestat alfa;Zinc acetate;Zinc chloride;Zinc sulfate, unspecified form	DB14548	Zinc sulfate, unspecified form	DB00110; DB00111; DB01593; DB09228; DB14487; DB14533	Palivizumab;Daclizumab;Zinc;Conestat alfa;Zinc acetate;Zinc chloride
P00747.PLMN_peptide.5	P00747	No	DB00009; DB00013; DB00015; DB00029; DB00031; DB00086; DB00302; DB00513; DB06692; DB09130	Alteplase;Urokinase;Reteplase;Anistreplase;Tenecteplase;Streptokinase;Tranexamic acid;Aminocaproic acid;Aprotinin;Copper	DB03709	Bicine	DB00013; DB00015; DB00086; DB00513; DB04925; DB06692; DB09130; DB12831	Urokinase;Reteplase;Streptokinase;Aminocaproic acid;Desmoteplase;Aprotinin;Copper;Gabexate
P05155.IC1_peptide.7	P05155	Yes	DB09130	Copper	NA	NA	DB05961; DB09130	PPL-100;Copper
P02649.APOE_peptide.3	P02649	Yes	DB01593; DB09130; DB14487; DB14533; DB14548	Zinc;Copper;Zinc acetate;Zinc chloride;Zinc sulfate, unspecified form	DB14548	Zinc sulfate, unspecified form	DB01593; DB09130; DB14487; DB14533	Zinc;Copper;Zinc acetate;Zinc chloride
P04070.PROC_peptide	P04070	No	DB00170; DB00464; DB09131; DB09332; DB13149	Menadione;Sodium tetradecyl sulfate;Cupric Chloride;Kappadione;Protein S human	NA	NA	DB00464; DB09131	Sodium tetradecyl sulfate;Cupric Chloride
P06727.APOA4_peptide.9	P06727	No	DB01593; DB09130; DB14487	Zinc;Copper;Zinc acetate	NA	NA	DB01593; DB09130; DB14487	Zinc;Copper;Zinc acetate
P01009.A1AT_peptide.7	P01009	No	DB01593; DB09130; DB14487; DB14533; DB14548	Zinc;Copper;Zinc acetate;Zinc chloride;Zinc sulfate, unspecified form	DB01998; DB03345; DB14548	2-[3,4-Dihydroxy-2-Hydroxymethyl-5-(2-Hydroxy-Nonyl)-Tetrahydro-Furan-2-Yloxy]-6-Hydroxymethyl-Tetra Hydro-Pyran-3,4,5-Triol;Mercaptoethanol;Zinc sulfate, unspecified form	DB01593; DB05481; DB05961; DB09130; DB14487; DB14533	Zinc;Recombinant alpha 1-antitrypsin;PPL-100;Copper;Zinc acetate;Zinc chloride
P01009.A1AT_peptide.8	P01009	No	DB01593; DB09130; DB14487; DB14533; DB14548	Zinc;Copper;Zinc acetate;Zinc chloride;Zinc sulfate, unspecified form	DB01998; DB03345; DB14548	2-[3,4-Dihydroxy-2-Hydroxymethyl-5-(2-Hydroxy-Nonyl)-Tetrahydro-Furan-2-Yloxy]-6-Hydroxymethyl-Tetra Hydro-Pyran-3,4,5-Triol;Mercaptoethanol;Zinc sulfate, unspecified form	DB01593; DB05481; DB05961; DB09130; DB14487; DB14533	Zinc;Recombinant alpha 1-antitrypsin;PPL-100;Copper;Zinc acetate;Zinc chloride
Q9NZP8.C1RL_peptide.1	Q9NZP8	No	NA	NA	NA	NA	NA	NA
P08697.A2AP_peptide.2	P08697	No	DB08888; DB09130	Ocriplasmin;Copper	NA	NA	DB09130	Copper
P06727.APOA4_peptide.10	P06727	No	DB01593; DB09130; DB14487	Zinc;Copper;Zinc acetate	NA	NA	DB01593; DB09130; DB14487	Zinc;Copper;Zinc acetate
P02649.APOE_peptide.4	P02649	Yes	DB01593; DB09130; DB14487; DB14533; DB14548	Zinc;Copper;Zinc acetate;Zinc chloride;Zinc sulfate, unspecified form	DB14548	Zinc sulfate, unspecified form	DB01593; DB09130; DB14487; DB14533	Zinc;Copper;Zinc acetate;Zinc chloride
P01042.KNG1_peptide.6	P01042	No	DB01593; DB09130; DB14487; DB14533; DB14548	Zinc;Copper;Zinc acetate;Zinc chloride;Zinc sulfate, unspecified form	DB14548	Zinc sulfate, unspecified form	DB01593; DB09130; DB14487; DB14533	Zinc;Copper;Zinc acetate;Zinc chloride
P07357.CO8A_peptide.5	P07357	No	DB01593; DB14487	Zinc;Zinc acetate	NA	NA	DB01593; DB14487	Zinc;Zinc acetate
P02787.TRFE_peptide.27	P02787	No	DB00515; DB00677; DB01370; DB01592; DB01593; DB06757; DB09130; DB14487; DB14488; DB14489; DB14490; DB14491; DB14501; DB14517; DB14518; DB14533; DB14548	Cisplatin;Isoflurophate;Aluminium;Iron;Zinc;Manganese;Copper;Zinc acetate;Ferrous gluconate;Ferrous succinate;Ferrous ascorbate;Ferrous fumarate;Ferrous glycine sulfate;Aluminium phosphate;Aluminum acetate;Zinc chloride;Zinc sulfate, unspecified form	DB14548	Zinc sulfate, unspecified form	DB00677; DB01370; DB01593; DB09130; DB14487; DB14517; DB14518; DB14533	Isoflurophate;Aluminium;Zinc;Copper;Zinc acetate;Aluminium phosphate;Aluminum acetate;Zinc chloride
P08603.CFAH_peptide.21	P08603	No	DB01593; DB09130; DB14487; DB14533; DB14548	Zinc;Copper;Zinc acetate;Zinc chloride;Zinc sulfate, unspecified form	DB14548	Zinc sulfate, unspecified form	DB01593; DB09130; DB14487; DB14533	Zinc;Copper;Zinc acetate;Zinc chloride
Q9H0R1.AP5M1_peptide	Q9H0R1	No	NA	NA	NA	NA	NA	NA
Q9Y467.SALL2_peptide	Q9Y467	No	NA	NA	NA	NA	NA	NA
Q14520.HABP2_peptide.2	Q14520	No	DB08818	Hyaluronic acid	NA	NA	NA	NA
P10643.CO7_peptide.5	P10643	Yes	NA	NA	NA	NA	NA	NA
P02790.HEMO_peptide.14	P02790	No	DB14533; DB14548	Zinc chloride;Zinc sulfate, unspecified form	DB14548	Zinc sulfate, unspecified form	DB14533	Zinc chloride
Q06033.ITIH3_peptide.3	Q06033	No	DB01593; DB14487; DB14533; DB14548	Zinc;Zinc acetate;Zinc chloride;Zinc sulfate, unspecified form	DB14548	Zinc sulfate, unspecified form	DB01593; DB14487; DB14533	Zinc;Zinc acetate;Zinc chloride
P20851.C4BPB_peptide.4	P20851	No	DB01593; DB14487; DB14533; DB14548	Zinc;Zinc acetate;Zinc chloride;Zinc sulfate, unspecified form	DB14548	Zinc sulfate, unspecified form	DB01593; DB14487; DB14533	Zinc;Zinc acetate;Zinc chloride
P00450.CERU_peptide.16	P00450	No	DB01592; DB01593; DB12965; DB14487; DB14488; DB14489; DB14490; DB14491; DB14501; DB14533; DB14548	Iron;Zinc;Silver;Zinc acetate;Ferrous gluconate;Ferrous succinate;Ferrous ascorbate;Ferrous fumarate;Ferrous glycine sulfate;Zinc chloride;Zinc sulfate, unspecified form	DB14548	Zinc sulfate, unspecified form	DB01593; DB12965; DB14487; DB14533	Zinc;Silver;Zinc acetate;Zinc chloride
P02753.RET4_peptide.1	P02753	No	DB00755	Tretinoin	NA	NA	DB00755	Tretinoin
P02787.TRFE_peptide.28	P02787	No	DB00515; DB00677; DB01370; DB01592; DB01593; DB06757; DB09130; DB14487; DB14488; DB14489; DB14490; DB14491; DB14501; DB14517; DB14518; DB14533; DB14548	Cisplatin;Isoflurophate;Aluminium;Iron;Zinc;Manganese;Copper;Zinc acetate;Ferrous gluconate;Ferrous succinate;Ferrous ascorbate;Ferrous fumarate;Ferrous glycine sulfate;Aluminium phosphate;Aluminum acetate;Zinc chloride;Zinc sulfate, unspecified form	DB14548	Zinc sulfate, unspecified form	DB00677; DB01370; DB01593; DB09130; DB14487; DB14517; DB14518; DB14533	Isoflurophate;Aluminium;Zinc;Copper;Zinc acetate;Aluminium phosphate;Aluminum acetate;Zinc chloride
P01024.CO3_peptide.43	P01024	No	DB00028; DB01593; DB09130; DB14487; DB14533; DB14548	Human immunoglobulin G;Zinc;Copper;Zinc acetate;Zinc chloride;Zinc sulfate, unspecified form	DB01915; DB14548	S-Hydroxycysteine;Zinc sulfate, unspecified form	DB00028; DB01593; DB06492; DB09130; DB14487; DB14533	Human immunoglobulin G;Zinc;Mirococept;Copper;Zinc acetate;Zinc chloride
Q92547.TOPB1_peptide	Q92547	No	NA	NA	NA	NA	NA	NA
P46937.YAP1_peptide	P46937	No	NA	NA	NA	NA	NA	NA
P02751.FINC_peptide.24	P02751	No	DB01593; DB08888; DB14487; DB14533; DB14548	Zinc;Ocriplasmin;Zinc acetate;Zinc chloride;Zinc sulfate, unspecified form	DB14548	Zinc sulfate, unspecified form	DB01593; DB06245; DB14487; DB14533	Zinc;Lanoteplase;Zinc acetate;Zinc chloride
P02647.APOA1_peptide.12	P02647	No	DB01593; DB09130; DB14487; DB14533; DB14548	Zinc;Copper;Zinc acetate;Zinc chloride;Zinc sulfate, unspecified form	DB14548	Zinc sulfate, unspecified form	DB01593; DB09130; DB14487; DB14533	Zinc;Copper;Zinc acetate;Zinc chloride
P05155.IC1_peptide.8	P05155	No	DB09130	Copper	NA	NA	DB05961; DB09130	PPL-100;Copper
O75636.FCN3_peptide.2	O75636	Yes	DB01593; DB14487	Zinc;Zinc acetate	NA	NA	DB01593; DB14487	Zinc;Zinc acetate
Q8NFI4.F10A5_peptide	Q8NFI4	No	NA	NA	NA	NA	NA	NA
P27169.PON1_peptide.5	P27169	No	DB01327; DB01593; DB09130; DB14487; DB14533; DB14548	Cefazolin;Zinc;Copper;Zinc acetate;Zinc chloride;Zinc sulfate, unspecified form	DB14548	Zinc sulfate, unspecified form	DB01593; DB09130; DB14487; DB14533	Zinc;Copper;Zinc acetate;Zinc chloride
P01023.A2MG_peptide.23	P01023	No	DB00102; DB00515; DB00626; DB01593; DB08888; DB12965; DB14487; DB14533; DB14548	Becaplermin;Cisplatin;Bacitracin;Zinc;Ocriplasmin;Silver;Zinc acetate;Zinc chloride;Zinc sulfate, unspecified form	DB14548	Zinc sulfate, unspecified form	DB00102; DB01593; DB12965; DB14487; DB14533	Becaplermin;Zinc;Silver;Zinc acetate;Zinc chloride
A6NNL5.CO061_peptide	A6NNL5	No	NA	NA	NA	NA	NA	NA
Q9NZ56.FMN2_peptide	Q9NZ56	Yes	NA	NA	NA	NA	NA	NA
P01023.A2MG_peptide.24	P01023	No	DB00102; DB00515; DB00626; DB01593; DB08888; DB12965; DB14487; DB14533; DB14548	Becaplermin;Cisplatin;Bacitracin;Zinc;Ocriplasmin;Silver;Zinc acetate;Zinc chloride;Zinc sulfate, unspecified form	DB14548	Zinc sulfate, unspecified form	DB00102; DB01593; DB12965; DB14487; DB14533	Becaplermin;Zinc;Silver;Zinc acetate;Zinc chloride
P06727.APOA4_peptide.11	P06727	No	DB01593; DB09130; DB14487	Zinc;Copper;Zinc acetate	NA	NA	DB01593; DB09130; DB14487	Zinc;Copper;Zinc acetate
P02790.HEMO_peptide.16	P02790	No	DB14533; DB14548	Zinc chloride;Zinc sulfate, unspecified form	DB14548	Zinc sulfate, unspecified form	DB14533	Zinc chloride
P82930.RT34_peptide	P82930	Yes	NA	NA	NA	NA	NA	NA
P04114.APOB_peptide.47	P04114	No	DB14533; DB14548	Zinc chloride;Zinc sulfate, unspecified form	DB14548	Zinc sulfate, unspecified form	DB14533	Zinc chloride
P07360.CO8G_peptide.2	P07360	No	DB01593; DB03017; DB04272; DB14487	Zinc;Lauric acid;Citric acid;Zinc acetate	DB03017	Lauric acid	DB01593; DB14487	Zinc;Zinc acetate
P01024.CO3_peptide.44	P01024	No	DB00028; DB01593; DB09130; DB14487; DB14533; DB14548	Human immunoglobulin G;Zinc;Copper;Zinc acetate;Zinc chloride;Zinc sulfate, unspecified form	DB01915; DB14548	S-Hydroxycysteine;Zinc sulfate, unspecified form	DB00028; DB01593; DB06492; DB09130; DB14487; DB14533	Human immunoglobulin G;Zinc;Mirococept;Copper;Zinc acetate;Zinc chloride
P04003.C4BPA_peptide.8	P04003	Yes	DB01593; DB09130; DB14487; DB14533; DB14548	Zinc;Copper;Zinc acetate;Zinc chloride;Zinc sulfate, unspecified form	DB14548	Zinc sulfate, unspecified form	DB01593; DB09130; DB14487; DB14533	Zinc;Copper;Zinc acetate;Zinc chloride
P04114.APOB_peptide.48	P04114	No	DB14533; DB14548	Zinc chloride;Zinc sulfate, unspecified form	DB14548	Zinc sulfate, unspecified form	DB14533	Zinc chloride
P06727.APOA4_peptide.12	P06727	No	DB01593; DB09130; DB14487	Zinc;Copper;Zinc acetate	NA	NA	DB01593; DB09130; DB14487	Zinc;Copper;Zinc acetate
P04003.C4BPA_peptide.9	P04003	No	DB01593; DB09130; DB14487; DB14533; DB14548	Zinc;Copper;Zinc acetate;Zinc chloride;Zinc sulfate, unspecified form	DB14548	Zinc sulfate, unspecified form	DB01593; DB09130; DB14487; DB14533	Zinc;Copper;Zinc acetate;Zinc chloride
P02774.VTDB_peptide.10	P02774	Yes	DB11094	Vitamin D	NA	NA	NA	NA
Q14520.HABP2_peptide.3	Q14520	No	DB08818	Hyaluronic acid	NA	NA	NA	NA
P06727.APOA4_peptide.13	P06727	No	DB01593; DB09130; DB14487	Zinc;Copper;Zinc acetate	NA	NA	DB01593; DB09130; DB14487	Zinc;Copper;Zinc acetate
P07358.CO8B_peptide.4	P07358	No	DB01593; DB09130; DB14487	Zinc;Copper;Zinc acetate	NA	NA	DB01593; DB09130; DB14487	Zinc;Copper;Zinc acetate
P43652.AFAM_peptide.5	P43652	No	DB09130	Copper	NA	NA	DB09130	Copper
P00751.CFAB_peptide.10	P00751	No	DB01593; DB14487	Zinc;Zinc acetate	DB02459; DB04491	4-guanidinobenzoic acid;Diisopropylphosphono Group	DB01593; DB06503; DB14487	Zinc;MLN2222;Zinc acetate
P04114.APOB_peptide.50	P04114	No	DB14533; DB14548	Zinc chloride;Zinc sulfate, unspecified form	DB14548	Zinc sulfate, unspecified form	DB14533	Zinc chloride
P49908.SEPP1_peptide.2	P49908	No	DB01593; DB14487; DB14533; DB14548	Zinc;Zinc acetate;Zinc chloride;Zinc sulfate, unspecified form	DB14548	Zinc sulfate, unspecified form	DB01593; DB14487; DB14533	Zinc;Zinc acetate;Zinc chloride
P00736.C1R_peptide.3	P00736	No	DB00110; DB01593; DB06404; DB09228; DB14487; DB14533; DB14548	Palivizumab;Zinc;Human C1-esterase inhibitor;Conestat alfa;Zinc acetate;Zinc chloride;Zinc sulfate, unspecified form	DB14548	Zinc sulfate, unspecified form	DB00110; DB00111; DB01593; DB09228; DB14487; DB14533	Palivizumab;Daclizumab;Zinc;Conestat alfa;Zinc acetate;Zinc chloride
P09871.C1S_peptide.6	P09871	No	DB01593; DB06404; DB09130; DB09228; DB14487; DB14533; DB14548	Zinc;Human C1-esterase inhibitor;Copper;Conestat alfa;Zinc acetate;Zinc chloride;Zinc sulfate, unspecified form	DB02371; DB14548	2-(2-Hydroxy-1,1-Dihydroxymethyl-Ethylamino)-Ethanesulfonic Acid;Zinc sulfate, unspecified form	DB01593; DB09130; DB09228; DB14487; DB14533	Zinc;Copper;Conestat alfa;Zinc acetate;Zinc chloride
P04114.APOB_peptide.51	P04114	No	DB14533; DB14548	Zinc chloride;Zinc sulfate, unspecified form	DB14548	Zinc sulfate, unspecified form	DB14533	Zinc chloride
P01009.A1AT_peptide.9	P01009	No	DB01593; DB09130; DB14487; DB14533; DB14548	Zinc;Copper;Zinc acetate;Zinc chloride;Zinc sulfate, unspecified form	DB01998; DB03345; DB14548	2-[3,4-Dihydroxy-2-Hydroxymethyl-5-(2-Hydroxy-Nonyl)-Tetrahydro-Furan-2-Yloxy]-6-Hydroxymethyl-Tetra Hydro-Pyran-3,4,5-Triol;Mercaptoethanol;Zinc sulfate, unspecified form	DB01593; DB05481; DB05961; DB09130; DB14487; DB14533	Zinc;Recombinant alpha 1-antitrypsin;PPL-100;Copper;Zinc acetate;Zinc chloride
P08697.A2AP_peptide.3	P08697	No	DB08888; DB09130	Ocriplasmin;Copper	NA	NA	DB09130	Copper
P02655.APOC2_peptide.2	P02655	No	DB09130	Copper	NA	NA	DB09130	Copper
P02647.APOA1_peptide.14	P02647	No	DB01593; DB09130; DB14487; DB14533; DB14548	Zinc;Copper;Zinc acetate;Zinc chloride;Zinc sulfate, unspecified form	DB14548	Zinc sulfate, unspecified form	DB01593; DB09130; DB14487; DB14533	Zinc;Copper;Zinc acetate;Zinc chloride
P00738.HPT_peptide	P00738	Yes	DB14533; DB14548	Zinc chloride;Zinc sulfate, unspecified form	DB14548	Zinc sulfate, unspecified form	DB14533	Zinc chloride
P0DOX5.IGG1_peptide.1	P0DOX5	No	NA	NA	NA	NA	NA	NA
P04003.C4BPA_peptide.10	P04003	No	DB01593; DB09130; DB14487; DB14533; DB14548	Zinc;Copper;Zinc acetate;Zinc chloride;Zinc sulfate, unspecified form	DB14548	Zinc sulfate, unspecified form	DB01593; DB09130; DB14487; DB14533	Zinc;Copper;Zinc acetate;Zinc chloride
Q5U651.RAIN_peptide	Q5U651	No	NA	NA	NA	NA	NA	NA
P10643.CO7_peptide.6	P10643	Yes	NA	NA	NA	NA	NA	NA
P01009.A1AT_peptide.10	P01009	No	DB01593; DB09130; DB14487; DB14533; DB14548	Zinc;Copper;Zinc acetate;Zinc chloride;Zinc sulfate, unspecified form	DB01998; DB03345; DB14548	2-[3,4-Dihydroxy-2-Hydroxymethyl-5-(2-Hydroxy-Nonyl)-Tetrahydro-Furan-2-Yloxy]-6-Hydroxymethyl-Tetra Hydro-Pyran-3,4,5-Triol;Mercaptoethanol;Zinc sulfate, unspecified form	DB01593; DB05481; DB05961; DB09130; DB14487; DB14533	Zinc;Recombinant alpha 1-antitrypsin;PPL-100;Copper;Zinc acetate;Zinc chloride
P04003.C4BPA_peptide.11	P04003	Yes	DB01593; DB09130; DB14487; DB14533; DB14548	Zinc;Copper;Zinc acetate;Zinc chloride;Zinc sulfate, unspecified form	DB14548	Zinc sulfate, unspecified form	DB01593; DB09130; DB14487; DB14533	Zinc;Copper;Zinc acetate;Zinc chloride
Q5HYI7.MTX3_peptide	Q5HYI7	No	NA	NA	NA	NA	NA	NA
P22792.CPN2_peptide.3	P22792	No	DB01593; DB14487; DB14533; DB14548	Zinc;Zinc acetate;Zinc chloride;Zinc sulfate, unspecified form	DB14548	Zinc sulfate, unspecified form	DB01593; DB12271; DB14487; DB14533	Zinc;ORE-1001;Zinc acetate;Zinc chloride
P02647.APOA1_peptide.15	P02647	No	DB01593; DB09130; DB14487; DB14533; DB14548	Zinc;Copper;Zinc acetate;Zinc chloride;Zinc sulfate, unspecified form	DB14548	Zinc sulfate, unspecified form	DB01593; DB09130; DB14487; DB14533	Zinc;Copper;Zinc acetate;Zinc chloride
P02647.APOA1_peptide.16	P02647	No	DB01593; DB09130; DB14487; DB14533; DB14548	Zinc;Copper;Zinc acetate;Zinc chloride;Zinc sulfate, unspecified form	DB14548	Zinc sulfate, unspecified form	DB01593; DB09130; DB14487; DB14533	Zinc;Copper;Zinc acetate;Zinc chloride
Q8N3D4.EH1L1_peptide	Q8N3D4	No	NA	NA	NA	NA	NA	NA
P43251.BTD_peptide.1	P43251	No	NA	NA	NA	NA	NA	NA
P00747.PLMN_peptide.6	P00747	No	DB00009; DB00013; DB00015; DB00029; DB00031; DB00086; DB00302; DB00513; DB06692; DB09130	Alteplase;Urokinase;Reteplase;Anistreplase;Tenecteplase;Streptokinase;Tranexamic acid;Aminocaproic acid;Aprotinin;Copper	DB03709	Bicine	DB00013; DB00015; DB00086; DB00513; DB04925; DB06692; DB09130; DB12831	Urokinase;Reteplase;Streptokinase;Aminocaproic acid;Desmoteplase;Aprotinin;Copper;Gabexate
P02656.APOC3_peptide.4	P02656	No	DB09130; DB15067	Copper;Volanesorsen	NA	NA	DB09130; DB15067	Copper;Volanesorsen
P01009.A1AT_peptide.11	P01009	No	DB01593; DB09130; DB14487; DB14533; DB14548	Zinc;Copper;Zinc acetate;Zinc chloride;Zinc sulfate, unspecified form	DB01998; DB03345; DB14548	2-[3,4-Dihydroxy-2-Hydroxymethyl-5-(2-Hydroxy-Nonyl)-Tetrahydro-Furan-2-Yloxy]-6-Hydroxymethyl-Tetra Hydro-Pyran-3,4,5-Triol;Mercaptoethanol;Zinc sulfate, unspecified form	DB01593; DB05481; DB05961; DB09130; DB14487; DB14533	Zinc;Recombinant alpha 1-antitrypsin;PPL-100;Copper;Zinc acetate;Zinc chloride
P36955.PEDF_peptide.1	P36955	No	DB09130	Copper	NA	NA	DB09130	Copper
P08603.CFAH_peptide.22	P08603	No	DB01593; DB09130; DB14487; DB14533; DB14548	Zinc;Copper;Zinc acetate;Zinc chloride;Zinc sulfate, unspecified form	DB14548	Zinc sulfate, unspecified form	DB01593; DB09130; DB14487; DB14533	Zinc;Copper;Zinc acetate;Zinc chloride
P01023.A2MG_peptide.25	P01023	No	DB00102; DB00515; DB00626; DB01593; DB08888; DB12965; DB14487; DB14533; DB14548	Becaplermin;Cisplatin;Bacitracin;Zinc;Ocriplasmin;Silver;Zinc acetate;Zinc chloride;Zinc sulfate, unspecified form	DB14548	Zinc sulfate, unspecified form	DB00102; DB01593; DB12965; DB14487; DB14533	Becaplermin;Zinc;Silver;Zinc acetate;Zinc chloride
Q8NEL0.CCD54_peptide	Q8NEL0	No	NA	NA	NA	NA	NA	NA
P04114.APOB_peptide.53	P04114	No	DB14533; DB14548	Zinc chloride;Zinc sulfate, unspecified form	DB14548	Zinc sulfate, unspecified form	DB14533	Zinc chloride
P04114.APOB_peptide.54	P04114	No	DB14533; DB14548	Zinc chloride;Zinc sulfate, unspecified form	DB14548	Zinc sulfate, unspecified form	DB14533	Zinc chloride
O75882.ATRN_peptide.2	O75882	No	NA	NA	NA	NA	NA	NA
P07359.GP1BA_peptide	P07359	No	DB01050; DB09213	Ibuprofen;Dexibuprofen	NA	NA	DB05202; DB05391; DB09213	Egaptivon pegol;liposomal prostaglandin E1;Dexibuprofen
P01024.CO3_peptide.45	P01024	No	DB00028; DB01593; DB09130; DB14487; DB14533; DB14548	Human immunoglobulin G;Zinc;Copper;Zinc acetate;Zinc chloride;Zinc sulfate, unspecified form	DB01915; DB14548	S-Hydroxycysteine;Zinc sulfate, unspecified form	DB00028; DB01593; DB06492; DB09130; DB14487; DB14533	Human immunoglobulin G;Zinc;Mirococept;Copper;Zinc acetate;Zinc chloride
Q14573.ITPR3_peptide	Q14573	No	DB00201	Caffeine	NA	NA	NA	NA
P04275.VWF_peptide.4	P04275	No	DB00025; DB06081; DB09108; DB09329; DB11606; DB11607; DB13998; DB13999	Antihemophilic factor, human recombinant;Caplacizumab;Simoctocog alfa;Antihemophilic Factor (Recombinant), PEGylated;Susoctocog alfa;Efmoroctocog alfa;Lonoctocog alfa;Moroctocog alfa	NA	NA	DB00025; DB05202; DB06081; DB09329; DB11606; DB11607; DB13998	Antihemophilic factor, human recombinant;Egaptivon pegol;Caplacizumab;Antihemophilic Factor (Recombinant), PEGylated;Susoctocog alfa;Efmoroctocog alfa;Lonoctocog alfa
P35557.HXK4_peptide	P35557	Yes	NA	NA	DB02379; DB07358; DB07359; DB08118; DB08210	Beta-D-Glucose;2-amino-N-(4-methyl-1,3-thiazol-2-yl)-5-[(4-methyl-4H-1,2,4-triazol-3-yl)sulfanyl]benzamide;3-[(4-fluorophenyl)sulfanyl]-N-(4-methyl-1,3-thiazol-2-yl)-6-[(4-methyl-4H-1,2,4-triazol-3-yl)sulfanyl]pyridine-2-carboxamide;2-(methylamino)-N-(4-methyl-1,3-thiazol-2-yl)-5-[(4-methyl-4H-1,2,4-triazol-3-yl)sulfanyl]benzamide;2-AMINO-4-FLUORO-5-[(1-METHYL-1H-IMIDAZOL-2-YL)SULFANYL]-N-(1,3-TH…	NA	NA
P00736.C1R_peptide.4	P00736	No	DB00110; DB01593; DB06404; DB09228; DB14487; DB14533; DB14548	Palivizumab;Zinc;Human C1-esterase inhibitor;Conestat alfa;Zinc acetate;Zinc chloride;Zinc sulfate, unspecified form	DB14548	Zinc sulfate, unspecified form	DB00110; DB00111; DB01593; DB09228; DB14487; DB14533	Palivizumab;Daclizumab;Zinc;Conestat alfa;Zinc acetate;Zinc chloride
O43866.CD5L_peptide.3	O43866	No	NA	NA	NA	NA	NA	NA
P03952.KLKB1_peptide.3	P03952	No	DB01593; DB05311; DB06404; DB09228; DB14487; DB14533; DB14548; DB14597; DB15982	Zinc;Ecallantide;Human C1-esterase inhibitor;Conestat alfa;Zinc acetate;Zinc chloride;Zinc sulfate, unspecified form;Lanadelumab;Berotralstat	DB14548	Zinc sulfate, unspecified form	DB01593; DB05311; DB09228; DB12831; DB14487; DB14533; DB14597	Zinc;Ecallantide;Conestat alfa;Gabexate;Zinc acetate;Zinc chloride;Lanadelumab
Q5VT40.FA78B_peptide	Q5VT40	No	NA	NA	NA	NA	NA	NA
P01023.A2MG_peptide.26	P01023	No	DB00102; DB00515; DB00626; DB01593; DB08888; DB12965; DB14487; DB14533; DB14548	Becaplermin;Cisplatin;Bacitracin;Zinc;Ocriplasmin;Silver;Zinc acetate;Zinc chloride;Zinc sulfate, unspecified form	DB14548	Zinc sulfate, unspecified form	DB00102; DB01593; DB12965; DB14487; DB14533	Becaplermin;Zinc;Silver;Zinc acetate;Zinc chloride
P01876.IGHA1_peptide.5	P01876	No	DB01593; DB14487	Zinc;Zinc acetate	NA	NA	DB01593; DB14487	Zinc;Zinc acetate
P06727.APOA4_peptide.15	P06727	No	DB01593; DB09130; DB14487	Zinc;Copper;Zinc acetate	NA	NA	DB01593; DB09130; DB14487	Zinc;Copper;Zinc acetate
Q8IVF7.FMNL3_peptide	Q8IVF7	No	NA	NA	NA	NA	NA	NA
P36980.FHR2_peptide.1	P36980	Yes	NA	NA	NA	NA	NA	NA
Q9NXL9.MCM9_peptide	Q9NXL9	No	NA	NA	NA	NA	NA	NA
P02790.HEMO_peptide.18	P02790	No	DB14533; DB14548	Zinc chloride;Zinc sulfate, unspecified form	DB14548	Zinc sulfate, unspecified form	DB14533	Zinc chloride
P01011.AACT_peptide.12	P01011	No	DB01593; DB14487; DB14533; DB14548	Zinc;Zinc acetate;Zinc chloride;Zinc sulfate, unspecified form	DB14548	Zinc sulfate, unspecified form	DB01593; DB14487; DB14533	Zinc;Zinc acetate;Zinc chloride
P01009.A1AT_peptide.12	P01009	Yes	DB01593; DB09130; DB14487; DB14533; DB14548	Zinc;Copper;Zinc acetate;Zinc chloride;Zinc sulfate, unspecified form	DB01998; DB03345; DB14548	2-[3,4-Dihydroxy-2-Hydroxymethyl-5-(2-Hydroxy-Nonyl)-Tetrahydro-Furan-2-Yloxy]-6-Hydroxymethyl-Tetra Hydro-Pyran-3,4,5-Triol;Mercaptoethanol;Zinc sulfate, unspecified form	DB01593; DB05481; DB05961; DB09130; DB14487; DB14533	Zinc;Recombinant alpha 1-antitrypsin;PPL-100;Copper;Zinc acetate;Zinc chloride
P00450.CERU_peptide.17	P00450	No	DB01592; DB01593; DB12965; DB14487; DB14488; DB14489; DB14490; DB14491; DB14501; DB14533; DB14548	Iron;Zinc;Silver;Zinc acetate;Ferrous gluconate;Ferrous succinate;Ferrous ascorbate;Ferrous fumarate;Ferrous glycine sulfate;Zinc chloride;Zinc sulfate, unspecified form	DB14548	Zinc sulfate, unspecified form	DB01593; DB12965; DB14487; DB14533	Zinc;Silver;Zinc acetate;Zinc chloride
P02790.HEMO_peptide.19	P02790	No	DB14533; DB14548	Zinc chloride;Zinc sulfate, unspecified form	DB14548	Zinc sulfate, unspecified form	DB14533	Zinc chloride
P02790.HEMO_peptide.20	P02790	No	DB14533; DB14548	Zinc chloride;Zinc sulfate, unspecified form	DB14548	Zinc sulfate, unspecified form	DB14533	Zinc chloride
P04114.APOB_peptide.55	P04114	No	DB14533; DB14548	Zinc chloride;Zinc sulfate, unspecified form	DB14548	Zinc sulfate, unspecified form	DB14533	Zinc chloride
P19823.ITIH2_peptide.8	P19823	No	DB01593; DB09130; DB14487; DB14533; DB14548	Zinc;Copper;Zinc acetate;Zinc chloride;Zinc sulfate, unspecified form	DB14548	Zinc sulfate, unspecified form	DB01593; DB09130; DB14487; DB14533	Zinc;Copper;Zinc acetate;Zinc chloride
P01023.A2MG_peptide.27	P01023	No	DB00102; DB00515; DB00626; DB01593; DB08888; DB12965; DB14487; DB14533; DB14548	Becaplermin;Cisplatin;Bacitracin;Zinc;Ocriplasmin;Silver;Zinc acetate;Zinc chloride;Zinc sulfate, unspecified form	DB14548	Zinc sulfate, unspecified form	DB00102; DB01593; DB12965; DB14487; DB14533	Becaplermin;Zinc;Silver;Zinc acetate;Zinc chloride
P23142.FBLN1_peptide.2	P23142	No	NA	NA	NA	NA	NA	NA
P01011.AACT_peptide.13	P01011	No	DB01593; DB14487; DB14533; DB14548	Zinc;Zinc acetate;Zinc chloride;Zinc sulfate, unspecified form	DB14548	Zinc sulfate, unspecified form	DB01593; DB14487; DB14533	Zinc;Zinc acetate;Zinc chloride
P00450.CERU_peptide.18	P00450	No	DB01592; DB01593; DB12965; DB14487; DB14488; DB14489; DB14490; DB14491; DB14501; DB14533; DB14548	Iron;Zinc;Silver;Zinc acetate;Ferrous gluconate;Ferrous succinate;Ferrous ascorbate;Ferrous fumarate;Ferrous glycine sulfate;Zinc chloride;Zinc sulfate, unspecified form	DB14548	Zinc sulfate, unspecified form	DB01593; DB12965; DB14487; DB14533	Zinc;Silver;Zinc acetate;Zinc chloride
P02765.FETUA_peptide.5	P02765	No	DB01593; DB09130; DB14487; DB14533; DB14548	Zinc;Copper;Zinc acetate;Zinc chloride;Zinc sulfate, unspecified form	DB14548	Zinc sulfate, unspecified form	DB01593; DB09130; DB14487; DB14533	Zinc;Copper;Zinc acetate;Zinc chloride
P00450.CERU_peptide.19	P00450	No	DB01592; DB01593; DB12965; DB14487; DB14488; DB14489; DB14490; DB14491; DB14501; DB14533; DB14548	Iron;Zinc;Silver;Zinc acetate;Ferrous gluconate;Ferrous succinate;Ferrous ascorbate;Ferrous fumarate;Ferrous glycine sulfate;Zinc chloride;Zinc sulfate, unspecified form	DB14548	Zinc sulfate, unspecified form	DB01593; DB12965; DB14487; DB14533	Zinc;Silver;Zinc acetate;Zinc chloride
P19823.ITIH2_peptide.9	P19823	No	DB01593; DB09130; DB14487; DB14533; DB14548	Zinc;Copper;Zinc acetate;Zinc chloride;Zinc sulfate, unspecified form	DB14548	Zinc sulfate, unspecified form	DB01593; DB09130; DB14487; DB14533	Zinc;Copper;Zinc acetate;Zinc chloride
P10909.CLUS_peptide.6	P10909	No	DB01593; DB09130; DB14487; DB14533; DB14548	Zinc;Copper;Zinc acetate;Zinc chloride;Zinc sulfate, unspecified form	DB14548	Zinc sulfate, unspecified form	DB01593; DB09130; DB14487; DB14533	Zinc;Copper;Zinc acetate;Zinc chloride
P00742.FA10_peptide	P00742	No	DB00025; DB00036; DB00100; DB00569; DB01109; DB01225; DB06228; DB06605; DB09075; DB09109; DB09141; DB09258; DB09332; DB11166; DB12364; DB13149; DB13150; DB13151; DB13152; DB13192; DB13884; DB13923; DB13933; DB13998; DB13999; DB14738	Antihemophilic factor, human recombinant;Coagulation factor VIIa Recombinant Human;Coagulation Factor IX (Recombinant);Fondaparinux;Heparin;Enoxaparin;Rivaroxaban;Apixaban;Edoxaban;Turoctocog alfa;Protamine sulfate;Bemiparin;Kappadione;Antithrombin Alfa;Betrixaban;Protein S human;Coagulation factor VII human;Anti-inhibitor coagulant complex;Coagulation Factor IX Human;Antihemophilic factor human;…	DB03847; DB04673; DB06920; DB07211; DB07261; DB07277; DB07278; DB07605; DB07629; DB07630; DB07800; DB07804; DB07843; DB07844; DB07847; DB07848; DB07872; DB07875; DB07973; DB07974; DB08143; DB08173; DB08174; DB08426; DB08487; DB08488; DB08495; DB08745; DB08746	gamma-carboxy-L-glutamic acid;4-[(5-CHLOROINDOL-2-YL)SULFONYL]-2-(2-METHYLPROPYL)-1-[[5-(PYRIDIN-4-YL)PYRIMIDIN-2-YL]CARBONYL]PIPERAZINE;Eribaxaban;(2R)-2-(5-CHLORO-2-THIENYL)-N-{(3S)-1-[(1S)-1-METHYL-2-MORPHOLIN-4-YL-2-OXOETHYL]-2-OXOPYRROLIDIN-3-YL}PROPENE-1-SULFONAMIDE;THIENO[3,2-B]PYRIDINE-2-SULFONIC ACID [1-(1-AMINO-ISOQUINOLIN-7-YLMETHYL)-2-OXO-PYRROLDIN-3-YL]-AMIDE;2-(5-CHLORO-2-THIENYL)-N…	DB00025; DB00100; DB00569; DB01109; DB05362; DB05713; DB06245; DB06406; DB06552; DB06635; DB09109; DB09258; DB11166; DB12364; DB12598; DB13150; DB13151; DB13923; DB13933; DB13998	Antihemophilic factor, human recombinant;Coagulation Factor IX (Recombinant);Fondaparinux;Heparin;SSR-126517E;LY-517717;Lanoteplase;Idraparinux;rNAPc2;Otamixaban;Turoctocog alfa;Bemiparin;Antithrombin Alfa;Betrixaban;Nafamostat;Coagulation factor VII human;Anti-inhibitor coagulant complex;Emicizumab;Nonacog beta pegol;Lonoctocog alfa
P00450.CERU_peptide.20	P00450	No	DB01592; DB01593; DB12965; DB14487; DB14488; DB14489; DB14490; DB14491; DB14501; DB14533; DB14548	Iron;Zinc;Silver;Zinc acetate;Ferrous gluconate;Ferrous succinate;Ferrous ascorbate;Ferrous fumarate;Ferrous glycine sulfate;Zinc chloride;Zinc sulfate, unspecified form	DB14548	Zinc sulfate, unspecified form	DB01593; DB12965; DB14487; DB14533	Zinc;Silver;Zinc acetate;Zinc chloride
P09871.C1S_peptide.7	P09871	No	DB01593; DB06404; DB09130; DB09228; DB14487; DB14533; DB14548	Zinc;Human C1-esterase inhibitor;Copper;Conestat alfa;Zinc acetate;Zinc chloride;Zinc sulfate, unspecified form	DB02371; DB14548	2-(2-Hydroxy-1,1-Dihydroxymethyl-Ethylamino)-Ethanesulfonic Acid;Zinc sulfate, unspecified form	DB01593; DB09130; DB09228; DB14487; DB14533	Zinc;Copper;Conestat alfa;Zinc acetate;Zinc chloride
Q14624.ITIH4_peptide.14	Q14624	No	DB01593; DB14487; DB14533; DB14548	Zinc;Zinc acetate;Zinc chloride;Zinc sulfate, unspecified form	DB14548	Zinc sulfate, unspecified form	DB01593; DB14487; DB14533	Zinc;Zinc acetate;Zinc chloride
P08185.CBG_peptide.4	P08185	No	DB01593; DB09130; DB14487; DB14533; DB14548	Zinc;Copper;Zinc acetate;Zinc chloride;Zinc sulfate, unspecified form	DB14548	Zinc sulfate, unspecified form	DB01593; DB09130; DB14487; DB14533	Zinc;Copper;Zinc acetate;Zinc chloride
P10643.CO7_peptide.7	P10643	No	NA	NA	NA	NA	NA	NA
P29622.KAIN_peptide.6	P29622	No	DB01593; DB09130; DB14487	Zinc;Copper;Zinc acetate	NA	NA	DB01593; DB09130; DB14487	Zinc;Copper;Zinc acetate
P02654.APOC1_peptide.2	P02654	No	NA	NA	NA	NA	NA	NA
P01031.CO5_peptide.10	P01031	No	DB00028; DB01257; DB01593; DB09130; DB11580; DB14487; DB14533; DB14548	Human immunoglobulin G;Eculizumab;Zinc;Copper;Ravulizumab;Zinc acetate;Zinc chloride;Zinc sulfate, unspecified form	DB14548	Zinc sulfate, unspecified form	DB00028; DB01257; DB01593; DB09130; DB11580; DB14487; DB14533	Human immunoglobulin G;Eculizumab;Zinc;Copper;Ravulizumab;Zinc acetate;Zinc chloride
P01011.AACT_peptide.14	P01011	No	DB01593; DB14487; DB14533; DB14548	Zinc;Zinc acetate;Zinc chloride;Zinc sulfate, unspecified form	DB14548	Zinc sulfate, unspecified form	DB01593; DB14487; DB14533	Zinc;Zinc acetate;Zinc chloride
P14621.ACYP2_peptide	P14621	No	NA	NA	DB01942	Formic acid	DB01942	Formic acid
P30153.2AAA_peptide	P30153	No	NA	NA	DB02506; DB06905	2,6,8-Trimethyl-3-Amino-9-Benzyl-9-Methoxynonanoic Acid;(2S,3S,4E,6E,8S,9S)-3-amino-9-methoxy-2,6,8-trimethyl-10-phenyldeca-4,6-dienoic acid	NA	NA
P05090.APOD_peptide.2	P05090	No	DB00162; DB09130	Vitamin A;Copper	NA	NA	DB09130	Copper
P02751.FINC_peptide.25	P02751	No	DB01593; DB08888; DB14487; DB14533; DB14548	Zinc;Ocriplasmin;Zinc acetate;Zinc chloride;Zinc sulfate, unspecified form	DB14548	Zinc sulfate, unspecified form	DB01593; DB06245; DB14487; DB14533	Zinc;Lanoteplase;Zinc acetate;Zinc chloride
P01591.IGJ_peptide.2	P01591	No	DB01593; DB14487; DB14533; DB14548	Zinc;Zinc acetate;Zinc chloride;Zinc sulfate, unspecified form	DB14548	Zinc sulfate, unspecified form	DB01593; DB14487; DB14533	Zinc;Zinc acetate;Zinc chloride
P02787.TRFE_peptide.29	P02787	No	DB00515; DB00677; DB01370; DB01592; DB01593; DB06757; DB09130; DB14487; DB14488; DB14489; DB14490; DB14491; DB14501; DB14517; DB14518; DB14533; DB14548	Cisplatin;Isoflurophate;Aluminium;Iron;Zinc;Manganese;Copper;Zinc acetate;Ferrous gluconate;Ferrous succinate;Ferrous ascorbate;Ferrous fumarate;Ferrous glycine sulfate;Aluminium phosphate;Aluminum acetate;Zinc chloride;Zinc sulfate, unspecified form	DB14548	Zinc sulfate, unspecified form	DB00677; DB01370; DB01593; DB09130; DB14487; DB14517; DB14518; DB14533	Isoflurophate;Aluminium;Zinc;Copper;Zinc acetate;Aluminium phosphate;Aluminum acetate;Zinc chloride
P01024.CO3_peptide.47	P01024	No	DB00028; DB01593; DB09130; DB14487; DB14533; DB14548	Human immunoglobulin G;Zinc;Copper;Zinc acetate;Zinc chloride;Zinc sulfate, unspecified form	DB01915; DB14548	S-Hydroxycysteine;Zinc sulfate, unspecified form	DB00028; DB01593; DB06492; DB09130; DB14487; DB14533	Human immunoglobulin G;Zinc;Mirococept;Copper;Zinc acetate;Zinc chloride
P00450.CERU_peptide.21	P00450	No	DB01592; DB01593; DB12965; DB14487; DB14488; DB14489; DB14490; DB14491; DB14501; DB14533; DB14548	Iron;Zinc;Silver;Zinc acetate;Ferrous gluconate;Ferrous succinate;Ferrous ascorbate;Ferrous fumarate;Ferrous glycine sulfate;Zinc chloride;Zinc sulfate, unspecified form	DB14548	Zinc sulfate, unspecified form	DB01593; DB12965; DB14487; DB14533	Zinc;Silver;Zinc acetate;Zinc chloride
Q96IY4.CBPB2_peptide.3	Q96IY4	No	DB11311	Prothrombin	NA	NA	DB05712	AZD-9684
P01023.A2MG_peptide.28	P01023	No	DB00102; DB00515; DB00626; DB01593; DB08888; DB12965; DB14487; DB14533; DB14548	Becaplermin;Cisplatin;Bacitracin;Zinc;Ocriplasmin;Silver;Zinc acetate;Zinc chloride;Zinc sulfate, unspecified form	DB14548	Zinc sulfate, unspecified form	DB00102; DB01593; DB12965; DB14487; DB14533	Becaplermin;Zinc;Silver;Zinc acetate;Zinc chloride
P00740.FA9_peptide	P00740	No	DB00025; DB00170; DB09109; DB09332; DB13150; DB13192; DB13923; DB13998; DB13999; DB14738	Antihemophilic factor, human recombinant;Menadione;Turoctocog alfa;Kappadione;Coagulation factor VII human;Antihemophilic factor human;Emicizumab;Lonoctocog alfa;Moroctocog alfa;Turoctocog alfa pegol	NA	NA	DB00025; DB05131; DB09109; DB13150; DB13923; DB13998	Antihemophilic factor, human recombinant;TTP889;Turoctocog alfa;Coagulation factor VII human;Emicizumab;Lonoctocog alfa
P04003.C4BPA_peptide.12	P04003	No	DB01593; DB09130; DB14487; DB14533; DB14548	Zinc;Copper;Zinc acetate;Zinc chloride;Zinc sulfate, unspecified form	DB14548	Zinc sulfate, unspecified form	DB01593; DB09130; DB14487; DB14533	Zinc;Copper;Zinc acetate;Zinc chloride
P08603.CFAH_peptide.23	P08603	No	DB01593; DB09130; DB14487; DB14533; DB14548	Zinc;Copper;Zinc acetate;Zinc chloride;Zinc sulfate, unspecified form	DB14548	Zinc sulfate, unspecified form	DB01593; DB09130; DB14487; DB14533	Zinc;Copper;Zinc acetate;Zinc chloride
P01008.ANT3_peptide.10	P01008	No	DB00407; DB00569; DB01109; DB01225; DB06271; DB06754; DB06779; DB06822; DB08813; DB09130; DB09141; DB09258; DB11598	Ardeparin;Fondaparinux;Heparin;Enoxaparin;Sulodexide;Danaparoid;Dalteparin;Tinzaparin;Nadroparin;Copper;Protamine sulfate;Bemiparin;Antithrombin III human	DB04464	N-Formylmethionine	DB00407; DB00569; DB01109; DB05361; DB06271; DB08813; DB09130; DB09258	Ardeparin;Fondaparinux;Heparin;SR-123781A;Sulodexide;Nadroparin;Copper;Bemiparin
P01023.A2MG_peptide.29	P01023	No	DB00102; DB00515; DB00626; DB01593; DB08888; DB12965; DB14487; DB14533; DB14548	Becaplermin;Cisplatin;Bacitracin;Zinc;Ocriplasmin;Silver;Zinc acetate;Zinc chloride;Zinc sulfate, unspecified form	DB14548	Zinc sulfate, unspecified form	DB00102; DB01593; DB12965; DB14487; DB14533	Becaplermin;Zinc;Silver;Zinc acetate;Zinc chloride
P00450.CERU_peptide.22	P00450	No	DB01592; DB01593; DB12965; DB14487; DB14488; DB14489; DB14490; DB14491; DB14501; DB14533; DB14548	Iron;Zinc;Silver;Zinc acetate;Ferrous gluconate;Ferrous succinate;Ferrous ascorbate;Ferrous fumarate;Ferrous glycine sulfate;Zinc chloride;Zinc sulfate, unspecified form	DB14548	Zinc sulfate, unspecified form	DB01593; DB12965; DB14487; DB14533	Zinc;Silver;Zinc acetate;Zinc chloride
P20742.PZP_peptide.5	P20742	Yes	DB01593; DB14487; DB14533; DB14548	Zinc;Zinc acetate;Zinc chloride;Zinc sulfate, unspecified form	DB14548	Zinc sulfate, unspecified form	DB01593; DB14487; DB14533	Zinc;Zinc acetate;Zinc chloride
Q8N5S9.KKCC1_peptide	Q8N5S9	No	DB12010	Fostamatinib	NA	NA	DB12010	Fostamatinib
P02790.HEMO_peptide.21	P02790	No	DB14533; DB14548	Zinc chloride;Zinc sulfate, unspecified form	DB14548	Zinc sulfate, unspecified form	DB14533	Zinc chloride
P04114.APOB_peptide.59	P04114	No	DB14533; DB14548	Zinc chloride;Zinc sulfate, unspecified form	DB14548	Zinc sulfate, unspecified form	DB14533	Zinc chloride
Q14624.ITIH4_peptide.15	Q14624	No	DB01593; DB14487; DB14533; DB14548	Zinc;Zinc acetate;Zinc chloride;Zinc sulfate, unspecified form	DB14548	Zinc sulfate, unspecified form	DB01593; DB14487; DB14533	Zinc;Zinc acetate;Zinc chloride
P02790.HEMO_peptide.22	P02790	No	DB14533; DB14548	Zinc chloride;Zinc sulfate, unspecified form	DB14548	Zinc sulfate, unspecified form	DB14533	Zinc chloride
P04217.A1BG_peptide.8	P04217	No	DB01593; DB09130; DB14487	Zinc;Copper;Zinc acetate	NA	NA	DB01593; DB09130; DB14487	Zinc;Copper;Zinc acetate
P04114.APOB_peptide.60	P04114	No	DB14533; DB14548	Zinc chloride;Zinc sulfate, unspecified form	DB14548	Zinc sulfate, unspecified form	DB14533	Zinc chloride
P19827.ITIH1_peptide.5	P19827	No	DB01593; DB14487; DB14533; DB14548	Zinc;Zinc acetate;Zinc chloride;Zinc sulfate, unspecified form	DB14548	Zinc sulfate, unspecified form	DB01593; DB14487; DB14533	Zinc;Zinc acetate;Zinc chloride
Q9BXT4.TDRD1_peptide	Q9BXT4	No	NA	NA	NA	NA	NA	NA
P00736.C1R_peptide.5	P00736	No	DB00110; DB01593; DB06404; DB09228; DB14487; DB14533; DB14548	Palivizumab;Zinc;Human C1-esterase inhibitor;Conestat alfa;Zinc acetate;Zinc chloride;Zinc sulfate, unspecified form	DB14548	Zinc sulfate, unspecified form	DB00110; DB00111; DB01593; DB09228; DB14487; DB14533	Palivizumab;Daclizumab;Zinc;Conestat alfa;Zinc acetate;Zinc chloride
P05090.APOD_peptide.3	P05090	No	DB00162; DB09130	Vitamin A;Copper	NA	NA	DB09130	Copper
P04114.APOB_peptide.61	P04114	Yes	DB14533; DB14548	Zinc chloride;Zinc sulfate, unspecified form	DB14548	Zinc sulfate, unspecified form	DB14533	Zinc chloride
Q6P3X3.TTC27_peptide	Q6P3X3	No	NA	NA	NA	NA	NA	NA
P01011.AACT_peptide.15	P01011	No	DB01593; DB14487; DB14533; DB14548	Zinc;Zinc acetate;Zinc chloride;Zinc sulfate, unspecified form	DB14548	Zinc sulfate, unspecified form	DB01593; DB14487; DB14533	Zinc;Zinc acetate;Zinc chloride
P20851.C4BPB_peptide.5	P20851	No	DB01593; DB14487; DB14533; DB14548	Zinc;Zinc acetate;Zinc chloride;Zinc sulfate, unspecified form	DB14548	Zinc sulfate, unspecified form	DB01593; DB14487; DB14533	Zinc;Zinc acetate;Zinc chloride
Q9UJ41.RABX5_peptide	Q9UJ41	No	NA	NA	NA	NA	NA	NA
P02787.TRFE_peptide.30	P02787	Yes	DB00515; DB00677; DB01370; DB01592; DB01593; DB06757; DB09130; DB14487; DB14488; DB14489; DB14490; DB14491; DB14501; DB14517; DB14518; DB14533; DB14548	Cisplatin;Isoflurophate;Aluminium;Iron;Zinc;Manganese;Copper;Zinc acetate;Ferrous gluconate;Ferrous succinate;Ferrous ascorbate;Ferrous fumarate;Ferrous glycine sulfate;Aluminium phosphate;Aluminum acetate;Zinc chloride;Zinc sulfate, unspecified form	DB14548	Zinc sulfate, unspecified form	DB00677; DB01370; DB01593; DB09130; DB14487; DB14517; DB14518; DB14533	Isoflurophate;Aluminium;Zinc;Copper;Zinc acetate;Aluminium phosphate;Aluminum acetate;Zinc chloride
P04114.APOB_peptide.62	P04114	No	DB14533; DB14548	Zinc chloride;Zinc sulfate, unspecified form	DB14548	Zinc sulfate, unspecified form	DB14533	Zinc chloride
P02751.FINC_peptide.26	P02751	No	DB01593; DB08888; DB14487; DB14533; DB14548	Zinc;Ocriplasmin;Zinc acetate;Zinc chloride;Zinc sulfate, unspecified form	DB14548	Zinc sulfate, unspecified form	DB01593; DB06245; DB14487; DB14533	Zinc;Lanoteplase;Zinc acetate;Zinc chloride
Q6NUM9.RETST_peptide	Q6NUM9	No	DB00162	Vitamin A	NA	NA	NA	NA
P00450.CERU_peptide.23	P00450	No	DB01592; DB01593; DB12965; DB14487; DB14488; DB14489; DB14490; DB14491; DB14501; DB14533; DB14548	Iron;Zinc;Silver;Zinc acetate;Ferrous gluconate;Ferrous succinate;Ferrous ascorbate;Ferrous fumarate;Ferrous glycine sulfate;Zinc chloride;Zinc sulfate, unspecified form	DB14548	Zinc sulfate, unspecified form	DB01593; DB12965; DB14487; DB14533	Zinc;Silver;Zinc acetate;Zinc chloride
Q14624.ITIH4_peptide.16	Q14624	No	DB01593; DB14487; DB14533; DB14548	Zinc;Zinc acetate;Zinc chloride;Zinc sulfate, unspecified form	DB14548	Zinc sulfate, unspecified form	DB01593; DB14487; DB14533	Zinc;Zinc acetate;Zinc chloride
P04114.APOB_peptide.63	P04114	No	DB14533; DB14548	Zinc chloride;Zinc sulfate, unspecified form	DB14548	Zinc sulfate, unspecified form	DB14533	Zinc chloride
P00450.CERU_peptide.24	P00450	No	DB01592; DB01593; DB12965; DB14487; DB14488; DB14489; DB14490; DB14491; DB14501; DB14533; DB14548	Iron;Zinc;Silver;Zinc acetate;Ferrous gluconate;Ferrous succinate;Ferrous ascorbate;Ferrous fumarate;Ferrous glycine sulfate;Zinc chloride;Zinc sulfate, unspecified form	DB14548	Zinc sulfate, unspecified form	DB01593; DB12965; DB14487; DB14533	Zinc;Silver;Zinc acetate;Zinc chloride
P55884.EIF3B_peptide	P55884	No	NA	NA	NA	NA	NA	NA
P07225.PROS_peptide.3	P07225	No	DB00055; DB00170; DB00464; DB09332	Drotrecogin alfa;Menadione;Sodium tetradecyl sulfate;Kappadione	NA	NA	DB00055; DB00464	Drotrecogin alfa;Sodium tetradecyl sulfate
P01024.CO3_peptide.48	P01024	No	DB00028; DB01593; DB09130; DB14487; DB14533; DB14548	Human immunoglobulin G;Zinc;Copper;Zinc acetate;Zinc chloride;Zinc sulfate, unspecified form	DB01915; DB14548	S-Hydroxycysteine;Zinc sulfate, unspecified form	DB00028; DB01593; DB06492; DB09130; DB14487; DB14533	Human immunoglobulin G;Zinc;Mirococept;Copper;Zinc acetate;Zinc chloride
P00747.PLMN_peptide.7	P00747	No	DB00009; DB00013; DB00015; DB00029; DB00031; DB00086; DB00302; DB00513; DB06692; DB09130	Alteplase;Urokinase;Reteplase;Anistreplase;Tenecteplase;Streptokinase;Tranexamic acid;Aminocaproic acid;Aprotinin;Copper	DB03709	Bicine	DB00013; DB00015; DB00086; DB00513; DB04925; DB06692; DB09130; DB12831	Urokinase;Reteplase;Streptokinase;Aminocaproic acid;Desmoteplase;Aprotinin;Copper;Gabexate
P08519.APOA_peptide.3	P08519	Yes	DB00513	Aminocaproic acid	NA	NA	DB00513	Aminocaproic acid
P00747.PLMN_peptide.8	P00747	No	DB00009; DB00013; DB00015; DB00029; DB00031; DB00086; DB00302; DB00513; DB06692; DB09130	Alteplase;Urokinase;Reteplase;Anistreplase;Tenecteplase;Streptokinase;Tranexamic acid;Aminocaproic acid;Aprotinin;Copper	DB03709	Bicine	DB00013; DB00015; DB00086; DB00513; DB04925; DB06692; DB09130; DB12831	Urokinase;Reteplase;Streptokinase;Aminocaproic acid;Desmoteplase;Aprotinin;Copper;Gabexate
P00734.THRB_peptide.11	P00734	Yes	DB00001; DB00006; DB00055; DB00100; DB00170; DB00278; DB01123; DB01593; DB04898; DB05777; DB06404; DB06695; DB09109; DB09130; DB09228; DB09332; DB11166; DB13151; DB13152; DB14487; DB14738	Lepirudin;Bivalirudin;Drotrecogin alfa;Coagulation Factor IX (Recombinant);Menadione;Argatroban;Proflavine;Zinc;Ximelagatran;Thrombomodulin Alfa;Human C1-esterase inhibitor;Dabigatran etexilate;Turoctocog alfa;Copper;Conestat alfa;Kappadione;Antithrombin Alfa;Anti-inhibitor coagulant complex;Coagulation Factor IX Human;Zinc acetate;Turoctocog alfa pegol	DB01725; DB01766; DB01767; DB02287; DB02723; DB03136; DB03159; DB03847; DB03865; DB04136; DB04591; DB04697; DB04722; DB04771; DB04772; DB06838; DB06841; DB06845; DB06850; DB06853; DB06858; DB06859; DB06861; DB06865; DB06866; DB06868; DB06869; DB06878; DB06911; DB06919; DB06929; DB06936; DB06942; DB06947; DB06996; DB07005; DB07016; DB07027; DB07083; DB07088; DB07091; DB07095; DB07105; DB07120; DB0…	2-{2-hydroxy-[1,1'-biphenyl]-3-yl}-1H-1,3-benzodiazole-5-carboximidamide;Beta-(2-Naphthyl)-Alanine;Hemi-Babim;2-(2-hydroxy-phenyl)-3H-benzoimidazole-5-carboxamidine;4-Oxo-2-Phenylmethanesulfonyl-Octahydro-Pyrrolo[1,2-a]Pyrazine-6-Carboxylic Acid [1-(N-Hydroxycarbamimidoyl)-Piperidin-4-Ylmethyl]-Amide;4-Iodobenzo[B]Thiophene-2-Carboxamidine;CRA_8696;gamma-carboxy-L-glutamic acid;6-Chloro-2-(2-Hydr…	DB00006; DB00055; DB00100; DB00278; DB01593; DB04786; DB04898; DB05714; DB05777; DB09109; DB09130; DB09228; DB11166; DB12598; DB12831; DB13151; DB14487	Bivalirudin;Drotrecogin alfa;Coagulation Factor IX (Recombinant);Argatroban;Zinc;Suramin;Ximelagatran;Flovagatran;Thrombomodulin Alfa;Turoctocog alfa;Copper;Conestat alfa;Antithrombin Alfa;Nafamostat;Gabexate;Anti-inhibitor coagulant complex;Zinc acetate
Q14624.ITIH4_peptide.17	Q14624	No	DB01593; DB14487; DB14533; DB14548	Zinc;Zinc acetate;Zinc chloride;Zinc sulfate, unspecified form	DB14548	Zinc sulfate, unspecified form	DB01593; DB14487; DB14533	Zinc;Zinc acetate;Zinc chloride
P05090.APOD_peptide.4	P05090	No	DB00162; DB09130	Vitamin A;Copper	NA	NA	DB09130	Copper
P02747.C1QC_peptide.1	P02747	No	DB00002; DB00110; DB00112; DB01593; DB09130; DB14487; DB14533; DB14548	Cetuximab;Palivizumab;Bevacizumab;Zinc;Copper;Zinc acetate;Zinc chloride;Zinc sulfate, unspecified form	DB14548	Zinc sulfate, unspecified form	DB00110; DB00111; DB00112; DB01593; DB09130; DB14487; DB14533	Palivizumab;Daclizumab;Bevacizumab;Zinc;Copper;Zinc acetate;Zinc chloride
P08697.A2AP_peptide.4	P08697	Yes	DB08888; DB09130	Ocriplasmin;Copper	NA	NA	DB09130	Copper
P0DOX3.IGD_peptide	P0DOX3	No	NA	NA	NA	NA	NA	NA
Q8NFW9.MYRIP_peptide	Q8NFW9	Yes	NA	NA	NA	NA	NA	NA
P01008.ANT3_peptide.11	P01008	No	DB00407; DB00569; DB01109; DB01225; DB06271; DB06754; DB06779; DB06822; DB08813; DB09130; DB09141; DB09258; DB11598	Ardeparin;Fondaparinux;Heparin;Enoxaparin;Sulodexide;Danaparoid;Dalteparin;Tinzaparin;Nadroparin;Copper;Protamine sulfate;Bemiparin;Antithrombin III human	DB04464	N-Formylmethionine	DB00407; DB00569; DB01109; DB05361; DB06271; DB08813; DB09130; DB09258	Ardeparin;Fondaparinux;Heparin;SR-123781A;Sulodexide;Nadroparin;Copper;Bemiparin
P22352.GPX3_peptide.1	P22352	No	DB00143	Glutathione	DB03310	Glutathione disulfide	DB00143	Glutathione
P04114.APOB_peptide.64	P04114	No	DB14533; DB14548	Zinc chloride;Zinc sulfate, unspecified form	DB14548	Zinc sulfate, unspecified form	DB14533	Zinc chloride
P01011.AACT_peptide.16	P01011	No	DB01593; DB14487; DB14533; DB14548	Zinc;Zinc acetate;Zinc chloride;Zinc sulfate, unspecified form	DB14548	Zinc sulfate, unspecified form	DB01593; DB14487; DB14533	Zinc;Zinc acetate;Zinc chloride
P08603.CFAH_peptide.24	P08603	No	DB01593; DB09130; DB14487; DB14533; DB14548	Zinc;Copper;Zinc acetate;Zinc chloride;Zinc sulfate, unspecified form	DB14548	Zinc sulfate, unspecified form	DB01593; DB09130; DB14487; DB14533	Zinc;Copper;Zinc acetate;Zinc chloride
P02751.FINC_peptide.27	P02751	No	DB01593; DB08888; DB14487; DB14533; DB14548	Zinc;Ocriplasmin;Zinc acetate;Zinc chloride;Zinc sulfate, unspecified form	DB14548	Zinc sulfate, unspecified form	DB01593; DB06245; DB14487; DB14533	Zinc;Lanoteplase;Zinc acetate;Zinc chloride
P01024.CO3_peptide.49	P01024	No	DB00028; DB01593; DB09130; DB14487; DB14533; DB14548	Human immunoglobulin G;Zinc;Copper;Zinc acetate;Zinc chloride;Zinc sulfate, unspecified form	DB01915; DB14548	S-Hydroxycysteine;Zinc sulfate, unspecified form	DB00028; DB01593; DB06492; DB09130; DB14487; DB14533	Human immunoglobulin G;Zinc;Mirococept;Copper;Zinc acetate;Zinc chloride
Q14624.ITIH4_peptide.18	Q14624	No	DB01593; DB14487; DB14533; DB14548	Zinc;Zinc acetate;Zinc chloride;Zinc sulfate, unspecified form	DB14548	Zinc sulfate, unspecified form	DB01593; DB14487; DB14533	Zinc;Zinc acetate;Zinc chloride
Q7Z304.MAMC2_peptide	Q7Z304	No	NA	NA	NA	NA	NA	NA
P06312.KV401_peptide.1	P06312	No	NA	NA	NA	NA	NA	NA
P05546.HEP2_peptide.3	P05546	No	DB00407; DB01593; DB06271; DB09130; DB09258; DB14487; DB14533; DB14548	Ardeparin;Zinc;Sulodexide;Copper;Bemiparin;Zinc acetate;Zinc chloride;Zinc sulfate, unspecified form	DB14548	Zinc sulfate, unspecified form	DB00407; DB01593; DB06271; DB09130; DB09258; DB14487; DB14533	Ardeparin;Zinc;Sulodexide;Copper;Bemiparin;Zinc acetate;Zinc chloride
P09871.C1S_peptide.8	P09871	No	DB01593; DB06404; DB09130; DB09228; DB14487; DB14533; DB14548	Zinc;Human C1-esterase inhibitor;Copper;Conestat alfa;Zinc acetate;Zinc chloride;Zinc sulfate, unspecified form	DB02371; DB14548	2-(2-Hydroxy-1,1-Dihydroxymethyl-Ethylamino)-Ethanesulfonic Acid;Zinc sulfate, unspecified form	DB01593; DB09130; DB09228; DB14487; DB14533	Zinc;Copper;Conestat alfa;Zinc acetate;Zinc chloride
P02751.FINC_peptide.28	P02751	No	DB01593; DB08888; DB14487; DB14533; DB14548	Zinc;Ocriplasmin;Zinc acetate;Zinc chloride;Zinc sulfate, unspecified form	DB14548	Zinc sulfate, unspecified form	DB01593; DB06245; DB14487; DB14533	Zinc;Lanoteplase;Zinc acetate;Zinc chloride
P01023.A2MG_peptide.30	P01023	No	DB00102; DB00515; DB00626; DB01593; DB08888; DB12965; DB14487; DB14533; DB14548	Becaplermin;Cisplatin;Bacitracin;Zinc;Ocriplasmin;Silver;Zinc acetate;Zinc chloride;Zinc sulfate, unspecified form	DB14548	Zinc sulfate, unspecified form	DB00102; DB01593; DB12965; DB14487; DB14533	Becaplermin;Zinc;Silver;Zinc acetate;Zinc chloride
Q14703.MBTP1_peptide	Q14703	No	NA	NA	NA	NA	NA	NA
Q14624.ITIH4_peptide.19	Q14624	No	DB01593; DB14487; DB14533; DB14548	Zinc;Zinc acetate;Zinc chloride;Zinc sulfate, unspecified form	DB14548	Zinc sulfate, unspecified form	DB01593; DB14487; DB14533	Zinc;Zinc acetate;Zinc chloride
P08603.CFAH_peptide.25	P08603	No	DB01593; DB09130; DB14487; DB14533; DB14548	Zinc;Copper;Zinc acetate;Zinc chloride;Zinc sulfate, unspecified form	DB14548	Zinc sulfate, unspecified form	DB01593; DB09130; DB14487; DB14533	Zinc;Copper;Zinc acetate;Zinc chloride
P00751.CFAB_peptide.11	P00751	No	DB01593; DB14487	Zinc;Zinc acetate	DB02459; DB04491	4-guanidinobenzoic acid;Diisopropylphosphono Group	DB01593; DB06503; DB14487	Zinc;MLN2222;Zinc acetate
P00751.CFAB_peptide.12	P00751	No	DB01593; DB14487	Zinc;Zinc acetate	DB02459; DB04491	4-guanidinobenzoic acid;Diisopropylphosphono Group	DB01593; DB06503; DB14487	Zinc;MLN2222;Zinc acetate
P30086.PEBP1_peptide	P30086	No	DB09130	Copper	NA	NA	DB09130	Copper
Q9UPR3.SMG5_peptide	Q9UPR3	No	NA	NA	NA	NA	NA	NA
P06396.GELS_peptide.1	P06396	No	DB01593; DB09130; DB14487	Zinc;Copper;Zinc acetate	DB02621	Latrunculin A	DB01593; DB09130; DB14487	Zinc;Copper;Zinc acetate
P02647.APOA1_peptide.17	P02647	No	DB01593; DB09130; DB14487; DB14533; DB14548	Zinc;Copper;Zinc acetate;Zinc chloride;Zinc sulfate, unspecified form	DB14548	Zinc sulfate, unspecified form	DB01593; DB09130; DB14487; DB14533	Zinc;Copper;Zinc acetate;Zinc chloride
P02751.FINC_peptide.29	P02751	No	DB01593; DB08888; DB14487; DB14533; DB14548	Zinc;Ocriplasmin;Zinc acetate;Zinc chloride;Zinc sulfate, unspecified form	DB14548	Zinc sulfate, unspecified form	DB01593; DB06245; DB14487; DB14533	Zinc;Lanoteplase;Zinc acetate;Zinc chloride
P00751.CFAB_peptide.13	P00751	Yes	DB01593; DB14487	Zinc;Zinc acetate	DB02459; DB04491	4-guanidinobenzoic acid;Diisopropylphosphono Group	DB01593; DB06503; DB14487	Zinc;MLN2222;Zinc acetate
P01023.A2MG_peptide.31	P01023	No	DB00102; DB00515; DB00626; DB01593; DB08888; DB12965; DB14487; DB14533; DB14548	Becaplermin;Cisplatin;Bacitracin;Zinc;Ocriplasmin;Silver;Zinc acetate;Zinc chloride;Zinc sulfate, unspecified form	DB14548	Zinc sulfate, unspecified form	DB00102; DB01593; DB12965; DB14487; DB14533	Becaplermin;Zinc;Silver;Zinc acetate;Zinc chloride
Q7Z3G6.PRIC2_peptide	Q7Z3G6	No	NA	NA	NA	NA	NA	NA
P19823.ITIH2_peptide.10	P19823	No	DB01593; DB09130; DB14487; DB14533; DB14548	Zinc;Copper;Zinc acetate;Zinc chloride;Zinc sulfate, unspecified form	DB14548	Zinc sulfate, unspecified form	DB01593; DB09130; DB14487; DB14533	Zinc;Copper;Zinc acetate;Zinc chloride
Q8WXI7.MUC16_peptide	Q8WXI7	No	NA	NA	NA	NA	DB04964	Oregovomab
Q15034.HERC3_peptide	Q15034	No	NA	NA	NA	NA	NA	NA
Q92835.SHIP1_peptide	Q92835	No	NA	NA	NA	NA	NA	NA
Q96PD5.PGRP2_peptide.5	Q96PD5	No	DB01593; DB09130; DB14487; DB14533; DB14548	Zinc;Copper;Zinc acetate;Zinc chloride;Zinc sulfate, unspecified form	DB14548	Zinc sulfate, unspecified form	DB01593; DB09130; DB14487; DB14533	Zinc;Copper;Zinc acetate;Zinc chloride
Q14624.ITIH4_peptide.20	Q14624	No	DB01593; DB14487; DB14533; DB14548	Zinc;Zinc acetate;Zinc chloride;Zinc sulfate, unspecified form	DB14548	Zinc sulfate, unspecified form	DB01593; DB14487; DB14533	Zinc;Zinc acetate;Zinc chloride
P04003.C4BPA_peptide.13	P04003	No	DB01593; DB09130; DB14487; DB14533; DB14548	Zinc;Copper;Zinc acetate;Zinc chloride;Zinc sulfate, unspecified form	DB14548	Zinc sulfate, unspecified form	DB01593; DB09130; DB14487; DB14533	Zinc;Copper;Zinc acetate;Zinc chloride
P04003.C4BPA_peptide.14	P04003	No	DB01593; DB09130; DB14487; DB14533; DB14548	Zinc;Copper;Zinc acetate;Zinc chloride;Zinc sulfate, unspecified form	DB14548	Zinc sulfate, unspecified form	DB01593; DB09130; DB14487; DB14533	Zinc;Copper;Zinc acetate;Zinc chloride
P27169.PON1_peptide.6	P27169	No	DB01327; DB01593; DB09130; DB14487; DB14533; DB14548	Cefazolin;Zinc;Copper;Zinc acetate;Zinc chloride;Zinc sulfate, unspecified form	DB14548	Zinc sulfate, unspecified form	DB01593; DB09130; DB14487; DB14533	Zinc;Copper;Zinc acetate;Zinc chloride
P0C0L4.CO4A_peptide.1	P0C0L4	Yes	DB00028	Human immunoglobulin G	NA	NA	DB00028	Human immunoglobulin G
P01023.A2MG_peptide.32	P01023	No	DB00102; DB00515; DB00626; DB01593; DB08888; DB12965; DB14487; DB14533; DB14548	Becaplermin;Cisplatin;Bacitracin;Zinc;Ocriplasmin;Silver;Zinc acetate;Zinc chloride;Zinc sulfate, unspecified form	DB14548	Zinc sulfate, unspecified form	DB00102; DB01593; DB12965; DB14487; DB14533	Becaplermin;Zinc;Silver;Zinc acetate;Zinc chloride
Q9H239.MMP28_peptide	Q9H239	No	NA	NA	NA	NA	DB00786	Marimastat
P04114.APOB_peptide.65	P04114	No	DB14533; DB14548	Zinc chloride;Zinc sulfate, unspecified form	DB14548	Zinc sulfate, unspecified form	DB14533	Zinc chloride
P00450.CERU_peptide.25	P00450	No	DB01592; DB01593; DB12965; DB14487; DB14488; DB14489; DB14490; DB14491; DB14501; DB14533; DB14548	Iron;Zinc;Silver;Zinc acetate;Ferrous gluconate;Ferrous succinate;Ferrous ascorbate;Ferrous fumarate;Ferrous glycine sulfate;Zinc chloride;Zinc sulfate, unspecified form	DB14548	Zinc sulfate, unspecified form	DB01593; DB12965; DB14487; DB14533	Zinc;Silver;Zinc acetate;Zinc chloride
Q8NHJ6.LIRB4_peptide	Q8NHJ6	No	NA	NA	NA	NA	NA	NA
P04278.SHBG_peptide.1	P04278	No	DB00179; DB00255; DB00367; DB00396; DB00421; DB00539; DB00655; DB00675; DB00882; DB00890; DB01593; DB04573; DB04824; DB09371; DB11221; DB11619; DB14487; DB14533; DB14548	Masoprocol;Diethylstilbestrol;Levonorgestrel;Progesterone;Spironolactone;Toremifene;Estrone;Tamoxifen;Clomifene;Dienestrol;Zinc;Estriol;Phenolphthalein;Norethynodrel;Dioxybenzone;Gestrinone;Zinc acetate;Zinc chloride;Zinc sulfate, unspecified form	DB01094; DB03467; DB04216; DB04429; DB11478; DB14548; DB14641	Hesperetin;Naringenin;Quercetin;4'-Hydroxyflavanone;Zeranol;Zinc sulfate, unspecified form;Estriol tripropionate	DB00179; DB00255; DB00367; DB00539; DB00882; DB00890; DB01593; DB01645; DB04216; DB04468; DB04573; DB11674; DB14487; DB14533	Masoprocol;Diethylstilbestrol;Levonorgestrel;Toremifene;Clomifene;Dienestrol;Zinc;Genistein;Quercetin;Afimoxifene;Estriol;Equol;Zinc acetate;Zinc chloride
P19827.ITIH1_peptide.6	P19827	No	DB01593; DB14487; DB14533; DB14548	Zinc;Zinc acetate;Zinc chloride;Zinc sulfate, unspecified form	DB14548	Zinc sulfate, unspecified form	DB01593; DB14487; DB14533	Zinc;Zinc acetate;Zinc chloride
P01024.CO3_peptide.50	P01024	No	DB00028; DB01593; DB09130; DB14487; DB14533; DB14548	Human immunoglobulin G;Zinc;Copper;Zinc acetate;Zinc chloride;Zinc sulfate, unspecified form	DB01915; DB14548	S-Hydroxycysteine;Zinc sulfate, unspecified form	DB00028; DB01593; DB06492; DB09130; DB14487; DB14533	Human immunoglobulin G;Zinc;Mirococept;Copper;Zinc acetate;Zinc chloride
P01031.CO5_peptide.11	P01031	No	DB00028; DB01257; DB01593; DB09130; DB11580; DB14487; DB14533; DB14548	Human immunoglobulin G;Eculizumab;Zinc;Copper;Ravulizumab;Zinc acetate;Zinc chloride;Zinc sulfate, unspecified form	DB14548	Zinc sulfate, unspecified form	DB00028; DB01257; DB01593; DB09130; DB11580; DB14487; DB14533	Human immunoglobulin G;Eculizumab;Zinc;Copper;Ravulizumab;Zinc acetate;Zinc chloride
P02751.FINC_peptide.30	P02751	No	DB01593; DB08888; DB14487; DB14533; DB14548	Zinc;Ocriplasmin;Zinc acetate;Zinc chloride;Zinc sulfate, unspecified form	DB14548	Zinc sulfate, unspecified form	DB01593; DB06245; DB14487; DB14533	Zinc;Lanoteplase;Zinc acetate;Zinc chloride
P08697.A2AP_peptide.5	P08697	No	DB08888; DB09130	Ocriplasmin;Copper	NA	NA	DB09130	Copper
P05543.THBG_peptide.1	P05543	No	DB09130	Copper	NA	NA	DB09130	Copper
P01024.CO3_peptide.51	P01024	No	DB00028; DB01593; DB09130; DB14487; DB14533; DB14548	Human immunoglobulin G;Zinc;Copper;Zinc acetate;Zinc chloride;Zinc sulfate, unspecified form	DB01915; DB14548	S-Hydroxycysteine;Zinc sulfate, unspecified form	DB00028; DB01593; DB06492; DB09130; DB14487; DB14533	Human immunoglobulin G;Zinc;Mirococept;Copper;Zinc acetate;Zinc chloride
P01876.IGHA1_peptide.6	P01876	No	DB01593; DB14487	Zinc;Zinc acetate	NA	NA	DB01593; DB14487	Zinc;Zinc acetate
P02671.FIBA_peptide.11	P02671	No	DB00009; DB00015; DB00029; DB00031; DB01593; DB05099; DB11300; DB11311; DB11571; DB11572; DB13151; DB14487; DB14533; DB14548	Alteplase;Reteplase;Anistreplase;Tenecteplase;Zinc;Ancrod;Thrombin;Prothrombin;Human thrombin;Thrombin alfa;Anti-inhibitor coagulant complex;Zinc acetate;Zinc chloride;Zinc sulfate, unspecified form	DB14548	Zinc sulfate, unspecified form	DB00015; DB01593; DB04919; DB05099; DB05675; DB06245; DB11300; DB13151; DB14487; DB14533	Reteplase;Zinc;Alfimeprase;Ancrod;EP-2104R;Lanoteplase;Thrombin;Anti-inhibitor coagulant complex;Zinc acetate;Zinc chloride
P02790.HEMO_peptide.24	P02790	No	DB14533; DB14548	Zinc chloride;Zinc sulfate, unspecified form	DB14548	Zinc sulfate, unspecified form	DB14533	Zinc chloride
P02647.APOA1_peptide.18	P02647	No	DB01593; DB09130; DB14487; DB14533; DB14548	Zinc;Copper;Zinc acetate;Zinc chloride;Zinc sulfate, unspecified form	DB14548	Zinc sulfate, unspecified form	DB01593; DB09130; DB14487; DB14533	Zinc;Copper;Zinc acetate;Zinc chloride
Q9BYX2.TBD2A_peptide	Q9BYX2	No	NA	NA	NA	NA	NA	NA
P25311.ZA2G_peptide.5	P25311	No	DB09130	Copper	DB03721	N-acetyl-alpha-neuraminic acid	DB09130	Copper
P00747.PLMN_peptide.9	P00747	No	DB00009; DB00013; DB00015; DB00029; DB00031; DB00086; DB00302; DB00513; DB06692; DB09130	Alteplase;Urokinase;Reteplase;Anistreplase;Tenecteplase;Streptokinase;Tranexamic acid;Aminocaproic acid;Aprotinin;Copper	DB03709	Bicine	DB00013; DB00015; DB00086; DB00513; DB04925; DB06692; DB09130; DB12831	Urokinase;Reteplase;Streptokinase;Aminocaproic acid;Desmoteplase;Aprotinin;Copper;Gabexate
Q14624.ITIH4_peptide.22	Q14624	No	DB01593; DB14487; DB14533; DB14548	Zinc;Zinc acetate;Zinc chloride;Zinc sulfate, unspecified form	DB14548	Zinc sulfate, unspecified form	DB01593; DB14487; DB14533	Zinc;Zinc acetate;Zinc chloride
P00751.CFAB_peptide.14	P00751	No	DB01593; DB14487	Zinc;Zinc acetate	DB02459; DB04491	4-guanidinobenzoic acid;Diisopropylphosphono Group	DB01593; DB06503; DB14487	Zinc;MLN2222;Zinc acetate
P01031.CO5_peptide.12	P01031	No	DB00028; DB01257; DB01593; DB09130; DB11580; DB14487; DB14533; DB14548	Human immunoglobulin G;Eculizumab;Zinc;Copper;Ravulizumab;Zinc acetate;Zinc chloride;Zinc sulfate, unspecified form	DB14548	Zinc sulfate, unspecified form	DB00028; DB01257; DB01593; DB09130; DB11580; DB14487; DB14533	Human immunoglobulin G;Eculizumab;Zinc;Copper;Ravulizumab;Zinc acetate;Zinc chloride
P01824.HV439_peptide	P01824	No	NA	NA	NA	NA	NA	NA
P19827.ITIH1_peptide.7	P19827	No	DB01593; DB14487; DB14533; DB14548	Zinc;Zinc acetate;Zinc chloride;Zinc sulfate, unspecified form	DB14548	Zinc sulfate, unspecified form	DB01593; DB14487; DB14533	Zinc;Zinc acetate;Zinc chloride
Q92878.RAD50_peptide	Q92878	No	NA	NA	NA	NA	NA	NA
P49908.SEPP1_peptide.3	P49908	No	DB01593; DB14487; DB14533; DB14548	Zinc;Zinc acetate;Zinc chloride;Zinc sulfate, unspecified form	DB14548	Zinc sulfate, unspecified form	DB01593; DB14487; DB14533	Zinc;Zinc acetate;Zinc chloride
Q8TEW0.PARD3_peptide	Q8TEW0	No	NA	NA	NA	NA	NA	NA
P01024.CO3_peptide.55	P01024	No	DB00028; DB01593; DB09130; DB14487; DB14533; DB14548	Human immunoglobulin G;Zinc;Copper;Zinc acetate;Zinc chloride;Zinc sulfate, unspecified form	DB01915; DB14548	S-Hydroxycysteine;Zinc sulfate, unspecified form	DB00028; DB01593; DB06492; DB09130; DB14487; DB14533	Human immunoglobulin G;Zinc;Mirococept;Copper;Zinc acetate;Zinc chloride
P01024.CO3_peptide.56	P01024	No	DB00028; DB01593; DB09130; DB14487; DB14533; DB14548	Human immunoglobulin G;Zinc;Copper;Zinc acetate;Zinc chloride;Zinc sulfate, unspecified form	DB01915; DB14548	S-Hydroxycysteine;Zinc sulfate, unspecified form	DB00028; DB01593; DB06492; DB09130; DB14487; DB14533	Human immunoglobulin G;Zinc;Mirococept;Copper;Zinc acetate;Zinc chloride
P02647.APOA1_peptide.19	P02647	No	DB01593; DB09130; DB14487; DB14533; DB14548	Zinc;Copper;Zinc acetate;Zinc chloride;Zinc sulfate, unspecified form	DB14548	Zinc sulfate, unspecified form	DB01593; DB09130; DB14487; DB14533	Zinc;Copper;Zinc acetate;Zinc chloride
P01023.A2MG_peptide.33	P01023	No	DB00102; DB00515; DB00626; DB01593; DB08888; DB12965; DB14487; DB14533; DB14548	Becaplermin;Cisplatin;Bacitracin;Zinc;Ocriplasmin;Silver;Zinc acetate;Zinc chloride;Zinc sulfate, unspecified form	DB14548	Zinc sulfate, unspecified form	DB00102; DB01593; DB12965; DB14487; DB14533	Becaplermin;Zinc;Silver;Zinc acetate;Zinc chloride
P02649.APOE_peptide.6	P02649	No	DB01593; DB09130; DB14487; DB14533; DB14548	Zinc;Copper;Zinc acetate;Zinc chloride;Zinc sulfate, unspecified form	DB14548	Zinc sulfate, unspecified form	DB01593; DB09130; DB14487; DB14533	Zinc;Copper;Zinc acetate;Zinc chloride
P10909.CLUS_peptide.7	P10909	No	DB01593; DB09130; DB14487; DB14533; DB14548	Zinc;Copper;Zinc acetate;Zinc chloride;Zinc sulfate, unspecified form	DB14548	Zinc sulfate, unspecified form	DB01593; DB09130; DB14487; DB14533	Zinc;Copper;Zinc acetate;Zinc chloride
Q499Z4.ZN672_peptide	Q499Z4	No	NA	NA	NA	NA	NA	NA
P00450.CERU_peptide.26	P00450	No	DB01592; DB01593; DB12965; DB14487; DB14488; DB14489; DB14490; DB14491; DB14501; DB14533; DB14548	Iron;Zinc;Silver;Zinc acetate;Ferrous gluconate;Ferrous succinate;Ferrous ascorbate;Ferrous fumarate;Ferrous glycine sulfate;Zinc chloride;Zinc sulfate, unspecified form	DB14548	Zinc sulfate, unspecified form	DB01593; DB12965; DB14487; DB14533	Zinc;Silver;Zinc acetate;Zinc chloride
Q12756.KIF1A_peptide	Q12756	No	NA	NA	DB03909; DB04395	Adenosine-5'-[Beta, Gamma-Methylene]Triphosphate;Phosphoaminophosphonic Acid-Adenylate Ester	NA	NA
P04003.C4BPA_peptide.15	P04003	No	DB01593; DB09130; DB14487; DB14533; DB14548	Zinc;Copper;Zinc acetate;Zinc chloride;Zinc sulfate, unspecified form	DB14548	Zinc sulfate, unspecified form	DB01593; DB09130; DB14487; DB14533	Zinc;Copper;Zinc acetate;Zinc chloride
P02747.C1QC_peptide.2	P02747	No	DB00002; DB00110; DB00112; DB01593; DB09130; DB14487; DB14533; DB14548	Cetuximab;Palivizumab;Bevacizumab;Zinc;Copper;Zinc acetate;Zinc chloride;Zinc sulfate, unspecified form	DB14548	Zinc sulfate, unspecified form	DB00110; DB00111; DB00112; DB01593; DB09130; DB14487; DB14533	Palivizumab;Daclizumab;Bevacizumab;Zinc;Copper;Zinc acetate;Zinc chloride
P04114.APOB_peptide.68	P04114	No	DB14533; DB14548	Zinc chloride;Zinc sulfate, unspecified form	DB14548	Zinc sulfate, unspecified form	DB14533	Zinc chloride
Q92185.SIA8A_peptide	Q92185	No	NA	NA	NA	NA	NA	NA
Q96M94.KLH15_peptide	Q96M94	No	NA	NA	NA	NA	NA	NA
P04114.APOB_peptide.69	P04114	No	DB14533; DB14548	Zinc chloride;Zinc sulfate, unspecified form	DB14548	Zinc sulfate, unspecified form	DB14533	Zinc chloride
P0DOX4.IGE_peptide	P0DOX4	No	NA	NA	NA	NA	NA	NA
A0A0J9YVY3.HV741_peptide	A0A0J9YVY3	Yes	NA	NA	NA	NA	NA	NA
P01042.KNG1_peptide.7	P01042	No	DB01593; DB09130; DB14487; DB14533; DB14548	Zinc;Copper;Zinc acetate;Zinc chloride;Zinc sulfate, unspecified form	DB14548	Zinc sulfate, unspecified form	DB01593; DB09130; DB14487; DB14533	Zinc;Copper;Zinc acetate;Zinc chloride
Q14254.FLOT2_peptide	Q14254	No	NA	NA	NA	NA	NA	NA
P19827.ITIH1_peptide.8	P19827	No	DB01593; DB14487; DB14533; DB14548	Zinc;Zinc acetate;Zinc chloride;Zinc sulfate, unspecified form	DB14548	Zinc sulfate, unspecified form	DB01593; DB14487; DB14533	Zinc;Zinc acetate;Zinc chloride
P22891.PROZ_peptide.1	P22891	Yes	NA	NA	NA	NA	NA	NA
P01024.CO3_peptide.58	P01024	No	DB00028; DB01593; DB09130; DB14487; DB14533; DB14548	Human immunoglobulin G;Zinc;Copper;Zinc acetate;Zinc chloride;Zinc sulfate, unspecified form	DB01915; DB14548	S-Hydroxycysteine;Zinc sulfate, unspecified form	DB00028; DB01593; DB06492; DB09130; DB14487; DB14533	Human immunoglobulin G;Zinc;Mirococept;Copper;Zinc acetate;Zinc chloride
P05156.CFAI_peptide.4	P05156	No	DB01593; DB09130; DB14487	Zinc;Copper;Zinc acetate	NA	NA	DB01593; DB09130; DB14487	Zinc;Copper;Zinc acetate
P04196.HRG_peptide.9	P04196	Yes	DB14533; DB14548	Zinc chloride;Zinc sulfate, unspecified form	DB14548	Zinc sulfate, unspecified form	DB14533	Zinc chloride
Q8IUG5.MY18B_peptide	Q8IUG5	No	NA	NA	NA	NA	NA	NA
P08603.CFAH_peptide.26	P08603	Yes	DB01593; DB09130; DB14487; DB14533; DB14548	Zinc;Copper;Zinc acetate;Zinc chloride;Zinc sulfate, unspecified form	DB14548	Zinc sulfate, unspecified form	DB01593; DB09130; DB14487; DB14533	Zinc;Copper;Zinc acetate;Zinc chloride
P02654.APOC1_peptide.3	P02654	No	NA	NA	NA	NA	NA	NA
P04070.PROC_peptide.1	P04070	No	DB00170; DB00464; DB09131; DB09332; DB13149	Menadione;Sodium tetradecyl sulfate;Cupric Chloride;Kappadione;Protein S human	NA	NA	DB00464; DB09131	Sodium tetradecyl sulfate;Cupric Chloride
P04114.APOB_peptide.70	P04114	No	DB14533; DB14548	Zinc chloride;Zinc sulfate, unspecified form	DB14548	Zinc sulfate, unspecified form	DB14533	Zinc chloride
P0DJI9.SAA2_peptide	P0DJI9	Yes	NA	NA	NA	NA	NA	NA
P0DJI8.SAA1_peptide.1	P0DJI8	Yes	NA	NA	NA	NA	NA	NA
P01024.CO3_peptide.59	P01024	No	DB00028; DB01593; DB09130; DB14487; DB14533; DB14548	Human immunoglobulin G;Zinc;Copper;Zinc acetate;Zinc chloride;Zinc sulfate, unspecified form	DB01915; DB14548	S-Hydroxycysteine;Zinc sulfate, unspecified form	DB00028; DB01593; DB06492; DB09130; DB14487; DB14533	Human immunoglobulin G;Zinc;Mirococept;Copper;Zinc acetate;Zinc chloride
P01024.CO3_peptide.60	P01024	No	DB00028; DB01593; DB09130; DB14487; DB14533; DB14548	Human immunoglobulin G;Zinc;Copper;Zinc acetate;Zinc chloride;Zinc sulfate, unspecified form	DB01915; DB14548	S-Hydroxycysteine;Zinc sulfate, unspecified form	DB00028; DB01593; DB06492; DB09130; DB14487; DB14533	Human immunoglobulin G;Zinc;Mirococept;Copper;Zinc acetate;Zinc chloride
Q14624.ITIH4_peptide.23	Q14624	No	DB01593; DB14487; DB14533; DB14548	Zinc;Zinc acetate;Zinc chloride;Zinc sulfate, unspecified form	DB14548	Zinc sulfate, unspecified form	DB01593; DB14487; DB14533	Zinc;Zinc acetate;Zinc chloride
P22792.CPN2_peptide.4	P22792	Yes	DB01593; DB14487; DB14533; DB14548	Zinc;Zinc acetate;Zinc chloride;Zinc sulfate, unspecified form	DB14548	Zinc sulfate, unspecified form	DB01593; DB12271; DB14487; DB14533	Zinc;ORE-1001;Zinc acetate;Zinc chloride
P01009.A1AT_peptide.13	P01009	No	DB01593; DB09130; DB14487; DB14533; DB14548	Zinc;Copper;Zinc acetate;Zinc chloride;Zinc sulfate, unspecified form	DB01998; DB03345; DB14548	2-[3,4-Dihydroxy-2-Hydroxymethyl-5-(2-Hydroxy-Nonyl)-Tetrahydro-Furan-2-Yloxy]-6-Hydroxymethyl-Tetra Hydro-Pyran-3,4,5-Triol;Mercaptoethanol;Zinc sulfate, unspecified form	DB01593; DB05481; DB05961; DB09130; DB14487; DB14533	Zinc;Recombinant alpha 1-antitrypsin;PPL-100;Copper;Zinc acetate;Zinc chloride
Q14624.ITIH4_peptide.24	Q14624	No	DB01593; DB14487; DB14533; DB14548	Zinc;Zinc acetate;Zinc chloride;Zinc sulfate, unspecified form	DB14548	Zinc sulfate, unspecified form	DB01593; DB14487; DB14533	Zinc;Zinc acetate;Zinc chloride
P07358.CO8B_peptide.5	P07358	No	DB01593; DB09130; DB14487	Zinc;Copper;Zinc acetate	NA	NA	DB01593; DB09130; DB14487	Zinc;Copper;Zinc acetate
P02790.HEMO_peptide.25	P02790	No	DB14533; DB14548	Zinc chloride;Zinc sulfate, unspecified form	DB14548	Zinc sulfate, unspecified form	DB14533	Zinc chloride
P01011.AACT_peptide.17	P01011	No	DB01593; DB14487; DB14533; DB14548	Zinc;Zinc acetate;Zinc chloride;Zinc sulfate, unspecified form	DB14548	Zinc sulfate, unspecified form	DB01593; DB14487; DB14533	Zinc;Zinc acetate;Zinc chloride
P07360.CO8G_peptide.3	P07360	No	DB01593; DB03017; DB04272; DB14487	Zinc;Lauric acid;Citric acid;Zinc acetate	DB03017	Lauric acid	DB01593; DB14487	Zinc;Zinc acetate
P02751.FINC_peptide.32	P02751	No	DB01593; DB08888; DB14487; DB14533; DB14548	Zinc;Ocriplasmin;Zinc acetate;Zinc chloride;Zinc sulfate, unspecified form	DB14548	Zinc sulfate, unspecified form	DB01593; DB06245; DB14487; DB14533	Zinc;Lanoteplase;Zinc acetate;Zinc chloride
Q9Y2K6.UBP20_peptide	Q9Y2K6	No	NA	NA	NA	NA	NA	NA
P02748.CO9_peptide.3	P02748	No	DB09130	Copper	NA	NA	DB09130	Copper
P19827.ITIH1_peptide.9	P19827	No	DB01593; DB14487; DB14533; DB14548	Zinc;Zinc acetate;Zinc chloride;Zinc sulfate, unspecified form	DB14548	Zinc sulfate, unspecified form	DB01593; DB14487; DB14533	Zinc;Zinc acetate;Zinc chloride
O75636.FCN3_peptide.3	O75636	Yes	DB01593; DB14487	Zinc;Zinc acetate	NA	NA	DB01593; DB14487	Zinc;Zinc acetate
P00734.THRB_peptide.13	P00734	No	DB00001; DB00006; DB00055; DB00100; DB00170; DB00278; DB01123; DB01593; DB04898; DB05777; DB06404; DB06695; DB09109; DB09130; DB09228; DB09332; DB11166; DB13151; DB13152; DB14487; DB14738	Lepirudin;Bivalirudin;Drotrecogin alfa;Coagulation Factor IX (Recombinant);Menadione;Argatroban;Proflavine;Zinc;Ximelagatran;Thrombomodulin Alfa;Human C1-esterase inhibitor;Dabigatran etexilate;Turoctocog alfa;Copper;Conestat alfa;Kappadione;Antithrombin Alfa;Anti-inhibitor coagulant complex;Coagulation Factor IX Human;Zinc acetate;Turoctocog alfa pegol	DB01725; DB01766; DB01767; DB02287; DB02723; DB03136; DB03159; DB03847; DB03865; DB04136; DB04591; DB04697; DB04722; DB04771; DB04772; DB06838; DB06841; DB06845; DB06850; DB06853; DB06858; DB06859; DB06861; DB06865; DB06866; DB06868; DB06869; DB06878; DB06911; DB06919; DB06929; DB06936; DB06942; DB06947; DB06996; DB07005; DB07016; DB07027; DB07083; DB07088; DB07091; DB07095; DB07105; DB07120; DB0…	2-{2-hydroxy-[1,1'-biphenyl]-3-yl}-1H-1,3-benzodiazole-5-carboximidamide;Beta-(2-Naphthyl)-Alanine;Hemi-Babim;2-(2-hydroxy-phenyl)-3H-benzoimidazole-5-carboxamidine;4-Oxo-2-Phenylmethanesulfonyl-Octahydro-Pyrrolo[1,2-a]Pyrazine-6-Carboxylic Acid [1-(N-Hydroxycarbamimidoyl)-Piperidin-4-Ylmethyl]-Amide;4-Iodobenzo[B]Thiophene-2-Carboxamidine;CRA_8696;gamma-carboxy-L-glutamic acid;6-Chloro-2-(2-Hydr…	DB00006; DB00055; DB00100; DB00278; DB01593; DB04786; DB04898; DB05714; DB05777; DB09109; DB09130; DB09228; DB11166; DB12598; DB12831; DB13151; DB14487	Bivalirudin;Drotrecogin alfa;Coagulation Factor IX (Recombinant);Argatroban;Zinc;Suramin;Ximelagatran;Flovagatran;Thrombomodulin Alfa;Turoctocog alfa;Copper;Conestat alfa;Antithrombin Alfa;Nafamostat;Gabexate;Anti-inhibitor coagulant complex;Zinc acetate
P00450.CERU_peptide.27	P00450	No	DB01592; DB01593; DB12965; DB14487; DB14488; DB14489; DB14490; DB14491; DB14501; DB14533; DB14548	Iron;Zinc;Silver;Zinc acetate;Ferrous gluconate;Ferrous succinate;Ferrous ascorbate;Ferrous fumarate;Ferrous glycine sulfate;Zinc chloride;Zinc sulfate, unspecified form	DB14548	Zinc sulfate, unspecified form	DB01593; DB12965; DB14487; DB14533	Zinc;Silver;Zinc acetate;Zinc chloride
P02774.VTDB_peptide.11	P02774	No	DB11094	Vitamin D	NA	NA	NA	NA
P01834.IGKC_peptide	P01834	No	NA	NA	DB01851; DB04688; DB07375; DB07416; DB07441; DB07716; DB07784; DB07882; DB07893; DB07909; DB08289; DB08413; DB08562; DB08647	Tetrabutylammonium Ion;Methylecgonine;Etiocholanedione;(2S)-2-(BUTYRYLOXY)-3-HYDROXYPROPYL NONANOATE;3-{[(9-CYANO-9,10-DIHYDRO-10-METHYLACRIDIN-9-YL)CARBONYL]AMINO}PROPANOIC ACID;(4Z)-2,8:7,12:11,15:14,18:17,22-PENTAANHYDRO-4,5,6,9,10,13,19,20,21-NONADEOXY-D-ARABINO-D-ALLO-D-ALLO-DOCOSA-4,9,20-TRIENITOL;[4-(4-ACETYLAMINO-PHENYL)-3,5-DIOXO-4-AZA-TRICYCLO[5.2.2.0 2,6]UNDEC-1-YLCARBAMOYLOXY]-ACETIC …	NA	NA
P01008.ANT3_peptide.12	P01008	No	DB00407; DB00569; DB01109; DB01225; DB06271; DB06754; DB06779; DB06822; DB08813; DB09130; DB09141; DB09258; DB11598	Ardeparin;Fondaparinux;Heparin;Enoxaparin;Sulodexide;Danaparoid;Dalteparin;Tinzaparin;Nadroparin;Copper;Protamine sulfate;Bemiparin;Antithrombin III human	DB04464	N-Formylmethionine	DB00407; DB00569; DB01109; DB05361; DB06271; DB08813; DB09130; DB09258	Ardeparin;Fondaparinux;Heparin;SR-123781A;Sulodexide;Nadroparin;Copper;Bemiparin
P06727.APOA4_peptide.17	P06727	No	DB01593; DB09130; DB14487	Zinc;Copper;Zinc acetate	NA	NA	DB01593; DB09130; DB14487	Zinc;Copper;Zinc acetate
P00747.PLMN_peptide.11	P00747	No	DB00009; DB00013; DB00015; DB00029; DB00031; DB00086; DB00302; DB00513; DB06692; DB09130	Alteplase;Urokinase;Reteplase;Anistreplase;Tenecteplase;Streptokinase;Tranexamic acid;Aminocaproic acid;Aprotinin;Copper	DB03709	Bicine	DB00013; DB00015; DB00086; DB00513; DB04925; DB06692; DB09130; DB12831	Urokinase;Reteplase;Streptokinase;Aminocaproic acid;Desmoteplase;Aprotinin;Copper;Gabexate
P02766.TTHY_peptide.3	P02766	No	DB01593; DB09130; DB11644; DB14487; DB14533; DB14548	Zinc;Copper;Tafamidis;Zinc acetate;Zinc chloride;Zinc sulfate, unspecified form	DB14548	Zinc sulfate, unspecified form	DB01593; DB09130; DB11644; DB14487; DB14533	Zinc;Copper;Tafamidis;Zinc acetate;Zinc chloride
P02760.AMBP_peptide.7	P02760	No	NA	NA	NA	NA	NA	NA
P02787.TRFE_peptide.31	P02787	No	DB00515; DB00677; DB01370; DB01592; DB01593; DB06757; DB09130; DB14487; DB14488; DB14489; DB14490; DB14491; DB14501; DB14517; DB14518; DB14533; DB14548	Cisplatin;Isoflurophate;Aluminium;Iron;Zinc;Manganese;Copper;Zinc acetate;Ferrous gluconate;Ferrous succinate;Ferrous ascorbate;Ferrous fumarate;Ferrous glycine sulfate;Aluminium phosphate;Aluminum acetate;Zinc chloride;Zinc sulfate, unspecified form	DB14548	Zinc sulfate, unspecified form	DB00677; DB01370; DB01593; DB09130; DB14487; DB14517; DB14518; DB14533	Isoflurophate;Aluminium;Zinc;Copper;Zinc acetate;Aluminium phosphate;Aluminum acetate;Zinc chloride
P04003.C4BPA_peptide.16	P04003	No	DB01593; DB09130; DB14487; DB14533; DB14548	Zinc;Copper;Zinc acetate;Zinc chloride;Zinc sulfate, unspecified form	DB14548	Zinc sulfate, unspecified form	DB01593; DB09130; DB14487; DB14533	Zinc;Copper;Zinc acetate;Zinc chloride
O14559.RHG33_peptide	O14559	No	NA	NA	NA	NA	NA	NA
P19823.ITIH2_peptide.11	P19823	No	DB01593; DB09130; DB14487; DB14533; DB14548	Zinc;Copper;Zinc acetate;Zinc chloride;Zinc sulfate, unspecified form	DB14548	Zinc sulfate, unspecified form	DB01593; DB09130; DB14487; DB14533	Zinc;Copper;Zinc acetate;Zinc chloride
P00740.FA9_peptide.1	P00740	No	DB00025; DB00170; DB09109; DB09332; DB13150; DB13192; DB13923; DB13998; DB13999; DB14738	Antihemophilic factor, human recombinant;Menadione;Turoctocog alfa;Kappadione;Coagulation factor VII human;Antihemophilic factor human;Emicizumab;Lonoctocog alfa;Moroctocog alfa;Turoctocog alfa pegol	NA	NA	DB00025; DB05131; DB09109; DB13150; DB13923; DB13998	Antihemophilic factor, human recombinant;TTP889;Turoctocog alfa;Coagulation factor VII human;Emicizumab;Lonoctocog alfa
P04217.A1BG_peptide.9	P04217	No	DB01593; DB09130; DB14487	Zinc;Copper;Zinc acetate	NA	NA	DB01593; DB09130; DB14487	Zinc;Copper;Zinc acetate
P02787.TRFE_peptide.32	P02787	No	DB00515; DB00677; DB01370; DB01592; DB01593; DB06757; DB09130; DB14487; DB14488; DB14489; DB14490; DB14491; DB14501; DB14517; DB14518; DB14533; DB14548	Cisplatin;Isoflurophate;Aluminium;Iron;Zinc;Manganese;Copper;Zinc acetate;Ferrous gluconate;Ferrous succinate;Ferrous ascorbate;Ferrous fumarate;Ferrous glycine sulfate;Aluminium phosphate;Aluminum acetate;Zinc chloride;Zinc sulfate, unspecified form	DB14548	Zinc sulfate, unspecified form	DB00677; DB01370; DB01593; DB09130; DB14487; DB14517; DB14518; DB14533	Isoflurophate;Aluminium;Zinc;Copper;Zinc acetate;Aluminium phosphate;Aluminum acetate;Zinc chloride
P01023.A2MG_peptide.34	P01023	No	DB00102; DB00515; DB00626; DB01593; DB08888; DB12965; DB14487; DB14533; DB14548	Becaplermin;Cisplatin;Bacitracin;Zinc;Ocriplasmin;Silver;Zinc acetate;Zinc chloride;Zinc sulfate, unspecified form	DB14548	Zinc sulfate, unspecified form	DB00102; DB01593; DB12965; DB14487; DB14533	Becaplermin;Zinc;Silver;Zinc acetate;Zinc chloride
P68871.HBB_peptide.2	P68871	No	DB00893; DB01593; DB06154; DB09112; DB09130; DB09517; DB13995; DB14487; DB14533; DB14548	Iron Dextran;Zinc;Pentaerythritol tetranitrate;Nitrous acid;Copper;Sodium ferric gluconate complex;Ferric pyrophosphate citrate;Zinc acetate;Zinc chloride;Zinc sulfate, unspecified form	DB02126; DB07427; DB07428; DB07645; DB08077; DB08262; DB08632; DB09147; DB14548	4-Carboxycinnamic Acid;2-[(2-methoxy-5-methylphenoxy)methyl]pyridine;4-[(5-methoxy-2-methylphenoxy)methyl]pyridine;Sebacic acid;2-[4-({[(3,5-DICHLOROPHENYL)AMINO]CARBONYL}AMINO)PHENOXY]-2-METHYLPROPANOIC ACID;2,6-dicarboxynaphthalene;Trimesic acid;Ferric pyrophosphate;Zinc sulfate, unspecified form	DB01593; DB08486; DB09112; DB09130; DB13995; DB14487; DB14533	Zinc;Efaproxiral;Nitrous acid;Copper;Ferric pyrophosphate citrate;Zinc acetate;Zinc chloride
P08603.CFAH_peptide.28	P08603	No	DB01593; DB09130; DB14487; DB14533; DB14548	Zinc;Copper;Zinc acetate;Zinc chloride;Zinc sulfate, unspecified form	DB14548	Zinc sulfate, unspecified form	DB01593; DB09130; DB14487; DB14533	Zinc;Copper;Zinc acetate;Zinc chloride
P08603.CFAH_peptide.29	P08603	No	DB01593; DB09130; DB14487; DB14533; DB14548	Zinc;Copper;Zinc acetate;Zinc chloride;Zinc sulfate, unspecified form	DB14548	Zinc sulfate, unspecified form	DB01593; DB09130; DB14487; DB14533	Zinc;Copper;Zinc acetate;Zinc chloride
P00740.FA9_peptide.2	P00740	No	DB00025; DB00170; DB09109; DB09332; DB13150; DB13192; DB13923; DB13998; DB13999; DB14738	Antihemophilic factor, human recombinant;Menadione;Turoctocog alfa;Kappadione;Coagulation factor VII human;Antihemophilic factor human;Emicizumab;Lonoctocog alfa;Moroctocog alfa;Turoctocog alfa pegol	NA	NA	DB00025; DB05131; DB09109; DB13150; DB13923; DB13998	Antihemophilic factor, human recombinant;TTP889;Turoctocog alfa;Coagulation factor VII human;Emicizumab;Lonoctocog alfa
P02774.VTDB_peptide.12	P02774	No	DB11094	Vitamin D	NA	NA	NA	NA
P02749.APOH_peptide.4	P02749	No	DB09130	Copper	NA	NA	DB05446; DB09130	LJP 1082;Copper
P20851.C4BPB_peptide.6	P20851	No	DB01593; DB14487; DB14533; DB14548	Zinc;Zinc acetate;Zinc chloride;Zinc sulfate, unspecified form	DB14548	Zinc sulfate, unspecified form	DB01593; DB14487; DB14533	Zinc;Zinc acetate;Zinc chloride
P07358.CO8B_peptide.6	P07358	No	DB01593; DB09130; DB14487	Zinc;Copper;Zinc acetate	NA	NA	DB01593; DB09130; DB14487	Zinc;Copper;Zinc acetate
P02787.TRFE_peptide.33	P02787	No	DB00515; DB00677; DB01370; DB01592; DB01593; DB06757; DB09130; DB14487; DB14488; DB14489; DB14490; DB14491; DB14501; DB14517; DB14518; DB14533; DB14548	Cisplatin;Isoflurophate;Aluminium;Iron;Zinc;Manganese;Copper;Zinc acetate;Ferrous gluconate;Ferrous succinate;Ferrous ascorbate;Ferrous fumarate;Ferrous glycine sulfate;Aluminium phosphate;Aluminum acetate;Zinc chloride;Zinc sulfate, unspecified form	DB14548	Zinc sulfate, unspecified form	DB00677; DB01370; DB01593; DB09130; DB14487; DB14517; DB14518; DB14533	Isoflurophate;Aluminium;Zinc;Copper;Zinc acetate;Aluminium phosphate;Aluminum acetate;Zinc chloride
P43652.AFAM_peptide.6	P43652	No	DB09130	Copper	NA	NA	DB09130	Copper
O75882.ATRN_peptide.3	O75882	No	NA	NA	NA	NA	NA	NA
P02656.APOC3_peptide.5	P02656	No	DB09130; DB15067	Copper;Volanesorsen	NA	NA	DB09130; DB15067	Copper;Volanesorsen
Q5KSL6.DGKK_peptide	Q5KSL6	No	DB14001	alpha-Tocopherol succinate	NA	NA	NA	NA
P01024.CO3_peptide.61	P01024	No	DB00028; DB01593; DB09130; DB14487; DB14533; DB14548	Human immunoglobulin G;Zinc;Copper;Zinc acetate;Zinc chloride;Zinc sulfate, unspecified form	DB01915; DB14548	S-Hydroxycysteine;Zinc sulfate, unspecified form	DB00028; DB01593; DB06492; DB09130; DB14487; DB14533	Human immunoglobulin G;Zinc;Mirococept;Copper;Zinc acetate;Zinc chloride
P00734.THRB_peptide.14	P00734	No	DB00001; DB00006; DB00055; DB00100; DB00170; DB00278; DB01123; DB01593; DB04898; DB05777; DB06404; DB06695; DB09109; DB09130; DB09228; DB09332; DB11166; DB13151; DB13152; DB14487; DB14738	Lepirudin;Bivalirudin;Drotrecogin alfa;Coagulation Factor IX (Recombinant);Menadione;Argatroban;Proflavine;Zinc;Ximelagatran;Thrombomodulin Alfa;Human C1-esterase inhibitor;Dabigatran etexilate;Turoctocog alfa;Copper;Conestat alfa;Kappadione;Antithrombin Alfa;Anti-inhibitor coagulant complex;Coagulation Factor IX Human;Zinc acetate;Turoctocog alfa pegol	DB01725; DB01766; DB01767; DB02287; DB02723; DB03136; DB03159; DB03847; DB03865; DB04136; DB04591; DB04697; DB04722; DB04771; DB04772; DB06838; DB06841; DB06845; DB06850; DB06853; DB06858; DB06859; DB06861; DB06865; DB06866; DB06868; DB06869; DB06878; DB06911; DB06919; DB06929; DB06936; DB06942; DB06947; DB06996; DB07005; DB07016; DB07027; DB07083; DB07088; DB07091; DB07095; DB07105; DB07120; DB0…	2-{2-hydroxy-[1,1'-biphenyl]-3-yl}-1H-1,3-benzodiazole-5-carboximidamide;Beta-(2-Naphthyl)-Alanine;Hemi-Babim;2-(2-hydroxy-phenyl)-3H-benzoimidazole-5-carboxamidine;4-Oxo-2-Phenylmethanesulfonyl-Octahydro-Pyrrolo[1,2-a]Pyrazine-6-Carboxylic Acid [1-(N-Hydroxycarbamimidoyl)-Piperidin-4-Ylmethyl]-Amide;4-Iodobenzo[B]Thiophene-2-Carboxamidine;CRA_8696;gamma-carboxy-L-glutamic acid;6-Chloro-2-(2-Hydr…	DB00006; DB00055; DB00100; DB00278; DB01593; DB04786; DB04898; DB05714; DB05777; DB09109; DB09130; DB09228; DB11166; DB12598; DB12831; DB13151; DB14487	Bivalirudin;Drotrecogin alfa;Coagulation Factor IX (Recombinant);Argatroban;Zinc;Suramin;Ximelagatran;Flovagatran;Thrombomodulin Alfa;Turoctocog alfa;Copper;Conestat alfa;Antithrombin Alfa;Nafamostat;Gabexate;Anti-inhibitor coagulant complex;Zinc acetate
P00734.THRB_peptide.15	P00734	No	DB00001; DB00006; DB00055; DB00100; DB00170; DB00278; DB01123; DB01593; DB04898; DB05777; DB06404; DB06695; DB09109; DB09130; DB09228; DB09332; DB11166; DB13151; DB13152; DB14487; DB14738	Lepirudin;Bivalirudin;Drotrecogin alfa;Coagulation Factor IX (Recombinant);Menadione;Argatroban;Proflavine;Zinc;Ximelagatran;Thrombomodulin Alfa;Human C1-esterase inhibitor;Dabigatran etexilate;Turoctocog alfa;Copper;Conestat alfa;Kappadione;Antithrombin Alfa;Anti-inhibitor coagulant complex;Coagulation Factor IX Human;Zinc acetate;Turoctocog alfa pegol	DB01725; DB01766; DB01767; DB02287; DB02723; DB03136; DB03159; DB03847; DB03865; DB04136; DB04591; DB04697; DB04722; DB04771; DB04772; DB06838; DB06841; DB06845; DB06850; DB06853; DB06858; DB06859; DB06861; DB06865; DB06866; DB06868; DB06869; DB06878; DB06911; DB06919; DB06929; DB06936; DB06942; DB06947; DB06996; DB07005; DB07016; DB07027; DB07083; DB07088; DB07091; DB07095; DB07105; DB07120; DB0…	2-{2-hydroxy-[1,1'-biphenyl]-3-yl}-1H-1,3-benzodiazole-5-carboximidamide;Beta-(2-Naphthyl)-Alanine;Hemi-Babim;2-(2-hydroxy-phenyl)-3H-benzoimidazole-5-carboxamidine;4-Oxo-2-Phenylmethanesulfonyl-Octahydro-Pyrrolo[1,2-a]Pyrazine-6-Carboxylic Acid [1-(N-Hydroxycarbamimidoyl)-Piperidin-4-Ylmethyl]-Amide;4-Iodobenzo[B]Thiophene-2-Carboxamidine;CRA_8696;gamma-carboxy-L-glutamic acid;6-Chloro-2-(2-Hydr…	DB00006; DB00055; DB00100; DB00278; DB01593; DB04786; DB04898; DB05714; DB05777; DB09109; DB09130; DB09228; DB11166; DB12598; DB12831; DB13151; DB14487	Bivalirudin;Drotrecogin alfa;Coagulation Factor IX (Recombinant);Argatroban;Zinc;Suramin;Ximelagatran;Flovagatran;Thrombomodulin Alfa;Turoctocog alfa;Copper;Conestat alfa;Antithrombin Alfa;Nafamostat;Gabexate;Anti-inhibitor coagulant complex;Zinc acetate
P01714.LV319_peptide	P01714	No	NA	NA	NA	NA	NA	NA
P06727.APOA4_peptide.18	P06727	No	DB01593; DB09130; DB14487	Zinc;Copper;Zinc acetate	NA	NA	DB01593; DB09130; DB14487	Zinc;Copper;Zinc acetate
O14578.CTRO_peptide	O14578	No	DB12010	Fostamatinib	NA	NA	DB12010	Fostamatinib
P13671.CO6_peptide.5	P13671	No	NA	NA	NA	NA	NA	NA
P07225.PROS_peptide.4	P07225	No	DB00055; DB00170; DB00464; DB09332	Drotrecogin alfa;Menadione;Sodium tetradecyl sulfate;Kappadione	NA	NA	DB00055; DB00464	Drotrecogin alfa;Sodium tetradecyl sulfate
P20701.ITAL_peptide	P20701	No	DB00095; DB00098; DB00227; DB00641; DB01098; DB08860; DB11611	Efalizumab;Antithymocyte immunoglobulin (rabbit);Lovastatin;Simvastatin;Rosuvastatin;Pitavastatin;Lifitegrast	DB02177; DB03932; DB04724; DB06972; DB07486	1-Acetyl-4-(4-{4-[(2-Ethoxyphenyl)Thio]-3-Nitrophenyl}Pyridin-2-Yl)Piperazine;LFA703;(S)-2-((S)-3-isobutyl-2,5-dioxo-4-quinolin-3-ylmethyl-[1,4]diazepan-1yl)-N-methyl-3-naphtalen-2-yl-propionamide;7A-[(4-cyanophenyl)methyl]-6-(3,5-dichlorophenyl)-5-oxo-2,3,5,7A-tetrahydro-1H-pyrrolo[1,2-A]pyrrole-7-carbonitrile;3-({4-[(1E)-3-morpholin-4-yl-3-oxoprop-1-en-1-yl]-2,3-bis(trifluoromethyl)phenyl}sulfa…	DB00095; DB00227	Efalizumab;Lovastatin
P05160.F13B_peptide	P05160	No	DB01593; DB09310; DB11300; DB11571; DB14487	Zinc;Catridecacog;Thrombin;Human thrombin;Zinc acetate	NA	NA	DB01593; DB11300; DB14487	Zinc;Thrombin;Zinc acetate
P00450.CERU_peptide.28	P00450	No	DB01592; DB01593; DB12965; DB14487; DB14488; DB14489; DB14490; DB14491; DB14501; DB14533; DB14548	Iron;Zinc;Silver;Zinc acetate;Ferrous gluconate;Ferrous succinate;Ferrous ascorbate;Ferrous fumarate;Ferrous glycine sulfate;Zinc chloride;Zinc sulfate, unspecified form	DB14548	Zinc sulfate, unspecified form	DB01593; DB12965; DB14487; DB14533	Zinc;Silver;Zinc acetate;Zinc chloride
P00450.CERU_peptide.29	P00450	No	DB01592; DB01593; DB12965; DB14487; DB14488; DB14489; DB14490; DB14491; DB14501; DB14533; DB14548	Iron;Zinc;Silver;Zinc acetate;Ferrous gluconate;Ferrous succinate;Ferrous ascorbate;Ferrous fumarate;Ferrous glycine sulfate;Zinc chloride;Zinc sulfate, unspecified form	DB14548	Zinc sulfate, unspecified form	DB01593; DB12965; DB14487; DB14533	Zinc;Silver;Zinc acetate;Zinc chloride
P02790.HEMO_peptide.26	P02790	No	DB14533; DB14548	Zinc chloride;Zinc sulfate, unspecified form	DB14548	Zinc sulfate, unspecified form	DB14533	Zinc chloride
P02671.FIBA_peptide.12	P02671	No	DB00009; DB00015; DB00029; DB00031; DB01593; DB05099; DB11300; DB11311; DB11571; DB11572; DB13151; DB14487; DB14533; DB14548	Alteplase;Reteplase;Anistreplase;Tenecteplase;Zinc;Ancrod;Thrombin;Prothrombin;Human thrombin;Thrombin alfa;Anti-inhibitor coagulant complex;Zinc acetate;Zinc chloride;Zinc sulfate, unspecified form	DB14548	Zinc sulfate, unspecified form	DB00015; DB01593; DB04919; DB05099; DB05675; DB06245; DB11300; DB13151; DB14487; DB14533	Reteplase;Zinc;Alfimeprase;Ancrod;EP-2104R;Lanoteplase;Thrombin;Anti-inhibitor coagulant complex;Zinc acetate;Zinc chloride
P01024.CO3_peptide.62	P01024	No	DB00028; DB01593; DB09130; DB14487; DB14533; DB14548	Human immunoglobulin G;Zinc;Copper;Zinc acetate;Zinc chloride;Zinc sulfate, unspecified form	DB01915; DB14548	S-Hydroxycysteine;Zinc sulfate, unspecified form	DB00028; DB01593; DB06492; DB09130; DB14487; DB14533	Human immunoglobulin G;Zinc;Mirococept;Copper;Zinc acetate;Zinc chloride
P01024.CO3_peptide.63	P01024	No	DB00028; DB01593; DB09130; DB14487; DB14533; DB14548	Human immunoglobulin G;Zinc;Copper;Zinc acetate;Zinc chloride;Zinc sulfate, unspecified form	DB01915; DB14548	S-Hydroxycysteine;Zinc sulfate, unspecified form	DB00028; DB01593; DB06492; DB09130; DB14487; DB14533	Human immunoglobulin G;Zinc;Mirococept;Copper;Zinc acetate;Zinc chloride
P01024.CO3_peptide.64	P01024	No	DB00028; DB01593; DB09130; DB14487; DB14533; DB14548	Human immunoglobulin G;Zinc;Copper;Zinc acetate;Zinc chloride;Zinc sulfate, unspecified form	DB01915; DB14548	S-Hydroxycysteine;Zinc sulfate, unspecified form	DB00028; DB01593; DB06492; DB09130; DB14487; DB14533	Human immunoglobulin G;Zinc;Mirococept;Copper;Zinc acetate;Zinc chloride
P01024.CO3_peptide.65	P01024	No	DB00028; DB01593; DB09130; DB14487; DB14533; DB14548	Human immunoglobulin G;Zinc;Copper;Zinc acetate;Zinc chloride;Zinc sulfate, unspecified form	DB01915; DB14548	S-Hydroxycysteine;Zinc sulfate, unspecified form	DB00028; DB01593; DB06492; DB09130; DB14487; DB14533	Human immunoglobulin G;Zinc;Mirococept;Copper;Zinc acetate;Zinc chloride
P01024.CO3_peptide.66	P01024	No	DB00028; DB01593; DB09130; DB14487; DB14533; DB14548	Human immunoglobulin G;Zinc;Copper;Zinc acetate;Zinc chloride;Zinc sulfate, unspecified form	DB01915; DB14548	S-Hydroxycysteine;Zinc sulfate, unspecified form	DB00028; DB01593; DB06492; DB09130; DB14487; DB14533	Human immunoglobulin G;Zinc;Mirococept;Copper;Zinc acetate;Zinc chloride
P01700.LV147_peptide	P01700	No	NA	NA	NA	NA	NA	NA
Q13790.APOF_peptide	Q13790	No	NA	NA	NA	NA	NA	NA
P05160.F13B_peptide.1	P05160	No	DB01593; DB09310; DB11300; DB11571; DB14487	Zinc;Catridecacog;Thrombin;Human thrombin;Zinc acetate	NA	NA	DB01593; DB11300; DB14487	Zinc;Thrombin;Zinc acetate
P01023.A2MG_peptide.35	P01023	No	DB00102; DB00515; DB00626; DB01593; DB08888; DB12965; DB14487; DB14533; DB14548	Becaplermin;Cisplatin;Bacitracin;Zinc;Ocriplasmin;Silver;Zinc acetate;Zinc chloride;Zinc sulfate, unspecified form	DB14548	Zinc sulfate, unspecified form	DB00102; DB01593; DB12965; DB14487; DB14533	Becaplermin;Zinc;Silver;Zinc acetate;Zinc chloride
P04003.C4BPA_peptide.18	P04003	No	DB01593; DB09130; DB14487; DB14533; DB14548	Zinc;Copper;Zinc acetate;Zinc chloride;Zinc sulfate, unspecified form	DB14548	Zinc sulfate, unspecified form	DB01593; DB09130; DB14487; DB14533	Zinc;Copper;Zinc acetate;Zinc chloride
P04004.VTNC_peptide.6	P04004	No	DB00054; DB01593; DB09130; DB14487; DB14533; DB14548	Abciximab;Zinc;Copper;Zinc acetate;Zinc chloride;Zinc sulfate, unspecified form	DB14548	Zinc sulfate, unspecified form	DB01593; DB09130; DB14487; DB14533	Zinc;Copper;Zinc acetate;Zinc chloride
P08603.CFAH_peptide.30	P08603	No	DB01593; DB09130; DB14487; DB14533; DB14548	Zinc;Copper;Zinc acetate;Zinc chloride;Zinc sulfate, unspecified form	DB14548	Zinc sulfate, unspecified form	DB01593; DB09130; DB14487; DB14533	Zinc;Copper;Zinc acetate;Zinc chloride
P15169.CBPN_peptide	P15169	No	DB01593; DB14487; DB14533; DB14548	Zinc;Zinc acetate;Zinc chloride;Zinc sulfate, unspecified form	DB14548	Zinc sulfate, unspecified form	DB01593; DB12271; DB14487; DB14533	Zinc;ORE-1001;Zinc acetate;Zinc chloride
P27918.PROP_peptide	P27918	No	NA	NA	NA	NA	NA	NA
P08603.CFAH_peptide.31	P08603	No	DB01593; DB09130; DB14487; DB14533; DB14548	Zinc;Copper;Zinc acetate;Zinc chloride;Zinc sulfate, unspecified form	DB14548	Zinc sulfate, unspecified form	DB01593; DB09130; DB14487; DB14533	Zinc;Copper;Zinc acetate;Zinc chloride
P01024.CO3_peptide.68	P01024	No	DB00028; DB01593; DB09130; DB14487; DB14533; DB14548	Human immunoglobulin G;Zinc;Copper;Zinc acetate;Zinc chloride;Zinc sulfate, unspecified form	DB01915; DB14548	S-Hydroxycysteine;Zinc sulfate, unspecified form	DB00028; DB01593; DB06492; DB09130; DB14487; DB14533	Human immunoglobulin G;Zinc;Mirococept;Copper;Zinc acetate;Zinc chloride
P01023.A2MG_peptide.36	P01023	No	DB00102; DB00515; DB00626; DB01593; DB08888; DB12965; DB14487; DB14533; DB14548	Becaplermin;Cisplatin;Bacitracin;Zinc;Ocriplasmin;Silver;Zinc acetate;Zinc chloride;Zinc sulfate, unspecified form	DB14548	Zinc sulfate, unspecified form	DB00102; DB01593; DB12965; DB14487; DB14533	Becaplermin;Zinc;Silver;Zinc acetate;Zinc chloride
P02787.TRFE_peptide.34	P02787	Yes	DB00515; DB00677; DB01370; DB01592; DB01593; DB06757; DB09130; DB14487; DB14488; DB14489; DB14490; DB14491; DB14501; DB14517; DB14518; DB14533; DB14548	Cisplatin;Isoflurophate;Aluminium;Iron;Zinc;Manganese;Copper;Zinc acetate;Ferrous gluconate;Ferrous succinate;Ferrous ascorbate;Ferrous fumarate;Ferrous glycine sulfate;Aluminium phosphate;Aluminum acetate;Zinc chloride;Zinc sulfate, unspecified form	DB14548	Zinc sulfate, unspecified form	DB00677; DB01370; DB01593; DB09130; DB14487; DB14517; DB14518; DB14533	Isoflurophate;Aluminium;Zinc;Copper;Zinc acetate;Aluminium phosphate;Aluminum acetate;Zinc chloride
P06727.APOA4_peptide.19	P06727	No	DB01593; DB09130; DB14487	Zinc;Copper;Zinc acetate	NA	NA	DB01593; DB09130; DB14487	Zinc;Copper;Zinc acetate
P06727.APOA4_peptide.20	P06727	No	DB01593; DB09130; DB14487	Zinc;Copper;Zinc acetate	NA	NA	DB01593; DB09130; DB14487	Zinc;Copper;Zinc acetate
P06727.APOA4_peptide.21	P06727	No	DB01593; DB09130; DB14487	Zinc;Copper;Zinc acetate	NA	NA	DB01593; DB09130; DB14487	Zinc;Copper;Zinc acetate
P02787.TRFE_peptide.35	P02787	No	DB00515; DB00677; DB01370; DB01592; DB01593; DB06757; DB09130; DB14487; DB14488; DB14489; DB14490; DB14491; DB14501; DB14517; DB14518; DB14533; DB14548	Cisplatin;Isoflurophate;Aluminium;Iron;Zinc;Manganese;Copper;Zinc acetate;Ferrous gluconate;Ferrous succinate;Ferrous ascorbate;Ferrous fumarate;Ferrous glycine sulfate;Aluminium phosphate;Aluminum acetate;Zinc chloride;Zinc sulfate, unspecified form	DB14548	Zinc sulfate, unspecified form	DB00677; DB01370; DB01593; DB09130; DB14487; DB14517; DB14518; DB14533	Isoflurophate;Aluminium;Zinc;Copper;Zinc acetate;Aluminium phosphate;Aluminum acetate;Zinc chloride
P05156.CFAI_peptide.5	P05156	No	DB01593; DB09130; DB14487	Zinc;Copper;Zinc acetate	NA	NA	DB01593; DB09130; DB14487	Zinc;Copper;Zinc acetate
P51884.LUM_peptide	P51884	No	DB09130	Copper	NA	NA	DB09130	Copper
P51884.LUM_peptide.1	P51884	No	DB09130	Copper	NA	NA	DB09130	Copper
P01023.A2MG_peptide.37	P01023	No	DB00102; DB00515; DB00626; DB01593; DB08888; DB12965; DB14487; DB14533; DB14548	Becaplermin;Cisplatin;Bacitracin;Zinc;Ocriplasmin;Silver;Zinc acetate;Zinc chloride;Zinc sulfate, unspecified form	DB14548	Zinc sulfate, unspecified form	DB00102; DB01593; DB12965; DB14487; DB14533	Becaplermin;Zinc;Silver;Zinc acetate;Zinc chloride
P02774.VTDB_peptide.13	P02774	No	DB11094	Vitamin D	NA	NA	NA	NA
P02745.C1QA_peptide.1	P02745	No	DB00002; DB00110; DB00112	Cetuximab;Palivizumab;Bevacizumab	NA	NA	DB00110; DB00111; DB00112	Palivizumab;Daclizumab;Bevacizumab
P08603.CFAH_peptide.32	P08603	Yes	DB01593; DB09130; DB14487; DB14533; DB14548	Zinc;Copper;Zinc acetate;Zinc chloride;Zinc sulfate, unspecified form	DB14548	Zinc sulfate, unspecified form	DB01593; DB09130; DB14487; DB14533	Zinc;Copper;Zinc acetate;Zinc chloride
P02765.FETUA_peptide.6	P02765	No	DB01593; DB09130; DB14487; DB14533; DB14548	Zinc;Copper;Zinc acetate;Zinc chloride;Zinc sulfate, unspecified form	DB14548	Zinc sulfate, unspecified form	DB01593; DB09130; DB14487; DB14533	Zinc;Copper;Zinc acetate;Zinc chloride
P01011.AACT_peptide.18	P01011	No	DB01593; DB14487; DB14533; DB14548	Zinc;Zinc acetate;Zinc chloride;Zinc sulfate, unspecified form	DB14548	Zinc sulfate, unspecified form	DB01593; DB14487; DB14533	Zinc;Zinc acetate;Zinc chloride
P07358.CO8B_peptide.7	P07358	No	DB01593; DB09130; DB14487	Zinc;Copper;Zinc acetate	NA	NA	DB01593; DB09130; DB14487	Zinc;Copper;Zinc acetate
Q06033.ITIH3_peptide.4	Q06033	No	DB01593; DB14487; DB14533; DB14548	Zinc;Zinc acetate;Zinc chloride;Zinc sulfate, unspecified form	DB14548	Zinc sulfate, unspecified form	DB01593; DB14487; DB14533	Zinc;Zinc acetate;Zinc chloride
Q96PD5.PGRP2_peptide.6	Q96PD5	No	DB01593; DB09130; DB14487; DB14533; DB14548	Zinc;Copper;Zinc acetate;Zinc chloride;Zinc sulfate, unspecified form	DB14548	Zinc sulfate, unspecified form	DB01593; DB09130; DB14487; DB14533	Zinc;Copper;Zinc acetate;Zinc chloride
P07360.CO8G_peptide.4	P07360	No	DB01593; DB03017; DB04272; DB14487	Zinc;Lauric acid;Citric acid;Zinc acetate	DB03017	Lauric acid	DB01593; DB14487	Zinc;Zinc acetate
Q9P0L2.MARK1_peptide	Q9P0L2	Yes	DB12010	Fostamatinib	NA	NA	DB12010	Fostamatinib
P09871.C1S_peptide.9	P09871	No	DB01593; DB06404; DB09130; DB09228; DB14487; DB14533; DB14548	Zinc;Human C1-esterase inhibitor;Copper;Conestat alfa;Zinc acetate;Zinc chloride;Zinc sulfate, unspecified form	DB02371; DB14548	2-(2-Hydroxy-1,1-Dihydroxymethyl-Ethylamino)-Ethanesulfonic Acid;Zinc sulfate, unspecified form	DB01593; DB09130; DB09228; DB14487; DB14533	Zinc;Copper;Conestat alfa;Zinc acetate;Zinc chloride
Q5TID7.CC181_peptide	Q5TID7	No	NA	NA	NA	NA	NA	NA
P01024.CO3_peptide.70	P01024	No	DB00028; DB01593; DB09130; DB14487; DB14533; DB14548	Human immunoglobulin G;Zinc;Copper;Zinc acetate;Zinc chloride;Zinc sulfate, unspecified form	DB01915; DB14548	S-Hydroxycysteine;Zinc sulfate, unspecified form	DB00028; DB01593; DB06492; DB09130; DB14487; DB14533	Human immunoglobulin G;Zinc;Mirococept;Copper;Zinc acetate;Zinc chloride
P01024.CO3_peptide.71	P01024	No	DB00028; DB01593; DB09130; DB14487; DB14533; DB14548	Human immunoglobulin G;Zinc;Copper;Zinc acetate;Zinc chloride;Zinc sulfate, unspecified form	DB01915; DB14548	S-Hydroxycysteine;Zinc sulfate, unspecified form	DB00028; DB01593; DB06492; DB09130; DB14487; DB14533	Human immunoglobulin G;Zinc;Mirococept;Copper;Zinc acetate;Zinc chloride
P02766.TTHY_peptide.4	P02766	No	DB01593; DB09130; DB11644; DB14487; DB14533; DB14548	Zinc;Copper;Tafamidis;Zinc acetate;Zinc chloride;Zinc sulfate, unspecified form	DB14548	Zinc sulfate, unspecified form	DB01593; DB09130; DB11644; DB14487; DB14533	Zinc;Copper;Tafamidis;Zinc acetate;Zinc chloride
P08603.CFAH_peptide.33	P08603	No	DB01593; DB09130; DB14487; DB14533; DB14548	Zinc;Copper;Zinc acetate;Zinc chloride;Zinc sulfate, unspecified form	DB14548	Zinc sulfate, unspecified form	DB01593; DB09130; DB14487; DB14533	Zinc;Copper;Zinc acetate;Zinc chloride
Q14624.ITIH4_peptide.25	Q14624	No	DB01593; DB14487; DB14533; DB14548	Zinc;Zinc acetate;Zinc chloride;Zinc sulfate, unspecified form	DB14548	Zinc sulfate, unspecified form	DB01593; DB14487; DB14533	Zinc;Zinc acetate;Zinc chloride
Q99684.GFI1_peptide	Q99684	No	NA	NA	NA	NA	NA	NA
P02647.APOA1_peptide.20	P02647	No	DB01593; DB09130; DB14487; DB14533; DB14548	Zinc;Copper;Zinc acetate;Zinc chloride;Zinc sulfate, unspecified form	DB14548	Zinc sulfate, unspecified form	DB01593; DB09130; DB14487; DB14533	Zinc;Copper;Zinc acetate;Zinc chloride
P01024.CO3_peptide.72	P01024	No	DB00028; DB01593; DB09130; DB14487; DB14533; DB14548	Human immunoglobulin G;Zinc;Copper;Zinc acetate;Zinc chloride;Zinc sulfate, unspecified form	DB01915; DB14548	S-Hydroxycysteine;Zinc sulfate, unspecified form	DB00028; DB01593; DB06492; DB09130; DB14487; DB14533	Human immunoglobulin G;Zinc;Mirococept;Copper;Zinc acetate;Zinc chloride
P00738.HPT_peptide.1	P00738	Yes	DB14533; DB14548	Zinc chloride;Zinc sulfate, unspecified form	DB14548	Zinc sulfate, unspecified form	DB14533	Zinc chloride
P20851.C4BPB_peptide.7	P20851	No	DB01593; DB14487; DB14533; DB14548	Zinc;Zinc acetate;Zinc chloride;Zinc sulfate, unspecified form	DB14548	Zinc sulfate, unspecified form	DB01593; DB14487; DB14533	Zinc;Zinc acetate;Zinc chloride
Q16637.SMN_peptide	Q16637	No	NA	NA	NA	NA	NA	NA
P25311.ZA2G_peptide.6	P25311	No	DB09130	Copper	DB03721	N-acetyl-alpha-neuraminic acid	DB09130	Copper
P78411.IRX5_peptide	P78411	No	NA	NA	NA	NA	NA	NA
Q7Z6B7.SRGP1_peptide	Q7Z6B7	No	NA	NA	NA	NA	NA	NA
P07358.CO8B_peptide.8	P07358	No	DB01593; DB09130; DB14487	Zinc;Copper;Zinc acetate	NA	NA	DB01593; DB09130; DB14487	Zinc;Copper;Zinc acetate
P01024.CO3_peptide.73	P01024	No	DB00028; DB01593; DB09130; DB14487; DB14533; DB14548	Human immunoglobulin G;Zinc;Copper;Zinc acetate;Zinc chloride;Zinc sulfate, unspecified form	DB01915; DB14548	S-Hydroxycysteine;Zinc sulfate, unspecified form	DB00028; DB01593; DB06492; DB09130; DB14487; DB14533	Human immunoglobulin G;Zinc;Mirococept;Copper;Zinc acetate;Zinc chloride
P19823.ITIH2_peptide.12	P19823	No	DB01593; DB09130; DB14487; DB14533; DB14548	Zinc;Copper;Zinc acetate;Zinc chloride;Zinc sulfate, unspecified form	DB14548	Zinc sulfate, unspecified form	DB01593; DB09130; DB14487; DB14533	Zinc;Copper;Zinc acetate;Zinc chloride
P01591.IGJ_peptide.3	P01591	No	DB01593; DB14487; DB14533; DB14548	Zinc;Zinc acetate;Zinc chloride;Zinc sulfate, unspecified form	DB14548	Zinc sulfate, unspecified form	DB01593; DB14487; DB14533	Zinc;Zinc acetate;Zinc chloride
P04180.LCAT_peptide.1	P04180	No	NA	NA	NA	NA	NA	NA
P10643.CO7_peptide.8	P10643	No	NA	NA	NA	NA	NA	NA
P10909.CLUS_peptide.8	P10909	No	DB01593; DB09130; DB14487; DB14533; DB14548	Zinc;Copper;Zinc acetate;Zinc chloride;Zinc sulfate, unspecified form	DB14548	Zinc sulfate, unspecified form	DB01593; DB09130; DB14487; DB14533	Zinc;Copper;Zinc acetate;Zinc chloride
P01024.CO3_peptide.74	P01024	No	DB00028; DB01593; DB09130; DB14487; DB14533; DB14548	Human immunoglobulin G;Zinc;Copper;Zinc acetate;Zinc chloride;Zinc sulfate, unspecified form	DB01915; DB14548	S-Hydroxycysteine;Zinc sulfate, unspecified form	DB00028; DB01593; DB06492; DB09130; DB14487; DB14533	Human immunoglobulin G;Zinc;Mirococept;Copper;Zinc acetate;Zinc chloride
Q5T1R4.ZEP3_peptide	Q5T1R4	No	NA	NA	NA	NA	NA	NA
P08603.CFAH_peptide.35	P08603	No	DB01593; DB09130; DB14487; DB14533; DB14548	Zinc;Copper;Zinc acetate;Zinc chloride;Zinc sulfate, unspecified form	DB14548	Zinc sulfate, unspecified form	DB01593; DB09130; DB14487; DB14533	Zinc;Copper;Zinc acetate;Zinc chloride
P09871.C1S_peptide.10	P09871	No	DB01593; DB06404; DB09130; DB09228; DB14487; DB14533; DB14548	Zinc;Human C1-esterase inhibitor;Copper;Conestat alfa;Zinc acetate;Zinc chloride;Zinc sulfate, unspecified form	DB02371; DB14548	2-(2-Hydroxy-1,1-Dihydroxymethyl-Ethylamino)-Ethanesulfonic Acid;Zinc sulfate, unspecified form	DB01593; DB09130; DB09228; DB14487; DB14533	Zinc;Copper;Conestat alfa;Zinc acetate;Zinc chloride
P02751.FINC_peptide.34	P02751	No	DB01593; DB08888; DB14487; DB14533; DB14548	Zinc;Ocriplasmin;Zinc acetate;Zinc chloride;Zinc sulfate, unspecified form	DB14548	Zinc sulfate, unspecified form	DB01593; DB06245; DB14487; DB14533	Zinc;Lanoteplase;Zinc acetate;Zinc chloride
P06312.KV401_peptide.2	P06312	No	NA	NA	NA	NA	NA	NA
Q96AP0.ACD_peptide	Q96AP0	No	NA	NA	NA	NA	NA	NA
P02655.APOC2_peptide.3	P02655	No	DB09130	Copper	NA	NA	DB09130	Copper
Q03591.FHR1_peptide.2	Q03591	Yes	NA	NA	NA	NA	NA	NA
Q14624.ITIH4_peptide.26	Q14624	No	DB01593; DB14487; DB14533; DB14548	Zinc;Zinc acetate;Zinc chloride;Zinc sulfate, unspecified form	DB14548	Zinc sulfate, unspecified form	DB01593; DB14487; DB14533	Zinc;Zinc acetate;Zinc chloride
P00751.CFAB_peptide.15	P00751	No	DB01593; DB14487	Zinc;Zinc acetate	DB02459; DB04491	4-guanidinobenzoic acid;Diisopropylphosphono Group	DB01593; DB06503; DB14487	Zinc;MLN2222;Zinc acetate
P02787.TRFE_peptide.36	P02787	No	DB00515; DB00677; DB01370; DB01592; DB01593; DB06757; DB09130; DB14487; DB14488; DB14489; DB14490; DB14491; DB14501; DB14517; DB14518; DB14533; DB14548	Cisplatin;Isoflurophate;Aluminium;Iron;Zinc;Manganese;Copper;Zinc acetate;Ferrous gluconate;Ferrous succinate;Ferrous ascorbate;Ferrous fumarate;Ferrous glycine sulfate;Aluminium phosphate;Aluminum acetate;Zinc chloride;Zinc sulfate, unspecified form	DB14548	Zinc sulfate, unspecified form	DB00677; DB01370; DB01593; DB09130; DB14487; DB14517; DB14518; DB14533	Isoflurophate;Aluminium;Zinc;Copper;Zinc acetate;Aluminium phosphate;Aluminum acetate;Zinc chloride
P02787.TRFE_peptide.37	P02787	No	DB00515; DB00677; DB01370; DB01592; DB01593; DB06757; DB09130; DB14487; DB14488; DB14489; DB14490; DB14491; DB14501; DB14517; DB14518; DB14533; DB14548	Cisplatin;Isoflurophate;Aluminium;Iron;Zinc;Manganese;Copper;Zinc acetate;Ferrous gluconate;Ferrous succinate;Ferrous ascorbate;Ferrous fumarate;Ferrous glycine sulfate;Aluminium phosphate;Aluminum acetate;Zinc chloride;Zinc sulfate, unspecified form	DB14548	Zinc sulfate, unspecified form	DB00677; DB01370; DB01593; DB09130; DB14487; DB14517; DB14518; DB14533	Isoflurophate;Aluminium;Zinc;Copper;Zinc acetate;Aluminium phosphate;Aluminum acetate;Zinc chloride
P02751.FINC_peptide.35	P02751	No	DB01593; DB08888; DB14487; DB14533; DB14548	Zinc;Ocriplasmin;Zinc acetate;Zinc chloride;Zinc sulfate, unspecified form	DB14548	Zinc sulfate, unspecified form	DB01593; DB06245; DB14487; DB14533	Zinc;Lanoteplase;Zinc acetate;Zinc chloride
P01024.CO3_peptide.75	P01024	No	DB00028; DB01593; DB09130; DB14487; DB14533; DB14548	Human immunoglobulin G;Zinc;Copper;Zinc acetate;Zinc chloride;Zinc sulfate, unspecified form	DB01915; DB14548	S-Hydroxycysteine;Zinc sulfate, unspecified form	DB00028; DB01593; DB06492; DB09130; DB14487; DB14533	Human immunoglobulin G;Zinc;Mirococept;Copper;Zinc acetate;Zinc chloride
P02790.HEMO_peptide.28	P02790	No	DB14533; DB14548	Zinc chloride;Zinc sulfate, unspecified form	DB14548	Zinc sulfate, unspecified form	DB14533	Zinc chloride
P04114.APOB_peptide.73	P04114	No	DB14533; DB14548	Zinc chloride;Zinc sulfate, unspecified form	DB14548	Zinc sulfate, unspecified form	DB14533	Zinc chloride
P01009.A1AT_peptide.14	P01009	No	DB01593; DB09130; DB14487; DB14533; DB14548	Zinc;Copper;Zinc acetate;Zinc chloride;Zinc sulfate, unspecified form	DB01998; DB03345; DB14548	2-[3,4-Dihydroxy-2-Hydroxymethyl-5-(2-Hydroxy-Nonyl)-Tetrahydro-Furan-2-Yloxy]-6-Hydroxymethyl-Tetra Hydro-Pyran-3,4,5-Triol;Mercaptoethanol;Zinc sulfate, unspecified form	DB01593; DB05481; DB05961; DB09130; DB14487; DB14533	Zinc;Recombinant alpha 1-antitrypsin;PPL-100;Copper;Zinc acetate;Zinc chloride
P01859.IGHG2_peptide.2	P01859	No	DB15258	Imlifidase	DB02854; DB04688; DB07329; DB07375; DB08323; DB08409; DB08510; DB08547; DB08618	Aetiocholanolone;Methylecgonine;1-[N-4'-NITROBENZYL-N-4'-CARBOXYBUTYLAMINO]METHYLPHOSPHONIC ACID;Etiocholanedione;3-OXO-N-[(3S)-2-OXOPYRROLIDIN-3-YL]DODECANAMIDE;4-NITRO-BENZYLPHOSPHONOBUTANOYL-GLYCINE;5-ALPHA-PREGNANE-3-BETA-OL-HEMISUCCINATE;PROGESTERONE-11-ALPHA-OL-HEMISUCCINATE;3-(HYDROXY-PHENYL-PHOSPHINOYLOXY)-8-METHYL-8-AZA-BICYCLO[3.2.1]OCTANE-2-CARBOXYLIC ACID METHYL ESTER	DB15258	Imlifidase
P05546.HEP2_peptide.4	P05546	No	DB00407; DB01593; DB06271; DB09130; DB09258; DB14487; DB14533; DB14548	Ardeparin;Zinc;Sulodexide;Copper;Bemiparin;Zinc acetate;Zinc chloride;Zinc sulfate, unspecified form	DB14548	Zinc sulfate, unspecified form	DB00407; DB01593; DB06271; DB09130; DB09258; DB14487; DB14533	Ardeparin;Zinc;Sulodexide;Copper;Bemiparin;Zinc acetate;Zinc chloride
P04114.APOB_peptide.74	P04114	No	DB14533; DB14548	Zinc chloride;Zinc sulfate, unspecified form	DB14548	Zinc sulfate, unspecified form	DB14533	Zinc chloride
P08603.CFAH_peptide.36	P08603	No	DB01593; DB09130; DB14487; DB14533; DB14548	Zinc;Copper;Zinc acetate;Zinc chloride;Zinc sulfate, unspecified form	DB14548	Zinc sulfate, unspecified form	DB01593; DB09130; DB14487; DB14533	Zinc;Copper;Zinc acetate;Zinc chloride
P04114.APOB_peptide.76	P04114	No	DB14533; DB14548	Zinc chloride;Zinc sulfate, unspecified form	DB14548	Zinc sulfate, unspecified form	DB14533	Zinc chloride
P01023.A2MG_peptide.38	P01023	No	DB00102; DB00515; DB00626; DB01593; DB08888; DB12965; DB14487; DB14533; DB14548	Becaplermin;Cisplatin;Bacitracin;Zinc;Ocriplasmin;Silver;Zinc acetate;Zinc chloride;Zinc sulfate, unspecified form	DB14548	Zinc sulfate, unspecified form	DB00102; DB01593; DB12965; DB14487; DB14533	Becaplermin;Zinc;Silver;Zinc acetate;Zinc chloride
P04114.APOB_peptide.77	P04114	No	DB14533; DB14548	Zinc chloride;Zinc sulfate, unspecified form	DB14548	Zinc sulfate, unspecified form	DB14533	Zinc chloride
P01876.IGHA1_peptide.7	P01876	No	DB01593; DB14487	Zinc;Zinc acetate	NA	NA	DB01593; DB14487	Zinc;Zinc acetate
Q96KN2.CNDP1_peptide.1	Q96KN2	No	NA	NA	NA	NA	NA	NA
P0C0L4.CO4A_peptide.2	P0C0L4	Yes	DB00028	Human immunoglobulin G	NA	NA	DB00028	Human immunoglobulin G
P04217.A1BG_peptide.11	P04217	No	DB01593; DB09130; DB14487	Zinc;Copper;Zinc acetate	NA	NA	DB01593; DB09130; DB14487	Zinc;Copper;Zinc acetate
P02774.VTDB_peptide.14	P02774	No	DB11094	Vitamin D	NA	NA	NA	NA
P08603.CFAH_peptide.37	P08603	No	DB01593; DB09130; DB14487; DB14533; DB14548	Zinc;Copper;Zinc acetate;Zinc chloride;Zinc sulfate, unspecified form	DB14548	Zinc sulfate, unspecified form	DB01593; DB09130; DB14487; DB14533	Zinc;Copper;Zinc acetate;Zinc chloride
P02751.FINC_peptide.36	P02751	No	DB01593; DB08888; DB14487; DB14533; DB14548	Zinc;Ocriplasmin;Zinc acetate;Zinc chloride;Zinc sulfate, unspecified form	DB14548	Zinc sulfate, unspecified form	DB01593; DB06245; DB14487; DB14533	Zinc;Lanoteplase;Zinc acetate;Zinc chloride
P01024.CO3_peptide.76	P01024	No	DB00028; DB01593; DB09130; DB14487; DB14533; DB14548	Human immunoglobulin G;Zinc;Copper;Zinc acetate;Zinc chloride;Zinc sulfate, unspecified form	DB01915; DB14548	S-Hydroxycysteine;Zinc sulfate, unspecified form	DB00028; DB01593; DB06492; DB09130; DB14487; DB14533	Human immunoglobulin G;Zinc;Mirococept;Copper;Zinc acetate;Zinc chloride
P02655.APOC2_peptide.4	P02655	No	DB09130	Copper	NA	NA	DB09130	Copper
P02787.TRFE_peptide.38	P02787	No	DB00515; DB00677; DB01370; DB01592; DB01593; DB06757; DB09130; DB14487; DB14488; DB14489; DB14490; DB14491; DB14501; DB14517; DB14518; DB14533; DB14548	Cisplatin;Isoflurophate;Aluminium;Iron;Zinc;Manganese;Copper;Zinc acetate;Ferrous gluconate;Ferrous succinate;Ferrous ascorbate;Ferrous fumarate;Ferrous glycine sulfate;Aluminium phosphate;Aluminum acetate;Zinc chloride;Zinc sulfate, unspecified form	DB14548	Zinc sulfate, unspecified form	DB00677; DB01370; DB01593; DB09130; DB14487; DB14517; DB14518; DB14533	Isoflurophate;Aluminium;Zinc;Copper;Zinc acetate;Aluminium phosphate;Aluminum acetate;Zinc chloride
Q9NRC8.SIR7_peptide	Q9NRC8	No	NA	NA	NA	NA	NA	NA
P00734.THRB_peptide.17	P00734	No	DB00001; DB00006; DB00055; DB00100; DB00170; DB00278; DB01123; DB01593; DB04898; DB05777; DB06404; DB06695; DB09109; DB09130; DB09228; DB09332; DB11166; DB13151; DB13152; DB14487; DB14738	Lepirudin;Bivalirudin;Drotrecogin alfa;Coagulation Factor IX (Recombinant);Menadione;Argatroban;Proflavine;Zinc;Ximelagatran;Thrombomodulin Alfa;Human C1-esterase inhibitor;Dabigatran etexilate;Turoctocog alfa;Copper;Conestat alfa;Kappadione;Antithrombin Alfa;Anti-inhibitor coagulant complex;Coagulation Factor IX Human;Zinc acetate;Turoctocog alfa pegol	DB01725; DB01766; DB01767; DB02287; DB02723; DB03136; DB03159; DB03847; DB03865; DB04136; DB04591; DB04697; DB04722; DB04771; DB04772; DB06838; DB06841; DB06845; DB06850; DB06853; DB06858; DB06859; DB06861; DB06865; DB06866; DB06868; DB06869; DB06878; DB06911; DB06919; DB06929; DB06936; DB06942; DB06947; DB06996; DB07005; DB07016; DB07027; DB07083; DB07088; DB07091; DB07095; DB07105; DB07120; DB0…	2-{2-hydroxy-[1,1'-biphenyl]-3-yl}-1H-1,3-benzodiazole-5-carboximidamide;Beta-(2-Naphthyl)-Alanine;Hemi-Babim;2-(2-hydroxy-phenyl)-3H-benzoimidazole-5-carboxamidine;4-Oxo-2-Phenylmethanesulfonyl-Octahydro-Pyrrolo[1,2-a]Pyrazine-6-Carboxylic Acid [1-(N-Hydroxycarbamimidoyl)-Piperidin-4-Ylmethyl]-Amide;4-Iodobenzo[B]Thiophene-2-Carboxamidine;CRA_8696;gamma-carboxy-L-glutamic acid;6-Chloro-2-(2-Hydr…	DB00006; DB00055; DB00100; DB00278; DB01593; DB04786; DB04898; DB05714; DB05777; DB09109; DB09130; DB09228; DB11166; DB12598; DB12831; DB13151; DB14487	Bivalirudin;Drotrecogin alfa;Coagulation Factor IX (Recombinant);Argatroban;Zinc;Suramin;Ximelagatran;Flovagatran;Thrombomodulin Alfa;Turoctocog alfa;Copper;Conestat alfa;Antithrombin Alfa;Nafamostat;Gabexate;Anti-inhibitor coagulant complex;Zinc acetate
P04003.C4BPA_peptide.19	P04003	No	DB01593; DB09130; DB14487; DB14533; DB14548	Zinc;Copper;Zinc acetate;Zinc chloride;Zinc sulfate, unspecified form	DB14548	Zinc sulfate, unspecified form	DB01593; DB09130; DB14487; DB14533	Zinc;Copper;Zinc acetate;Zinc chloride
P02749.APOH_peptide.6	P02749	No	DB09130	Copper	NA	NA	DB05446; DB09130	LJP 1082;Copper
P05155.IC1_peptide.10	P05155	No	DB09130	Copper	NA	NA	DB05961; DB09130	PPL-100;Copper
P08603.CFAH_peptide.38	P08603	No	DB01593; DB09130; DB14487; DB14533; DB14548	Zinc;Copper;Zinc acetate;Zinc chloride;Zinc sulfate, unspecified form	DB14548	Zinc sulfate, unspecified form	DB01593; DB09130; DB14487; DB14533	Zinc;Copper;Zinc acetate;Zinc chloride
Q96PD5.PGRP2_peptide.7	Q96PD5	No	DB01593; DB09130; DB14487; DB14533; DB14548	Zinc;Copper;Zinc acetate;Zinc chloride;Zinc sulfate, unspecified form	DB14548	Zinc sulfate, unspecified form	DB01593; DB09130; DB14487; DB14533	Zinc;Copper;Zinc acetate;Zinc chloride
P00747.PLMN_peptide.12	P00747	No	DB00009; DB00013; DB00015; DB00029; DB00031; DB00086; DB00302; DB00513; DB06692; DB09130	Alteplase;Urokinase;Reteplase;Anistreplase;Tenecteplase;Streptokinase;Tranexamic acid;Aminocaproic acid;Aprotinin;Copper	DB03709	Bicine	DB00013; DB00015; DB00086; DB00513; DB04925; DB06692; DB09130; DB12831	Urokinase;Reteplase;Streptokinase;Aminocaproic acid;Desmoteplase;Aprotinin;Copper;Gabexate
P00738.HPT_peptide.2	P00738	Yes	DB14533; DB14548	Zinc chloride;Zinc sulfate, unspecified form	DB14548	Zinc sulfate, unspecified form	DB14533	Zinc chloride
P04114.APOB_peptide.78	P04114	No	DB14533; DB14548	Zinc chloride;Zinc sulfate, unspecified form	DB14548	Zinc sulfate, unspecified form	DB14533	Zinc chloride
P02647.APOA1_peptide.21	P02647	No	DB01593; DB09130; DB14487; DB14533; DB14548	Zinc;Copper;Zinc acetate;Zinc chloride;Zinc sulfate, unspecified form	DB14548	Zinc sulfate, unspecified form	DB01593; DB09130; DB14487; DB14533	Zinc;Copper;Zinc acetate;Zinc chloride
P01023.A2MG_peptide.39	P01023	No	DB00102; DB00515; DB00626; DB01593; DB08888; DB12965; DB14487; DB14533; DB14548	Becaplermin;Cisplatin;Bacitracin;Zinc;Ocriplasmin;Silver;Zinc acetate;Zinc chloride;Zinc sulfate, unspecified form	DB14548	Zinc sulfate, unspecified form	DB00102; DB01593; DB12965; DB14487; DB14533	Becaplermin;Zinc;Silver;Zinc acetate;Zinc chloride
P02748.CO9_peptide.4	P02748	No	DB09130	Copper	NA	NA	DB09130	Copper
P02751.FINC_peptide.37	P02751	No	DB01593; DB08888; DB14487; DB14533; DB14548	Zinc;Ocriplasmin;Zinc acetate;Zinc chloride;Zinc sulfate, unspecified form	DB14548	Zinc sulfate, unspecified form	DB01593; DB06245; DB14487; DB14533	Zinc;Lanoteplase;Zinc acetate;Zinc chloride
Q68DQ2.CRBG3_peptide	Q68DQ2	No	NA	NA	NA	NA	NA	NA
P01024.CO3_peptide.77	P01024	No	DB00028; DB01593; DB09130; DB14487; DB14533; DB14548	Human immunoglobulin G;Zinc;Copper;Zinc acetate;Zinc chloride;Zinc sulfate, unspecified form	DB01915; DB14548	S-Hydroxycysteine;Zinc sulfate, unspecified form	DB00028; DB01593; DB06492; DB09130; DB14487; DB14533	Human immunoglobulin G;Zinc;Mirococept;Copper;Zinc acetate;Zinc chloride
P01024.CO3_peptide.78	P01024	No	DB00028; DB01593; DB09130; DB14487; DB14533; DB14548	Human immunoglobulin G;Zinc;Copper;Zinc acetate;Zinc chloride;Zinc sulfate, unspecified form	DB01915; DB14548	S-Hydroxycysteine;Zinc sulfate, unspecified form	DB00028; DB01593; DB06492; DB09130; DB14487; DB14533	Human immunoglobulin G;Zinc;Mirococept;Copper;Zinc acetate;Zinc chloride
P05452.TETN_peptide	P05452	No	DB00031; DB09130	Tenecteplase;Copper	NA	NA	DB06245; DB09130	Lanoteplase;Copper
P20742.PZP_peptide.6	P20742	Yes	DB01593; DB14487; DB14533; DB14548	Zinc;Zinc acetate;Zinc chloride;Zinc sulfate, unspecified form	DB14548	Zinc sulfate, unspecified form	DB01593; DB14487; DB14533	Zinc;Zinc acetate;Zinc chloride
P02751.FINC_peptide.38	P02751	No	DB01593; DB08888; DB14487; DB14533; DB14548	Zinc;Ocriplasmin;Zinc acetate;Zinc chloride;Zinc sulfate, unspecified form	DB14548	Zinc sulfate, unspecified form	DB01593; DB06245; DB14487; DB14533	Zinc;Lanoteplase;Zinc acetate;Zinc chloride
P01023.A2MG_peptide.40	P01023	No	DB00102; DB00515; DB00626; DB01593; DB08888; DB12965; DB14487; DB14533; DB14548	Becaplermin;Cisplatin;Bacitracin;Zinc;Ocriplasmin;Silver;Zinc acetate;Zinc chloride;Zinc sulfate, unspecified form	DB14548	Zinc sulfate, unspecified form	DB00102; DB01593; DB12965; DB14487; DB14533	Becaplermin;Zinc;Silver;Zinc acetate;Zinc chloride
P00734.THRB_peptide.18	P00734	No	DB00001; DB00006; DB00055; DB00100; DB00170; DB00278; DB01123; DB01593; DB04898; DB05777; DB06404; DB06695; DB09109; DB09130; DB09228; DB09332; DB11166; DB13151; DB13152; DB14487; DB14738	Lepirudin;Bivalirudin;Drotrecogin alfa;Coagulation Factor IX (Recombinant);Menadione;Argatroban;Proflavine;Zinc;Ximelagatran;Thrombomodulin Alfa;Human C1-esterase inhibitor;Dabigatran etexilate;Turoctocog alfa;Copper;Conestat alfa;Kappadione;Antithrombin Alfa;Anti-inhibitor coagulant complex;Coagulation Factor IX Human;Zinc acetate;Turoctocog alfa pegol	DB01725; DB01766; DB01767; DB02287; DB02723; DB03136; DB03159; DB03847; DB03865; DB04136; DB04591; DB04697; DB04722; DB04771; DB04772; DB06838; DB06841; DB06845; DB06850; DB06853; DB06858; DB06859; DB06861; DB06865; DB06866; DB06868; DB06869; DB06878; DB06911; DB06919; DB06929; DB06936; DB06942; DB06947; DB06996; DB07005; DB07016; DB07027; DB07083; DB07088; DB07091; DB07095; DB07105; DB07120; DB0…	2-{2-hydroxy-[1,1'-biphenyl]-3-yl}-1H-1,3-benzodiazole-5-carboximidamide;Beta-(2-Naphthyl)-Alanine;Hemi-Babim;2-(2-hydroxy-phenyl)-3H-benzoimidazole-5-carboxamidine;4-Oxo-2-Phenylmethanesulfonyl-Octahydro-Pyrrolo[1,2-a]Pyrazine-6-Carboxylic Acid [1-(N-Hydroxycarbamimidoyl)-Piperidin-4-Ylmethyl]-Amide;4-Iodobenzo[B]Thiophene-2-Carboxamidine;CRA_8696;gamma-carboxy-L-glutamic acid;6-Chloro-2-(2-Hydr…	DB00006; DB00055; DB00100; DB00278; DB01593; DB04786; DB04898; DB05714; DB05777; DB09109; DB09130; DB09228; DB11166; DB12598; DB12831; DB13151; DB14487	Bivalirudin;Drotrecogin alfa;Coagulation Factor IX (Recombinant);Argatroban;Zinc;Suramin;Ximelagatran;Flovagatran;Thrombomodulin Alfa;Turoctocog alfa;Copper;Conestat alfa;Antithrombin Alfa;Nafamostat;Gabexate;Anti-inhibitor coagulant complex;Zinc acetate
P01024.CO3_peptide.79	P01024	No	DB00028; DB01593; DB09130; DB14487; DB14533; DB14548	Human immunoglobulin G;Zinc;Copper;Zinc acetate;Zinc chloride;Zinc sulfate, unspecified form	DB01915; DB14548	S-Hydroxycysteine;Zinc sulfate, unspecified form	DB00028; DB01593; DB06492; DB09130; DB14487; DB14533	Human immunoglobulin G;Zinc;Mirococept;Copper;Zinc acetate;Zinc chloride
P01876.IGHA1_peptide.8	P01876	No	DB01593; DB14487	Zinc;Zinc acetate	NA	NA	DB01593; DB14487	Zinc;Zinc acetate
Q96PD5.PGRP2_peptide.8	Q96PD5	No	DB01593; DB09130; DB14487; DB14533; DB14548	Zinc;Copper;Zinc acetate;Zinc chloride;Zinc sulfate, unspecified form	DB14548	Zinc sulfate, unspecified form	DB01593; DB09130; DB14487; DB14533	Zinc;Copper;Zinc acetate;Zinc chloride
P35858.ALS_peptide.5	P35858	No	DB01593; DB09130; DB14487; DB14533; DB14548	Zinc;Copper;Zinc acetate;Zinc chloride;Zinc sulfate, unspecified form	DB14548	Zinc sulfate, unspecified form	DB01593; DB09130; DB14487; DB14533	Zinc;Copper;Zinc acetate;Zinc chloride
P02749.APOH_peptide.7	P02749	No	DB09130	Copper	NA	NA	DB05446; DB09130	LJP 1082;Copper
P02751.FINC_peptide.39	P02751	No	DB01593; DB08888; DB14487; DB14533; DB14548	Zinc;Ocriplasmin;Zinc acetate;Zinc chloride;Zinc sulfate, unspecified form	DB14548	Zinc sulfate, unspecified form	DB01593; DB06245; DB14487; DB14533	Zinc;Lanoteplase;Zinc acetate;Zinc chloride
P06396.GELS_peptide.2	P06396	No	DB01593; DB09130; DB14487	Zinc;Copper;Zinc acetate	DB02621	Latrunculin A	DB01593; DB09130; DB14487	Zinc;Copper;Zinc acetate
P08603.CFAH_peptide.39	P08603	No	DB01593; DB09130; DB14487; DB14533; DB14548	Zinc;Copper;Zinc acetate;Zinc chloride;Zinc sulfate, unspecified form	DB14548	Zinc sulfate, unspecified form	DB01593; DB09130; DB14487; DB14533	Zinc;Copper;Zinc acetate;Zinc chloride
P01031.CO5_peptide.13	P01031	No	DB00028; DB01257; DB01593; DB09130; DB11580; DB14487; DB14533; DB14548	Human immunoglobulin G;Eculizumab;Zinc;Copper;Ravulizumab;Zinc acetate;Zinc chloride;Zinc sulfate, unspecified form	DB14548	Zinc sulfate, unspecified form	DB00028; DB01257; DB01593; DB09130; DB11580; DB14487; DB14533	Human immunoglobulin G;Eculizumab;Zinc;Copper;Ravulizumab;Zinc acetate;Zinc chloride
Q03591.FHR1_peptide.3	Q03591	Yes	NA	NA	NA	NA	NA	NA
P02655.APOC2_peptide.5	P02655	No	DB09130	Copper	NA	NA	DB09130	Copper
P00742.FA10_peptide.1	P00742	No	DB00025; DB00036; DB00100; DB00569; DB01109; DB01225; DB06228; DB06605; DB09075; DB09109; DB09141; DB09258; DB09332; DB11166; DB12364; DB13149; DB13150; DB13151; DB13152; DB13192; DB13884; DB13923; DB13933; DB13998; DB13999; DB14738	Antihemophilic factor, human recombinant;Coagulation factor VIIa Recombinant Human;Coagulation Factor IX (Recombinant);Fondaparinux;Heparin;Enoxaparin;Rivaroxaban;Apixaban;Edoxaban;Turoctocog alfa;Protamine sulfate;Bemiparin;Kappadione;Antithrombin Alfa;Betrixaban;Protein S human;Coagulation factor VII human;Anti-inhibitor coagulant complex;Coagulation Factor IX Human;Antihemophilic factor human;…	DB03847; DB04673; DB06920; DB07211; DB07261; DB07277; DB07278; DB07605; DB07629; DB07630; DB07800; DB07804; DB07843; DB07844; DB07847; DB07848; DB07872; DB07875; DB07973; DB07974; DB08143; DB08173; DB08174; DB08426; DB08487; DB08488; DB08495; DB08745; DB08746	gamma-carboxy-L-glutamic acid;4-[(5-CHLOROINDOL-2-YL)SULFONYL]-2-(2-METHYLPROPYL)-1-[[5-(PYRIDIN-4-YL)PYRIMIDIN-2-YL]CARBONYL]PIPERAZINE;Eribaxaban;(2R)-2-(5-CHLORO-2-THIENYL)-N-{(3S)-1-[(1S)-1-METHYL-2-MORPHOLIN-4-YL-2-OXOETHYL]-2-OXOPYRROLIDIN-3-YL}PROPENE-1-SULFONAMIDE;THIENO[3,2-B]PYRIDINE-2-SULFONIC ACID [1-(1-AMINO-ISOQUINOLIN-7-YLMETHYL)-2-OXO-PYRROLDIN-3-YL]-AMIDE;2-(5-CHLORO-2-THIENYL)-N…	DB00025; DB00100; DB00569; DB01109; DB05362; DB05713; DB06245; DB06406; DB06552; DB06635; DB09109; DB09258; DB11166; DB12364; DB12598; DB13150; DB13151; DB13923; DB13933; DB13998	Antihemophilic factor, human recombinant;Coagulation Factor IX (Recombinant);Fondaparinux;Heparin;SSR-126517E;LY-517717;Lanoteplase;Idraparinux;rNAPc2;Otamixaban;Turoctocog alfa;Bemiparin;Antithrombin Alfa;Betrixaban;Nafamostat;Coagulation factor VII human;Anti-inhibitor coagulant complex;Emicizumab;Nonacog beta pegol;Lonoctocog alfa
Q14624.ITIH4_peptide.27	Q14624	No	DB01593; DB14487; DB14533; DB14548	Zinc;Zinc acetate;Zinc chloride;Zinc sulfate, unspecified form	DB14548	Zinc sulfate, unspecified form	DB01593; DB14487; DB14533	Zinc;Zinc acetate;Zinc chloride
P01024.CO3_peptide.80	P01024	No	DB00028; DB01593; DB09130; DB14487; DB14533; DB14548	Human immunoglobulin G;Zinc;Copper;Zinc acetate;Zinc chloride;Zinc sulfate, unspecified form	DB01915; DB14548	S-Hydroxycysteine;Zinc sulfate, unspecified form	DB00028; DB01593; DB06492; DB09130; DB14487; DB14533	Human immunoglobulin G;Zinc;Mirococept;Copper;Zinc acetate;Zinc chloride
P04114.APOB_peptide.79	P04114	No	DB14533; DB14548	Zinc chloride;Zinc sulfate, unspecified form	DB14548	Zinc sulfate, unspecified form	DB14533	Zinc chloride
P02647.APOA1_peptide.22	P02647	No	DB01593; DB09130; DB14487; DB14533; DB14548	Zinc;Copper;Zinc acetate;Zinc chloride;Zinc sulfate, unspecified form	DB14548	Zinc sulfate, unspecified form	DB01593; DB09130; DB14487; DB14533	Zinc;Copper;Zinc acetate;Zinc chloride
P02647.APOA1_peptide.23	P02647	No	DB01593; DB09130; DB14487; DB14533; DB14548	Zinc;Copper;Zinc acetate;Zinc chloride;Zinc sulfate, unspecified form	DB14548	Zinc sulfate, unspecified form	DB01593; DB09130; DB14487; DB14533	Zinc;Copper;Zinc acetate;Zinc chloride
P02774.VTDB_peptide.15	P02774	No	DB11094	Vitamin D	NA	NA	NA	NA
Q14587.ZN268_peptide	Q14587	No	NA	NA	NA	NA	NA	NA
Q13360.ZN177_peptide	Q13360	No	NA	NA	NA	NA	NA	NA
P23942.PRPH2_peptide	P23942	Yes	NA	NA	NA	NA	NA	NA
P04114.APOB_peptide.80	P04114	No	DB14533; DB14548	Zinc chloride;Zinc sulfate, unspecified form	DB14548	Zinc sulfate, unspecified form	DB14533	Zinc chloride
P04114.APOB_peptide.81	P04114	No	DB14533; DB14548	Zinc chloride;Zinc sulfate, unspecified form	DB14548	Zinc sulfate, unspecified form	DB14533	Zinc chloride
Q9H3P2.NELFA_peptide	Q9H3P2	No	NA	NA	NA	NA	NA	NA
P00736.C1R_peptide.7	P00736	No	DB00110; DB01593; DB06404; DB09228; DB14487; DB14533; DB14548	Palivizumab;Zinc;Human C1-esterase inhibitor;Conestat alfa;Zinc acetate;Zinc chloride;Zinc sulfate, unspecified form	DB14548	Zinc sulfate, unspecified form	DB00110; DB00111; DB01593; DB09228; DB14487; DB14533	Palivizumab;Daclizumab;Zinc;Conestat alfa;Zinc acetate;Zinc chloride
P02750.A2GL_peptide.4	P02750	Yes	DB09130	Copper	NA	NA	DB09130	Copper
P10909.CLUS_peptide.9	P10909	No	DB01593; DB09130; DB14487; DB14533; DB14548	Zinc;Copper;Zinc acetate;Zinc chloride;Zinc sulfate, unspecified form	DB14548	Zinc sulfate, unspecified form	DB01593; DB09130; DB14487; DB14533	Zinc;Copper;Zinc acetate;Zinc chloride
P01009.A1AT_peptide.15	P01009	Yes	DB01593; DB09130; DB14487; DB14533; DB14548	Zinc;Copper;Zinc acetate;Zinc chloride;Zinc sulfate, unspecified form	DB01998; DB03345; DB14548	2-[3,4-Dihydroxy-2-Hydroxymethyl-5-(2-Hydroxy-Nonyl)-Tetrahydro-Furan-2-Yloxy]-6-Hydroxymethyl-Tetra Hydro-Pyran-3,4,5-Triol;Mercaptoethanol;Zinc sulfate, unspecified form	DB01593; DB05481; DB05961; DB09130; DB14487; DB14533	Zinc;Recombinant alpha 1-antitrypsin;PPL-100;Copper;Zinc acetate;Zinc chloride
P04114.APOB_peptide.82	P04114	No	DB14533; DB14548	Zinc chloride;Zinc sulfate, unspecified form	DB14548	Zinc sulfate, unspecified form	DB14533	Zinc chloride
P08603.CFAH_peptide.40	P08603	No	DB01593; DB09130; DB14487; DB14533; DB14548	Zinc;Copper;Zinc acetate;Zinc chloride;Zinc sulfate, unspecified form	DB14548	Zinc sulfate, unspecified form	DB01593; DB09130; DB14487; DB14533	Zinc;Copper;Zinc acetate;Zinc chloride
P19827.ITIH1_peptide.11	P19827	No	DB01593; DB14487; DB14533; DB14548	Zinc;Zinc acetate;Zinc chloride;Zinc sulfate, unspecified form	DB14548	Zinc sulfate, unspecified form	DB01593; DB14487; DB14533	Zinc;Zinc acetate;Zinc chloride
P05156.CFAI_peptide.6	P05156	No	DB01593; DB09130; DB14487	Zinc;Copper;Zinc acetate	NA	NA	DB01593; DB09130; DB14487	Zinc;Copper;Zinc acetate
P01024.CO3_peptide.81	P01024	No	DB00028; DB01593; DB09130; DB14487; DB14533; DB14548	Human immunoglobulin G;Zinc;Copper;Zinc acetate;Zinc chloride;Zinc sulfate, unspecified form	DB01915; DB14548	S-Hydroxycysteine;Zinc sulfate, unspecified form	DB00028; DB01593; DB06492; DB09130; DB14487; DB14533	Human immunoglobulin G;Zinc;Mirococept;Copper;Zinc acetate;Zinc chloride
Q86YV5.PRAG1_peptide	Q86YV5	No	NA	NA	NA	NA	NA	NA
P05155.IC1_peptide.11	P05155	No	DB09130	Copper	NA	NA	DB05961; DB09130	PPL-100;Copper
P02747.C1QC_peptide.3	P02747	No	DB00002; DB00110; DB00112; DB01593; DB09130; DB14487; DB14533; DB14548	Cetuximab;Palivizumab;Bevacizumab;Zinc;Copper;Zinc acetate;Zinc chloride;Zinc sulfate, unspecified form	DB14548	Zinc sulfate, unspecified form	DB00110; DB00111; DB00112; DB01593; DB09130; DB14487; DB14533	Palivizumab;Daclizumab;Bevacizumab;Zinc;Copper;Zinc acetate;Zinc chloride
P04114.APOB_peptide.83	P04114	No	DB14533; DB14548	Zinc chloride;Zinc sulfate, unspecified form	DB14548	Zinc sulfate, unspecified form	DB14533	Zinc chloride
P08519.APOA_peptide.4	P08519	No	DB00513	Aminocaproic acid	NA	NA	DB00513	Aminocaproic acid
P01860.IGHG3_peptide	P01860	Yes	DB15258	Imlifidase	NA	NA	DB15258	Imlifidase
P04217.A1BG_peptide.12	P04217	No	DB01593; DB09130; DB14487	Zinc;Copper;Zinc acetate	NA	NA	DB01593; DB09130; DB14487	Zinc;Copper;Zinc acetate
P04217.A1BG_peptide.13	P04217	No	DB01593; DB09130; DB14487	Zinc;Copper;Zinc acetate	NA	NA	DB01593; DB09130; DB14487	Zinc;Copper;Zinc acetate
P01860.IGHG3_peptide.1	P01860	Yes	DB15258	Imlifidase	NA	NA	DB15258	Imlifidase
P06396.GELS_peptide.3	P06396	No	DB01593; DB09130; DB14487	Zinc;Copper;Zinc acetate	DB02621	Latrunculin A	DB01593; DB09130; DB14487	Zinc;Copper;Zinc acetate
P00751.CFAB_peptide.16	P00751	No	DB01593; DB14487	Zinc;Zinc acetate	DB02459; DB04491	4-guanidinobenzoic acid;Diisopropylphosphono Group	DB01593; DB06503; DB14487	Zinc;MLN2222;Zinc acetate
P06727.APOA4_peptide.22	P06727	No	DB01593; DB09130; DB14487	Zinc;Copper;Zinc acetate	NA	NA	DB01593; DB09130; DB14487	Zinc;Copper;Zinc acetate
P02655.APOC2_peptide.6	P02655	No	DB09130	Copper	NA	NA	DB09130	Copper
P06727.APOA4_peptide.23	P06727	Yes	DB01593; DB09130; DB14487	Zinc;Copper;Zinc acetate	NA	NA	DB01593; DB09130; DB14487	Zinc;Copper;Zinc acetate
P01031.CO5_peptide.14	P01031	No	DB00028; DB01257; DB01593; DB09130; DB11580; DB14487; DB14533; DB14548	Human immunoglobulin G;Eculizumab;Zinc;Copper;Ravulizumab;Zinc acetate;Zinc chloride;Zinc sulfate, unspecified form	DB14548	Zinc sulfate, unspecified form	DB00028; DB01257; DB01593; DB09130; DB11580; DB14487; DB14533	Human immunoglobulin G;Eculizumab;Zinc;Copper;Ravulizumab;Zinc acetate;Zinc chloride
P00738.HPT_peptide.3	P00738	No	DB14533; DB14548	Zinc chloride;Zinc sulfate, unspecified form	DB14548	Zinc sulfate, unspecified form	DB14533	Zinc chloride
P43251.BTD_peptide.2	P43251	No	NA	NA	NA	NA	NA	NA
Q9NQ66.PLCB1_peptide	Q9NQ66	No	NA	NA	NA	NA	NA	NA
P04114.APOB_peptide.85	P04114	Yes	DB14533; DB14548	Zinc chloride;Zinc sulfate, unspecified form	DB14548	Zinc sulfate, unspecified form	DB14533	Zinc chloride
P01031.CO5_peptide.15	P01031	No	DB00028; DB01257; DB01593; DB09130; DB11580; DB14487; DB14533; DB14548	Human immunoglobulin G;Eculizumab;Zinc;Copper;Ravulizumab;Zinc acetate;Zinc chloride;Zinc sulfate, unspecified form	DB14548	Zinc sulfate, unspecified form	DB00028; DB01257; DB01593; DB09130; DB11580; DB14487; DB14533	Human immunoglobulin G;Eculizumab;Zinc;Copper;Ravulizumab;Zinc acetate;Zinc chloride
P00450.CERU_peptide.31	P00450	No	DB01592; DB01593; DB12965; DB14487; DB14488; DB14489; DB14490; DB14491; DB14501; DB14533; DB14548	Iron;Zinc;Silver;Zinc acetate;Ferrous gluconate;Ferrous succinate;Ferrous ascorbate;Ferrous fumarate;Ferrous glycine sulfate;Zinc chloride;Zinc sulfate, unspecified form	DB14548	Zinc sulfate, unspecified form	DB01593; DB12965; DB14487; DB14533	Zinc;Silver;Zinc acetate;Zinc chloride
P00748.FA12_peptide.3	P00748	Yes	DB01593; DB06404; DB06689; DB09228; DB14487	Zinc;Human C1-esterase inhibitor;Ethanolamine oleate;Conestat alfa;Zinc acetate	NA	NA	DB01593; DB09228; DB12598; DB14487	Zinc;Conestat alfa;Nafamostat;Zinc acetate
P01859.IGHG2_peptide.3	P01859	No	DB15258	Imlifidase	DB02854; DB04688; DB07329; DB07375; DB08323; DB08409; DB08510; DB08547; DB08618	Aetiocholanolone;Methylecgonine;1-[N-4'-NITROBENZYL-N-4'-CARBOXYBUTYLAMINO]METHYLPHOSPHONIC ACID;Etiocholanedione;3-OXO-N-[(3S)-2-OXOPYRROLIDIN-3-YL]DODECANAMIDE;4-NITRO-BENZYLPHOSPHONOBUTANOYL-GLYCINE;5-ALPHA-PREGNANE-3-BETA-OL-HEMISUCCINATE;PROGESTERONE-11-ALPHA-OL-HEMISUCCINATE;3-(HYDROXY-PHENYL-PHOSPHINOYLOXY)-8-METHYL-8-AZA-BICYCLO[3.2.1]OCTANE-2-CARBOXYLIC ACID METHYL ESTER	DB15258	Imlifidase
P01861.IGHG4_peptide	P01861	Yes	DB09130	Copper	NA	NA	DB09130	Copper
Q8NCN5.PDPR_peptide	Q8NCN5	No	NA	NA	NA	NA	NA	NA
P02760.AMBP_peptide.8	P02760	No	NA	NA	NA	NA	NA	NA
P01042.KNG1_peptide.9	P01042	No	DB01593; DB09130; DB14487; DB14533; DB14548	Zinc;Copper;Zinc acetate;Zinc chloride;Zinc sulfate, unspecified form	DB14548	Zinc sulfate, unspecified form	DB01593; DB09130; DB14487; DB14533	Zinc;Copper;Zinc acetate;Zinc chloride
O75310.UDB11_peptide	O75310	Yes	NA	NA	NA	NA	NA	NA
P02647.APOA1_peptide.24	P02647	No	DB01593; DB09130; DB14487; DB14533; DB14548	Zinc;Copper;Zinc acetate;Zinc chloride;Zinc sulfate, unspecified form	DB14548	Zinc sulfate, unspecified form	DB01593; DB09130; DB14487; DB14533	Zinc;Copper;Zinc acetate;Zinc chloride
P02751.FINC_peptide.42	P02751	No	DB01593; DB08888; DB14487; DB14533; DB14548	Zinc;Ocriplasmin;Zinc acetate;Zinc chloride;Zinc sulfate, unspecified form	DB14548	Zinc sulfate, unspecified form	DB01593; DB06245; DB14487; DB14533	Zinc;Lanoteplase;Zinc acetate;Zinc chloride
Q4G0P3.HYDIN_peptide.1	Q4G0P3	No	NA	NA	NA	NA	NA	NA
P02751.FINC_peptide.43	P02751	No	DB01593; DB08888; DB14487; DB14533; DB14548	Zinc;Ocriplasmin;Zinc acetate;Zinc chloride;Zinc sulfate, unspecified form	DB14548	Zinc sulfate, unspecified form	DB01593; DB06245; DB14487; DB14533	Zinc;Lanoteplase;Zinc acetate;Zinc chloride
P02655.APOC2_peptide.7	P02655	Yes	DB09130	Copper	NA	NA	DB09130	Copper
P02750.A2GL_peptide.5	P02750	Yes	DB09130	Copper	NA	NA	DB09130	Copper
P01008.ANT3_peptide.13	P01008	No	DB00407; DB00569; DB01109; DB01225; DB06271; DB06754; DB06779; DB06822; DB08813; DB09130; DB09141; DB09258; DB11598	Ardeparin;Fondaparinux;Heparin;Enoxaparin;Sulodexide;Danaparoid;Dalteparin;Tinzaparin;Nadroparin;Copper;Protamine sulfate;Bemiparin;Antithrombin III human	DB04464	N-Formylmethionine	DB00407; DB00569; DB01109; DB05361; DB06271; DB08813; DB09130; DB09258	Ardeparin;Fondaparinux;Heparin;SR-123781A;Sulodexide;Nadroparin;Copper;Bemiparin
Q14147.DHX34_peptide	Q14147	No	NA	NA	NA	NA	NA	NA
P00736.C1R_peptide.8	P00736	No	DB00110; DB01593; DB06404; DB09228; DB14487; DB14533; DB14548	Palivizumab;Zinc;Human C1-esterase inhibitor;Conestat alfa;Zinc acetate;Zinc chloride;Zinc sulfate, unspecified form	DB14548	Zinc sulfate, unspecified form	DB00110; DB00111; DB01593; DB09228; DB14487; DB14533	Palivizumab;Daclizumab;Zinc;Conestat alfa;Zinc acetate;Zinc chloride
P05156.CFAI_peptide.7	P05156	Yes	DB01593; DB09130; DB14487	Zinc;Copper;Zinc acetate	NA	NA	DB01593; DB09130; DB14487	Zinc;Copper;Zinc acetate
O14791.APOL1_peptide	O14791	No	DB01593; DB14487; DB14533; DB14548	Zinc;Zinc acetate;Zinc chloride;Zinc sulfate, unspecified form	DB14548	Zinc sulfate, unspecified form	DB01593; DB14487; DB14533	Zinc;Zinc acetate;Zinc chloride
P00751.CFAB_peptide.17	P00751	No	DB01593; DB14487	Zinc;Zinc acetate	DB02459; DB04491	4-guanidinobenzoic acid;Diisopropylphosphono Group	DB01593; DB06503; DB14487	Zinc;MLN2222;Zinc acetate
P01024.CO3_peptide.82	P01024	No	DB00028; DB01593; DB09130; DB14487; DB14533; DB14548	Human immunoglobulin G;Zinc;Copper;Zinc acetate;Zinc chloride;Zinc sulfate, unspecified form	DB01915; DB14548	S-Hydroxycysteine;Zinc sulfate, unspecified form	DB00028; DB01593; DB06492; DB09130; DB14487; DB14533	Human immunoglobulin G;Zinc;Mirococept;Copper;Zinc acetate;Zinc chloride
P02749.APOH_peptide.8	P02749	No	DB09130	Copper	NA	NA	DB05446; DB09130	LJP 1082;Copper
P02774.VTDB_peptide.16	P02774	No	DB11094	Vitamin D	NA	NA	NA	NA
P00740.FA9_peptide.3	P00740	No	DB00025; DB00170; DB09109; DB09332; DB13150; DB13192; DB13923; DB13998; DB13999; DB14738	Antihemophilic factor, human recombinant;Menadione;Turoctocog alfa;Kappadione;Coagulation factor VII human;Antihemophilic factor human;Emicizumab;Lonoctocog alfa;Moroctocog alfa;Turoctocog alfa pegol	NA	NA	DB00025; DB05131; DB09109; DB13150; DB13923; DB13998	Antihemophilic factor, human recombinant;TTP889;Turoctocog alfa;Coagulation factor VII human;Emicizumab;Lonoctocog alfa
P02790.HEMO_peptide.29	P02790	No	DB14533; DB14548	Zinc chloride;Zinc sulfate, unspecified form	DB14548	Zinc sulfate, unspecified form	DB14533	Zinc chloride
P01023.A2MG_peptide.41	P01023	No	DB00102; DB00515; DB00626; DB01593; DB08888; DB12965; DB14487; DB14533; DB14548	Becaplermin;Cisplatin;Bacitracin;Zinc;Ocriplasmin;Silver;Zinc acetate;Zinc chloride;Zinc sulfate, unspecified form	DB14548	Zinc sulfate, unspecified form	DB00102; DB01593; DB12965; DB14487; DB14533	Becaplermin;Zinc;Silver;Zinc acetate;Zinc chloride
P41180.CASR_peptide	P41180	No	DB00994; DB01012; DB11093; DB11348; DB12865; DB14481	Neomycin;Cinacalcet;Calcium citrate;Calcium Phosphate;Etelcalcetide;Calcium phosphate dihydrate	DB00127	Spermine	DB05255; DB05695; DB11093; DB12865	Ronacaleret;NPS-2143;Calcium citrate;Etelcalcetide
P02787.TRFE_peptide.39	P02787	Yes	DB00515; DB00677; DB01370; DB01592; DB01593; DB06757; DB09130; DB14487; DB14488; DB14489; DB14490; DB14491; DB14501; DB14517; DB14518; DB14533; DB14548	Cisplatin;Isoflurophate;Aluminium;Iron;Zinc;Manganese;Copper;Zinc acetate;Ferrous gluconate;Ferrous succinate;Ferrous ascorbate;Ferrous fumarate;Ferrous glycine sulfate;Aluminium phosphate;Aluminum acetate;Zinc chloride;Zinc sulfate, unspecified form	DB14548	Zinc sulfate, unspecified form	DB00677; DB01370; DB01593; DB09130; DB14487; DB14517; DB14518; DB14533	Isoflurophate;Aluminium;Zinc;Copper;Zinc acetate;Aluminium phosphate;Aluminum acetate;Zinc chloride
P01024.CO3_peptide.83	P01024	No	DB00028; DB01593; DB09130; DB14487; DB14533; DB14548	Human immunoglobulin G;Zinc;Copper;Zinc acetate;Zinc chloride;Zinc sulfate, unspecified form	DB01915; DB14548	S-Hydroxycysteine;Zinc sulfate, unspecified form	DB00028; DB01593; DB06492; DB09130; DB14487; DB14533	Human immunoglobulin G;Zinc;Mirococept;Copper;Zinc acetate;Zinc chloride
P04114.APOB_peptide.87	P04114	No	DB14533; DB14548	Zinc chloride;Zinc sulfate, unspecified form	DB14548	Zinc sulfate, unspecified form	DB14533	Zinc chloride
P01024.CO3_peptide.84	P01024	No	DB00028; DB01593; DB09130; DB14487; DB14533; DB14548	Human immunoglobulin G;Zinc;Copper;Zinc acetate;Zinc chloride;Zinc sulfate, unspecified form	DB01915; DB14548	S-Hydroxycysteine;Zinc sulfate, unspecified form	DB00028; DB01593; DB06492; DB09130; DB14487; DB14533	Human immunoglobulin G;Zinc;Mirococept;Copper;Zinc acetate;Zinc chloride
P02647.APOA1_peptide.25	P02647	No	DB01593; DB09130; DB14487; DB14533; DB14548	Zinc;Copper;Zinc acetate;Zinc chloride;Zinc sulfate, unspecified form	DB14548	Zinc sulfate, unspecified form	DB01593; DB09130; DB14487; DB14533	Zinc;Copper;Zinc acetate;Zinc chloride
P06727.APOA4_peptide.24	P06727	No	DB01593; DB09130; DB14487	Zinc;Copper;Zinc acetate	NA	NA	DB01593; DB09130; DB14487	Zinc;Copper;Zinc acetate
P05156.CFAI_peptide.8	P05156	Yes	DB01593; DB09130; DB14487	Zinc;Copper;Zinc acetate	NA	NA	DB01593; DB09130; DB14487	Zinc;Copper;Zinc acetate
P01024.CO3_peptide.85	P01024	No	DB00028; DB01593; DB09130; DB14487; DB14533; DB14548	Human immunoglobulin G;Zinc;Copper;Zinc acetate;Zinc chloride;Zinc sulfate, unspecified form	DB01915; DB14548	S-Hydroxycysteine;Zinc sulfate, unspecified form	DB00028; DB01593; DB06492; DB09130; DB14487; DB14533	Human immunoglobulin G;Zinc;Mirococept;Copper;Zinc acetate;Zinc chloride
P01024.CO3_peptide.86	P01024	No	DB00028; DB01593; DB09130; DB14487; DB14533; DB14548	Human immunoglobulin G;Zinc;Copper;Zinc acetate;Zinc chloride;Zinc sulfate, unspecified form	DB01915; DB14548	S-Hydroxycysteine;Zinc sulfate, unspecified form	DB00028; DB01593; DB06492; DB09130; DB14487; DB14533	Human immunoglobulin G;Zinc;Mirococept;Copper;Zinc acetate;Zinc chloride
P01009.A1AT_peptide.16	P01009	No	DB01593; DB09130; DB14487; DB14533; DB14548	Zinc;Copper;Zinc acetate;Zinc chloride;Zinc sulfate, unspecified form	DB01998; DB03345; DB14548	2-[3,4-Dihydroxy-2-Hydroxymethyl-5-(2-Hydroxy-Nonyl)-Tetrahydro-Furan-2-Yloxy]-6-Hydroxymethyl-Tetra Hydro-Pyran-3,4,5-Triol;Mercaptoethanol;Zinc sulfate, unspecified form	DB01593; DB05481; DB05961; DB09130; DB14487; DB14533	Zinc;Recombinant alpha 1-antitrypsin;PPL-100;Copper;Zinc acetate;Zinc chloride
P01024.CO3_peptide.88	P01024	No	DB00028; DB01593; DB09130; DB14487; DB14533; DB14548	Human immunoglobulin G;Zinc;Copper;Zinc acetate;Zinc chloride;Zinc sulfate, unspecified form	DB01915; DB14548	S-Hydroxycysteine;Zinc sulfate, unspecified form	DB00028; DB01593; DB06492; DB09130; DB14487; DB14533	Human immunoglobulin G;Zinc;Mirococept;Copper;Zinc acetate;Zinc chloride
P69905.HBA_peptide.1	P69905	No	DB00893; DB01592; DB01593; DB06154; DB09112; DB09130; DB09517; DB13257; DB13995; DB14487; DB14488; DB14489; DB14490; DB14491; DB14501; DB14533; DB14548; DB14975; DB15617	Iron Dextran;Iron;Zinc;Pentaerythritol tetranitrate;Nitrous acid;Copper;Sodium ferric gluconate complex;Ferrous sulfate anhydrous;Ferric pyrophosphate citrate;Zinc acetate;Ferrous gluconate;Ferrous succinate;Ferrous ascorbate;Ferrous fumarate;Ferrous glycine sulfate;Zinc chloride;Zinc sulfate, unspecified form;Voxelotor;Ferric derisomaltose	DB02126; DB07427; DB07428; DB07645; DB08077; DB08262; DB08632; DB09147; DB14548	4-Carboxycinnamic Acid;2-[(2-methoxy-5-methylphenoxy)methyl]pyridine;4-[(5-methoxy-2-methylphenoxy)methyl]pyridine;Sebacic acid;2-[4-({[(3,5-DICHLOROPHENYL)AMINO]CARBONYL}AMINO)PHENOXY]-2-METHYLPROPANOIC ACID;2,6-dicarboxynaphthalene;Trimesic acid;Ferric pyrophosphate;Zinc sulfate, unspecified form	DB01593; DB08486; DB09112; DB09130; DB13995; DB14487; DB14533; DB14975	Zinc;Efaproxiral;Nitrous acid;Copper;Ferric pyrophosphate citrate;Zinc acetate;Zinc chloride;Voxelotor
P02743.SAMP_peptide.1	P02743	No	DB01593; DB09130; DB14487	Zinc;Copper;Zinc acetate	DB01651; DB07579; DB07580	Methyl 4,6-O-[(1R)-1-carboxyethylidene]-beta-D-galactopyranoside;Bis-1,2-{[(Z)-2-carboxy-2-methyl-1,3-dioxane]-5-yloxycarbamoyl}-ethane;BIS-1,2-{[(Z)-2CARBOXY-2-METHYL-1,3-DIOXANE]-5-YLOXYCARBONYL}-PIPERAZINE	DB01593; DB09130; DB14487	Zinc;Copper;Zinc acetate
P29622.KAIN_peptide.7	P29622	No	DB01593; DB09130; DB14487	Zinc;Copper;Zinc acetate	NA	NA	DB01593; DB09130; DB14487	Zinc;Copper;Zinc acetate
P02790.HEMO_peptide.30	P02790	No	DB14533; DB14548	Zinc chloride;Zinc sulfate, unspecified form	DB14548	Zinc sulfate, unspecified form	DB14533	Zinc chloride
Q96IG2.FXL20_peptide	Q96IG2	No	NA	NA	NA	NA	NA	NA
P01024.CO3_peptide.89	P01024	No	DB00028; DB01593; DB09130; DB14487; DB14533; DB14548	Human immunoglobulin G;Zinc;Copper;Zinc acetate;Zinc chloride;Zinc sulfate, unspecified form	DB01915; DB14548	S-Hydroxycysteine;Zinc sulfate, unspecified form	DB00028; DB01593; DB06492; DB09130; DB14487; DB14533	Human immunoglobulin G;Zinc;Mirococept;Copper;Zinc acetate;Zinc chloride
P01023.A2MG_peptide.42	P01023	No	DB00102; DB00515; DB00626; DB01593; DB08888; DB12965; DB14487; DB14533; DB14548	Becaplermin;Cisplatin;Bacitracin;Zinc;Ocriplasmin;Silver;Zinc acetate;Zinc chloride;Zinc sulfate, unspecified form	DB14548	Zinc sulfate, unspecified form	DB00102; DB01593; DB12965; DB14487; DB14533	Becaplermin;Zinc;Silver;Zinc acetate;Zinc chloride
P06396.GELS_peptide.4	P06396	No	DB01593; DB09130; DB14487	Zinc;Copper;Zinc acetate	DB02621	Latrunculin A	DB01593; DB09130; DB14487	Zinc;Copper;Zinc acetate
P01024.CO3_peptide.90	P01024	No	DB00028; DB01593; DB09130; DB14487; DB14533; DB14548	Human immunoglobulin G;Zinc;Copper;Zinc acetate;Zinc chloride;Zinc sulfate, unspecified form	DB01915; DB14548	S-Hydroxycysteine;Zinc sulfate, unspecified form	DB00028; DB01593; DB06492; DB09130; DB14487; DB14533	Human immunoglobulin G;Zinc;Mirococept;Copper;Zinc acetate;Zinc chloride
P04114.APOB_peptide.88	P04114	No	DB14533; DB14548	Zinc chloride;Zinc sulfate, unspecified form	DB14548	Zinc sulfate, unspecified form	DB14533	Zinc chloride
P00747.PLMN_peptide.13	P00747	No	DB00009; DB00013; DB00015; DB00029; DB00031; DB00086; DB00302; DB00513; DB06692; DB09130	Alteplase;Urokinase;Reteplase;Anistreplase;Tenecteplase;Streptokinase;Tranexamic acid;Aminocaproic acid;Aprotinin;Copper	DB03709	Bicine	DB00013; DB00015; DB00086; DB00513; DB04925; DB06692; DB09130; DB12831	Urokinase;Reteplase;Streptokinase;Aminocaproic acid;Desmoteplase;Aprotinin;Copper;Gabexate
P00747.PLMN_peptide.14	P00747	No	DB00009; DB00013; DB00015; DB00029; DB00031; DB00086; DB00302; DB00513; DB06692; DB09130	Alteplase;Urokinase;Reteplase;Anistreplase;Tenecteplase;Streptokinase;Tranexamic acid;Aminocaproic acid;Aprotinin;Copper	DB03709	Bicine	DB00013; DB00015; DB00086; DB00513; DB04925; DB06692; DB09130; DB12831	Urokinase;Reteplase;Streptokinase;Aminocaproic acid;Desmoteplase;Aprotinin;Copper;Gabexate
P02647.APOA1_peptide.26	P02647	No	DB01593; DB09130; DB14487; DB14533; DB14548	Zinc;Copper;Zinc acetate;Zinc chloride;Zinc sulfate, unspecified form	DB14548	Zinc sulfate, unspecified form	DB01593; DB09130; DB14487; DB14533	Zinc;Copper;Zinc acetate;Zinc chloride
P49247.RPIA_peptide	P49247	Yes	NA	NA	DB01756	4-phospho-L-threonic acid	NA	NA
Q7RTX0.TS1R3_peptide	Q7RTX0	No	NA	NA	NA	NA	DB00168	Aspartame
Q70EL2.UBP45_peptide	Q70EL2	No	NA	NA	NA	NA	NA	NA
P10643.CO7_peptide.9	P10643	Yes	NA	NA	NA	NA	NA	NA
P01009.A1AT_peptide.17	P01009	No	DB01593; DB09130; DB14487; DB14533; DB14548	Zinc;Copper;Zinc acetate;Zinc chloride;Zinc sulfate, unspecified form	DB01998; DB03345; DB14548	2-[3,4-Dihydroxy-2-Hydroxymethyl-5-(2-Hydroxy-Nonyl)-Tetrahydro-Furan-2-Yloxy]-6-Hydroxymethyl-Tetra Hydro-Pyran-3,4,5-Triol;Mercaptoethanol;Zinc sulfate, unspecified form	DB01593; DB05481; DB05961; DB09130; DB14487; DB14533	Zinc;Recombinant alpha 1-antitrypsin;PPL-100;Copper;Zinc acetate;Zinc chloride
P05160.F13B_peptide.2	P05160	No	DB01593; DB09310; DB11300; DB11571; DB14487	Zinc;Catridecacog;Thrombin;Human thrombin;Zinc acetate	NA	NA	DB01593; DB11300; DB14487	Zinc;Thrombin;Zinc acetate
P01024.CO3_peptide.91	P01024	No	DB00028; DB01593; DB09130; DB14487; DB14533; DB14548	Human immunoglobulin G;Zinc;Copper;Zinc acetate;Zinc chloride;Zinc sulfate, unspecified form	DB01915; DB14548	S-Hydroxycysteine;Zinc sulfate, unspecified form	DB00028; DB01593; DB06492; DB09130; DB14487; DB14533	Human immunoglobulin G;Zinc;Mirococept;Copper;Zinc acetate;Zinc chloride
Q5JSL3.DOC11_peptide	Q5JSL3	No	NA	NA	NA	NA	NA	NA
P01019.ANGT_peptide.6	P01019	No	DB01593; DB09130; DB14487	Zinc;Copper;Zinc acetate	NA	NA	DB01593; DB09130; DB12548; DB14487	Zinc;Copper;Sparsentan;Zinc acetate
P03952.KLKB1_peptide.5	P03952	No	DB01593; DB05311; DB06404; DB09228; DB14487; DB14533; DB14548; DB14597; DB15982	Zinc;Ecallantide;Human C1-esterase inhibitor;Conestat alfa;Zinc acetate;Zinc chloride;Zinc sulfate, unspecified form;Lanadelumab;Berotralstat	DB14548	Zinc sulfate, unspecified form	DB01593; DB05311; DB09228; DB12831; DB14487; DB14533; DB14597	Zinc;Ecallantide;Conestat alfa;Gabexate;Zinc acetate;Zinc chloride;Lanadelumab
P00450.CERU_peptide.32	P00450	No	DB01592; DB01593; DB12965; DB14487; DB14488; DB14489; DB14490; DB14491; DB14501; DB14533; DB14548	Iron;Zinc;Silver;Zinc acetate;Ferrous gluconate;Ferrous succinate;Ferrous ascorbate;Ferrous fumarate;Ferrous glycine sulfate;Zinc chloride;Zinc sulfate, unspecified form	DB14548	Zinc sulfate, unspecified form	DB01593; DB12965; DB14487; DB14533	Zinc;Silver;Zinc acetate;Zinc chloride
P68871.HBB_peptide.3	P68871	No	DB00893; DB01593; DB06154; DB09112; DB09130; DB09517; DB13995; DB14487; DB14533; DB14548	Iron Dextran;Zinc;Pentaerythritol tetranitrate;Nitrous acid;Copper;Sodium ferric gluconate complex;Ferric pyrophosphate citrate;Zinc acetate;Zinc chloride;Zinc sulfate, unspecified form	DB02126; DB07427; DB07428; DB07645; DB08077; DB08262; DB08632; DB09147; DB14548	4-Carboxycinnamic Acid;2-[(2-methoxy-5-methylphenoxy)methyl]pyridine;4-[(5-methoxy-2-methylphenoxy)methyl]pyridine;Sebacic acid;2-[4-({[(3,5-DICHLOROPHENYL)AMINO]CARBONYL}AMINO)PHENOXY]-2-METHYLPROPANOIC ACID;2,6-dicarboxynaphthalene;Trimesic acid;Ferric pyrophosphate;Zinc sulfate, unspecified form	DB01593; DB08486; DB09112; DB09130; DB13995; DB14487; DB14533	Zinc;Efaproxiral;Nitrous acid;Copper;Ferric pyrophosphate citrate;Zinc acetate;Zinc chloride
P04114.APOB_peptide.89	P04114	No	DB14533; DB14548	Zinc chloride;Zinc sulfate, unspecified form	DB14548	Zinc sulfate, unspecified form	DB14533	Zinc chloride
P02746.C1QB_peptide.3	P02746	No	DB00002; DB00110; DB00112; DB01593; DB14487; DB14533; DB14548	Cetuximab;Palivizumab;Bevacizumab;Zinc;Zinc acetate;Zinc chloride;Zinc sulfate, unspecified form	DB14548	Zinc sulfate, unspecified form	DB00110; DB00111; DB00112; DB01593; DB14487; DB14533	Palivizumab;Daclizumab;Bevacizumab;Zinc;Zinc acetate;Zinc chloride
P02751.FINC_peptide.44	P02751	No	DB01593; DB08888; DB14487; DB14533; DB14548	Zinc;Ocriplasmin;Zinc acetate;Zinc chloride;Zinc sulfate, unspecified form	DB14548	Zinc sulfate, unspecified form	DB01593; DB06245; DB14487; DB14533	Zinc;Lanoteplase;Zinc acetate;Zinc chloride
P04114.APOB_peptide.90	P04114	No	DB14533; DB14548	Zinc chloride;Zinc sulfate, unspecified form	DB14548	Zinc sulfate, unspecified form	DB14533	Zinc chloride
P01024.CO3_peptide.93	P01024	No	DB00028; DB01593; DB09130; DB14487; DB14533; DB14548	Human immunoglobulin G;Zinc;Copper;Zinc acetate;Zinc chloride;Zinc sulfate, unspecified form	DB01915; DB14548	S-Hydroxycysteine;Zinc sulfate, unspecified form	DB00028; DB01593; DB06492; DB09130; DB14487; DB14533	Human immunoglobulin G;Zinc;Mirococept;Copper;Zinc acetate;Zinc chloride
P02649.APOE_peptide.8	P02649	Yes	DB01593; DB09130; DB14487; DB14533; DB14548	Zinc;Copper;Zinc acetate;Zinc chloride;Zinc sulfate, unspecified form	DB14548	Zinc sulfate, unspecified form	DB01593; DB09130; DB14487; DB14533	Zinc;Copper;Zinc acetate;Zinc chloride
P07360.CO8G_peptide.5	P07360	No	DB01593; DB03017; DB04272; DB14487	Zinc;Lauric acid;Citric acid;Zinc acetate	DB03017	Lauric acid	DB01593; DB14487	Zinc;Zinc acetate
P18428.LBP_peptide.1	P18428	No	NA	NA	NA	NA	NA	NA
P15169.CBPN_peptide.1	P15169	No	DB01593; DB14487; DB14533; DB14548	Zinc;Zinc acetate;Zinc chloride;Zinc sulfate, unspecified form	DB14548	Zinc sulfate, unspecified form	DB01593; DB12271; DB14487; DB14533	Zinc;ORE-1001;Zinc acetate;Zinc chloride
P02765.FETUA_peptide.9	P02765	No	DB01593; DB09130; DB14487; DB14533; DB14548	Zinc;Copper;Zinc acetate;Zinc chloride;Zinc sulfate, unspecified form	DB14548	Zinc sulfate, unspecified form	DB01593; DB09130; DB14487; DB14533	Zinc;Copper;Zinc acetate;Zinc chloride
P02647.APOA1_peptide.27	P02647	No	DB01593; DB09130; DB14487; DB14533; DB14548	Zinc;Copper;Zinc acetate;Zinc chloride;Zinc sulfate, unspecified form	DB14548	Zinc sulfate, unspecified form	DB01593; DB09130; DB14487; DB14533	Zinc;Copper;Zinc acetate;Zinc chloride
P02647.APOA1_peptide.28	P02647	No	DB01593; DB09130; DB14487; DB14533; DB14548	Zinc;Copper;Zinc acetate;Zinc chloride;Zinc sulfate, unspecified form	DB14548	Zinc sulfate, unspecified form	DB01593; DB09130; DB14487; DB14533	Zinc;Copper;Zinc acetate;Zinc chloride
P01024.CO3_peptide.96	P01024	No	DB00028; DB01593; DB09130; DB14487; DB14533; DB14548	Human immunoglobulin G;Zinc;Copper;Zinc acetate;Zinc chloride;Zinc sulfate, unspecified form	DB01915; DB14548	S-Hydroxycysteine;Zinc sulfate, unspecified form	DB00028; DB01593; DB06492; DB09130; DB14487; DB14533	Human immunoglobulin G;Zinc;Mirococept;Copper;Zinc acetate;Zinc chloride
P01024.CO3_peptide.97	P01024	No	DB00028; DB01593; DB09130; DB14487; DB14533; DB14548	Human immunoglobulin G;Zinc;Copper;Zinc acetate;Zinc chloride;Zinc sulfate, unspecified form	DB01915; DB14548	S-Hydroxycysteine;Zinc sulfate, unspecified form	DB00028; DB01593; DB06492; DB09130; DB14487; DB14533	Human immunoglobulin G;Zinc;Mirococept;Copper;Zinc acetate;Zinc chloride
P04114.APOB_peptide.91	P04114	No	DB14533; DB14548	Zinc chloride;Zinc sulfate, unspecified form	DB14548	Zinc sulfate, unspecified form	DB14533	Zinc chloride
P00751.CFAB_peptide.18	P00751	No	DB01593; DB14487	Zinc;Zinc acetate	DB02459; DB04491	4-guanidinobenzoic acid;Diisopropylphosphono Group	DB01593; DB06503; DB14487	Zinc;MLN2222;Zinc acetate
P03952.KLKB1_peptide.6	P03952	No	DB01593; DB05311; DB06404; DB09228; DB14487; DB14533; DB14548; DB14597; DB15982	Zinc;Ecallantide;Human C1-esterase inhibitor;Conestat alfa;Zinc acetate;Zinc chloride;Zinc sulfate, unspecified form;Lanadelumab;Berotralstat	DB14548	Zinc sulfate, unspecified form	DB01593; DB05311; DB09228; DB12831; DB14487; DB14533; DB14597	Zinc;Ecallantide;Conestat alfa;Gabexate;Zinc acetate;Zinc chloride;Lanadelumab
P02647.APOA1_peptide.29	P02647	No	DB01593; DB09130; DB14487; DB14533; DB14548	Zinc;Copper;Zinc acetate;Zinc chloride;Zinc sulfate, unspecified form	DB14548	Zinc sulfate, unspecified form	DB01593; DB09130; DB14487; DB14533	Zinc;Copper;Zinc acetate;Zinc chloride
P01024.CO3_peptide.98	P01024	No	DB00028; DB01593; DB09130; DB14487; DB14533; DB14548	Human immunoglobulin G;Zinc;Copper;Zinc acetate;Zinc chloride;Zinc sulfate, unspecified form	DB01915; DB14548	S-Hydroxycysteine;Zinc sulfate, unspecified form	DB00028; DB01593; DB06492; DB09130; DB14487; DB14533	Human immunoglobulin G;Zinc;Mirococept;Copper;Zinc acetate;Zinc chloride
P01031.CO5_peptide.16	P01031	No	DB00028; DB01257; DB01593; DB09130; DB11580; DB14487; DB14533; DB14548	Human immunoglobulin G;Eculizumab;Zinc;Copper;Ravulizumab;Zinc acetate;Zinc chloride;Zinc sulfate, unspecified form	DB14548	Zinc sulfate, unspecified form	DB00028; DB01257; DB01593; DB09130; DB11580; DB14487; DB14533	Human immunoglobulin G;Eculizumab;Zinc;Copper;Ravulizumab;Zinc acetate;Zinc chloride
P04196.HRG_peptide.10	P04196	Yes	DB14533; DB14548	Zinc chloride;Zinc sulfate, unspecified form	DB14548	Zinc sulfate, unspecified form	DB14533	Zinc chloride
P02652.APOA2_peptide.8	P02652	No	DB01593; DB09130; DB14487	Zinc;Copper;Zinc acetate	NA	NA	DB01593; DB09130; DB14487	Zinc;Copper;Zinc acetate
P08603.CFAH_peptide.41	P08603	Yes	DB01593; DB09130; DB14487; DB14533; DB14548	Zinc;Copper;Zinc acetate;Zinc chloride;Zinc sulfate, unspecified form	DB14548	Zinc sulfate, unspecified form	DB01593; DB09130; DB14487; DB14533	Zinc;Copper;Zinc acetate;Zinc chloride
P01023.A2MG_peptide.44	P01023	No	DB00102; DB00515; DB00626; DB01593; DB08888; DB12965; DB14487; DB14533; DB14548	Becaplermin;Cisplatin;Bacitracin;Zinc;Ocriplasmin;Silver;Zinc acetate;Zinc chloride;Zinc sulfate, unspecified form	DB14548	Zinc sulfate, unspecified form	DB00102; DB01593; DB12965; DB14487; DB14533	Becaplermin;Zinc;Silver;Zinc acetate;Zinc chloride
P01031.CO5_peptide.17	P01031	No	DB00028; DB01257; DB01593; DB09130; DB11580; DB14487; DB14533; DB14548	Human immunoglobulin G;Eculizumab;Zinc;Copper;Ravulizumab;Zinc acetate;Zinc chloride;Zinc sulfate, unspecified form	DB14548	Zinc sulfate, unspecified form	DB00028; DB01257; DB01593; DB09130; DB11580; DB14487; DB14533	Human immunoglobulin G;Eculizumab;Zinc;Copper;Ravulizumab;Zinc acetate;Zinc chloride
P19827.ITIH1_peptide.12	P19827	No	DB01593; DB14487; DB14533; DB14548	Zinc;Zinc acetate;Zinc chloride;Zinc sulfate, unspecified form	DB14548	Zinc sulfate, unspecified form	DB01593; DB14487; DB14533	Zinc;Zinc acetate;Zinc chloride
P01024.CO3_peptide.99	P01024	No	DB00028; DB01593; DB09130; DB14487; DB14533; DB14548	Human immunoglobulin G;Zinc;Copper;Zinc acetate;Zinc chloride;Zinc sulfate, unspecified form	DB01915; DB14548	S-Hydroxycysteine;Zinc sulfate, unspecified form	DB00028; DB01593; DB06492; DB09130; DB14487; DB14533	Human immunoglobulin G;Zinc;Mirococept;Copper;Zinc acetate;Zinc chloride
P02751.FINC_peptide.46	P02751	No	DB01593; DB08888; DB14487; DB14533; DB14548	Zinc;Ocriplasmin;Zinc acetate;Zinc chloride;Zinc sulfate, unspecified form	DB14548	Zinc sulfate, unspecified form	DB01593; DB06245; DB14487; DB14533	Zinc;Lanoteplase;Zinc acetate;Zinc chloride
P04217.A1BG_peptide.15	P04217	No	DB01593; DB09130; DB14487	Zinc;Copper;Zinc acetate	NA	NA	DB01593; DB09130; DB14487	Zinc;Copper;Zinc acetate
O60500.NPHN_peptide	O60500	No	NA	NA	NA	NA	NA	NA
P00738.HPT_peptide.4	P00738	Yes	DB14533; DB14548	Zinc chloride;Zinc sulfate, unspecified form	DB14548	Zinc sulfate, unspecified form	DB14533	Zinc chloride
P05155.IC1_peptide.13	P05155	No	DB09130	Copper	NA	NA	DB05961; DB09130	PPL-100;Copper
P04275.VWF_peptide.6	P04275	No	DB00025; DB06081; DB09108; DB09329; DB11606; DB11607; DB13998; DB13999	Antihemophilic factor, human recombinant;Caplacizumab;Simoctocog alfa;Antihemophilic Factor (Recombinant), PEGylated;Susoctocog alfa;Efmoroctocog alfa;Lonoctocog alfa;Moroctocog alfa	NA	NA	DB00025; DB05202; DB06081; DB09329; DB11606; DB11607; DB13998	Antihemophilic factor, human recombinant;Egaptivon pegol;Caplacizumab;Antihemophilic Factor (Recombinant), PEGylated;Susoctocog alfa;Efmoroctocog alfa;Lonoctocog alfa
P0DOX2.IGA2_peptide.1	P0DOX2	No	NA	NA	NA	NA	NA	NA
P02751.FINC_peptide.47	P02751	No	DB01593; DB08888; DB14487; DB14533; DB14548	Zinc;Ocriplasmin;Zinc acetate;Zinc chloride;Zinc sulfate, unspecified form	DB14548	Zinc sulfate, unspecified form	DB01593; DB06245; DB14487; DB14533	Zinc;Lanoteplase;Zinc acetate;Zinc chloride
P27169.PON1_peptide.7	P27169	Yes	DB01327; DB01593; DB09130; DB14487; DB14533; DB14548	Cefazolin;Zinc;Copper;Zinc acetate;Zinc chloride;Zinc sulfate, unspecified form	DB14548	Zinc sulfate, unspecified form	DB01593; DB09130; DB14487; DB14533	Zinc;Copper;Zinc acetate;Zinc chloride
P02760.AMBP_peptide.9	P02760	No	NA	NA	NA	NA	NA	NA
P00747.PLMN_peptide.16	P00747	No	DB00009; DB00013; DB00015; DB00029; DB00031; DB00086; DB00302; DB00513; DB06692; DB09130	Alteplase;Urokinase;Reteplase;Anistreplase;Tenecteplase;Streptokinase;Tranexamic acid;Aminocaproic acid;Aprotinin;Copper	DB03709	Bicine	DB00013; DB00015; DB00086; DB00513; DB04925; DB06692; DB09130; DB12831	Urokinase;Reteplase;Streptokinase;Aminocaproic acid;Desmoteplase;Aprotinin;Copper;Gabexate
P00748.FA12_peptide.4	P00748	Yes	DB01593; DB06404; DB06689; DB09228; DB14487	Zinc;Human C1-esterase inhibitor;Ethanolamine oleate;Conestat alfa;Zinc acetate	NA	NA	DB01593; DB09228; DB12598; DB14487	Zinc;Conestat alfa;Nafamostat;Zinc acetate
A0A0B4J1Y9.HV372_peptide	A0A0B4J1Y9	No	NA	NA	NA	NA	NA	NA
Q8NFB2.T185A_peptide	Q8NFB2	No	NA	NA	NA	NA	NA	NA
P00738.HPT_peptide.5	P00738	Yes	DB14533; DB14548	Zinc chloride;Zinc sulfate, unspecified form	DB14548	Zinc sulfate, unspecified form	DB14533	Zinc chloride
P01024.CO3_peptide.100	P01024	No	DB00028; DB01593; DB09130; DB14487; DB14533; DB14548	Human immunoglobulin G;Zinc;Copper;Zinc acetate;Zinc chloride;Zinc sulfate, unspecified form	DB01915; DB14548	S-Hydroxycysteine;Zinc sulfate, unspecified form	DB00028; DB01593; DB06492; DB09130; DB14487; DB14533	Human immunoglobulin G;Zinc;Mirococept;Copper;Zinc acetate;Zinc chloride
P19823.ITIH2_peptide.13	P19823	No	DB01593; DB09130; DB14487; DB14533; DB14548	Zinc;Copper;Zinc acetate;Zinc chloride;Zinc sulfate, unspecified form	DB14548	Zinc sulfate, unspecified form	DB01593; DB09130; DB14487; DB14533	Zinc;Copper;Zinc acetate;Zinc chloride
P20742.PZP_peptide.7	P20742	Yes	DB01593; DB14487; DB14533; DB14548	Zinc;Zinc acetate;Zinc chloride;Zinc sulfate, unspecified form	DB14548	Zinc sulfate, unspecified form	DB01593; DB14487; DB14533	Zinc;Zinc acetate;Zinc chloride
P01859.IGHG2_peptide.4	P01859	Yes	DB15258	Imlifidase	DB02854; DB04688; DB07329; DB07375; DB08323; DB08409; DB08510; DB08547; DB08618	Aetiocholanolone;Methylecgonine;1-[N-4'-NITROBENZYL-N-4'-CARBOXYBUTYLAMINO]METHYLPHOSPHONIC ACID;Etiocholanedione;3-OXO-N-[(3S)-2-OXOPYRROLIDIN-3-YL]DODECANAMIDE;4-NITRO-BENZYLPHOSPHONOBUTANOYL-GLYCINE;5-ALPHA-PREGNANE-3-BETA-OL-HEMISUCCINATE;PROGESTERONE-11-ALPHA-OL-HEMISUCCINATE;3-(HYDROXY-PHENYL-PHOSPHINOYLOXY)-8-METHYL-8-AZA-BICYCLO[3.2.1]OCTANE-2-CARBOXYLIC ACID METHYL ESTER	DB15258	Imlifidase
P01859.IGHG2_peptide.5	P01859	No	DB15258	Imlifidase	DB02854; DB04688; DB07329; DB07375; DB08323; DB08409; DB08510; DB08547; DB08618	Aetiocholanolone;Methylecgonine;1-[N-4'-NITROBENZYL-N-4'-CARBOXYBUTYLAMINO]METHYLPHOSPHONIC ACID;Etiocholanedione;3-OXO-N-[(3S)-2-OXOPYRROLIDIN-3-YL]DODECANAMIDE;4-NITRO-BENZYLPHOSPHONOBUTANOYL-GLYCINE;5-ALPHA-PREGNANE-3-BETA-OL-HEMISUCCINATE;PROGESTERONE-11-ALPHA-OL-HEMISUCCINATE;3-(HYDROXY-PHENYL-PHOSPHINOYLOXY)-8-METHYL-8-AZA-BICYCLO[3.2.1]OCTANE-2-CARBOXYLIC ACID METHYL ESTER	DB15258	Imlifidase
P02747.C1QC_peptide.4	P02747	No	DB00002; DB00110; DB00112; DB01593; DB09130; DB14487; DB14533; DB14548	Cetuximab;Palivizumab;Bevacizumab;Zinc;Copper;Zinc acetate;Zinc chloride;Zinc sulfate, unspecified form	DB14548	Zinc sulfate, unspecified form	DB00110; DB00111; DB00112; DB01593; DB09130; DB14487; DB14533	Palivizumab;Daclizumab;Bevacizumab;Zinc;Copper;Zinc acetate;Zinc chloride
P02790.HEMO_peptide.31	P02790	No	DB14533; DB14548	Zinc chloride;Zinc sulfate, unspecified form	DB14548	Zinc sulfate, unspecified form	DB14533	Zinc chloride
P01024.CO3_peptide.101	P01024	No	DB00028; DB01593; DB09130; DB14487; DB14533; DB14548	Human immunoglobulin G;Zinc;Copper;Zinc acetate;Zinc chloride;Zinc sulfate, unspecified form	DB01915; DB14548	S-Hydroxycysteine;Zinc sulfate, unspecified form	DB00028; DB01593; DB06492; DB09130; DB14487; DB14533	Human immunoglobulin G;Zinc;Mirococept;Copper;Zinc acetate;Zinc chloride
P01024.CO3_peptide.102	P01024	No	DB00028; DB01593; DB09130; DB14487; DB14533; DB14548	Human immunoglobulin G;Zinc;Copper;Zinc acetate;Zinc chloride;Zinc sulfate, unspecified form	DB01915; DB14548	S-Hydroxycysteine;Zinc sulfate, unspecified form	DB00028; DB01593; DB06492; DB09130; DB14487; DB14533	Human immunoglobulin G;Zinc;Mirococept;Copper;Zinc acetate;Zinc chloride
Q6NUM9.RETST_peptide.1	Q6NUM9	No	DB00162	Vitamin A	NA	NA	NA	NA
P29622.KAIN_peptide.8	P29622	No	DB01593; DB09130; DB14487	Zinc;Copper;Zinc acetate	NA	NA	DB01593; DB09130; DB14487	Zinc;Copper;Zinc acetate
P02751.FINC_peptide.48	P02751	No	DB01593; DB08888; DB14487; DB14533; DB14548	Zinc;Ocriplasmin;Zinc acetate;Zinc chloride;Zinc sulfate, unspecified form	DB14548	Zinc sulfate, unspecified form	DB01593; DB06245; DB14487; DB14533	Zinc;Lanoteplase;Zinc acetate;Zinc chloride
P0DOX5.IGG1_peptide.2	P0DOX5	No	NA	NA	NA	NA	NA	NA
P00748.FA12_peptide.5	P00748	Yes	DB01593; DB06404; DB06689; DB09228; DB14487	Zinc;Human C1-esterase inhibitor;Ethanolamine oleate;Conestat alfa;Zinc acetate	NA	NA	DB01593; DB09228; DB12598; DB14487	Zinc;Conestat alfa;Nafamostat;Zinc acetate
O95445.APOM_peptide	O95445	Yes	NA	NA	NA	NA	NA	NA
P02790.HEMO_peptide.32	P02790	No	DB14533; DB14548	Zinc chloride;Zinc sulfate, unspecified form	DB14548	Zinc sulfate, unspecified form	DB14533	Zinc chloride
Q14997.PSME4_peptide	Q14997	No	NA	NA	NA	NA	NA	NA
P00751.CFAB_peptide.19	P00751	No	DB01593; DB14487	Zinc;Zinc acetate	DB02459; DB04491	4-guanidinobenzoic acid;Diisopropylphosphono Group	DB01593; DB06503; DB14487	Zinc;MLN2222;Zinc acetate
P02749.APOH_peptide.9	P02749	Yes	DB09130	Copper	NA	NA	DB05446; DB09130	LJP 1082;Copper
P02751.FINC_peptide.49	P02751	No	DB01593; DB08888; DB14487; DB14533; DB14548	Zinc;Ocriplasmin;Zinc acetate;Zinc chloride;Zinc sulfate, unspecified form	DB14548	Zinc sulfate, unspecified form	DB01593; DB06245; DB14487; DB14533	Zinc;Lanoteplase;Zinc acetate;Zinc chloride
P08603.CFAH_peptide.43	P08603	No	DB01593; DB09130; DB14487; DB14533; DB14548	Zinc;Copper;Zinc acetate;Zinc chloride;Zinc sulfate, unspecified form	DB14548	Zinc sulfate, unspecified form	DB01593; DB09130; DB14487; DB14533	Zinc;Copper;Zinc acetate;Zinc chloride
P04003.C4BPA_peptide.21	P04003	No	DB01593; DB09130; DB14487; DB14533; DB14548	Zinc;Copper;Zinc acetate;Zinc chloride;Zinc sulfate, unspecified form	DB14548	Zinc sulfate, unspecified form	DB01593; DB09130; DB14487; DB14533	Zinc;Copper;Zinc acetate;Zinc chloride
O00748.EST2_peptide	O00748	No	NA	NA	NA	NA	NA	NA
P02649.APOE_peptide.9	P02649	Yes	DB01593; DB09130; DB14487; DB14533; DB14548	Zinc;Copper;Zinc acetate;Zinc chloride;Zinc sulfate, unspecified form	DB14548	Zinc sulfate, unspecified form	DB01593; DB09130; DB14487; DB14533	Zinc;Copper;Zinc acetate;Zinc chloride
Q5VYM1.CI131_peptide	Q5VYM1	Yes	NA	NA	NA	NA	NA	NA
P02760.AMBP_peptide.10	P02760	No	NA	NA	NA	NA	NA	NA
P01860.IGHG3_peptide.2	P01860	Yes	DB15258	Imlifidase	NA	NA	DB15258	Imlifidase
O75636.FCN3_peptide.4	O75636	Yes	DB01593; DB14487	Zinc;Zinc acetate	NA	NA	DB01593; DB14487	Zinc;Zinc acetate
P01024.CO3_peptide.104	P01024	No	DB00028; DB01593; DB09130; DB14487; DB14533; DB14548	Human immunoglobulin G;Zinc;Copper;Zinc acetate;Zinc chloride;Zinc sulfate, unspecified form	DB01915; DB14548	S-Hydroxycysteine;Zinc sulfate, unspecified form	DB00028; DB01593; DB06492; DB09130; DB14487; DB14533	Human immunoglobulin G;Zinc;Mirococept;Copper;Zinc acetate;Zinc chloride
P01023.A2MG_peptide.45	P01023	No	DB00102; DB00515; DB00626; DB01593; DB08888; DB12965; DB14487; DB14533; DB14548	Becaplermin;Cisplatin;Bacitracin;Zinc;Ocriplasmin;Silver;Zinc acetate;Zinc chloride;Zinc sulfate, unspecified form	DB14548	Zinc sulfate, unspecified form	DB00102; DB01593; DB12965; DB14487; DB14533	Becaplermin;Zinc;Silver;Zinc acetate;Zinc chloride
P05546.HEP2_peptide.5	P05546	No	DB00407; DB01593; DB06271; DB09130; DB09258; DB14487; DB14533; DB14548	Ardeparin;Zinc;Sulodexide;Copper;Bemiparin;Zinc acetate;Zinc chloride;Zinc sulfate, unspecified form	DB14548	Zinc sulfate, unspecified form	DB00407; DB01593; DB06271; DB09130; DB09258; DB14487; DB14533	Ardeparin;Zinc;Sulodexide;Copper;Bemiparin;Zinc acetate;Zinc chloride
P02751.FINC_peptide.50	P02751	No	DB01593; DB08888; DB14487; DB14533; DB14548	Zinc;Ocriplasmin;Zinc acetate;Zinc chloride;Zinc sulfate, unspecified form	DB14548	Zinc sulfate, unspecified form	DB01593; DB06245; DB14487; DB14533	Zinc;Lanoteplase;Zinc acetate;Zinc chloride
O75636.FCN3_peptide.5	O75636	Yes	DB01593; DB14487	Zinc;Zinc acetate	NA	NA	DB01593; DB14487	Zinc;Zinc acetate
P36955.PEDF_peptide.2	P36955	Yes	DB09130	Copper	NA	NA	DB09130	Copper
P04114.APOB_peptide.94	P04114	No	DB14533; DB14548	Zinc chloride;Zinc sulfate, unspecified form	DB14548	Zinc sulfate, unspecified form	DB14533	Zinc chloride
P00751.CFAB_peptide.20	P00751	No	DB01593; DB14487	Zinc;Zinc acetate	DB02459; DB04491	4-guanidinobenzoic acid;Diisopropylphosphono Group	DB01593; DB06503; DB14487	Zinc;MLN2222;Zinc acetate
Q14624.ITIH4_peptide.29	Q14624	No	DB01593; DB14487; DB14533; DB14548	Zinc;Zinc acetate;Zinc chloride;Zinc sulfate, unspecified form	DB14548	Zinc sulfate, unspecified form	DB01593; DB14487; DB14533	Zinc;Zinc acetate;Zinc chloride
P04003.C4BPA_peptide.22	P04003	No	DB01593; DB09130; DB14487; DB14533; DB14548	Zinc;Copper;Zinc acetate;Zinc chloride;Zinc sulfate, unspecified form	DB14548	Zinc sulfate, unspecified form	DB01593; DB09130; DB14487; DB14533	Zinc;Copper;Zinc acetate;Zinc chloride
Q86Z02.HIPK1_peptide	Q86Z02	No	NA	NA	NA	NA	NA	NA
P04196.HRG_peptide.12	P04196	Yes	DB14533; DB14548	Zinc chloride;Zinc sulfate, unspecified form	DB14548	Zinc sulfate, unspecified form	DB14533	Zinc chloride
P02787.TRFE_peptide.40	P02787	Yes	DB00515; DB00677; DB01370; DB01592; DB01593; DB06757; DB09130; DB14487; DB14488; DB14489; DB14490; DB14491; DB14501; DB14517; DB14518; DB14533; DB14548	Cisplatin;Isoflurophate;Aluminium;Iron;Zinc;Manganese;Copper;Zinc acetate;Ferrous gluconate;Ferrous succinate;Ferrous ascorbate;Ferrous fumarate;Ferrous glycine sulfate;Aluminium phosphate;Aluminum acetate;Zinc chloride;Zinc sulfate, unspecified form	DB14548	Zinc sulfate, unspecified form	DB00677; DB01370; DB01593; DB09130; DB14487; DB14517; DB14518; DB14533	Isoflurophate;Aluminium;Zinc;Copper;Zinc acetate;Aluminium phosphate;Aluminum acetate;Zinc chloride
P00450.CERU_peptide.33	P00450	No	DB01592; DB01593; DB12965; DB14487; DB14488; DB14489; DB14490; DB14491; DB14501; DB14533; DB14548	Iron;Zinc;Silver;Zinc acetate;Ferrous gluconate;Ferrous succinate;Ferrous ascorbate;Ferrous fumarate;Ferrous glycine sulfate;Zinc chloride;Zinc sulfate, unspecified form	DB14548	Zinc sulfate, unspecified form	DB01593; DB12965; DB14487; DB14533	Zinc;Silver;Zinc acetate;Zinc chloride
P06276.CHLE_peptide.2	P06276	No	DB00122; DB00382; DB00449; DB00545; DB00674; DB00677; DB00733; DB00772; DB00843; DB00941; DB00944; DB00989; DB01010; DB01057; DB01221; DB01226; DB14006	Choline;Tacrine;Dipivefrin;Pyridostigmine;Galantamine;Isoflurophate;Pralidoxime;Malathion;Donepezil;Hexafluronium;Demecarium;Rivastigmine;Edrophonium;Echothiophate;Ketamine;Mivacurium;Choline salicylate	DB02811; DB02845; DB03568; DB03672; DB03814; DB03822; DB04250; DB07681; DB07940; DB08200; DB08201; DB08658	Diethyl phosphonate;Methylphosphinic Acid;Butyric Acid;9-N-Phenylmethylamino-Tacrine;2-(N-morpholino)ethanesulfonic acid;Ethyl dihydrogen phosphate;Butyrylthiocholine;DODECANESULFONATE ION;9-(3-IODOBENZYLAMINO)-1,2,3,4-TETRAHYDROACRIDINE;(1R)-menthyl hexyl phosphonate group;(1S)-menthyl hexyl phosphonate group;Ethyl hydrogen diethylamidophosphate	DB00382; DB00545; DB00677; DB00772; DB00989; DB03568; DB04892	Tacrine;Pyridostigmine;Isoflurophate;Malathion;Rivastigmine;Butyric Acid;Phenserine
P01876.IGHA1_peptide.9	P01876	No	DB01593; DB14487	Zinc;Zinc acetate	NA	NA	DB01593; DB14487	Zinc;Zinc acetate
P02790.HEMO_peptide.33	P02790	No	DB14533; DB14548	Zinc chloride;Zinc sulfate, unspecified form	DB14548	Zinc sulfate, unspecified form	DB14533	Zinc chloride
P02751.FINC_peptide.51	P02751	No	DB01593; DB08888; DB14487; DB14533; DB14548	Zinc;Ocriplasmin;Zinc acetate;Zinc chloride;Zinc sulfate, unspecified form	DB14548	Zinc sulfate, unspecified form	DB01593; DB06245; DB14487; DB14533	Zinc;Lanoteplase;Zinc acetate;Zinc chloride
Q16880.CGT_peptide	Q16880	No	NA	NA	NA	NA	NA	NA
P07357.CO8A_peptide.6	P07357	No	DB01593; DB14487	Zinc;Zinc acetate	NA	NA	DB01593; DB14487	Zinc;Zinc acetate
P01042.KNG1_peptide.10	P01042	No	DB01593; DB09130; DB14487; DB14533; DB14548	Zinc;Copper;Zinc acetate;Zinc chloride;Zinc sulfate, unspecified form	DB14548	Zinc sulfate, unspecified form	DB01593; DB09130; DB14487; DB14533	Zinc;Copper;Zinc acetate;Zinc chloride
P00450.CERU_peptide.34	P00450	No	DB01592; DB01593; DB12965; DB14487; DB14488; DB14489; DB14490; DB14491; DB14501; DB14533; DB14548	Iron;Zinc;Silver;Zinc acetate;Ferrous gluconate;Ferrous succinate;Ferrous ascorbate;Ferrous fumarate;Ferrous glycine sulfate;Zinc chloride;Zinc sulfate, unspecified form	DB14548	Zinc sulfate, unspecified form	DB01593; DB12965; DB14487; DB14533	Zinc;Silver;Zinc acetate;Zinc chloride
P01023.A2MG_peptide.46	P01023	No	DB00102; DB00515; DB00626; DB01593; DB08888; DB12965; DB14487; DB14533; DB14548	Becaplermin;Cisplatin;Bacitracin;Zinc;Ocriplasmin;Silver;Zinc acetate;Zinc chloride;Zinc sulfate, unspecified form	DB14548	Zinc sulfate, unspecified form	DB00102; DB01593; DB12965; DB14487; DB14533	Becaplermin;Zinc;Silver;Zinc acetate;Zinc chloride
P04003.C4BPA_peptide.23	P04003	No	DB01593; DB09130; DB14487; DB14533; DB14548	Zinc;Copper;Zinc acetate;Zinc chloride;Zinc sulfate, unspecified form	DB14548	Zinc sulfate, unspecified form	DB01593; DB09130; DB14487; DB14533	Zinc;Copper;Zinc acetate;Zinc chloride
P01024.CO3_peptide.106	P01024	No	DB00028; DB01593; DB09130; DB14487; DB14533; DB14548	Human immunoglobulin G;Zinc;Copper;Zinc acetate;Zinc chloride;Zinc sulfate, unspecified form	DB01915; DB14548	S-Hydroxycysteine;Zinc sulfate, unspecified form	DB00028; DB01593; DB06492; DB09130; DB14487; DB14533	Human immunoglobulin G;Zinc;Mirococept;Copper;Zinc acetate;Zinc chloride
Q9NQC8.IFT46_peptide	Q9NQC8	No	NA	NA	NA	NA	NA	NA
P00736.C1R_peptide.9	P00736	No	DB00110; DB01593; DB06404; DB09228; DB14487; DB14533; DB14548	Palivizumab;Zinc;Human C1-esterase inhibitor;Conestat alfa;Zinc acetate;Zinc chloride;Zinc sulfate, unspecified form	DB14548	Zinc sulfate, unspecified form	DB00110; DB00111; DB01593; DB09228; DB14487; DB14533	Palivizumab;Daclizumab;Zinc;Conestat alfa;Zinc acetate;Zinc chloride
P00736.C1R_peptide.10	P00736	No	DB00110; DB01593; DB06404; DB09228; DB14487; DB14533; DB14548	Palivizumab;Zinc;Human C1-esterase inhibitor;Conestat alfa;Zinc acetate;Zinc chloride;Zinc sulfate, unspecified form	DB14548	Zinc sulfate, unspecified form	DB00110; DB00111; DB01593; DB09228; DB14487; DB14533	Palivizumab;Daclizumab;Zinc;Conestat alfa;Zinc acetate;Zinc chloride
P01024.CO3_peptide.107	P01024	No	DB00028; DB01593; DB09130; DB14487; DB14533; DB14548	Human immunoglobulin G;Zinc;Copper;Zinc acetate;Zinc chloride;Zinc sulfate, unspecified form	DB01915; DB14548	S-Hydroxycysteine;Zinc sulfate, unspecified form	DB00028; DB01593; DB06492; DB09130; DB14487; DB14533	Human immunoglobulin G;Zinc;Mirococept;Copper;Zinc acetate;Zinc chloride
P01024.CO3_peptide.108	P01024	No	DB00028; DB01593; DB09130; DB14487; DB14533; DB14548	Human immunoglobulin G;Zinc;Copper;Zinc acetate;Zinc chloride;Zinc sulfate, unspecified form	DB01915; DB14548	S-Hydroxycysteine;Zinc sulfate, unspecified form	DB00028; DB01593; DB06492; DB09130; DB14487; DB14533	Human immunoglobulin G;Zinc;Mirococept;Copper;Zinc acetate;Zinc chloride
P02763.A1AG1_peptide.1	P02763	No	DB00276; DB00281; DB00396; DB00975	Amsacrine;Lidocaine;Progesterone;Dipyridamole	NA	NA	DB00276	Amsacrine
P00738.HPT_peptide.6	P00738	Yes	DB14533; DB14548	Zinc chloride;Zinc sulfate, unspecified form	DB14548	Zinc sulfate, unspecified form	DB14533	Zinc chloride
P22352.GPX3_peptide.2	P22352	No	DB00143	Glutathione	DB03310	Glutathione disulfide	DB00143	Glutathione
P02647.APOA1_peptide.30	P02647	No	DB01593; DB09130; DB14487; DB14533; DB14548	Zinc;Copper;Zinc acetate;Zinc chloride;Zinc sulfate, unspecified form	DB14548	Zinc sulfate, unspecified form	DB01593; DB09130; DB14487; DB14533	Zinc;Copper;Zinc acetate;Zinc chloride
P27169.PON1_peptide.8	P27169	Yes	DB01327; DB01593; DB09130; DB14487; DB14533; DB14548	Cefazolin;Zinc;Copper;Zinc acetate;Zinc chloride;Zinc sulfate, unspecified form	DB14548	Zinc sulfate, unspecified form	DB01593; DB09130; DB14487; DB14533	Zinc;Copper;Zinc acetate;Zinc chloride
P02753.RET4_peptide.2	P02753	No	DB00755	Tretinoin	NA	NA	DB00755	Tretinoin
P02790.HEMO_peptide.34	P02790	No	DB14533; DB14548	Zinc chloride;Zinc sulfate, unspecified form	DB14548	Zinc sulfate, unspecified form	DB14533	Zinc chloride
P01024.CO3_peptide.109	P01024	No	DB00028; DB01593; DB09130; DB14487; DB14533; DB14548	Human immunoglobulin G;Zinc;Copper;Zinc acetate;Zinc chloride;Zinc sulfate, unspecified form	DB01915; DB14548	S-Hydroxycysteine;Zinc sulfate, unspecified form	DB00028; DB01593; DB06492; DB09130; DB14487; DB14533	Human immunoglobulin G;Zinc;Mirococept;Copper;Zinc acetate;Zinc chloride
