# Supplementary material for: Genome-wide genotype-serum proteome mapping provides insights into the cross-ancestry differences in cardiometabolic disease susceptibility
Source: Nat Commun. 2023 Feb 16;14:896. doi: 10.1038/s41467-023-36491-3 (PMC9935862; doi:10.1038/s41467-023-36491-3)
Supplement: Supplementary file 15 — Supplementary Data 14 [file 41467_2023_36491_MOESM15_ESM.xlsx]

## Sheet: Sheet1
Supplementary Data 14 Cross-ancestry analysis for cardiometabolic disease susceptibility
Step-1												Step-2
Exposure	Outcome	Outcome_GNHS ID	Outcome_SOMAmer ID	Beta_EUR	SE_EUR	P_EUR	nsnp_EUR	Beta_EAS	SE_EAS	P_EAS	nsnp_EAS	Exposure_GNHS ID	Exposure_SOMAmer ID	Outcome	Beta_EUR	SE_EUR	P_EUR	nsnp_EUR	Beta_EAS	SE_EAS	P_EAS	nsnp_EAS	Indirect effect_EUR	SE_Indirect effect_EUR	P_Indirect effect_EUR(two-side)	Indirect effect_EAS	SE_Indirect effect_EAS	P_Indirect effect_EAS (two-side)
Body mass index (kg/m2)	FCN3	O75636.FCN3	5462_62	0.0306537	0.00416267	1.79e-13	1158	-0.0150765	0.0393507	0.701623	69	O75636.FCN3_peptide.2	5462_62	Type 2 diabetes	0.0942727	0.0374217	0.0117623	5	-0.0206773	0.0177502	0.244058	1	0.00288981	0.00120233	0.0162389	0.000311741	0.000495772	0.52948
Body mass index (kg/m2)	APOM	O95445.APOM	10445_20	-0.019167	0.00416372	4.16e-06	1162	-0.0370973	0.0388432	0.33955	68	O95445.APOM	SeqId_10445_20	Type 2 diabetes	-0.058469	0.0333151	0.0792544	2	-0.0583865	0.0323509	0.0711076	1	0.00112068	0.000669158	0.0939823	0.00216598	0.00223712	0.332943
Body mass index (kg/m2)	F2	P00734.THRB	4157_2	-0.00477501	0.00423312	0.259314	1163	-0.025158	0.0391477	0.520455	69	P00734.THRB_peptide.11	5316_54	Type 2 diabetes	-0.0133883	0.0803432	0.867655	1	0.0192457	0.00919447	0.0363334	4	6.39e-05	0.000186337	0.731536	-0.000484183	0.00070114	0.489838
Body mass index (kg/m2)	HP	P00738.HPT	7905_30	0.0349398	0.00379436	3.31e-20	1160	-0.00231797	0.0391952	0.952841	68	P00738.HPT_peptide	SeqId_7905_30	Type 2 diabetes	-0.0411151	0.0127931	0.00130969	1	-0.0290597	0.0160641	0.0704527	3	-0.00143655	0.000470935	0.00228517	6.74e-05	0.000949878	0.943466
Body mass index (kg/m2)	CFB	P00751.CFAB	4129_72	0.0640981	0.00418923	7.56e-53	1165	-0.051036	0.039162	0.192506	69	P00751.CFAB	4129_72	Type 2 diabetes	0.35	0.157919	0.0266696	1	-0.0150091	0.0264828	0.570886	1	0.0224343	0.0102065	0.0279465	0.000766004	0.0010472	0.464488
Body mass index (kg/m2)	SERPINA1	P01009.A1AT	3580_25	-0.00353087	0.00415055	0.394936	1161	-0.0761921	0.0399258	0.0563472	69	P01009.A1AT_peptide.12	SeqId_3580_25	Type 2 diabetes	-0.113463	0.0801666	0.156968	1	0.0173746	0.0307051	0.571493	1	0.000400623	0.00043725	0.359544	-0.00132381	0.00210986	0.530372
Body mass index (kg/m2)	KNG1	P01042.KNG1	7784_1	0.0396393	0.00408432	2.86e-22	1165	-0.0219526	0.0392739	0.576188	68	P01042.KNG1_peptide.9	19631_13	Type 2 diabetes	0.0253046	0.0135104	0.0610727	2	0.0318483	0.0416626	0.444609	1	0.00100306	0.000542626	0.0645267	-0.000699153	NA	NA
Body mass index (kg/m2)	APOA1	P02647.APOA1	2750_3	0.00172865	0.00410173	0.67343	1168	-0.0403178	0.0416383	0.332902	68	P02647.APOA1_peptide.5	2750_3	Type 2 diabetes	0.0509045	0.0450822	0.258835	1	0.0326875	0.0172353	0.0578878	1	8.8e-05	0.000124401	0.479345	-0.00131789	0.00134919	0.328668
Body mass index (kg/m2)	APOE	P02649.APOE	2418_55	0.0215378	0.00414089	1.98e-07	1166	0.0323164	0.0379996	0.395081	69	P02649.APOE_peptide.8	2418_55	Type 2 diabetes	0.134684	0.0570493	0.018234	2	-0.00760418	0.0269866	0.778115	1	0.0029008	0.00132853	0.0290011	-0.00024574	NA	NA
Body mass index (kg/m2)	APOA2	P02652.APOA2	7127_3	0.0312399	0.00414848	5.06e-14	1163	-0.071039	0.0386325	0.0659384	68	P02652.APOA2_peptide.7	7127_3	Type 2 diabetes	0.690058	0.187908	0.000240361	1	-0.0970868	0.0425713	0.022574	1	0.0215573	0.00648436	0.000885726	0.00689695	0.00452867	0.127771
Body mass index (kg/m2)	APOC1	P02654.APOC1	15364_101	-0.0130755	0.00414374	0.00160228	1168	-0.0530528	0.0387543	0.171014	69	P02654.APOC1_peptide	15364_101	Type 2 diabetes	-0.068368	0.060111	0.255386	3	-0.0271505	0.0574637	0.636584	1	0.000893946	0.000797485	0.262306	0.00144041	0.00233276	0.536925
Body mass index (kg/m2)	AHSG	P02765.FETUA	3581_53	0.0256898	0.00419685	9.29e-10	1165	-0.0214589	0.0400421	0.592022	68	P02765.FETUA	3581_53_AHSG	Type 2 diabetes	0.0647422	0.0247222	0.00882422	1	-0.0375575	0.0230131	0.102678	1	0.00166321	0.000682954	0.0148784	0.000805943	0.00128701	0.531174
Body mass index (kg/m2)	GC	P02774.VTDB	15589_1	-0.00345803	0.00409892	0.398867	1169	-0.0188145	0.0384983	0.625047	69	P02774.VTDB_peptide.10	15589_1	Type 2 diabetes	-0.099734	0.106953	0.351079	1	-0.00519901	0.00885248	0.557006	5	0.000344883	0.000334242	0.302149	9.78e-05	NA	NA
Body mass index (kg/m2)	PF4	P02776.PLF4	2697_7	0.0134414	0.00411862	0.00110021	1171	-0.0197267	0.0364675	0.58855	69	P02776.PLF4_peptide	SeqId_2697_7	Type 2 diabetes	-0.138702	0.0904095	0.124991	1	-0.00612041	0.0441779	0.889814	1	-0.00186435	0.00129014	0.148438	0.000120735	NA	NA
Body mass index (kg/m2)	TF	P02787.TRFE	4162_54	0.0114203	0.00388696	0.00330215	1174	-0.0522716	0.039359	0.184154	69	P02787.TRFE_peptide.15	4162_54	Type 2 diabetes	-0.015162	0.0572178	0.79102	1	-0.0713983	0.0456	0.117406	1	-0.000173155	0.000617252	0.779075	0.0037321	0.00321828	0.246188
Body mass index (kg/m2)	KLKB1	P03952.KLKB1	4152_58	0.0202966	0.00417565	1.17e-06	1167	-0.00304375	0.0381491	0.936408	69	P03952.KLKB1	4152_58	Type 2 diabetes	0.0214783	0.0147254	0.144678	2	-0.064877	0.0434903	0.135762	1	0.000435936	0.000305924	0.154162	0.000197469	0.00184132	0.914596
Body mass index (kg/m2)	C4BPA	P04003.C4BPA	9449_150	0.0408166	0.00418349	1.73e-22	1164	0.0209008	0.0393382	0.595203	68	P04003.C4BPA_peptide.6	9449_150	Type 2 diabetes	-0.968481	0.161069	1.82e-09	1	0.0316422	0.0281601	0.26116	1	-0.0395301	0.00769304	2.77e-07	0.000661347	0.000817716	0.418645
Body mass index (kg/m2)	APOB	P04114.APOB	2797_56	-0.0067076	0.00422507	0.112383	1172	-0.0388218	0.0386955	0.315733	69	P04114.APOB_peptide.85	2797_56	Type 2 diabetes	-0.0371475	0.0386493	0.336481	3	-0.0583174	0.0456699	0.201626	1	0.000249171	0.000255295	0.329059	0.00226399	0.00226114	0.316702
Body mass index (kg/m2)	HRG	P04196.HRG	4996_66	0.0231612	0.00411665	1.84e-08	1171	-0.0555932	0.0389977	0.153998	69	P04196.HRG_peptide.5	SeqId_4996_66	Type 2 diabetes	-0.00987748	0.00841801	0.240646	1	0.0125779	0.0153797	0.413458	1	-0.000228774	0.000196128	0.243431	-0.000699246	0.000782246	0.371378
Body mass index (kg/m2)	VWF	P04275.VWF	3050_7	0.0182281	0.00403421	6.23e-06	1173	-0.0464478	0.0379095	0.220489	69	P04275.VWF_peptide	3050_7	Type 2 diabetes	0.113821	0.161638	0.481325	1	0.144503	0.026627	5.73e-08	1	0.00207474	0.00290975	0.475827	-0.00671185	0.00552445	0.224391
Body mass index (kg/m2)	CFI	P05156.CFAI	2567_5	0.0667257	0.00411486	3.9e-59	1172	0.00613157	0.0406431	0.880083	68	P05156.CFAI	2567_5_CFI	Type 2 diabetes	-0.0546559	0.0405637	0.177849	1	-0.0121451	0.0348034	0.727117	1	-0.00364695	0.00271083	0.17852	-7.45e-05	NA	NA
Body mass index (kg/m2)	F13B	P05160.F13B	5658_64	0.0429239	0.00408781	8.6e-26	1164	-0.0231479	0.038693	0.549676	69	P05160.F13B	5658_64	Type 2 diabetes	0.0252905	0.0226571	0.264324	3	-0.059404	0.043543	0.172485	1	0.00108557	0.000973615	0.264857	0.00137508	0.00186025	0.459792
Body mass index (kg/m2)	SERPIND1	P05546.HEP2	3316_58	0.0453952	0.00415407	8.48e-28	1159	-0.037496	0.0390489	0.336939	68	P05546.HEP2	SeqId_3316_58	Type 2 diabetes	-0.0643626	0.0242148	0.00786077	1	-0.155155	0.0434087	0.000351169	1	-0.00292175	0.0011268	0.00951545	0.00581769	0.00604012	0.33546
Body mass index (kg/m2)	APOA4	P06727.APOA4	17685_9	0.0109011	0.00412536	0.0082309	1170	-0.0226922	0.0406837	0.577001	69	P06727.APOA4_peptide.23	17685_9	Type 2 diabetes	0.741877	0.194552	0.000137146	1	0.0131556	0.0114513	0.250626	5	0.00808727	0.003636	0.0261333	-0.00029853	0.000370052	0.419826
Body mass index (kg/m2)	CFH	P08603.CFAH	4159_130	0.0652256	0.00406411	5.79e-58	1167	-0.0232355	0.0392903	0.554266	69	P08603.CFAH_peptide.41	4159_130	Type 2 diabetes	-0.0726744	0.037902	0.0551835	1	0.0855802	0.0286347	0.00280179	1	-0.00474023	0.00248499	0.0564502	-0.0019885	0.00323777	0.539111
Body mass index (kg/m2)	SERPINF2	P08697.A2AP	3024_18	0.0207894	0.00413746	5.04e-07	1169	-0.0459836	0.0387411	0.235248	68	P08697.A2AP_peptide.4	3024_18	Type 2 diabetes	0.910683	0.193556	2.54e-06	1	-0.0159336	0.0171078	0.351664	1	0.0189326	0.00545415	0.000518097	0.000732684	0.000748754	0.327808
Body mass index (kg/m2)	SAA1	P0DJI8.SAA1	15515_2	0.0586394	0.00410739	3.06e-46	1163	0.0321708	0.0311047	0.301008	69	P0DJI8.SAA1_peptide.1	15515_2	Type 2 diabetes	-0.0164533	0.0172216	0.339382	3	-0.00568065	0.0243245	0.815345	1	-0.000964812	0.00100965	0.339278	-0.000182751	0.000266711	0.493216
Body mass index (kg/m2)	C7	P10643.CO7	2888_49	-0.0202175	0.00415962	1.17e-06	1173	-0.058117	0.0391197	0.137379	69	P10643.CO7_peptide.6	2888_49	Type 2 diabetes	-0.155431	0.151943	0.30633	1	0.105493	0.0382465	0.00581139	1	0.00314243	0.00307493	0.306804	-0.00613094	0.00444219	0.167537
Body mass index (kg/m2)	F5	P12259.FA5	4906_35	0.0144852	0.00403167	0.000327075	1174	-0.0766565	0.0385247	0.0466126	68	P12259.FA5_peptide	SeqId_4906_35	Type 2 diabetes	-0.0011383	0.0489574	0.98145	1	-0.0397183	0.047537	0.403423	1	-1.65e-05	0.000681151	0.980688	0.00304467	0.00350234	0.38467
Body mass index (kg/m2)	CPN1	P15169.CBPN	7142_5	0.0281779	0.00401965	2.38e-12	1167	-0.0234738	0.0384618	0.541653	69	P15169.CBPN_peptide	7142_5	Type 2 diabetes	-0.0469337	0.0501286	0.349137	1	0.098595	0.0446734	0.0273129	1	-0.00132249	0.00141074	0.34853	-0.0023144	0.00353945	0.513185
Body mass index (kg/m2)	PZP	P20742.PZP	6580_29	0.0376078	0.00390529	5.98e-22	1163	-0.0259065	0.0343642	0.45092	69	P20742.PZP_peptide	6580_29	Type 2 diabetes	0.497577	0.168819	0.00320469	1	-0.0482561	0.0362962	0.18368	1	0.0187128	0.00660681	0.00462079	0.00125015	0.00144165	0.385851
Body mass index (kg/m2)	PON1	P27169.PON1	4261_55	0.0340562	0.00401055	2.04e-17	1162	-0.00854427	0.0388524	0.825937	69	P27169.PON1_peptide	4261_55	Type 2 diabetes	-0.107143	0.15768	0.496824	1	-0.083102	0.0299838	0.00557873	1	-0.00364888	0.0053499	0.495209	0.000710046	0.00302211	0.814247
Body mass index (kg/m2)	SERPINA4	P29622.KAIN	3449_58	0.00433591	0.00418232	0.299864	1167	-0.00516015	0.0397845	0.896802	69	P29622.KAIN_peptide.5	3449_58	Type 2 diabetes	0.0233163	0.0214677	0.27743	2	-0.0452032	0.0370924	0.222971	1	0.000101097	0.00010056	0.314733	0.000233255	0.00104553	0.823459
Body mass index (kg/m2)	SAA4	P35542.SAA4	15516_12	0.03819	0.00449315	1.9e-17	1170	-0.00164096	0.0387927	0.966259	69	P35542.SAA4_peptide.2	SeqId_15516_12	Type 2 diabetes	-0.0222451	0.0115408	0.0539142	1	-0.0215302	0.0366199	0.556574	1	-0.00084954	0.00044895	0.0584531	3.53e-05	NA	NA
Body mass index (kg/m2)	GCK	P35557.HXK4	12960_9	0.0418804	0.00404971	4.57e-25	1165	-0.0248657	0.0345957	0.472295	68	P35557.HXK4	SeqId_12960_9	Type 2 diabetes	-0.0531136	0.049046	0.278838	1	-0.0128043	0.0149887	0.392957	1	-0.00222442	0.00205572	0.279225	0.000318388	0.000257383	0.216079
Body mass index (kg/m2)	SERPINF1	P36955.PEDF	9211_19	0.0600099	0.00417983	9.63e-47	1170	0.0245427	0.0392448	0.531724	68	P36955.PEDF_peptide.2	9211_19	Type 2 diabetes	0.000350754	0.0291298	0.990393	1	0.043469	0.0351687	0.216453	1	2.1e-05	0.00174383	0.990369	0.00106685	0.00132298	0.420015
Body mass index (kg/m2)	CFHR2	P36980.FHR2	15584_9	0.023108	0.00316978	3.1e-13	1161	-0.0131248	0.0357523	0.713543	69	P36980.FHR2_peptide	SeqId_15584_9	Type 2 diabetes	0.00182219	0.00897506	0.839113	1	-0.013091	0.0113626	0.249273	5	4.21e-05	0.000205516	0.837662	0.000171817	0.000276162	0.533837
Body mass index (kg/m2)	CFHR1	Q03591.FHR1	15468_14	0.061174	0.00382223	1.18e-57	1163	0.0461756	0.0393047	0.240071	69	Q03591.FHR1_peptide.3	15468_14	Type 2 diabetes	0.0498084	0.099736	0.617496	1	-0.0311158	0.0183944	0.0907245	1	0.00304698	0.0060923	0.61698	-0.00143679	0.00130171	0.269692
Body mass index (kg/m2)	ITIH3	Q06033.ITIH3	7145_1	0.0103357	0.00390321	0.00809708	1155	-0.0309533	0.0391247	0.428859	69	Q06033.ITIH3_peptide.4	SeqId_7145_1	Type 2 diabetes	0.0142399	0.0135684	0.293951	1	0.175536	0.0559119	0.00169227	1	0.000147179	0.00014125	0.297421	-0.00543342	0.0067362	0.419897
Body mass index (kg/m2)	ECM1	Q16610.ECM1	3366_51	0.013428	0.00380542	0.000417702	1157	0.00321376	0.0372918	0.931324	69	Q16610.ECM1_peptide	3366_51	Type 2 diabetes	0.0211152	0.0119393	0.07697	1	0.00531724	0.0237977	0.823197	1	0.000283535	0.000173479	0.102174	1.71e-05	NA	NA
Body mass index (kg/m2)	CPB2	Q96IY4.CBPB2	3518_54	0.0240556	0.00406497	3.26e-09	1164	-0.048101	0.039396	0.222101	69	Q96IY4.CBPB2_peptide	SeqId_3518_54	Type 2 diabetes	0.000902411	0.010875	0.933867	1	0.0299443	0.0360363	0.406003	1	2.17e-05	0.000257869	0.932911	-0.00144035	0.00154297	0.350566
Body mass index (kg/m2)	FCN3	O75636.FCN3	5462_62	0.0306537	0.00416267	1.79e-13	1158	-0.0150765	0.0393507	0.701623	69	O75636.FCN3_peptide.3	5462_62	Coronary artery disease	0.070371	0.0349594	0.0441216	8	0.07	0.043	0.102	1	0.00215713	0.00110138	0.0501625	-0.00105536	0.00226819	0.641727
Body mass index (kg/m2)	APOM	O95445.APOM	10445_20	-0.019167	0.00416372	4.16e-06	1162	-0.0370973	0.0388432	0.33955	68	O95445.APOM	10445_20	Coronary artery disease	-0.108377	0.0457067	0.0177336	3	-0.011	0.052	0.83	1	0.00207726	0.000966898	0.0316838	0.00040807	NA	NA
Body mass index (kg/m2)	HP	P00738.HPT	7905_30	0.0349398	0.00379436	3.31e-20	1160	-0.00231797	0.0391952	0.952841	68	P00738.HPT_peptide.2	SeqId_7905_30	Coronary artery disease	-0.0287042	0.0137442	0.0367569	1	-0.141	0.025	2.01e-08	2	-0.00100292	0.000489646	0.0405353	0.000326834	0.00543927	0.952086
Body mass index (kg/m2)	CFB	P00751.CFAB	4129_72	0.0640981	0.00418923	7.56e-53	1165	-0.051036	0.039162	0.192506	69	P00751.CFAB	4129_72	Coronary artery disease	0.678704	0.188104	0.000308406	1	0.086	0.04	0.0296	1	0.0435036	0.0123627	0.000433281	-0.0043891	0.00361339	0.22449
Body mass index (kg/m2)	SERPINA1	P01009.A1AT	3580_25	-0.00353087	0.00415055	0.394936	1161	-0.0761921	0.0399258	0.0563472	69	P01009.A1AT_peptide.15	3580_25	Coronary artery disease	0.000284939	0.0235445	0.990344	4	0.03	0.014	0.0334	1	-1.00608e-06	NA	NA	-0.00228576	0.00150335	0.128398
Body mass index (kg/m2)	KNG1	P01042.KNG1	7784_1	0.0396393	0.00408432	2.86e-22	1165	-0.0219526	0.0392739	0.576188	68	P01042.KNG1_peptide	SeqId_19631_13	Coronary artery disease	-0.0501076	0.0128226	9.31566e-05	3	-0.112	0.054	0.0396	1	-0.00198623	0.000545425	0.000270929	0.00245869	0.00403186	0.541984
Body mass index (kg/m2)	APOA1	P02647.APOA1	2750_3	0.00172865	0.00410173	0.67343	1168	-0.0403178	0.0416383	0.332902	68	P02647.APOA1_peptide.5	SeqId_2750_3	Coronary artery disease	0.0134695	0.027261	0.621241	1	-0.042	0.023	0.0702	1	2.32841e-05	NA	NA	0.00169335	0.00173236	0.328332
Body mass index (kg/m2)	APOE	P02649.APOE	2418_55	0.0215378	0.00414089	1.98e-07	1166	0.0323164	0.0379996	0.395081	69	P02649.APOE_peptide.8	2418_55	Coronary artery disease	0.225919	0.0533361	2.27786e-05	3	-0.324	0.052	6.45e-10	1	0.0048658	0.00146492	0.00089523	-0.0104705	0.0122679	0.393389
Body mass index (kg/m2)	APOA2	P02652.APOA2	7127_3	0.0312399	0.00414848	5.06e-14	1163	-0.071039	0.0386325	0.0659384	68	P02652.APOA2_peptide.7	7127_3	Coronary artery disease	-0.0992169	0.0800762	0.215334	3	-0.072	0.057	0.206	1	-0.00309953	0.00251335	0.217492	0.00511481	0.00439137	0.244124
Body mass index (kg/m2)	KLKB1	P03952.KLKB1	4152_58	0.0202966	0.00417565	1.17e-06	1167	-0.00304375	0.0381491	0.936408	69	P03952.KLKB1	4152_58	Coronary artery disease	-0.0286102	0.0153531	0.0623937	3	-0.058	0.061	0.345	1	-0.00058069	0.000327516	0.0762265	0.000176538	NA	NA
Body mass index (kg/m2)	C4BPA	P04003.C4BPA	9449_150	0.0408166	0.00418349	1.73e-22	1164	0.0209008	0.0393382	0.595203	68	P04003.C4BPA_peptide.11	9449_150	Coronary artery disease	0.260458	0.126348	0.0392611	1	-0.051	0.025	0.0442	1	0.010631	0.00524438	0.0426497	-0.00106594	0.00182507	0.559183
Body mass index (kg/m2)	APOB	P04114.APOB	2797_56	-0.0067076	0.00422507	0.112383	1172	-0.0388218	0.0386955	0.315733	69	P04114.APOB_peptide.19	SeqId_2797_56	Coronary artery disease	0.530795	0.0449046	3.05901e-32	4	0.475	0.088	7.16e-08	1	-0.00356036	0.00225481	0.114335	-0.0184404	0.0183824	0.315788
Body mass index (kg/m2)	HRG	P04196.HRG	4996_66	0.0231612	0.00411665	1.84e-08	1171	-0.0555932	0.0389977	0.153998	69	P04196.HRG_peptide.1	SeqId_4996_66	Coronary artery disease	0.00386551	0.00813473	0.634654	1	-0.04	0.056	0.473	1	8.95299e-05	0.000186092	0.630441	0.00222373	0.00271222	0.412278
Body mass index (kg/m2)	CFI	P05156.CFAI	2567_5	0.0667257	0.00411486	3.9e-59	1172	0.00613157	0.0406431	0.880083	68	P05156.CFAI_peptide	SeqId_2567_5	Coronary artery disease	0.00483749	0.0316494	0.87852	1	-0.087	0.053	0.101	1	0.000322785	0.0021079	0.878295	-0.000533447	0.00282285	0.850113
Body mass index (kg/m2)	F13B	P05160.F13B	5658_64	0.0429239	0.00408781	8.6e-26	1164	-0.0231479	0.038693	0.549676	69	P05160.F13B	5658_64	Coronary artery disease	0.046977	0.0248057	0.0582522	3	-0.011	0.06	0.86	1	0.00201644	0.00107717	0.0612108	0.000254627	NA	NA
Body mass index (kg/m2)	SERPIND1	P05546.HEP2	3316_58	0.0453952	0.00415407	8.48e-28	1159	-0.037496	0.0390489	0.336939	68	P05546.HEP2	SeqId_3316_58	Coronary artery disease	-0.0915853	0.0248884	0.000233388	1	-0.332	0.073	6.26e-06	1	-0.00415753	0.00118766	0.000464192	0.0124487	0.0129398	0.336026
Body mass index (kg/m2)	CFH	P08603.CFAH	4159_130	0.0652256	0.00406411	5.79e-58	1167	-0.0232355	0.0392903	0.554266	69	P08603.CFAH_peptide.41	4159_130	Coronary artery disease	-0.0714753	0.0386235	0.0642323	1	0.003	0.037	0.936	1	-0.00466202	0.00253107	0.0654874	-6.97065e-05	NA	NA
Body mass index (kg/m2)	SERPINF2	P08697.A2AP	3024_18	0.0207894	0.00413746	5.04e-07	1169	-0.0459836	0.0387411	0.235248	68	P08697.A2AP_peptide.4	SeqId_3024_18	Coronary artery disease	0.0139811	0.0326152	0.668165	1	-0.05	0.023	0.0321	1	0.000290659	0.000667	0.663003	0.00229918	0.00201911	0.254823
Body mass index (kg/m2)	SAA1	P0DJI8.SAA1	15515_2	0.0586394	0.00410739	3.06e-46	1163	0.0321708	0.0311047	0.301008	69	P0DJI8.SAA1_peptide.1	SeqId_15515_2	Coronary artery disease	0.0252585	0.0183355	0.168335	3	-0.017	0.035	0.626	1	0.00148114	0.00107755	0.169271	-0.000546904	0.000601867	0.36352
Body mass index (kg/m2)	C7	P10643.CO7	2888_49	-0.0202175	0.00415962	1.17e-06	1173	-0.058117	0.0391197	0.137379	69	P10643.CO7_peptide.6	SeqId_2888_49	Coronary artery disease	-0.0585893	0.0206995	0.0046479	1	0.092	0.052	0.077	1	0.00118453	0.000476567	0.0129353	-0.00534676	0.00423649	0.206922
Body mass index (kg/m2)	F5	P12259.FA5	4906_35	0.0144852	0.00403167	0.000327075	1174	-0.0766565	0.0385247	0.0466126	68	P12259.FA5_peptide	SeqId_4906_35	Coronary artery disease	0.0716562	0.0517056	0.165792	1	-0.082	0.067	0.225	1	0.00103795	0.000775212	0.180594	0.00628583	0.00544935	0.248705
Body mass index (kg/m2)	CPN1	P15169.CBPN	7142_5	0.0281779	0.00401965	2.38e-12	1167	-0.0234738	0.0384618	0.541653	69	P15169.CBPN_peptide	SeqId_7142_5	Coronary artery disease	0.0582988	0.0444447	0.189617	1	0.107	0.062	0.0848	1	0.00164274	0.00126151	0.192847	-0.0025117	0.00365626	0.49211
Body mass index (kg/m2)	PON1	P27169.PON1	4261_55	0.0340562	0.00401055	2.04e-17	1162	-0.00854427	0.0388524	0.825937	69	P27169.PON1_peptide.8	SeqId_4261_55	Coronary artery disease	-0.0406077	0.0265578	0.126256	1	-0.04	0.029	0.172	1	-0.00138294	0.00091281	0.129762	0.000341771	0.00109869	0.755746
Body mass index (kg/m2)	SERPINA4	P29622.KAIN	3449_58	0.00433591	0.00418232	0.299864	1167	-0.00516015	0.0397845	0.896802	69	P29622.KAIN_peptide.5	SeqId_3449_58	Coronary artery disease	-0.0231212	0.0148253	0.118859	1	0.055	0.051	0.287	1	-0.000100251	9.81758e-05	0.307187	-0.000283808	0.000860446	0.741522
Body mass index (kg/m2)	GCK	P35557.HXK4	12960_9	0.0418804	0.00404971	4.57e-25	1165	-0.0248657	0.0345957	0.472295	68	P35557.HXK4	SeqId_12960_9	Coronary artery disease	0.0873016	0.0528218	0.0983804	1	0.031	0.021	0.136	1	0.00365623	0.00223004	0.101101	-0.000770837	0.000946066	0.415197
Body mass index (kg/m2)	SERPINF1	P36955.PEDF	9211_19	0.0600099	0.00417983	9.63e-47	1170	0.0245427	0.0392448	0.531724	68	P36955.PEDF_peptide.2	SeqId_9211_19	Coronary artery disease	-0.030218	0.0239685	0.207404	1	-0.084	0.05	0.0918	1	-0.00181338	0.0014404	0.208052	-0.00206159	0.00291938	0.480081
Body mass index (kg/m2)	CFHR2	P36980.FHR2	15584_9	0.023108	0.00316978	3.1e-13	1161	-0.0131248	0.0357523	0.713543	69	P36980.FHR2_peptide	SeqId_15584_9	Coronary artery disease	0.0137528	0.00908143	0.129929	1	-0.014	0.015	0.368	5	0.0003178	0.000212392	0.134578	0.000183747	4.11096e-05	7.83344e-06
Body mass index (kg/m2)	CFHR1	Q03591.FHR1	15468_14	0.061174	0.00382223	1.18e-57	1163	0.0461756	0.0393047	0.240071	69	Q03591.FHR1_peptide	15468_14	Coronary artery disease	-0.01159	0.0291637	0.691063	3	-0.004	0.047	0.936	1	-0.000709007	0.00178113	0.690581	-0.000184702	0.00114984	0.872382
Body mass index (kg/m2)	ITIH3	Q06033.ITIH3	7145_1	0.0103357	0.00390321	0.00809708	1155	-0.0309533	0.0391247	0.428859	69	Q06033.ITIH3_peptide.1	7145_1	Coronary artery disease	-0.64102	0.123472	2.0849e-07	2	-0.075	0.029	0.00979	3	-0.00662539	0.00276704	0.0166479	0.0023215	0.00285111	0.415506
Body mass index (kg/m2)	ECM1	Q16610.ECM1	3366_51	0.013428	0.00380542	0.000417702	1157	0.00321376	0.0372918	0.931324	69	Q16610.ECM1_peptide	3366_51	Coronary artery disease	-0.0181115	0.0126206	0.151266	1	-0.106	0.035	0.00225	1	-0.000243201	0.000176532	0.168308	-0.000340659	0.00373293	0.927288
Body mass index (kg/m2)	CPB2	Q96IY4.CBPB2	3518_54	0.0240556	0.00406497	3.26e-09	1164	-0.048101	0.039396	0.222101	69	Q96IY4.CBPB2_peptide.3	SeqId_3518_54	Coronary artery disease	-0.00104422	0.0113372	0.926614	1	-0.116	0.073	0.11	1	-2.51193e-05	0.000268835	0.925556	0.00557972	0.00499432	0.263903
