# Supplementary material for: Genome-wide genotype-serum proteome mapping provides insights into the cross-ancestry differences in cardiometabolic disease susceptibility
Source: Nat Commun. 2023 Feb 16;14:896. doi: 10.1038/s41467-023-36491-3 (PMC9935862; doi:10.1038/s41467-023-36491-3)
Supplement: Supplementary file 16 — Supplementary Data 15 [file 41467_2023_36491_MOESM16_ESM.xlsx]

## Sheet: Sheet1
Supplementary Data 15 Important protein-phenotype associations identified by colocalization and Mendelian randomization analyses
Traits	ID	b_SMR	se_SMR	P_SMR_multi	P_HEIDI	b_GSMR	se_GSMR	P_GSMR
Albumin/globulin ratio	P07358.CO8B	-0.0959712	0.0341195	0.00491128	0.129499	-0.0965354	0.0341734	0.00473004
Albumin/globulin ratio	P02787.TRFE	-0.096577	0.0277059	0.0002753	0.283415	-0.096577	0.027719	0.000493704
Albumin	P02787.TRFE	-0.0701814	0.0257331	0.00637615	0.0867459	-0.0701814	0.0257497	0.00642006
Albumin	P05156.CFAI	-0.0317404	0.0174093	0.0135401	0.156473	-0.0631444	0.0248939	0.0111954
Alanine aminotransferase	P15169.CBPN	0.0709364	0.0250782	0.00728103	0.34005	0.0709364	0.0250941	0.00470131
Alanine aminotransferase	P51884.LUM	0.0531354	0.0270218	0.0230772	0.698445	0.0531354	0.0270383	0.0493919
Activated partial thromboplastin time	P02649.APOE	0.0676093	0.0297632	0.0245683	0.755637	0.0676093	0.0297795	0.0231875
Aspartate aminotransferase	P15169.CBPN	0.0998785	0.0272853	0.000359624	0.0932338	0.0998785	0.0272963	0.000253151
Blood urea nitrogen	Q96IY4.CBPB2	-0.0317614	0.0137775	0.0223171	0.612772	-0.0317614	0.0138127	0.0214801
Calcium	P02765.FETUA	0.0623043	0.0189861	0.000114212	0.469868	0.0612754	0.0189821	0.00124633
Calcium	P22792.CPN2	0.0605748	0.0255637	0.0206849	0.592964	0.0605748	0.0255812	0.0178874
Creatine kinase	P22792.CPN2	0.0655151	0.021009	0.00180086	0.650598	0.0655151	0.0210298	0.00183729
Creatine kinase	P51884.LUM	0.061197	0.0297412	0.0484808	0.724801	0.061197	0.0297555	0.0397189
Creatine kinase	P01860.IGHG3	0.0685053	0.0262091	0.00895423	NA	0.0685053	0.026225	0.00899589
E/A ratio	P07358.CO8B	-0.246729	0.109731	0.0245453	0.750886	-0.248297	0.109836	0.0237838
Estimated glomerular filtration rate	P15169.CBPN	-0.0581679	0.0239445	0.0113372	0.580704	-0.0581679	0.0239626	0.0152056
Eosinophil count	P07360.CO8G	-0.0704749	0.0290624	0.0329669	0.818613	-0.0584813	0.0264074	0.0267889
Eosinophil count	P01860.IGHG3	0.106014	0.0366566	0.00382707	NA	0.106014	0.0366649	0.003835
γ-glutamyl transferase	P07360.CO8G	-0.0540869	0.0210108	0.0242299	0.79211	-0.0471485	0.0191895	0.0140105
γ-glutamyl transferase	P15169.CBPN	0.0630388	0.026129	0.0168403	0.240858	0.0630388	0.026145	0.0159036
γ-glutamyl transferase	P51884.LUM	0.0685994	0.0296942	0.0180573	0.0976819	0.0685994	0.0297079	0.0209364
Hemoglobin	P02787.TRFE	-0.0481332	0.0236586	0.0177295	0.182746	-0.0481332	0.0236783	0.0420729
High-density-lipoprotein cholesterol	P08519.APOA	0.0464911	0.0204403	0.022077	0.456016	0.0464911	0.0204635	0.0230924
Interventricular septum thickness	P22792.CPN2	-0.0964033	0.0486432	0.0431588	0.606131	-0.0964033	0.0486507	0.0475308
Interventricular septum thickness	P10643.CO7	0.156004	0.058858	0.0268739	0.274472	0.156004	0.0588588	0.00803784
Low-density-lipoprotein cholesterol	P07358.CO8B	0.0739687	0.0365025	0.0427237	0.64779	0.0726523	0.0364205	0.0460624
Low-density-lipoprotein cholesterol	P08519.APOA	0.0644796	0.0210195	0.00130387	0.461971	0.0644796	0.021041	0.00218056
Low-density-lipoprotein cholesterol	P01860.IGHG3	0.0714113	0.0320694	0.0259627	NA	0.0714113	0.0320822	0.0260221
Lymphocyte count	P01860.IGHG3	0.0769541	0.0349139	0.0275165	NA	0.0769541	0.0349252	0.0275668
Mean corpuscular hemoglobin	P02787.TRFE	-0.141871	0.0301332	1.33645e-06	0.488785	-0.141871	0.0301399	2.51289e-06
Mean corpuscular hemoglobin concentration	P02787.TRFE	-0.0803847	0.0254204	0.000705673	0.752755	-0.0803847	0.0254363	0.00157643
Mean corpuscular volume	P02787.TRFE	-0.114233	0.0277713	1.4807e-05	0.482981	-0.114233	0.0277823	3.92719e-05
Sodium	P01860.IGHG3	0.058765	0.0246785	0.0172552	NA	0.058765	0.0246963	0.0173357
Sodium	P02649.APOE	-0.0333476	0.0163506	0.0187124	0.376078	-0.0333476	0.016381	0.0417751
Sodium	P02655.APOC2	-0.0669888	0.0235565	0.00869222	0.525291	-0.0669888	0.0235747	0.00448938
Non-albumin protein	P07358.CO8B	0.0897027	0.0335707	0.00753886	0.0889859	0.0900161	0.0336011	0.0073851
Non-albumin protein	P02787.TRFE	0.0800742	0.0266805	0.000967717	0.799415	0.0800742	0.0266957	0.00270408
Posterior wall thickness	P10643.CO7	0.148628	0.0583558	0.0111421	0.0679052	0.148628	0.0583573	0.0108698
Relative wall thickness	P10643.CO7	0.160956	0.0591729	0.00195116	0.137043	0.160956	0.0591732	0.00652647
Serum creatinine	P15169.CBPN	0.0599649	0.0235805	0.00914883	0.447354	0.0599649	0.0235987	0.0110526
Total cholesterol	P02787.TRFE	-0.0546989	0.0222871	0.010026	0.286853	-0.0546989	0.0223075	0.0142049
Total cholesterol	P08519.APOA	0.0470642	0.0157018	0.00367158	0.63418	0.0470642	0.015732	0.00277508
Triglyceride	P20742.PZP	-0.0406471	0.0206129	0.00483813	0.468575	-0.0406471	0.0206366	0.0488775
Uric acid	P01860.IGHG3	-0.0510857	0.0256334	0.0462688	NA	-0.0510857	0.0256511	0.0464196
Arrhythmia	P22792.CPN2	-0.107799	0.0541132	0.0266466	0.402428	-0.107799	0.0541194	0.0463848
Arrhythmia	P51884.LUM	0.169462	0.0768445	0.024134	0.942338	0.169462	0.0768436	0.0274337
Cataract	P0DJI8.SAA1	-0.0882634	0.0369316	0.0477242	0.41611	-0.0882634	0.0369442	0.0168898
Cerebral aneurysm	Q96IY4.CBPB2	-0.229072	0.104113	0.0421257	0.148347	-0.229072	0.10411	0.027787
Chronic hepatitis C	P08519.APOA	-0.147485	0.0729307	0.0318957	0.636399	-0.147485	0.0729343	0.0431595
Epilepsy	Q96IY4.CBPB2	-0.249593	0.119078	0.0214191	0.607908	-0.249593	0.119075	0.0360731
Esophageal cancer	P01860.IGHG3	0.554855	0.236026	0.0187319	NA	0.554855	0.236005	0.0187215
Gastric cancer	P10643.CO7	-0.263027	0.103838	0.0239017	0.67893	-0.263027	0.103831	0.0113016
Graves' disease	P22792.CPN2	-0.339315	0.148904	0.0364024	0.329471	-0.339315	0.148896	0.0226748
Hepatocellular carcinoma	P51884.LUM	0.461608	0.223022	0.0311448	0.50889	0.461608	0.223005	0.0384574
Hepatocellular carcinoma	P55056.APOC4	-0.55794	0.258931	0.0441507	0.192892	-0.55794	0.258912	0.0311662
Osteoporosis	P07358.CO8B	-0.359467	0.130755	0.00597486	0.260628	-0.358394	0.130656	0.00608736
Peripheral artery disease	P08519.APOA	0.363146	0.100675	0.00017197	0.365667	0.363146	0.100665	0.000309197
Periodontal disease	P02776.PLF4	0.404279	0.155416	0.0278208	0.355784	0.404279	0.155402	0.00928157
Pollinosis	P02765.FETUA	0.21206	0.0695512	0.0145687	0.432589	0.211527	0.0703956	0.00265731
Pulmonary tuberculosis	P55056.APOC4	-1.19002	0.483828	0.010501	0.907426	-1.19002	0.483778	0.0138999
Rheumatoid arthritis	P08519.APOA	-0.225505	0.0875318	0.0161902	0.361098	-0.225505	0.087531	0.00998677
Coronary artery disease	P08519.APOA	0.228821	0.0452981	2.06168e-07	0.108117	0.228821	0.0452962	4.37985e-07
Coronary artery disease	P55056.APOC4	-0.178615	0.0752827	0.00256616	0.0860133	-0.178615	0.0752819	0.0176629
Type 2 diabetes	P15169.CBPN	0.088907	0.0412884	0.0293406	0.538138	0.088907	0.0412966	0.0313276
Colorectal cancer	P08519.APOA	-0.135008	0.0666689	0.0369926	0.604776	-0.135008	0.0666733	0.042876
Colorectal cancer	P01860.IGHG3	-0.199857	0.101542	0.049044	NA	-0.199857	0.10154	0.0490395
Body mass index	P01042.KNG1_peptide.9	0.0473713	0.0235489	0.0466303	0.249461	0.0473713	0.023568	0.044433
Body mass index	P08697.A2AP_peptide.4	0.0490607	0.00994177	2.06348e-05	0.688921	0.0491718	0.0100026	8.8372e-07
Body mass index	P02649.APOE_peptide.3	0.0405384	0.0187495	0.000117745	0.627831	0.0305076	0.0152082	0.0448573
Body mass index	P02649.APOE_peptide.6	0.0604031	0.0290316	0.0361718	0.862083	0.0604031	0.0290462	0.0375667
Body mass index	P02649.APOE_peptide.9	0.0399145	0.0161749	0.018697	0.1059	0.0399145	0.0162052	0.0137756
Albumin/globulin ratio	P07358.CO8B_peptide.1	-0.0846518	0.0288578	0.0135087	0.111518	-0.0847616	0.0288783	0.00333405
Albumin/globulin ratio	P07358.CO8B_peptide.2	-0.0506526	0.0252198	0.0143147	0.142537	-0.0506526	0.0252378	0.0447482
Albumin/globulin ratio	P07358.CO8B_peptide.4	-0.0953805	0.0327063	0.0137631	0.446085	-0.0959412	0.0327497	0.00339474
Albumin/globulin ratio	P07358.CO8B_peptide.7	-0.0841574	0.0290131	0.00372369	0.229161	-0.0846521	0.0290563	0.00357537
Albumin/globulin ratio	P02787.TRFE_peptide	-0.0624083	0.0296828	0.0355089	0.254572	-0.0624083	0.0296969	0.0355962
Albumin/globulin ratio	P02787.TRFE_peptide.3	-0.0922674	0.0305346	0.00171479	0.768147	-0.0922674	0.0305452	0.00252203
Albumin/globulin ratio	P02787.TRFE_peptide.4	-0.0694888	0.0216816	0.000470662	0.252024	-0.0694888	0.0217021	0.00136503
Albumin/globulin ratio	P02787.TRFE_peptide.5	-0.0958837	0.0319756	0.00271178	0.511017	-0.0958837	0.0319847	0.00271934
Albumin/globulin ratio	P02787.TRFE_peptide.9	-0.074198	0.0259059	0.00418155	0.427305	-0.074198	0.0259212	0.00420388
Albumin/globulin ratio	P02787.TRFE_peptide.12	-0.105581	0.0315176	0.000743696	0.088576	-0.105581	0.0315271	0.000811354
Albumin/globulin ratio	P02787.TRFE_peptide.13	-0.0759185	0.0240231	0.000283896	0.503519	-0.0759185	0.0240406	0.00158895
Albumin/globulin ratio	P02787.TRFE_peptide.15	-0.128103	0.0379524	0.000737184	0.156255	-0.128103	0.0379559	0.000738034
Albumin/globulin ratio	P02787.TRFE_peptide.16	-0.0840804	0.0271764	0.0054784	0.722047	-0.0840804	0.0271903	0.0019862
Albumin/globulin ratio	P02787.TRFE_peptide.17	-0.0859326	0.0240352	0.000468469	0.417398	-0.0859326	0.0240525	0.00035331
Albumin/globulin ratio	P02787.TRFE_peptide.18	-0.100439	0.0291734	0.000333693	0.295384	-0.100439	0.0291849	0.000578583
Albumin/globulin ratio	P02787.TRFE_peptide.19	-0.0980885	0.0317248	0.00198907	0.2993	-0.0980885	0.0317338	0.00199498
Albumin/globulin ratio	P02787.TRFE_peptide.21	-0.129203	0.0384584	0.000788654	0.101458	-0.129203	0.0384614	0.000781411
Albumin/globulin ratio	P02787.TRFE_peptide.22	-0.0771703	0.0266341	0.000255405	0.595409	-0.0771703	0.0266491	0.00378202
Albumin/globulin ratio	P02787.TRFE_peptide.24	-0.105013	0.0308221	0.000435107	0.375806	-0.105013	0.0308319	0.00065924
Albumin/globulin ratio	P02787.TRFE_peptide.28	-0.0766215	0.0271019	0.00155782	0.321359	-0.0763049	0.0269839	0.00468709
Albumin/globulin ratio	P02787.TRFE_peptide.34	-0.0783793	0.0249383	0.000286011	0.561418	-0.0783793	0.0249547	0.00168449
Albumin/globulin ratio	P02787.TRFE_peptide.40	-0.0970454	0.0279185	0.000287881	0.49236	-0.0970454	0.0279316	0.000512
Albumin	P04114.APOB_peptide.42	0.0429762	0.0207082	0.0388668	0.283035	0.0429762	0.0207314	0.0381722
Albumin	P02787.TRFE_peptide.4	-0.0421706	0.0202048	0.0260041	0.150869	-0.0421706	0.0202285	0.0370958
Albumin	P02787.TRFE_peptide.5	-0.0581888	0.0287086	0.0426753	0.299261	-0.0581888	0.0287233	0.0427816
Albumin	P02787.TRFE_peptide.9	-0.0488891	0.0239304	0.0410557	0.286738	-0.0488891	0.0239494	0.0412164
Albumin	P02787.TRFE_peptide.13	-0.0460725	0.0222074	0.0151479	0.233138	-0.0460725	0.0222286	0.038203
Albumin	P02787.TRFE_peptide.17	-0.0624462	0.0225478	0.0171293	0.127582	-0.0624462	0.022568	0.00565711
Albumin	P02787.TRFE_peptide.18	-0.0729877	0.0269671	0.0114453	0.0604362	-0.0729876	0.0269824	0.00683026
Albumin	P02787.TRFE_peptide.22	-0.0508475	0.024744	0.0151623	0.270321	-0.0508475	0.0247624	0.0400322
Albumin	P02787.TRFE_peptide.28	-0.0503475	0.024958	0.0277234	0.179051	-0.0503739	0.0248679	0.0427999
Albumin	P02787.TRFE_peptide.34	-0.0475659	0.0229817	0.00865594	0.347005	-0.0475659	0.023002	0.0386489
Albumin	P02787.TRFE_peptide.40	-0.0705217	0.0259024	0.00461669	0.156508	-0.0705217	0.025919	0.00651138
Albumin	P05156.CFAI_peptide.2	-0.0142661	0.00686807	0.00640987	0.234141	-0.0142661	0.00694049	0.0398316
Albumin	P27169.PON1_peptide.3	-0.0393752	0.0160823	0.0419986	0.646758	-0.0393752	0.0161128	0.0145365
Albumin	P27169.PON1_peptide.7	-0.0418096	0.017127	0.0351293	0.613537	-0.0418096	0.0171554	0.0148054
Albumin	P01009.A1AT_peptide.12	0.0510069	0.0195584	0.00277666	0.916887	0.0509655	0.0195808	0.00924588
Albumin	P01009.A1AT_peptide.15	0.0215429	0.00656107	0.00491849	0.409355	0.0215429	0.00663675	0.00117038
Alkaline phosphatase	P12259.FA5_peptide	0.0683753	0.0297527	0.021555	0.713478	0.0683753	0.0297654	0.0216109
Alkaline phosphatase	P02765.FETUA_peptide	-0.0486271	0.0199651	0.0445704	0.215602	-0.0486271	0.0199886	0.0149847
Alkaline phosphatase	P00748.FA12_peptide.3	0.0176156	0.00766939	0.0336029	0.163753	0.0176156	0.00773425	0.0227501
Alkaline phosphatase	P02647.APOA1_peptide.4	-0.0326105	0.0148055	0.00384056	0.0751965	-0.0326105	0.0148387	0.0279726
Alkaline phosphatase	P02647.APOA1_peptide.5	-0.0237168	0.01057	0.000662882	0.0769992	-0.0237168	0.010617	0.0254927
Alkaline phosphatase	P20742.PZP_peptide.6	-0.0328144	0.0161503	0.00476742	0.959975	-0.0328144	0.016181	0.0425641
Alkaline phosphatase	P20742.PZP_peptide.7	-0.0361656	0.0135013	0.00558011	0.725248	-0.0361656	0.0135381	0.00755355
Alanine aminotransferase	P03952.KLKB1_peptide.3	0.0625679	0.0262	0.0169362	0.639445	0.0625679	0.0262154	0.0170012
Alanine aminotransferase	P15169.CBPN_peptide	0.0771154	0.0275288	0.0192674	0.250153	0.0771154	0.0275419	0.0051114
Alanine aminotransferase	P51884.LUM_peptide.1	0.0573577	0.0284693	0.0289446	0.323271	0.0573577	0.0284846	0.0440473
Alanine aminotransferase	P02749.APOH_peptide.9	-0.0239976	0.00781567	0.0120485	0.358825	-0.0239976	0.00787877	0.00232021
Activated partial thromboplastin time	Q06033.ITIH3_peptide.1	0.0844678	0.0472748	0.027439	0.416565	0.0767856	0.0252172	0.00232705
Activated partial thromboplastin time	P00748.FA12_peptide	-0.597943	0.10458	1.34983e-09	0.214001	-0.626477	0.110307	1.35168e-08
Activated partial thromboplastin time	P02649.APOE_peptide.1	0.070375	0.0310308	0.0329686	0.704359	0.070375	0.0310463	0.0234037
Activated partial thromboplastin time	P02649.APOE_peptide.6	0.123836	0.0585175	0.0382835	0.377042	0.123836	0.0585207	0.0343359
Activated partial thromboplastin time	P02649.APOE_peptide.8	0.0730347	0.0320276	0.029102	0.777715	0.0730347	0.0320424	0.0226485
Activated partial thromboplastin time	P02649.APOE_peptide.9	0.0736418	0.03264	0.0106368	0.634054	0.0736418	0.0326543	0.0241212
Aspartate aminotransferase	Q06033.ITIH3_peptide.4	-0.0782511	0.0296051	0.00358727	0.37051	-0.0782511	0.0296176	0.00824057
Aspartate aminotransferase	P02765.FETUA_peptide	-0.0331494	0.0168089	0.046074	0.891402	-0.0331494	0.0168378	0.0489823
Aspartate aminotransferase	P04196.HRG_peptide.7	-0.0601565	0.0211084	0.00348918	0.944288	-0.0601565	0.0211282	0.00441028
Aspartate aminotransferase	P04196.HRG_peptide.9	-0.0377946	0.0125408	0.0388436	0.0920831	-0.0377946	0.0125797	0.00266098
Aspartate aminotransferase	P04196.HRG_peptide.10	-0.0624807	0.0217958	0.0130405	0.263237	-0.0624807	0.0218157	0.00418301
Aspartate aminotransferase	P04196.HRG_peptide.12	-0.0310407	0.00974918	0.0242233	0.215887	-0.0310407	0.00980007	0.00153811
Aspartate aminotransferase	P03952.KLKB1_peptide.3	0.0631649	0.026018	0.0151934	0.896983	0.0631649	0.0260335	0.015254
Aspartate aminotransferase	P15169.CBPN_peptide	0.113435	0.0309052	0.00310237	0.0546844	0.113435	0.0309117	0.000242895
Aspartate aminotransferase	P02749.APOH_peptide.9	-0.030581	0.00801472	0.00101401	0.38868	-0.030581	0.00807589	0.000152662
Basophil count	P02647.APOA1_peptide.5	0.0271614	0.013694	0.0335905	0.748398	0.0271614	0.0137302	0.0479041
Blood urea nitrogen	P07358.CO8B_peptide.7	-0.0457616	0.0214893	0.0332124	0.0762287	-0.0454758	0.0214954	0.0343785
Blood urea nitrogen	P01042.KNG1_peptide	-0.0522774	0.0209403	0.0274151	0.253777	-0.0522774	0.0209615	0.0126321
Blood urea nitrogen	P10643.CO7_peptide.6	0.039345	0.019618	0.0211345	0.966216	0.039345	0.0196421	0.0451669
Blood urea nitrogen	Q96IY4.CBPB2_peptide.1	-0.035805	0.0155537	0.0206145	0.501153	-0.0354236	0.0155674	0.0228756
Calcium	P02787.TRFE_peptide.15	-0.0826771	0.0392408	0.0351246	0.24424	-0.0826771	0.0392496	0.0351659
Calcium	P02787.TRFE_peptide.18	-0.0626993	0.0309598	0.041349	0.327944	-0.0626993	0.0309739	0.0429434
Calcium	P02787.TRFE_peptide.21	-0.0833873	0.0396505	0.0390314	0.205276	-0.0833873	0.039659	0.0355004
Calcium	P02787.TRFE_peptide.24	-0.065555	0.0324878	0.0229443	0.520508	-0.0655549	0.0325008	0.0436931
Calcium	P02765.FETUA_peptide	0.0921583	0.0259573	0.000255806	0.451996	0.0921583	0.0259723	0.000387683
Calcium	P02765.FETUA_peptide.3	0.0946497	0.0269879	0.000339206	0.234887	0.0946497	0.0270022	0.000456163
Calcium	P02765.FETUA_peptide.4	0.110666	0.0334845	0.000949828	0.355208	0.110666	0.0334918	0.000952265
Calcium	P02765.FETUA_peptide.9	0.126676	0.0383077	0.00103784	0.283743	0.126676	0.0383121	0.000944915
Calcium	P22792.CPN2_peptide.4	0.0587948	0.0247041	0.0270244	0.732273	0.0587948	0.0247225	0.0173976
Calcium	P27169.PON1_peptide	0.0545137	0.0249327	0.0180906	0.323448	0.0545137	0.0249517	0.0289062
Calcium	P27169.PON1_peptide.2	0.0659562	0.030554	0.00284632	0.692728	0.0659562	0.0305684	0.0309544
Calcium	P27169.PON1_peptide.3	0.0560692	0.0194471	0.00497223	0.359069	0.0560692	0.0194717	0.00398282
Calcium	P27169.PON1_peptide.7	0.0595356	0.0207338	0.00543393	0.298133	0.0595356	0.0207566	0.00412723
Calcium	P27169.PON1_peptide.8	0.0480351	0.0164864	0.00477828	0.422146	0.0480351	0.0165161	0.00363304
Creatine kinase	P02787.TRFE_peptide.23	-0.00994846	0.00571528	0.039044	0.20618	-0.0124123	0.00530614	0.0193232
Creatine kinase	P22792.CPN2_peptide.4	0.06359	0.020237	0.000489328	0.529624	0.06359	0.020259	0.00169615
Creatine kinase	P05156.CFAI_peptide	-0.0517273	0.0236817	0.0160889	0.346712	-0.0517273	0.0237013	0.0290755
Creatine kinase	P05156.CFAI_peptide.2	0.0145915	0.00643191	0.00279206	0.190731	0.0145915	0.00650918	0.0249819
Creatine kinase	P05156.CFAI_peptide.3	-0.069603	0.0327071	0.0453286	0.722615	-0.069603	0.0327191	0.0333958
Creatine kinase	P05156.CFAI_peptide.6	-0.0729561	0.0345549	0.0347454	0.73334	-0.0729561	0.0345655	0.034801
Creatine kinase	P05156.CFAI_peptide.7	-0.0577132	0.0266523	0.0242403	0.337685	-0.0577132	0.026669	0.0304601
Creatine kinase	P05156.CFAI_peptide.8	-0.0568865	0.0262231	0.0279379	0.334087	-0.0568865	0.0262403	0.0301661
Creatine kinase	P01860.IGHG3_peptide	0.0691344	0.0265834	0.00930448	NA	0.0691344	0.0265989	0.00934547
Creatine kinase	P08697.A2AP_peptide.4	0.0315708	0.011108	0.000743319	0.0647568	0.031719	0.0111673	0.0045064
Creatine kinase	P36955.PEDF_peptide.1	0.0616792	0.0270523	0.0298647	0.960655	0.0616792	0.027068	0.0226861
Chloride	P00748.FA12_peptide	-0.028569	0.00935432	0.00125373	0.082425	-0.0307957	0.01109	0.00548823
C-reactive protein	Q96IY4.CBPB2_peptide.3	-0.0875736	0.0406369	0.0336374	0.254686	-0.0875736	0.0406451	0.031194
C-reactive protein	P08697.A2AP_peptide.4	0.0298848	0.0137087	0.0404195	0.195792	0.0300145	0.0137609	0.029173
E/A ratio	P07358.CO8B_peptide.1	-0.217394	0.094007	0.0198734	0.964499	-0.217229	0.0939942	0.0208279
E/A ratio	P07358.CO8B_peptide.2	-0.226748	0.0880961	0.0157543	0.659421	-0.226748	0.0880912	0.0100526
E/A ratio	P07358.CO8B_peptide.4	-0.245211	0.106599	0.0197554	0.97505	-0.246768	0.106679	0.0207123
E/A ratio	P07358.CO8B_peptide.7	-0.216358	0.0943715	0.02187	0.819686	-0.217732	0.0944454	0.0211456
Ejection fraction	P02765.FETUA_peptide.4	0.126725	0.0580433	0.0290155	0.209417	0.126725	0.0580462	0.0290233
Ejection fraction	P02765.FETUA_peptide.9	0.145059	0.0664248	0.046705	0.154521	0.145059	0.0664258	0.028979
Ejection fraction	P05156.CFAI_peptide	0.121061	0.0579922	0.0438034	0.338716	0.121061	0.0579976	0.0368565
Ejection fraction	P05156.CFAI_peptide.6	0.170745	0.0843776	0.0430134	0.446091	0.170745	0.0843748	0.0430066
Ejection fraction	P05156.CFAI_peptide.7	0.135071	0.065218	0.0279115	0.38734	0.135071	0.0652212	0.0383622
Ejection fraction	P05156.CFAI_peptide.8	0.133136	0.0641777	0.0489494	0.37647	0.133136	0.0641814	0.0380453
Estimated glomerular filtration rate	P01042.KNG1_peptide	0.0907319	0.0250203	7.78798e-05	0.255954	0.0907319	0.0250335	0.00028961
Estimated glomerular filtration rate	P01042.KNG1_peptide.9	0.101738	0.0291037	0.000574998	0.177181	0.101737	0.0291129	0.000474801
Estimated glomerular filtration rate	P15169.CBPN_peptide	-0.0640365	0.0261909	0.0173681	0.260784	-0.0640365	0.0262064	0.0145437
Estimated glomerular filtration rate	P35542.SAA4_peptide	0.0582871	0.0229416	0.0164926	0.131954	0.0582871	0.0229604	0.01113
Estimated glomerular filtration rate	P35542.SAA4_peptide.1	0.0399143	0.020535	0.0220699	0.274451	0.0404235	0.020579	0.0494937
Estimated glomerular filtration rate	P35542.SAA4_peptide.2	0.0421932	0.0216513	0.0225824	0.346349	0.0427315	0.0216938	0.0488664
Estimated glomerular filtration rate	P08697.A2AP_peptide.4	-0.0211954	0.00993243	0.0194139	0.0543693	-0.0211954	0.0099935	0.0339288
Eosinophil count	P00748.FA12_peptide	0.0311106	0.0125654	0.00677263	0.155666	0.0450263	0.0158693	0.00454944
Eosinophil count	P00748.FA12_peptide.3	0.0318336	0.0100566	0.00727083	0.099977	0.0318336	0.0101061	0.001633
Eosinophil count	P07360.CO8G_peptide.1	-0.0487266	0.0226928	0.0389451	0.607783	-0.0479993	0.0227534	0.0348978
Eosinophil count	P02647.APOA1_peptide.4	0.0536352	0.0195982	0.00797747	0.578691	0.0536352	0.0196224	0.00626921
Eosinophil count	P02647.APOA1_peptide.5	0.0387999	0.0138751	0.0055693	0.761093	0.0387999	0.0139106	0.00528343
Eosinophil count	P01860.IGHG3_peptide	0.106987	0.0372219	0.00404914	NA	0.106987	0.0372296	0.00405672
Fibrinogen	P02649.APOE_peptide.2	-0.13451	0.0666453	0.0401706	0.208298	-0.13451	0.0666474	0.0435676
Fractional shortening	P07360.CO8G_peptide.5	0.198379	0.0698283	0.00523541	0.0853001	0.198379	0.0698212	0.00449376
Fractional shortening	P55056.APOC4_peptide.1	-0.243456	0.107602	0.0236621	0.576993	-0.243456	0.107593	0.0236514
γ-glutamyl transferase	Q06033.ITIH3_peptide	-0.0656494	0.0285993	0.021705	0.408139	-0.0656494	0.0286139	0.0217723
γ-glutamyl transferase	Q06033.ITIH3_peptide.1	-0.062933	0.027316	0.000162654	0.163828	-0.0751651	0.0205757	0.000259088
γ-glutamyl transferase	P02787.TRFE_peptide.10	0.0332313	0.0148914	0.026902	0.745449	0.0332313	0.0149238	0.0259651
γ-glutamyl transferase	P02787.TRFE_peptide.23	0.0124598	0.00564675	0.0381289	0.763339	0.0130382	0.0052352	0.0127569
γ-glutamyl transferase	P03952.KLKB1_peptide.3	0.081195	0.0293907	0.00573418	0.32409	0.081195	0.0294023	0.00575329
γ-glutamyl transferase	P07360.CO8G_peptide.1	-0.0417896	0.016707	0.0208706	0.854255	-0.0415938	0.0167768	0.0131663
γ-glutamyl transferase	P07360.CO8G_peptide.5	-0.0546364	0.0263228	0.0429605	0.519433	-0.0546364	0.0263389	0.0380456
γ-glutamyl transferase	P15169.CBPN_peptide	0.0654953	0.0282974	0.014315	0.174052	0.0654953	0.0283115	0.0207016
γ-glutamyl transferase	P51884.LUM_peptide.1	0.0729123	0.0312372	0.0340856	0.106411	0.0729123	0.0312499	0.0196375
γ-glutamyl transferase	P55056.APOC4_peptide.1	0.10884	0.0442551	0.0139174	0.912022	0.10884	0.0442602	0.0139283
Hemoglobin	P08603.CFAH_peptide.41	0.0462853	0.0176837	0.0109039	0.809409	0.0462853	0.0177003	0.00892403
Hemoglobin	Q03591.FHR1_peptide	-0.0266389	0.0110404	0.011575	0.279803	-0.0594737	0.0235733	0.0116383
Hemoglobin	Q06033.ITIH3_peptide.4	-0.113076	0.0354374	0.00154113	0.0997671	-0.113076	0.0354438	0.00142125
Hemoglobin	P02787.TRFE_peptide	-0.0713153	0.0286947	0.0129437	0.179721	-0.0713153	0.0287084	0.0129868
Hemoglobin	P02787.TRFE_peptide.4	-0.0476395	0.0195157	0.0226433	0.23394	-0.0476395	0.01954	0.0147665
Hemoglobin	P02787.TRFE_peptide.5	-0.065735	0.0280184	0.018969	0.251891	-0.065735	0.0280327	0.01903
Hemoglobin	P02787.TRFE_peptide.9	-0.053137	0.0231736	0.0218485	0.223013	-0.053137	0.0231929	0.0219583
Hemoglobin	P02787.TRFE_peptide.12	-0.0566441	0.0269229	0.0413598	0.462904	-0.0566441	0.0269393	0.035496
Hemoglobin	P02787.TRFE_peptide.13	-0.0520475	0.0214971	0.0269284	0.137798	-0.0520475	0.0215186	0.0155752
Hemoglobin	P02787.TRFE_peptide.16	-0.057643	0.0241092	0.0269403	0.249958	-0.057643	0.0241276	0.0168901
Hemoglobin	P02787.TRFE_peptide.17	-0.0428282	0.0208731	0.0203919	0.157081	-0.0428282	0.020896	0.0404049
Hemoglobin	P02787.TRFE_peptide.22	-0.0552656	0.0239248	0.0421648	0.1874	-0.0552656	0.0239436	0.0209902
Hemoglobin	P02787.TRFE_peptide.28	-0.055197	0.0242152	0.0119302	0.262715	-0.0551442	0.0241223	0.0222527
Hemoglobin	P02787.TRFE_peptide.31	-0.0611499	0.0267595	0.0194855	0.480619	-0.0611499	0.0267753	0.0223825
Hemoglobin	P02787.TRFE_peptide.34	-0.0537345	0.0222657	0.0269738	0.208488	-0.0537345	0.0222862	0.0159039
Hemoglobin	P02787.TRFE_peptide.40	-0.0483667	0.0237961	0.0190353	0.20641	-0.0483667	0.0238157	0.0422682
Hemoglobin	P00748.FA12_peptide	0.0300023	0.00990254	0.000397346	0.0589646	0.0477871	0.0132324	0.000304574
Hemoglobin	P00748.FA12_peptide.3	0.03726	0.00768298	0.00017851	0.0676966	0.03726	0.00774752	1.51478e-06
Hemoglobin	P08697.A2AP_peptide.4	0.0263645	0.0112757	0.0150778	0.64576	0.0263645	0.0113326	0.0199953
High-density-lipoprotein cholesterol	O75636.FCN3_peptide.3	-0.0504702	0.0231957	0.0027139	0.101692	-0.0504702	0.0232164	0.0297126
High-density-lipoprotein cholesterol	O75636.FCN3_peptide.5	-0.0478773	0.0219965	0.00381608	0.144766	-0.0478773	0.0220185	0.0296747
High-density-lipoprotein cholesterol	P08519.APOA_peptide.1	0.0529117	0.0231052	0.0222333	0.355169	0.0529117	0.0231257	0.0221374
High-density-lipoprotein cholesterol	P08519.APOA_peptide.3	0.0530822	0.0236647	0.0243862	0.518174	0.0530822	0.0236845	0.0250119
High-density-lipoprotein cholesterol	P20742.PZP_peptide	0.0872717	0.0305879	0.000850449	0.824163	0.0872717	0.0306023	0.00434729
High-density-lipoprotein cholesterol	P20742.PZP_peptide.5	0.0560207	0.0197725	0.000606869	0.287405	0.0560207	0.0197971	0.00465866
High-density-lipoprotein cholesterol	P20742.PZP_peptide.6	0.0537086	0.0196384	0.00120959	0.578922	0.0537086	0.0196634	0.00630655
High-density-lipoprotein cholesterol	P20742.PZP_peptide.7	0.0437778	0.0162164	0.000757658	0.140893	0.0437778	0.016247	0.00704903
High-density-lipoprotein cholesterol	P55056.APOC4_peptide.1	0.363191	0.0829036	1.18202e-05	0.583954	0.363191	0.0828725	1.17314e-05
Hematocrit	P08603.CFAH_peptide.41	0.0547586	0.0181395	0.00475106	0.806785	0.0547586	0.0181569	0.00256255
Hematocrit	Q03591.FHR1_peptide	-0.0253042	0.0109957	0.00741801	0.173797	-0.0703614	0.0244612	0.0040218
Hematocrit	Q06033.ITIH3_peptide	-0.0605462	0.0292277	0.0383088	0.145323	-0.0605462	0.0292424	0.0384064
Hematocrit	Q06033.ITIH3_peptide.4	-0.118364	0.0359357	0.0011477	0.0604092	-0.118364	0.0359413	0.00099036
Hematocrit	P08697.A2AP_peptide.4	0.0242895	0.0112548	0.0301791	0.668736	0.024308	0.011312	0.0316449
Interventricular septum thickness	P22792.CPN2_peptide.4	-0.0935706	0.0470695	0.0215438	0.600599	-0.0935706	0.0470777	0.0468585
Interventricular septum thickness	P10643.CO7_peptide.9	0.122968	0.0518257	0.0420821	0.323155	0.114544	0.0380376	0.00260103
Potassium	P07358.CO8B_peptide.2	-0.058945	0.0225163	0.024656	0.30507	-0.058945	0.0225358	0.00890656
Potassium	P10643.CO7_peptide.4	0.0667284	0.0253163	0.0444659	0.826129	0.0667284	0.0253318	0.00843426
Potassium	P20742.PZP_peptide.7	-0.0239593	0.0119168	0.0425955	0.121383	-0.0239593	0.0119586	0.0451217
Lactate dehydrogenase	P12259.FA5_peptide	0.0565879	0.0266851	0.0339573	0.573003	0.0565879	0.0267007	0.0340618
Lactate dehydrogenase	Q06033.ITIH3_peptide	0.05393	0.0274233	0.0492326	0.382056	0.05393	0.0274396	0.049367
Lactate dehydrogenase	Q06033.ITIH3_peptide.4	0.121113	0.0348359	0.00103651	0.0862496	0.121113	0.0348413	0.0005087
Lactate dehydrogenase	P02787.TRFE_peptide.21	-0.0716462	0.0303639	0.0380897	0.0582907	-0.0716462	0.0303764	0.0183434
Lactate dehydrogenase	P10643.CO7_peptide.6	-0.0588808	0.0228218	0.0435739	0.0944348	-0.0588808	0.0228411	0.00994182
Lactate dehydrogenase	P29622.KAIN_peptide.5	-0.0522073	0.0230433	0.0234752	0.466805	-0.0522073	0.0230624	0.0235901
Lactate dehydrogenase	P08697.A2AP_peptide.4	0.0312928	0.0106917	0.0225366	0.183039	0.0312928	0.010749	0.00360021
Low-density-lipoprotein cholesterol	P07358.CO8B_peptide.2	0.0651247	0.029417	0.0268402	0.997447	0.0651247	0.0294314	0.0269138
Low-density-lipoprotein cholesterol	P07358.CO8B_peptide.7	0.0648633	0.0315096	0.0395396	0.835044	0.063709	0.0314586	0.0428504
Low-density-lipoprotein cholesterol	P08603.CFAH_peptide.41	0.0422605	0.0211073	0.0348359	0.70831	0.042197	0.0211151	0.0456707
Low-density-lipoprotein cholesterol	P08519.APOA_peptide.1	0.0733845	0.023626	0.00123407	0.204899	0.0733845	0.0236452	0.001912
Low-density-lipoprotein cholesterol	P08519.APOA_peptide.3	0.0763471	0.0243894	0.00152846	0.423793	0.0763471	0.0244074	0.00175979
Low-density-lipoprotein cholesterol	P08519.APOA_peptide.4	0.0674582	0.0318662	0.0342666	0.283849	0.0674582	0.0318783	0.0343347
Low-density-lipoprotein cholesterol	P02647.APOA1_peptide.4	-0.0352234	0.0175401	0.0164073	0.0857523	-0.0352234	0.017568	0.0449653
Low-density-lipoprotein cholesterol	P02647.APOA1_peptide.5	-0.0255783	0.0125523	0.00528526	0.0938369	-0.0255783	0.0125919	0.042221
Low-density-lipoprotein cholesterol	P01860.IGHG3_peptide	0.0720671	0.0324827	0.0265119	NA	0.0720671	0.0324951	0.0265696
Low-density-lipoprotein cholesterol	P00738.HPT_peptide.1	-0.0427701	0.0184283	2.7635e-06	0.201199	-0.0427701	0.0184547	0.0204729
Low-density-lipoprotein cholesterol	P55056.APOC4_peptide.1	-0.378559	0.0849069	8.25298e-06	0.284506	-0.378559	0.0848734	8.18552e-06
Left ventricular internal dimension in diastole	Q16610.ECM1_peptide	-0.0946468	0.0393453	0.0319169	0.0855781	-0.0946468	0.0393566	0.016179
Left ventricular internal dimension in diastole	P04003.C4BPA_peptide.3	-0.120476	0.0559046	0.0311597	NA	-0.120476	0.0559082	0.0311705
Left ventricular internal dimension in diastole	P04003.C4BPA_peptide.11	0.0646749	0.0269401	0.0464527	0.72798	0.0646749	0.026958	0.0164355
Left ventricular internal dimension in systole	Q16610.ECM1_peptide	-0.0867335	0.0392689	0.0421449	0.104456	-0.0867335	0.0392804	0.0272402
Left ventricular internal dimension in systole	P02765.FETUA_peptide.4	-0.127	0.0578878	0.0282421	0.0968024	-0.127	0.0578906	0.0282497
Left ventricular internal dimension in systole	P02765.FETUA_peptide.9	-0.145374	0.0662466	0.0479475	0.0700611	-0.145374	0.0662476	0.0282059
Left ventricular internal dimension in systole	P04196.HRG_peptide.1	0.13674	0.0671724	0.0417847	0.054772	0.13674	0.0671736	0.0417883
Left ventricular internal dimension in systole	P36955.PEDF_peptide	0.133867	0.0679895	0.04896	0.299262	0.133867	0.0679906	0.0489638
Left ventricular mass index	P29622.KAIN_peptide.5	0.122794	0.060598	0.0427272	0.394316	0.122794	0.0606007	0.0427364
Lymphocyte count	P08603.CFAH_peptide.41	0.0527674	0.0234508	0.00983311	0.537393	0.052725	0.0234484	0.0245411
Lymphocyte count	P02774.VTDB_peptide.10	0.0189537	0.00779231	0.0399598	0.267811	0.0225674	0.00756456	0.00285154
Lymphocyte count	P01860.IGHG3_peptide	0.0776608	0.0353612	0.0280764	NA	0.0776608	0.0353721	0.028125
Mean arterial pressure	P36980.FHR2_peptide	-0.0161281	0.00731926	0.023066	0.7435	-0.0155427	0.00698328	0.0260338
Mean corpuscular hemoglobin	O75636.FCN3_peptide.3	-0.0521122	0.0191199	0.000500496	0.0554788	-0.0521122	0.0191451	0.00648947
Mean corpuscular hemoglobin	O75636.FCN3_peptide.5	-0.0494349	0.018128	0.000719251	0.0902014	-0.0494349	0.0181547	0.00646948
Mean corpuscular hemoglobin	P12259.FA5_peptide	-0.059492	0.0283466	0.0358399	0.993885	-0.059492	0.0283609	0.0359338
Mean corpuscular hemoglobin	P02787.TRFE_peptide	-0.186394	0.0416158	7.50215e-06	0.272889	-0.186394	0.0416102	7.48113e-06
Mean corpuscular hemoglobin	P02787.TRFE_peptide.3	-0.196512	0.0410539	1.1495e-06	0.446706	-0.196512	0.0410464	1.68836e-06
Mean corpuscular hemoglobin	P02787.TRFE_peptide.4	-0.147998	0.0262585	2.16557e-08	0.803486	-0.147998	0.0262679	1.75899e-08
Mean corpuscular hemoglobin	P02787.TRFE_peptide.5	-0.204214	0.0434822	2.64675e-06	0.607262	-0.204214	0.0434717	2.63209e-06
Mean corpuscular hemoglobin	P02787.TRFE_peptide.9	-0.169763	0.0346491	9.60864e-07	0.06292	-0.169763	0.0346478	9.59944e-07
Mean corpuscular hemoglobin	P02787.TRFE_peptide.10	-0.0498036	0.016295	0.000580951	0.556912	-0.0498036	0.0163233	0.00228025
Mean corpuscular hemoglobin	P02787.TRFE_peptide.12	-0.101541	0.0298215	0.000347261	0.341853	-0.101541	0.029832	0.000664622
Mean corpuscular hemoglobin	P02787.TRFE_peptide.13	-0.161692	0.0299265	1.25229e-07	0.418467	-0.161692	0.029931	6.58505e-08
Mean corpuscular hemoglobin	P02787.TRFE_peptide.15	-0.140986	0.0377566	0.00018841	0.632055	-0.140986	0.0377581	0.000188524
Mean corpuscular hemoglobin	P02787.TRFE_peptide.16	-0.179075	0.0351811	1.133e-06	0.647827	-0.179075	0.0351797	3.57528e-07
Mean corpuscular hemoglobin	P02787.TRFE_peptide.17	-0.126235	0.0255746	2.03705e-07	0.309527	-0.126235	0.025587	8.07521e-07
Mean corpuscular hemoglobin	P02787.TRFE_peptide.18	-0.147544	0.0320482	1.5755e-06	0.504418	-0.147544	0.0320527	4.1611e-06
Mean corpuscular hemoglobin	P02787.TRFE_peptide.19	-0.201613	0.0439089	4.39796e-06	0.328285	-0.201613	0.0438997	4.37786e-06
Mean corpuscular hemoglobin	P02787.TRFE_peptide.21	-0.142197	0.0383	5.79021e-05	0.499895	-0.142197	0.0383009	0.000205124
Mean corpuscular hemoglobin	P02787.TRFE_peptide.22	-0.176564	0.0348116	1.45877e-07	0.389202	-0.176564	0.0348108	3.93468e-07
Mean corpuscular hemoglobin	P02787.TRFE_peptide.24	-0.154264	0.0341338	1.87963e-05	0.355208	-0.154264	0.034136	6.21022e-06
Mean corpuscular hemoglobin	P02787.TRFE_peptide.28	-0.175565	0.0366905	3.49672e-07	0.949203	-0.175512	0.0366077	1.63165e-06
Mean corpuscular hemoglobin	P02787.TRFE_peptide.31	-0.156216	0.0356435	2.11859e-05	0.685219	-0.156216	0.0356438	1.17222e-05
Mean corpuscular hemoglobin	P02787.TRFE_peptide.34	-0.166933	0.0313909	7.40913e-07	0.375667	-0.166933	0.0313936	1.05255e-07
Mean corpuscular hemoglobin	P02787.TRFE_peptide.40	-0.142559	0.0304343	1.61318e-06	0.536698	-0.142559	0.0304412	2.8258e-06
Mean corpuscular hemoglobin	P02647.APOA1_peptide.4	-0.0447432	0.0147988	0.00110871	0.876888	-0.0447432	0.0148314	0.00255468
Mean corpuscular hemoglobin	P02647.APOA1_peptide.5	-0.0321891	0.0104234	0.00175342	0.705548	-0.0321891	0.0104709	0.002111
Mean corpuscular hemoglobin	P01009.A1AT_peptide.12	-0.0500141	0.0188144	0.0157425	0.101474	-0.0500554	0.0188412	0.00789105
Mean corpuscular hemoglobin	P36955.PEDF_peptide.2	0.0543857	0.0227737	0.0466579	0.102676	0.0543857	0.0227935	0.0170319
Mean corpuscular hemoglobin	P55056.APOC4_peptide.1	0.111661	0.0458761	0.0149342	0.47905	0.111661	0.0458807	0.0149442
Mean corpuscular hemoglobin concentration	P02787.TRFE_peptide	-0.112228	0.0325699	0.000569451	0.47215	-0.112228	0.0325771	0.000571059
Mean corpuscular hemoglobin concentration	P02787.TRFE_peptide.3	-0.104477	0.0303284	0.000227776	0.120478	-0.104477	0.0303374	0.000573549
Mean corpuscular hemoglobin concentration	P02787.TRFE_peptide.4	-0.078684	0.0211282	4.0242e-05	0.310138	-0.078684	0.0211484	0.000198781
Mean corpuscular hemoglobin concentration	P02787.TRFE_peptide.5	-0.108572	0.031832	0.000647811	0.368079	-0.108572	0.0318392	0.000649649
Mean corpuscular hemoglobin concentration	P02787.TRFE_peptide.9	-0.0914853	0.026146	0.000466968	0.12475	-0.0914853	0.026159	0.000470035
Mean corpuscular hemoglobin concentration	P02787.TRFE_peptide.12	-0.0611477	0.0272925	0.0159209	0.343219	-0.0611477	0.0273084	0.0251457
Mean corpuscular hemoglobin concentration	P02787.TRFE_peptide.13	-0.0859644	0.0235233	0.000112161	0.493648	-0.0859644	0.0235402	0.000260393
Mean corpuscular hemoglobin concentration	P02787.TRFE_peptide.15	-0.0834015	0.0326134	0.0105495	0.49579	-0.0834015	0.032624	0.0105747
Mean corpuscular hemoglobin concentration	P02787.TRFE_peptide.16	-0.0952063	0.0267968	0.00022144	0.544428	-0.0952063	0.0268096	0.000383479
Mean corpuscular hemoglobin concentration	P02787.TRFE_peptide.17	-0.071525	0.0221538	0.000216585	0.516549	-0.071525	0.0221738	0.00125683
Mean corpuscular hemoglobin concentration	P02787.TRFE_peptide.18	-0.083599	0.0267088	0.000530329	0.888239	-0.083599	0.0267232	0.00175804
Mean corpuscular hemoglobin concentration	P02787.TRFE_peptide.19	-0.123341	0.0333139	0.000213572	0.115087	-0.123341	0.0333188	0.00021403
Mean corpuscular hemoglobin concentration	P02787.TRFE_peptide.21	-0.0841178	0.0329824	0.00489591	0.721471	-0.0841178	0.0329926	0.0107848
Mean corpuscular hemoglobin concentration	P02787.TRFE_peptide.22	-0.0951502	0.0267257	8.53848e-05	0.503446	-0.0951502	0.0267387	0.000372946
Mean corpuscular hemoglobin concentration	P02787.TRFE_peptide.24	-0.0874066	0.0281676	0.00188462	0.781924	-0.0874066	0.0281805	0.00192431
Mean corpuscular hemoglobin concentration	P02787.TRFE_peptide.28	-0.0938244	0.0273764	0.000187545	0.744407	-0.0942465	0.0273314	0.000564164
Mean corpuscular hemoglobin concentration	P02787.TRFE_peptide.31	-0.096582	0.0295404	0.00183592	0.6631	-0.096582	0.0295509	0.00108187
Mean corpuscular hemoglobin concentration	P02787.TRFE_peptide.34	-0.0887508	0.0244643	0.000422095	0.411767	-0.0887508	0.02448	0.000288463
Mean corpuscular hemoglobin concentration	P02787.TRFE_peptide.40	-0.0807746	0.0256028	0.0011161	0.597667	-0.0807746	0.0256187	0.00161625
Mean corpuscular volume	O75636.FCN3_peptide.3	-0.047371	0.0189993	0.00170659	0.117684	-0.047371	0.0190248	0.0127757
Mean corpuscular volume	O75636.FCN3_peptide.5	-0.0449373	0.0180152	0.00245172	0.1905	-0.0449373	0.0180422	0.0127501
Mean corpuscular volume	P02787.TRFE_peptide	-0.16377	0.0386071	2.21572e-05	0.295752	-0.16377	0.0386054	2.2139e-05
Mean corpuscular volume	P02787.TRFE_peptide.3	-0.176279	0.03842	3.67731e-06	0.62115	-0.176279	0.0384162	4.46085e-06
Mean corpuscular volume	P02787.TRFE_peptide.4	-0.13276	0.0249565	3.40612e-07	0.833679	-0.13276	0.0249683	1.05409e-07
Mean corpuscular volume	P02787.TRFE_peptide.5	-0.183188	0.0406308	6.52581e-06	0.553383	-0.183188	0.0406242	6.50318e-06
Mean corpuscular volume	P02787.TRFE_peptide.9	-0.151762	0.032462	2.93881e-06	0.162463	-0.151762	0.032464	2.94285e-06
Mean corpuscular volume	P02787.TRFE_peptide.10	-0.0528983	0.0164969	0.000111895	0.398374	-0.0528983	0.0165246	0.00136865
Mean corpuscular volume	P02787.TRFE_peptide.12	-0.0826446	0.028481	0.00212203	0.328996	-0.0826446	0.0284942	0.00372686
Mean corpuscular volume	P02787.TRFE_peptide.13	-0.145044	0.0283165	1.61373e-06	0.214899	-0.145044	0.0283238	3.04036e-07
Mean corpuscular volume	P02787.TRFE_peptide.15	-0.112582	0.0349511	0.00127691	0.593324	-0.112582	0.0349573	0.00127948
Mean corpuscular volume	P02787.TRFE_peptide.16	-0.160637	0.0330984	4.03026e-06	0.488001	-0.160637	0.0331002	1.21565e-06
Mean corpuscular volume	P02787.TRFE_peptide.17	-0.101643	0.0238448	2.85355e-06	0.237806	-0.101643	0.0238609	2.04595e-05
Mean corpuscular volume	P02787.TRFE_peptide.18	-0.118801	0.0293826	1.69766e-05	0.379522	-0.118801	0.0293917	5.30005e-05
Mean corpuscular volume	P02787.TRFE_peptide.19	-0.173262	0.0398077	1.34606e-05	0.693167	-0.173262	0.0398036	1.34327e-05
Mean corpuscular volume	P02787.TRFE_peptide.21	-0.113549	0.0354024	0.000395493	0.365074	-0.113549	0.0354081	0.00134194
Mean corpuscular volume	P02787.TRFE_peptide.22	-0.157841	0.0327187	1.99601e-06	0.216851	-0.157841	0.0327211	1.40823e-06
Mean corpuscular volume	P02787.TRFE_peptide.24	-0.124212	0.0311644	0.000213448	0.237141	-0.124212	0.0311716	6.75429e-05
Mean corpuscular volume	P02787.TRFE_peptide.28	-0.156884	0.0343098	1.95443e-06	0.865323	-0.156831	0.0342294	4.61048e-06
Mean corpuscular volume	P02787.TRFE_peptide.30	-0.0747838	0.0147953	9.64091e-06	0.112188	-0.0747838	0.0148254	4.55173e-07
Mean corpuscular volume	P02787.TRFE_peptide.31	-0.138247	0.0336103	6.46283e-05	0.814805	-0.138247	0.0336137	3.90866e-05
Mean corpuscular volume	P02787.TRFE_peptide.34	-0.149745	0.0296551	8.75195e-06	0.265613	-0.149745	0.0296607	4.4502e-07
Mean corpuscular volume	P02787.TRFE_peptide.40	-0.114787	0.0280151	1.73651e-05	0.460607	-0.114787	0.0280262	4.20871e-05
Mean corpuscular volume	P02647.APOA1_peptide.4	-0.043933	0.014767	0.000573329	0.397029	-0.043933	0.0147997	0.0029925
Mean corpuscular volume	P02647.APOA1_peptide.5	-0.0316321	0.0104109	0.000445107	0.543735	-0.0316321	0.0104584	0.00249
Mean corpuscular volume	P55056.APOC4_peptide.1	0.0907393	0.0443591	0.0407992	0.460527	0.0907393	0.044366	0.0408308
Sodium	P08603.CFAH_peptide.26	-0.0306784	0.0156704	0.0454884	0.923935	-0.076535	0.0339293	0.0240883
Sodium	P00748.FA12_peptide	-0.0312444	0.00958701	0.000499126	0.081454	-0.0390969	0.0118283	0.000948498
Sodium	P01860.IGHG3_peptide	0.0593046	0.0250096	0.0177267	NA	0.0593046	0.0250269	0.0178057
Sodium	P02649.APOE_peptide.1	-0.0347118	0.0170417	0.0157976	0.385243	-0.0347118	0.0170707	0.0420109
Sodium	P02649.APOE_peptide.9	-0.0363231	0.0179075	0.0487206	0.63739	-0.0363231	0.017935	0.0428404
Sodium	P02655.APOC2_peptide.4	-0.078834	0.0286061	0.00585407	0.355043	-0.078834	0.0286186	0.0058757
Non-albumin protein	P07358.CO8B_peptide.1	0.0788876	0.0284773	0.0186114	0.13536	0.0789974	0.0284981	0.00557089
Non-albumin protein	P07358.CO8B_peptide.4	0.0891505	0.0322976	0.0187282	0.532976	0.089462	0.0323233	0.00564487
Non-albumin protein	P07358.CO8B_peptide.7	0.0786605	0.0286347	0.00601362	0.29582	0.0789354	0.0286616	0.00588631
Non-albumin protein	P02787.TRFE_peptide	0.070959	0.0302678	0.0190592	0.600891	0.070959	0.0302809	0.0191108
Non-albumin protein	P02787.TRFE_peptide.3	0.0929651	0.0305983	0.00124493	0.588709	0.0929651	0.0306088	0.00238783
Non-albumin protein	P02787.TRFE_peptide.4	0.0700143	0.0217119	0.000623338	0.492425	0.0700143	0.0217323	0.00127449
Non-albumin protein	P02787.TRFE_peptide.5	0.0966087	0.032045	0.00257162	0.717923	0.0966087	0.0320539	0.00257874
Non-albumin protein	P02787.TRFE_peptide.9	0.0727191	0.0258083	0.00483747	0.508869	0.0727191	0.0258238	0.00486299
Non-albumin protein	P02787.TRFE_peptide.12	0.0878447	0.0302754	0.00331515	0.458524	0.0878447	0.0302873	0.00372703
Non-albumin protein	P02787.TRFE_peptide.13	0.0764925	0.0240609	0.000527577	0.885327	0.0764925	0.0240783	0.00148894
Non-albumin protein	P02787.TRFE_peptide.15	0.106218	0.0359941	0.00316768	0.642311	0.106218	0.036001	0.00317351
Non-albumin protein	P02787.TRFE_peptide.16	0.0847161	0.0272259	0.00340899	0.90671	0.0847161	0.0272397	0.00187073
Non-albumin protein	P02787.TRFE_peptide.17	0.0712487	0.0233009	0.00104483	0.812517	0.0712487	0.0233198	0.00224848
Non-albumin protein	P02787.TRFE_peptide.18	0.083276	0.0280045	0.000808719	0.815895	0.083276	0.0280183	0.00295677
Non-albumin protein	P02787.TRFE_peptide.19	0.105395	0.0324777	0.00117383	0.35943	0.105395	0.0324855	0.00117705
Non-albumin protein	P02787.TRFE_peptide.21	0.10713	0.0364339	0.00334168	0.638263	0.10713	0.0364403	0.00328341
Non-albumin protein	P02787.TRFE_peptide.22	0.0756322	0.0265438	0.000458006	0.732637	0.0756322	0.0265589	0.00440348
Non-albumin protein	P02787.TRFE_peptide.24	0.0870689	0.0295095	0.00159352	0.856	0.0870689	0.0295218	0.00318485
Non-albumin protein	P02787.TRFE_peptide.28	0.0754078	0.0270184	0.00229765	0.595249	0.0749329	0.0268886	0.00532336
Non-albumin protein	P02787.TRFE_peptide.30	0.0350817	0.013401	0.0296964	0.212186	0.0350817	0.0134374	0.00903434
Non-albumin protein	P02787.TRFE_peptide.31	0.0571631	0.0280965	0.0320894	0.145255	0.0571631	0.028112	0.0420117
Non-albumin protein	P02787.TRFE_peptide.34	0.0789719	0.0249791	0.00077696	0.875934	0.0789719	0.0249954	0.00158062
Non-albumin protein	P02787.TRFE_peptide.40	0.0804625	0.0268658	0.00119447	0.835973	0.0804625	0.0268809	0.00275983
Non-albumin protein	P29622.KAIN_peptide.5	0.06398	0.0264062	0.0153965	0.59754	0.06398	0.0264217	0.0154567
Neutrophil count	Q16610.ECM1_peptide	-0.0530785	0.0222408	0.0196921	0.324985	-0.0530785	0.0222625	0.0171158
Neutrophil count	P02787.TRFE_peptide	-0.0834882	0.0377031	0.0268039	0.413197	-0.0834882	0.0377124	0.0268418
Neutrophil count	P02787.TRFE_peptide.3	-0.0796512	0.0357513	0.0182945	0.721842	-0.0796512	0.0357616	0.0259283
Neutrophil count	P02787.TRFE_peptide.4	-0.0599872	0.0260996	0.0214104	0.784443	-0.0599872	0.0261171	0.0216272
Neutrophil count	P02787.TRFE_peptide.5	-0.082773	0.0373082	0.0265123	0.694691	-0.082773	0.0373174	0.0265495
Neutrophil count	P02787.TRFE_peptide.9	-0.0667017	0.0309069	0.0309163	0.113849	-0.0667017	0.0309203	0.0309893
Neutrophil count	P02787.TRFE_peptide.13	-0.0655377	0.0287229	0.0199116	0.660914	-0.0655377	0.0287382	0.0225775
Neutrophil count	P02787.TRFE_peptide.16	-0.0725835	0.0321683	0.0175891	0.844511	-0.0725836	0.032181	0.0241033
Neutrophil count	P02787.TRFE_peptide.19	-0.088268	0.03683	0.0165464	0.306627	-0.088268	0.0368388	0.0165725
Neutrophil count	P02787.TRFE_peptide.22	-0.0693737	0.0319358	0.024414	0.736896	-0.0693737	0.0319489	0.0299014
Neutrophil count	P02787.TRFE_peptide.28	-0.068495	0.0322302	0.0342202	0.861181	-0.0682311	0.032084	0.03345
Neutrophil count	P02787.TRFE_peptide.34	-0.067662	0.0297391	0.0315845	0.67668	-0.067662	0.0297536	0.0229612
Neutrophil count	P05156.CFAI_peptide	-0.0774088	0.0326742	0.0458406	0.0800016	-0.0774088	0.0326872	0.0178764
Neutrophil count	P05156.CFAI_peptide.6	-0.109177	0.0479517	0.0227971	0.0772008	-0.109177	0.0479559	0.0228089
Neutrophil count	P05156.CFAI_peptide.7	-0.0863666	0.0368286	0.0308337	0.140655	-0.0863666	0.0368389	0.0190556
Neutrophil count	P05156.CFAI_peptide.8	-0.0851294	0.0362242	0.0279794	0.0856499	-0.0851294	0.036235	0.0188054
Neutrophil count	Q96IY4.CBPB2_peptide	-0.0790858	0.0327082	0.0164456	0.421937	-0.0790858	0.0327196	0.0156457
Neutrophil count	P22891.PROZ_peptide.1	0.0471914	0.0195712	0.0184556	0.896658	0.0471914	0.0195965	0.0160332
Platelet count	O75636.FCN3_peptide	0.0566349	0.0243939	0.0211144	0.90257	0.0566349	0.0244126	0.020346
Platelet count	Q16610.ECM1_peptide	-0.055831	0.0169657	0.00072436	0.111981	-0.055831	0.016994	0.0010186
Platelet count	Q06033.ITIH3_peptide.4	0.0965097	0.0340146	0.0105601	0.507446	0.0965097	0.0340235	0.00456019
Platelet count	P05156.CFAI_peptide.3	-0.0871263	0.0344128	0.00467876	0.0587679	-0.0871263	0.0344224	0.0113708
Platelet count	P05156.CFAI_peptide.6	-0.0913236	0.0364752	0.0122896	0.0944571	-0.0913236	0.0364832	0.0123086
Platelet count	P01009.A1AT_peptide.12	0.0376078	0.0183079	0.0368387	0.880714	0.0375829	0.0183335	0.0403688
Pulse pressure	P27169.PON1_peptide	-0.0357756	0.0178162	0.0100531	0.380553	-0.0357756	0.0178436	0.0449685
Pulse pressure	P27169.PON1_peptide.2	-0.043285	0.0217899	0.0122046	0.631774	-0.043285	0.0218117	0.0472012
Pulse pressure	P27169.PON1_peptide.3	-0.0350644	0.0137754	0.00760863	0.516968	-0.0350644	0.0138111	0.0111214
Pulse pressure	P27169.PON1_peptide.4	-0.0281245	0.0136686	0.0084318	0.386382	-0.0281245	0.0137049	0.0401548
Pulse pressure	P27169.PON1_peptide.7	-0.0372322	0.0146737	0.0105193	0.516986	-0.0372322	0.014707	0.0113545
Pulse pressure	P27169.PON1_peptide.8	-0.0300401	0.0117055	0.00829744	0.464744	-0.0300401	0.0117478	0.0105556
Pulse pressure	P51884.LUM_peptide.1	0.0614623	0.028694	0.0405029	0.720413	0.0614624	0.0287088	0.0322831
Pulse pressure	P02749.APOH_peptide.9	0.0232543	0.00776922	0.00665474	0.272206	0.0232543	0.00783273	0.00298907
Prothrombin time	P12259.FA5_peptide	-0.184669	0.0493694	0.000183616	0.238346	-0.184669	0.0493615	0.000183178
Prothrombin time	P08697.A2AP_peptide.4	0.0380368	0.0156473	0.0127745	0.507123	0.0381109	0.0156963	0.0151812
Posterior wall thickness	P02647.APOA1_peptide.4	0.0779209	0.0342657	0.027382	0.184513	0.0779209	0.0342788	0.0230172
Posterior wall thickness	P02647.APOA1_peptide.5	0.0565655	0.0244394	0.015619	0.150755	0.0565655	0.0244593	0.0207428
Red blood cell count	O75636.FCN3_peptide	0.0568167	0.0244435	0.0186114	0.686947	0.0568167	0.0244621	0.0201983
Red blood cell count	O75636.FCN3_peptide.3	0.044908	0.0189212	0.0278342	0.565297	0.044908	0.0189468	0.0177778
Red blood cell count	P08603.CFAH_peptide.41	0.0600544	0.0185031	0.00134837	0.571864	0.0600544	0.0185178	0.00118251
Red blood cell count	Q03591.FHR1_peptide	-0.0252167	0.0110243	0.00533022	0.166137	-0.0771662	0.0251256	0.00213185
Red blood cell count	P02787.TRFE_peptide.22	0.0462385	0.0235537	0.0278978	0.124721	0.0462385	0.0235734	0.049824
Red blood cell count	P35542.SAA4_peptide	-0.0500082	0.0251337	0.0429581	0.579343	-0.0500082	0.0251516	0.0467816
Red blood cell count	P08697.A2AP_peptide.4	0.0245859	0.0112925	0.015889	0.288562	0.024623	0.0113479	0.0300203
Relative wall thickness	P04003.C4BPA_peptide.3	0.147253	0.0581806	0.0113747	NA	0.147253	0.0581815	0.011376
Relative wall thickness	P04003.C4BPA_peptide.6	0.118211	0.0428124	0.00726298	0.403519	0.118211	0.04282	0.00576862
Relative wall thickness	P04003.C4BPA_peptide.8	-0.0831676	0.0308843	0.0042815	0.410479	-0.0831676	0.0308989	0.00711092
Relative wall thickness	P04003.C4BPA_peptide.11	-0.0781307	0.027479	0.00481429	0.650735	-0.0781307	0.0274963	0.0044902
Relative wall thickness	P10643.CO7_peptide.9	0.140854	0.0526491	0.00836218	0.122115	0.0999603	0.0376089	0.00786311
Systolic blood pressure	P36980.FHR2_peptide	-0.0162389	0.0072653	0.0169149	0.390596	-0.0147582	0.00693254	0.0332682
Systolic blood pressure	P27169.PON1_peptide	-0.0589415	0.018605	0.000592905	0.128277	-0.0589415	0.0186303	0.00155752
Systolic blood pressure	P27169.PON1_peptide.2	-0.0713135	0.0231137	0.00323845	0.0512619	-0.0713135	0.0231323	0.00205029
Serum creatinine	P01042.KNG1_peptide	-0.0821056	0.0238213	0.000166479	0.351271	-0.0821056	0.0238364	0.000572017
Serum creatinine	P01042.KNG1_peptide.9	-0.0901188	0.0274845	0.00129719	0.251859	-0.0901188	0.0274961	0.00104725
Serum creatinine	P15169.CBPN_peptide	0.067105	0.0259222	0.0125002	0.131508	0.067105	0.0259374	0.0096762
Serum creatinine	P35542.SAA4_peptide	-0.0538292	0.0222191	0.0219504	0.305871	-0.0538292	0.022239	0.0154998
Total bilirubin	P02787.TRFE_peptide.15	-0.0637928	0.0314255	0.0423598	0.0588239	-0.0637928	0.0314386	0.0424454
Total cholesterol	P02787.TRFE_peptide	-0.058709	0.0259774	0.0238212	0.541209	-0.058709	0.0259939	0.0239101
Total cholesterol	P02787.TRFE_peptide.3	-0.0711046	0.0256903	0.01125	0.36762	-0.0711047	0.0257057	0.00567301
Total cholesterol	P02787.TRFE_peptide.4	-0.0535506	0.0184244	0.00895857	0.350014	-0.0535506	0.0184498	0.00370183
Total cholesterol	P02787.TRFE_peptide.5	-0.0738915	0.0268697	0.0059597	0.333025	-0.0738915	0.0268837	0.00598569
Total cholesterol	P02787.TRFE_peptide.9	-0.0640499	0.0223818	0.00421386	0.544402	-0.0640499	0.0224007	0.004246
Total cholesterol	P02787.TRFE_peptide.11	0.00818215	0.00666947	0.0408743	0.296867	0.0193317	0.00691945	0.00520891
Total cholesterol	P02787.TRFE_peptide.12	-0.0620763	0.0253595	0.0189712	0.247048	-0.0620763	0.0253765	0.0144364
Total cholesterol	P02787.TRFE_peptide.13	-0.0585055	0.0203639	0.00762853	0.150638	-0.0585055	0.0203861	0.00410634
Total cholesterol	P02787.TRFE_peptide.15	-0.0645689	0.0291142	0.0265701	0.647239	-0.0645689	0.0291282	0.0266428
Total cholesterol	P02787.TRFE_peptide.16	-0.0647954	0.0229537	0.0120341	0.411498	-0.0647954	0.0229723	0.00479359
Total cholesterol	P02787.TRFE_peptide.17	-0.0486702	0.0195862	0.0127456	0.277881	-0.0486702	0.0196103	0.0130697
Total cholesterol	P02787.TRFE_peptide.18	-0.0568861	0.0233221	0.0176549	0.110475	-0.0568861	0.0233413	0.0148038
Total cholesterol	P02787.TRFE_peptide.19	-0.0537967	0.0247742	0.0298946	0.571832	-0.0537967	0.0247917	0.0300111
Total cholesterol	P02787.TRFE_peptide.21	-0.0651235	0.029424	0.0204741	0.076428	-0.0651235	0.0294377	0.0269495
Total cholesterol	P02787.TRFE_peptide.22	-0.0666157	0.0230114	0.00906172	0.166452	-0.0666158	0.0230299	0.00382095
Total cholesterol	P02787.TRFE_peptide.24	-0.059477	0.0245131	0.0349346	0.0690381	-0.059477	0.0245309	0.0153262
Total cholesterol	P02787.TRFE_peptide.28	-0.0664369	0.0234382	0.00441527	0.374973	-0.0668063	0.0233908	0.00428886
Total cholesterol	P02787.TRFE_peptide.30	-0.0289673	0.0115344	0.0490606	0.599217	-0.0289673	0.0115769	0.012344
Total cholesterol	P02787.TRFE_peptide.31	-0.0475891	0.0241951	0.0388245	0.66477	-0.0475891	0.0242139	0.0493719
Total cholesterol	P02787.TRFE_peptide.34	-0.0604019	0.0211196	0.00893781	0.459437	-0.0604019	0.0211407	0.00427482
Total cholesterol	P02787.TRFE_peptide.40	-0.0549642	0.0224264	0.00665647	0.342922	-0.0549642	0.0224467	0.0143393
Total cholesterol	P05156.CFAI_peptide	-0.0516362	0.0224141	0.0293195	0.0858495	-0.0516362	0.0224349	0.0213577
Total cholesterol	P05156.CFAI_peptide.2	0.0145658	0.00606066	0.0466928	0.319818	0.0145658	0.00614261	0.0177267
Total cholesterol	P05156.CFAI_peptide.3	-0.0694805	0.0310447	0.0270308	0.0843992	-0.0694805	0.0310573	0.0252753
Total cholesterol	P05156.CFAI_peptide.6	-0.0728277	0.0328258	0.0265133	0.0616469	-0.0728277	0.032837	0.0265647
Total cholesterol	P05156.CFAI_peptide.7	-0.0576116	0.0252501	0.0154734	0.387872	-0.0576116	0.0252678	0.022605
Total cholesterol	P05156.CFAI_peptide.8	-0.0567863	0.0248385	0.0178414	0.13999	-0.0567863	0.0248567	0.0223395
Total cholesterol	P08519.APOA_peptide.1	0.0535639	0.017659	0.00385589	0.326884	0.0535639	0.0176859	0.00245668
Total cholesterol	P08519.APOA_peptide.3	0.0551893	0.0181968	0.00429649	0.608026	0.0551893	0.0182225	0.00245664
Total cholesterol	P08519.APOA_peptide.4	0.0489717	0.0237731	0.0394023	0.374745	0.0489717	0.0237916	0.0395554
Total cholesterol	P00738.HPT_peptide.1	-0.0525365	0.0144384	4.855e-09	0.11108	-0.0525365	0.0144718	0.000283131
Total cholesterol	P55056.APOC4_peptide.1	-0.113898	0.0430942	0.00821734	0.0831944	-0.113898	0.0430988	0.00822416
Triglyceride	P04003.C4BPA_peptide.6	0.0378331	0.0174778	0.0328673	0.264961	0.0378331	0.0175054	0.0306782
Triglyceride	P04003.C4BPA_peptide.8	-0.0257948	0.0127132	0.0278563	0.13714	-0.0257948	0.0127521	0.0430956
Triglyceride	P02765.FETUA_peptide.4	0.0474106	0.0240874	0.049036	0.137928	0.0474106	0.0241062	0.0492127
Triglyceride	P35542.SAA4_peptide	-0.0508797	0.0254056	0.0463922	0.271277	-0.0508797	0.0254233	0.0453596
Triglyceride	P20742.PZP_peptide	-0.0767477	0.0251025	0.00135184	0.534249	-0.0767477	0.0251206	0.00224933
Triglyceride	P20742.PZP_peptide.5	-0.0320621	0.0159419	0.000924695	0.545812	-0.0320621	0.015973	0.0447209
Triglyceride	P20742.PZP_peptide.6	-0.047075	0.0160664	0.000924599	0.563614	-0.047075	0.0160971	0.00345072
Triglyceride	P20742.PZP_peptide.7	-0.0260445	0.0131563	0.000833781	0.467199	-0.0260445	0.0131942	0.0483886
Total protein	O75636.FCN3_peptide.5	0.0417831	0.0177879	0.00281966	0.064983	0.0417831	0.0178153	0.0190091
Total protein	P02787.TRFE_peptide.19	0.0606185	0.026887	0.0241607	0.858234	0.0606185	0.0269026	0.0242427
Total protein	P00748.FA12_peptide.3	0.0184529	0.00738491	0.0205392	0.148386	0.0184529	0.00745224	0.0132808
Total protein	P01009.A1AT_peptide.15	0.0148533	0.00617843	0.0424366	0.321995	0.0148533	0.00625879	0.0176355
Total protein	P29622.KAIN_peptide.5	0.0643277	0.0249505	0.00993133	0.140923	0.0643277	0.0249668	0.00997989
Total protein	P36955.PEDF_peptide.1	-0.0726419	0.0281676	0.0138756	0.702655	-0.0726419	0.0281816	0.00994798
Uric acid	O75636.FCN3_peptide	0.051026	0.0240512	0.0482237	0.050442	0.051026	0.0240705	0.0340181
Uric acid	O75636.FCN3_peptide.3	0.040331	0.0186836	0.0116381	0.0515252	0.040331	0.0187098	0.0311138
Uric acid	O75636.FCN3_peptide.5	0.038259	0.0177179	0.00772122	0.108115	0.038259	0.0177455	0.031085
Uric acid	Q06033.ITIH3_peptide	-0.0679831	0.0295901	0.0215907	0.571681	-0.0679831	0.0296041	0.0216525
Uric acid	Q06033.ITIH3_peptide.4	-0.123933	0.0364658	0.000664441	0.398437	-0.123933	0.0364705	0.000678389
Uric acid	P10643.CO7_peptide.9	0.0503051	0.0215511	0.0294054	0.561867	0.0390876	0.015756	0.0131086
Uric acid	P00748.FA12_peptide	-0.0282059	0.00972137	0.00946451	0.121089	-0.027164	0.0113012	0.016233
Uric acid	P20742.PZP_peptide.7	-0.0273419	0.0129594	0.00478796	0.510993	-0.0273419	0.0129978	0.0354157
Uric acid	P01860.IGHG3_peptide	-0.0515548	0.0259449	0.0469123	NA	-0.0515548	0.0259622	0.0470595
White blood cell count	Q16610.ECM1_peptide	-0.0664342	0.0173396	0.000135649	0.0639292	-0.0664342	0.0173669	0.000130593
White blood cell count	P04003.C4BPA_peptide.3	0.0518785	0.0235166	0.0273815	NA	0.0518785	0.0235355	0.0275057
White blood cell count	P04003.C4BPA_peptide.6	0.0412036	0.0174539	0.0288271	0.735918	0.0412036	0.0174813	0.0184227
White blood cell count	P02787.TRFE_peptide	-0.0699496	0.0286673	0.0146852	0.27329	-0.0699496	0.0286811	0.0147331
White blood cell count	P02787.TRFE_peptide.3	-0.0574651	0.0265477	0.0280765	0.562049	-0.0574651	0.026564	0.0305203
White blood cell count	P02787.TRFE_peptide.4	-0.0432784	0.0194156	0.0276536	0.728997	-0.0432784	0.0194402	0.0259987
White blood cell count	P02787.TRFE_peptide.5	-0.0597174	0.0276974	0.0310787	0.599474	-0.0597174	0.0277125	0.0311705
White blood cell count	P02787.TRFE_peptide.9	-0.0512501	0.0231322	0.0267238	0.13829	-0.0512501	0.0231517	0.0268517
White blood cell count	P02787.TRFE_peptide.13	-0.0472828	0.0213579	0.0389929	0.543584	-0.0472828	0.0213798	0.0269968
White blood cell count	P02787.TRFE_peptide.16	-0.0523661	0.0239043	0.0159299	0.627444	-0.0523661	0.0239232	0.0286025
White blood cell count	P02787.TRFE_peptide.19	-0.0578301	0.0268818	0.0314545	0.28805	-0.0578301	0.0268976	0.0315546
White blood cell count	P02787.TRFE_peptide.22	-0.0533032	0.0238939	0.0478012	0.617546	-0.0533032	0.0239128	0.0258094
White blood cell count	P02787.TRFE_peptide.28	-0.0530335	0.0241521	0.028083	0.868342	-0.0526166	0.0240372	0.0285995
White blood cell count	P02787.TRFE_peptide.31	-0.0671582	0.027212	0.0190184	0.498773	-0.0671582	0.0272271	0.0136405
White blood cell count	P20742.PZP_peptide	-0.0713061	0.0246644	0.0092786	0.407986	-0.0713061	0.0246831	0.00386634
White blood cell count	P20742.PZP_peptide.5	-0.0367897	0.0158419	0.00183787	0.188147	-0.0367897	0.0158731	0.0204638
White blood cell count	P20742.PZP_peptide.6	-0.0417546	0.0157842	0.000217779	0.348981	-0.0417546	0.0158155	0.00828808
White blood cell count	P20742.PZP_peptide.7	-0.0282275	0.013038	0.000231919	0.0548817	-0.0282275	0.0130761	0.0308733
White blood cell count	P22891.PROZ_peptide.1	0.0385319	0.0146361	0.00730035	0.764112	0.0385319	0.01467	0.00862475
Zinc sulfate turbidity test	P20742.PZP_peptide	0.152469	0.0725405	0.0301716	0.195314	0.152469	0.0725449	0.0355783
Atopic dermatitis	P02655.APOC2_peptide.4	-0.4258	0.216143	0.0488394	0.70241	-0.4258	0.216126	0.0488219
Arrhythmia	P12259.FA5_peptide	-0.167666	0.083977	0.0458715	0.8892	-0.167666	0.0839742	0.0458643
Arrhythmia	P02787.TRFE_peptide.15	-0.168057	0.0835922	0.0443854	0.5508	-0.168057	0.0835907	0.0443815
Arrhythmia	P51884.LUM_peptide.1	0.181717	0.0822783	0.0314499	0.795344	0.181717	0.0822764	0.027201
Biliary tract cancer	P10643.CO7_peptide.4	-1.26345	0.498993	0.0209553	0.717258	-1.26345	0.498918	0.011329
Cataract	P04003.C4BPA_peptide.6	0.0839626	0.0411423	0.0152397	0.204806	0.0839626	0.0411523	0.0413216
Cataract	P04003.C4BPA_peptide.11	-0.0556635	0.0268454	0.0414259	0.479589	-0.0556635	0.0268636	0.038258
Cataract	P04196.HRG_peptide.1	0.174925	0.0664522	0.00847989	0.589402	0.174925	0.0664494	0.00847709
Cataract	P04196.HRG_peptide.5	0.0826073	0.0239216	0.00742642	0.987633	0.0826073	0.0239418	0.000559887
Cataract	P04196.HRG_peptide.7	0.116707	0.0540763	0.0045338	0.9361	0.116707	0.0540798	0.0309243
Cataract	P04196.HRG_peptide.9	0.0744785	0.0331329	0.00974396	0.947447	0.0744785	0.0331466	0.0246438
Cataract	P04196.HRG_peptide.10	0.123125	0.0563551	0.0472243	0.782912	0.123125	0.0563594	0.0289147
Cataract	P04196.HRG_peptide.12	0.0602205	0.0262644	0.00773544	0.832784	0.0602205	0.026283	0.0219501
Cataract	P27169.PON1_peptide	-0.100812	0.0479579	0.0404618	0.248933	-0.100812	0.0479665	0.0355783
Cataract	P35542.SAA4_peptide.1	0.126316	0.0562779	0.038889	0.688145	0.124224	0.0560626	0.0267049
Cataract	P35542.SAA4_peptide.2	0.133528	0.0592855	0.0387858	0.532239	0.131316	0.0590634	0.026195
Cataract	P0DJI8.SAA1_peptide.1	-0.0918139	0.0381816	0.0450846	0.366296	-0.0918139	0.0381941	0.0162224
Cerebral aneurysm	Q96IY4.CBPB2_peptide.1	-0.248124	0.11696	0.0356866	0.122234	-0.247421	0.116902	0.0343034
Chronic hepatitis B	P07358.CO8B_peptide.7	0.496714	0.231791	0.0321179	0.203873	0.4848	0.231174	0.0359833
Chronic hepatitis B	P02787.TRFE_peptide	-0.528967	0.249886	0.0342738	0.145111	-0.528967	0.249864	0.0342583
Chronic hepatitis B	P10643.CO7_peptide.6	-0.545706	0.218169	0.0203868	0.338197	-0.545706	0.218148	0.0123653
Chronic hepatitis B	P02649.APOE_peptide.3	0.363642	0.16998	0.0435665	0.147191	0.365165	0.170793	0.0325119
Chronic hepatitis C	P08519.APOA_peptide.1	-0.167853	0.0825575	0.0423174	0.382566	-0.167853	0.0825605	0.0420433
Chronic hepatitis C	P08519.APOA_peptide.3	-0.169897	0.0845467	0.0335271	0.550641	-0.169897	0.084549	0.0444895
Chronic hepatitis C	P08697.A2AP_peptide.4	0.0913287	0.0462796	0.0143439	0.109415	0.0914485	0.0462894	0.048202
Congestive heart failure	P04003.C4BPA_peptide.3	-0.168752	0.0827592	0.0414427	NA	-0.168752	0.0827581	0.0414401
Congestive heart failure	P51884.LUM_peptide.1	0.214608	0.108093	0.0282785	0.800633	0.214608	0.108089	0.0470918
Congestive heart failure	P29622.KAIN_peptide.5	0.183732	0.0866357	0.0339438	0.979542	0.183732	0.0866328	0.0339378
Cirrhosis	P04196.HRG_peptide.1	0.459779	0.195161	0.018478	0.667891	0.459779	0.195139	0.0184649
Cirrhosis	P04196.HRG_peptide.5	0.163415	0.0708077	0.0185639	0.547191	0.163415	0.0708138	0.0210175
Cirrhosis	P04196.HRG_peptide.7	0.379824	0.164646	0.0174061	0.851881	0.379824	0.164629	0.0210464
Cirrhosis	P04196.HRG_peptide.9	0.249167	0.100364	0.0146945	0.919085	0.249167	0.100364	0.0130412
Cirrhosis	P04196.HRG_peptide.12	0.195988	0.0792299	0.0190676	0.723648	0.195988	0.079235	0.0133793
Chronic obstructive pulmonary disease	P02787.TRFE_peptide	-0.345946	0.165577	0.0366774	0.284232	-0.345946	0.165565	0.0366636
Chronic obstructive pulmonary disease	P02787.TRFE_peptide.4	-0.251687	0.115557	0.0366488	0.249614	-0.251687	0.115555	0.0294003
Chronic obstructive pulmonary disease	P02787.TRFE_peptide.5	-0.347289	0.164608	0.034876	0.31787	-0.347289	0.164594	0.0348608
Chronic obstructive pulmonary disease	P02787.TRFE_peptide.12	-0.390193	0.164983	0.0136114	0.153244	-0.390193	0.16497	0.0180183
Chronic obstructive pulmonary disease	P02787.TRFE_peptide.13	-0.274975	0.127078	0.0252542	0.246439	-0.274975	0.127073	0.0304713
Chronic obstructive pulmonary disease	P02787.TRFE_peptide.15	-0.452991	0.191106	0.0177704	0.325375	-0.452991	0.191085	0.0177577
Chronic obstructive pulmonary disease	P02787.TRFE_peptide.21	-0.456882	0.193195	0.0360844	0.0918966	-0.456882	0.193173	0.0180229
Chronic obstructive pulmonary disease	P02787.TRFE_peptide.31	-0.304096	0.150436	0.0455626	0.39075	-0.304096	0.150427	0.0432234
Chronic obstructive pulmonary disease	P02787.TRFE_peptide.34	-0.283888	0.131536	0.0261054	0.422663	-0.283888	0.13153	0.0309009
Chronic obstructive pulmonary disease	P35542.SAA4_peptide	0.430315	0.156242	0.00741603	0.23451	0.430315	0.156222	0.00587788
Chronic obstructive pulmonary disease	P35542.SAA4_peptide.1	0.41135	0.143972	0.00571918	0.206389	0.41699	0.144033	0.00379032
Chronic obstructive pulmonary disease	P35542.SAA4_peptide.2	0.434835	0.151339	0.00574131	0.119879	0.440798	0.151382	0.00359322
Drug eruption	P04003.C4BPA_peptide.3	-0.925974	0.384553	0.0160437	NA	-0.925974	0.384509	0.0160314
Drug eruption	P04003.C4BPA_peptide.6	-0.700355	0.282701	0.0238166	0.949014	-0.700355	0.282682	0.0132291
Drug eruption	P04003.C4BPA_peptide.11	0.465946	0.182772	0.0413307	0.687288	0.465946	0.18277	0.010792
Drug eruption	P04114.APOB_peptide.24	-1.25266	0.638683	0.0115987	0.12034	-1.25266	0.638634	0.0498244
Drug eruption	P04114.APOB_peptide.42	-1.03187	0.333995	0.0122704	0.114154	-1.03187	0.333965	0.00200328
Drug eruption	P22891.PROZ_peptide.1	0.503384	0.230422	0.0338289	0.465077	0.503384	0.230421	0.0289164
Epilepsy	Q96IY4.CBPB2_peptide	-0.401562	0.173973	0.0205121	0.756536	-0.401562	0.173957	0.020977
Epilepsy	Q96IY4.CBPB2_peptide.1	-0.312903	0.135219	0.0151932	0.255931	-0.313702	0.135207	0.020332
Esophageal cancer	P02787.TRFE_peptide.15	0.579542	0.290797	0.0462675	0.300681	0.579542	0.290773	0.0462495
Esophageal cancer	P02787.TRFE_peptide.21	0.58452	0.293776	0.0318928	0.277984	0.58452	0.293751	0.0466078
Esophageal cancer	P02787.TRFE_peptide.40	0.51994	0.224015	0.0294704	0.409027	0.51994	0.224	0.0202783
Esophageal cancer	P01860.IGHG3_peptide	0.559951	0.239167	0.0192192	NA	0.559951	0.239145	0.0192078
Esophageal cancer	P36955.PEDF_peptide	0.751257	0.282789	0.00789339	0.216779	0.751257	0.282744	0.00788346
Esophageal cancer	P02649.APOE_peptide.4	0.472499	0.21571	0.0350655	0.777137	0.472499	0.215705	0.0284888
Esophageal cancer	P02649.APOE_peptide.6	0.747922	0.353206	0.0396827	0.507589	0.747922	0.353175	0.0341995
Gastric cancer	P04003.C4BPA_peptide.3	0.225496	0.100605	0.0249997	NA	0.225496	0.100599	0.0249919
Gastric cancer	P04003.C4BPA_peptide.6	0.16858	0.0742667	0.0156187	0.356965	0.16858	0.0742688	0.0232156
Gastric cancer	P04003.C4BPA_peptide.8	-0.127359	0.0541597	0.0132098	0.777154	-0.127359	0.0541668	0.0187116
Gastric cancer	P04003.C4BPA_peptide.11	-0.112836	0.0482558	0.0200464	0.787246	-0.112836	0.0482651	0.0193958
Gastric cancer	P00748.FA12_peptide.3	-0.086461	0.0318128	0.0332643	0.101429	-0.086461	0.0318281	0.00659773
Gastric cancer	P00748.FA12_peptide.5	-0.0953582	0.0357104	0.0250059	0.122856	-0.0953582	0.0357235	0.00760009
Gastric cancer	P36955.PEDF_peptide	0.243874	0.121632	0.0449616	0.594401	0.243874	0.121625	0.0449486
Glaucoma	O75636.FCN3_peptide.3	0.190852	0.0898409	0.0228266	0.112007	0.190852	0.0898436	0.0336479
Glaucoma	O75636.FCN3_peptide.5	0.181047	0.0851979	0.0167235	0.182355	0.181047	0.0852011	0.0335922
Hematological malignancy	P02647.APOA1_peptide.5	-0.197939	0.0979636	0.0357324	0.250771	-0.197939	0.0979672	0.0433356
Hepatocellular carcinoma	P51884.LUM_peptide.1	0.493895	0.238761	0.0486023	0.558563	0.493895	0.238743	0.0385711
Hepatocellular carcinoma	P55056.APOC4_peptide.1	-0.707011	0.345462	0.0407008	0.282195	-0.707011	0.34543	0.040682
Interstitial lung disease	Q06033.ITIH3_peptide	0.652699	0.318629	0.0405147	0.161978	0.6527	0.318605	0.0404999
Interstitial lung disease	P36955.PEDF_peptide.2	-0.672431	0.273622	0.0209859	0.709086	-0.672431	0.273596	0.0139811
Ischemic stroke	P01042.KNG1_peptide.9	0.165466	0.0764424	0.0432111	0.314321	0.165466	0.0764409	0.0304164
Ischemic stroke	P10643.CO7_peptide.4	0.141726	0.0711748	0.0483832	0.303955	0.141726	0.0711751	0.0464556
Ischemic stroke	P02647.APOA1_peptide.4	0.0971819	0.0391394	0.00960514	0.376754	0.0971819	0.0391501	0.0130542
Ischemic stroke	P02647.APOA1_peptide.5	0.0708879	0.02809	0.00837179	0.182169	0.0708879	0.0281071	0.0116668
Ischemic stroke	P00738.HPT_peptide.1	0.0964873	0.0404782	0.0378182	0.769246	0.0816947	0.0296273	0.00582601
Lung cancer	P02649.APOE_peptide.3	0.232574	0.100581	0.0210056	0.479828	0.233569	0.101056	0.0208166
Lung cancer	P02649.APOE_peptide.4	0.262787	0.122546	0.0281034	0.119519	0.262787	0.122546	0.0320008
Lung cancer	P02649.APOE_peptide.6	0.415968	0.200385	0.0480775	0.598289	0.415968	0.200369	0.0378932
Nephrotic syndrome	P04196.HRG_peptide.5	-0.281936	0.107298	0.0197243	0.830395	-0.281936	0.107301	0.00860075
Nephrotic syndrome	P04196.HRG_peptide.7	-0.721463	0.259599	0.00923249	0.562259	-0.721463	0.259555	0.00544232
Nephrotic syndrome	P04196.HRG_peptide.9	-0.460496	0.153912	0.0165211	0.183541	-0.460496	0.153905	0.00277076
Nephrotic syndrome	P04196.HRG_peptide.12	-0.372274	0.120626	0.0167316	0.389968	-0.372274	0.120627	0.00202765
Nephrotic syndrome	P00748.FA12_peptide.3	0.175494	0.0806764	0.0139817	0.281239	0.175494	0.0806821	0.02962
Osteoporosis	P07358.CO8B_peptide.1	-0.313858	0.110586	0.0106168	0.478049	-0.313869	0.110555	0.00452503
Osteoporosis	P07358.CO8B_peptide.4	-0.357254	0.125549	0.0102868	0.2935	-0.356188	0.125481	0.00453153
Osteoporosis	P07358.CO8B_peptide.7	-0.315217	0.111344	0.00463989	0.704827	-0.314276	0.11128	0.00473987
Peripheral artery disease	P22792.CPN2_peptide.4	0.234046	0.111692	0.0207636	0.13686	0.234046	0.11169	0.0361271
Peripheral artery disease	P08519.APOA_peptide.1	0.413298	0.112611	0.00038115	0.178321	0.413298	0.112602	0.00024215
Peripheral artery disease	P08519.APOA_peptide.3	0.422715	0.116414	0.000235002	0.401431	0.422715	0.116402	0.000281758
Peripheral artery disease	P00738.HPT_peptide.1	-0.0175568	0.0825104	0.000612924	0.355525	-0.223425	0.0634926	0.000433312
Peripheral artery disease	P00738.HPT_peptide.2	-0.32383	0.0703223	9.65218e-05	0.0570661	-0.181629	0.0477263	0.000141437
Peripheral artery disease	P00738.HPT_peptide.4	-0.016992	0.0798552	9.61506e-05	0.399741	-0.208359	0.0573149	0.000277623
Peripheral artery disease	P00738.HPT_peptide.6	-0.017452	0.0820176	0.00152364	0.389538	-0.21614	0.0549298	8.32493e-05
Peripheral artery disease	P36955.PEDF_peptide.1	0.360312	0.164681	0.0478677	0.138398	0.360312	0.164668	0.0286619
Periodontal disease	P02776.PLF4_peptide	0.476754	0.188289	0.0113404	0.160746	0.476754	0.188264	0.0113294
Periodontal disease	P00738.HPT_peptide	0.179161	0.0889646	0.00650042	0.737324	0.121781	0.0604767	0.0440419
Periodontal disease	P00738.HPT_peptide.2	0.148343	0.068945	0.00344055	0.116699	0.101944	0.0499177	0.0411265
Periodontal disease	P00738.HPT_peptide.4	0.0128376	0.0836212	0.00526169	0.263818	0.121371	0.0591322	0.0401184
Periodontal disease	P00738.HPT_peptide.6	0.0131851	0.0858854	0.0135192	0.261356	0.124857	0.0580848	0.0315892
Pollinosis	P02765.FETUA_peptide	0.17884	0.0877972	0.0101099	0.881756	0.17884	0.0877981	0.0416557
Pollinosis	P02765.FETUA_peptide.4	0.261585	0.11042	0.0178362	0.740052	0.261585	0.110412	0.0178275
Pollinosis	P02765.FETUA_peptide.9	0.29943	0.126359	0.00722864	0.880339	0.29943	0.126348	0.017794
Pollinosis	P01009.A1AT_peptide.15	-0.0741484	0.0288586	0.0199179	0.697963	-0.0741484	0.0288757	0.0102332
Pulmonary tuberculosis	P36980.FHR2_peptide	-0.371446	0.115221	0.0364148	0.104649	-0.274517	0.0955166	0.00405279
Pulmonary tuberculosis	P55056.APOC4_peptide.1	-1.49949	0.647894	0.020645	0.30868	-1.49949	0.647814	0.0206293
Rheumatoid arthritis	P03952.KLKB1_peptide.3	0.318022	0.151224	0.0354664	0.778063	0.318022	0.151211	0.0354507
Rheumatoid arthritis	P08519.APOA_peptide.1	-0.256648	0.0987516	0.0121117	0.460068	-0.256648	0.0987508	0.00935098
Rheumatoid arthritis	P08519.APOA_peptide.3	-0.265403	0.101574	0.018348	0.627737	-0.265403	0.101572	0.00897622
Rheumatoid arthritis	P08519.APOA_peptide.4	-0.317658	0.13856	0.0218726	0.67021	-0.317658	0.138545	0.0218584
Rheumatoid arthritis	P02655.APOC2_peptide.4	-0.34116	0.154208	0.0269429	0.0829392	-0.34116	0.154194	0.0269291
Urolithiasis	P02765.FETUA_peptide.4	-0.260748	0.103082	0.0114217	0.0793354	-0.260748	0.103073	0.0114145
Urolithiasis	P02765.FETUA_peptide.9	-0.298473	0.117957	0.0255941	0.0791186	-0.298473	0.117946	0.011387
Urolithiasis	P01042.KNG1_peptide	0.265157	0.106394	0.0153714	0.771412	0.265157	0.106385	0.0126874
Urolithiasis	P01042.KNG1_peptide.9	0.242814	0.118272	0.0380881	0.853859	0.242813	0.118265	0.0400598
Coronary artery disease	Q06033.ITIH3_peptide.1	-0.0059195	0.0550582	0.00881112	0.269611	-0.0752798	0.0291437	0.00979298
Coronary artery disease	P02787.TRFE_peptide	0.128894	0.0620435	0.0377568	0.224875	0.128894	0.0620459	0.0377643
Coronary artery disease	P00748.FA12_peptide.5	-0.0441954	0.0187122	0.0456026	0.354994	-0.0441954	0.0187386	0.0183477
Coronary artery disease	P08519.APOA_peptide.3	0.26698	0.0522179	4.69148e-07	0.213002	0.26698	0.0522129	3.16588e-07
Coronary artery disease	P00738.HPT_peptide	-0.117381	0.0348247	2.67249e-05	0.0651571	-0.094457	0.0236782	6.62999e-05
Coronary artery disease	P00738.HPT_peptide.1	-0.0368973	0.0327219	0.000102435	0.345593	-0.0934189	0.0256289	0.00026733
Coronary artery disease	P00738.HPT_peptide.4	-0.0357103	0.0316593	3.18529e-05	0.237272	-0.176052	0.0331055	1.04967e-07
Coronary artery disease	P00738.HPT_peptide.6	-0.0366771	0.0325233	0.000182421	0.555266	-0.0970247	0.0233297	3.19841e-05
Coronary artery disease	P08697.A2AP_peptide.4	-0.0496625	0.0231427	0.010335	0.138027	-0.0496295	0.0231628	0.032142
Type 2 diabetes	P07358.CO8B_peptide.2	-0.0897908	0.038369	0.0431411	0.117452	-0.0897908	0.0383783	0.0193031
Type 2 diabetes	P08603.CFAH_peptide.41	0.0840973	0.0285367	0.0275039	0.548766	0.0855802	0.0286347	0.00280179
Type 2 diabetes	Q06033.ITIH3_peptide.4	0.175536	0.0559147	0.00237873	0.143492	0.175536	0.0559119	0.00169227
Type 2 diabetes	P10643.CO7_peptide.6	0.105493	0.0382386	0.0191468	0.296784	0.105493	0.0382465	0.00581139
Type 2 diabetes	P08519.APOA_peptide.4	0.110997	0.0454581	0.0146163	0.76289	0.110997	0.0454622	0.0146252
Type 2 diabetes	P27169.PON1_peptide	-0.083102	0.0299691	0.00707259	0.270049	-0.083102	0.0299838	0.00557873
Type 2 diabetes	P27169.PON1_peptide.2	-0.100545	0.0370066	0.0238693	0.068443	-0.100545	0.0370164	0.00660284
Type 2 diabetes	P00734.THRB_peptide.11	0.0163685	0.0121185	0.0064478	0.717359	0.0192457	0.00919447	0.0363334
Atrial fibrillation	P08603.CFAH_peptide.41	-0.184294	0.0864622	0.0330481	0.34504	-0.184294	0.0864621	0.0330481
Atrial fibrillation	P04003.C4BPA_peptide.3	0.25826	0.121311	0.033262	NA	0.25826	0.121304	0.0332515
Atrial fibrillation	P04003.C4BPA_peptide.6	0.185726	0.0891123	0.016905	0.101891	0.185726	0.0891131	0.0371457
Atrial fibrillation	P04003.C4BPA_peptide.8	-0.145863	0.0656277	0.016089	0.383621	-0.145863	0.0656331	0.026256
Atrial fibrillation	P04003.C4BPA_peptide.11	-0.125649	0.0580808	0.0157314	0.352987	-0.125649	0.0580883	0.0305361
Atrial fibrillation	P02776.PLF4_peptide	0.327879	0.154635	0.0339776	0.131154	0.327879	0.154622	0.0339628
Atrial fibrillation	P55056.APOC4_peptide.1	-0.447423	0.219615	0.0416197	0.651586	-0.447423	0.219596	0.0416021
Colorectal cancer	P08519.APOA_peptide.1	-0.153653	0.075468	0.032983	0.39757	-0.153653	0.0754718	0.0417607
Colorectal cancer	P08519.APOA_peptide.3	-0.15943	0.0774006	0.0349476	0.640216	-0.15943	0.0774036	0.0394246
Colorectal cancer	P01860.IGHG3_peptide	-0.201692	0.102769	0.0496948	NA	-0.201692	0.102766	0.0496891
